# Supplementary material for: Characterization of oncohistone H2B variants in Schizosaccharomyces pombe reveals a key role of H2B monoubiquitination deficiency in genomic instability by altering gene expression
Source: FEMS Yeast Res. 2025 May 22;25:foaf027. doi: 10.1093/femsyr/foaf027 (PMC12128920; doi:10.1093/femsyr/foaf027)
Supplement: foaf027_Supplemental_Files [file foaf027_supplemental_files.zip]

Archive with 7 entries (7 files):
- Supplement-revised.pdf
- Table S10.xls
- Table S5.xls
- Table S6.xls
- Table S7.xls
- Table S8.xls
- Table S9.xls
