# Supplementary material for: Characterization of oncohistone H2B variants in Schizosaccharomyces pombe reveals a key role of H2B monoubiquitination deficiency in genomic instability by altering gene expression
Source: FEMS Yeast Res. 2025 May 22;25:foaf027. doi: 10.1093/femsyr/foaf027 (PMC12128920; doi:10.1093/femsyr/foaf027)
Supplement: foaf027_Supplemental_Files [file foaf027_supplemental_files.zip › Table S10.xls]

## Sheet: htb1-G52D
id	WT-1_count	WT-2_count	WT-3_count	WT-4_count	WT-5_count	WT-6_count	G52D-1_count	G52D-2_count	G52D-3_count	WT-1_fpkm	WT-2_fpkm	WT-3_fpkm	WT-4_fpkm	WT-5_fpkm	WT-6_fpkm	G52D-1_fpkm	G52D-2_fpkm	G52D-3_fpkm	WT_mean	G52D_mean	log2(fc)	PValue	FDR	Symbol	Description	KEGG_A_class	KEGG_B_class	Pathway	K_ID	GO Component	GO Function	GO Process
SPBC725.10	313	217	339	248	177	282	4852	3383	4054	15.666	14.661	18.868	11.269	8.297	13.352	231.444	190.907	183.018	13.6855	201.79	3.88213	1.32683e-26	6.85043e-23	SPBC725.10	mitochondrial transport protein, tspO homolog (predicted) [Source:PomBase;Acc:SPBC725.10]	-	-	-	-	GO:0005739//mitochondrion;GO:0005741//mitochondrial outer membrane;GO:0016020//membrane;GO:0016021//integral component of membrane;GO:0031966//mitochondrial membrane	GO:0003674//molecular_function	GO:1990542//mitochondrial transmembrane transport
SPAC4H3.08	392	233	454	200	224	361	4147	4365	4917	11.193	8.996	14.449	5.199	5.992	9.755	112.97	140.653	126.778	9.264	126.8	3.77478	1.21439e-20	3.13494e-17	SPAC4H3.08	3-hydroxyacyl-CoA dehydrogenase (predicted) [Source:PomBase;Acc:SPAC4H3.08]	-	-	-	-	GO:0005634//nucleus;GO:0005829//cytosol	GO:0003857//3-hydroxyacyl-CoA dehydrogenase activity;GO:0016491//oxidoreductase activity	GO:0006631//fatty acid metabolic process;GO:0055114//oxidation-reduction process
SPAC15E1.02c	220	111	119	407	340	361	11195	5499	7423	18.385	12.543	11.084	30.965	26.618	28.552	892.576	518.609	560.165	21.3578	657.117	4.94331	4.54927e-20	7.82929e-17	SPAC15E1.02c	DUF1761 family protein [Source:PomBase;Acc:SPAC15E1.02c]	-	-	-	-	GO:0016020//membrane;GO:0016021//integral component of membrane	GO:0003674//molecular_function	GO:0008150//biological_process
SPBC725.03	478	371	444	441	480	345	3826	2567	4114	17.141	17.99	17.747	14.398	16.125	11.709	130.901	103.887	133.223	15.8517	122.67	2.95208	7.68323e-19	9.91713e-16	SPBC725.03	pyridoxamine 5'-phosphate oxidase (predicted) [Source:PomBase;Acc:SPBC725.03]	-	-	-	-	GO:0005634//nucleus;GO:0005829//cytosol	GO:0004733//pyridoxamine-phosphate oxidase activity;GO:0010181//FMN binding;GO:0048037//cofactor binding	GO:0010144//pyridoxal phosphate biosynthetic process from pyridoxamine
SPBC16E9.16c	477	361	339	1513	1254	1897	44431	31880	41863	9.842	10.072	7.797	28.423	24.24	37.046	874.686	742.369	780.03	19.57	799.028	5.35153	7.91302e-18	8.17099e-15	lsd90	Lsd90 protein [Source:PomBase;Acc:SPBC16E9.16c]	-	-	-	-	GO:0005575//cellular_component	GO:0000166//nucleotide binding;GO:0005524//ATP binding	GO:0042759//long-chain fatty acid biosynthetic process
SPAC22H10.13	250	101	210	347	253	502	11502	4782	5200	22.895	12.507	21.436	28.932	21.706	43.511	1004.99	494.235	430.038	25.1645	643.087	4.67555	1.06311e-17	9.14804e-15	zym1	metallothionein Zym1 [Source:PomBase;Acc:SPAC22H10.13]	-	-	-	-	GO:0005634//nucleus;GO:0005737//cytoplasm;GO:0005829//cytosol	GO:0008270//zinc ion binding;GO:0046872//metal ion binding	GO:0006882//cellular zinc ion homeostasis;GO:1990748//cellular detoxification
SPCC338.12	612	507	700	459	385	464	5784	3054	3705	42.556	47.671	54.254	29.058	25.08	30.537	383.727	239.662	232.647	38.1927	285.345	2.90134	1.25056e-14	9.22378e-12	pbi2	proteinase B inhibitor Pbi2 [Source:PomBase;Acc:SPCC338.12]	-	-	-	-	GO:0000324//fungal-type vacuole;GO:0005634//nucleus;GO:0005737//cytoplasm;GO:0005829//cytosol	GO:0004866//endopeptidase inhibitor activity	GO:0007039//protein catabolic process in the vacuole;GO:0010951//negative regulation of endopeptidase activity;GO:0042144//vacuole fusion, non-autophagic
MSTRG.4811	104	87	82	37	24	37	3494	531	2165	1.671	1.89	1.468	0.541	0.361	0.563	53.554	9.627	31.408	1.08233	31.5297	4.86449	4.48322e-14	2.89336e-11	tlh1	NP_001343051.1 RecQ type DNA helicase Tlh1 [Schizosaccharomyces pombe]	-	-	-	-	-	-	-
SPACUNK4.17	1986	1060	1819	2456	2181	2032	28229	11258	16421	48.66	35.119	49.676	54.785	50.061	47.12	659.889	311.295	363.321	47.5702	444.835	3.22514	5.08835e-14	2.91902e-11	SPACUNK4.17	NAD binding dehydrogenase family protein [Source:PomBase;Acc:SPACUNK4.17]	-	-	-	-	GO:0005634//nucleus;GO:0005737//cytoplasm;GO:0005829//cytosol	GO:0016491//oxidoreductase activity	GO:0008150//biological_process;GO:0055114//oxidation-reduction process
SPAC9E9.09c	3386	3672	4596	2850	3569	4004	17343	17087	20808	83.049	121.784	125.647	63.641	82.006	92.947	405.84	472.968	460.868	94.8457	446.559	2.2352	1.04042e-13	4.93604e-11	atd1	aldehyde dehydrogenase (predicted) [Source:PomBase;Acc:SPAC9E9.09c]	Metabolism;Metabolism;Metabolism;Metabolism;Metabolism;Metabolism;Metabolism;Metabolism;Metabolism;Metabolism;Metabolism;Metabolism;Metabolism	Global and overview maps;Global and overview maps;Global and overview maps;Carbohydrate metabolism;Carbohydrate metabolism;Amino acid metabolism;Lipid metabolism;Amino acid metabolism;Amino acid metabolism;Amino acid metabolism;Metabolism of other amino acids;Lipid metabolism;Amino acid metabolism	ko01100//Metabolic pathways;ko01110//Biosynthesis of secondary metabolites;ko01130//Biosynthesis of antibiotics;ko00010//Glycolysis / Gluconeogenesis;ko00620//Pyruvate metabolism;ko00330//Arginine and proline metabolism;ko00561//Glycerolipid metabolism;ko00310//Lysine degradation;ko00340//Histidine metabolism;ko00380//Tryptophan metabolism;ko00410//beta-Alanine metabolism;ko00071//Fatty acid degr…	K00128;K00128;K00128;K00128;K00128;K00128;K00128;K00128;K00128;K00128;K00128;K00128;K00128	GO:0005634//nucleus;GO:0005737//cytoplasm;GO:0005759//mitochondrial matrix;GO:0005794//Golgi apparatus;GO:0005829//cytosol	GO:0004029//aldehyde dehydrogenase (NAD) activity;GO:0004030//aldehyde dehydrogenase [NAD(P)+] activity;GO:0016491//oxidoreductase activity;GO:0016620//oxidoreductase activity, acting on the aldehyde or oxo group of donors, NAD or NADP as acceptor	GO:0006068//ethanol catabolic process;GO:0006090//pyruvate metabolic process;GO:0006740//NADPH regeneration;GO:0019413//acetate biosynthetic process;GO:0055114//oxidation-reduction process
SPBC365.12c	1330	915	1378	788	758	678	9446	5895	8077	23.33	21.698	26.945	12.59	12.457	11.252	158.081	116.699	127.936	18.0453	134.239	2.8951	1.05165e-13	4.93604e-11	ish1	LEA domain protein [Source:PomBase;Acc:SPBC365.12c]	-	-	-	-	GO:0005634//nucleus;GO:0005635//nuclear envelope;GO:0005783//endoplasmic reticulum;GO:0005886//plasma membrane;GO:0016020//membrane;GO:0031965//nuclear membrane	GO:0005515//protein binding	GO:0008150//biological_process
SPBC3E7.02c	368	190	412	701	844	601	4328	8004	14423	20.166	14.079	25.165	34.973	43.327	31.17	226.276	494.987	713.71	28.1467	478.324	4.08695	2.69541e-13	1.1597e-10	hsp16	heat shock protein Hsp16 [Source:PomBase;Acc:SPBC3E7.02c]	Genetic Information Processing	Folding, sorting and degradation	ko04141//Protein processing in endoplasmic reticulum	K13993	GO:0005634//nucleus;GO:0005737//cytoplasm;GO:0005829//cytosol	GO:0005515//protein binding;GO:0042802//identical protein binding;GO:0051082//unfolded protein binding	GO:0034605//cellular response to heat;GO:0034620//cellular response to unfolded protein;GO:0061077//chaperone-mediated protein folding;GO:0071218//cellular response to misfolded protein
SPBC119.03	1152	656	896	997	694	574	5810	4646	5920	48.832	37.601	42.334	38.476	27.559	23.028	234.972	222.257	226.609	36.305	227.946	2.65045	4.16134e-13	1.65269e-10	SPBC119.03	human COMT catechol O-methyltransferase homolog 1 [Source:PomBase;Acc:SPBC119.03]	Metabolism;Metabolism	Global and overview maps;Amino acid metabolism	ko01100//Metabolic pathways;ko00350//Tyrosine metabolism	K00545;K00545	GO:0005634//nucleus;GO:0005737//cytoplasm;GO:0005829//cytosol	GO:0008168//methyltransferase activity;GO:0008171//O-methyltransferase activity;GO:0016740//transferase activity;GO:0046872//metal ion binding	GO:0006584//catecholamine metabolic process;GO:0008150//biological_process;GO:0032259//methylation
SPAC637.03	598	425	858	1159	909	1276	9596	6306	8140	19.394	18.638	31.015	34.22	27.617	39.165	296.915	230.798	238.387	28.3415	255.367	3.17158	8.23829e-13	3.03816e-10	SPAC637.03	conserved fungal protein [Source:PomBase;Acc:SPAC637.03]	-	-	-	-	GO:0016020//membrane;GO:0016021//integral component of membrane	GO:0003674//molecular_function	GO:0008150//biological_process
SPAC27F1.05c	741	478	893	407	337	518	5678	4389	4003	15.691	13.687	21.077	7.846	6.685	10.381	114.713	104.886	76.545	12.5612	98.7147	2.97429	1.70756e-12	5.87741e-10	SPAC27F1.05c	aminotransferase class-III, unknown specificty [Source:PomBase;Acc:SPAC27F1.05c]	-	-	-	-	GO:0005737//cytoplasm;GO:0005759//mitochondrial matrix;GO:0005829//cytosol	GO:0003824//catalytic activity;GO:0008483//transaminase activity;GO:0016740//transferase activity;GO:0030170//pyridoxal phosphate binding	GO:0008150//biological_process
SPBC16G5.11c	851	24	378	0	0	0	0	0	0	29.531	1.145	14.598	0	0	0	0	0	0	7.54567	0.001	-12.8814	2.50166e-12	8.07255e-10	bag101	BAG family molecular chaperone regulator Bag101 (predicted) [Source:PomBase;Acc:SPBC16G5.11c]	-	-	-	-	GO:0005634//nucleus;GO:0005730//nucleolus;GO:0005737//cytoplasm	GO:0005515//protein binding;GO:0051087//chaperone binding	GO:0006457//protein folding
SPCC1739.02c	802	496	574	169	134	88	2	0	0	35.624	29.825	28.425	6.825	5.591	3.704	0.089	0	0	18.3323	0.0296667	-9.27133	3.73505e-12	1.13436e-09	mrpl22	mitochondrial ribosomal protein subunit L22 (predicted) [Source:PomBase;Acc:SPCC1739.02c]	-	-	-	-	GO:0005737//cytoplasm;GO:0005739//mitochondrion;GO:0005762//mitochondrial large ribosomal subunit;GO:0005840//ribosome;GO:0015934//large ribosomal subunit	GO:0003735//structural constituent of ribosome	GO:0006412//translation;GO:0032543//mitochondrial translation;GO:0042255//ribosome assembly
SPAC4A8.04	3432	2704	4463	3765	3555	4779	20749	16739	18324	74.116	78.961	107.428	74.024	71.922	97.678	427.511	407.958	357.343	84.0215	397.604	2.2425	4.10231e-12	1.17668e-09	isp6	vacuolar serine protease Isp6 [Source:PomBase;Acc:SPAC4A8.04]	Cellular Processes	Transport and catabolism	ko04138//Autophagy - yeast	K01336	GO:0000324//fungal-type vacuole;GO:0005615//extracellular space;GO:0005794//Golgi apparatus	GO:0004175//endopeptidase activity;GO:0004252//serine-type endopeptidase activity;GO:0008233//peptidase activity;GO:0008236//serine-type peptidase activity;GO:0016787//hydrolase activity	GO:0000747//conjugation with cellular fusion;GO:0006508//proteolysis;GO:0006914//autophagy;GO:0007033//vacuole organization
SPAC3A11.10c	2416	1711	2570	3320	2097	2963	13384	12096	13269	65.317	62.549	77.444	81.716	53.11	75.814	345.221	369.054	323.941	69.325	346.072	2.31962	8.85528e-12	2.40631e-09	SPAC3A11.10c	dipeptidyl peptidase (predicted) [Source:PomBase;Acc:SPAC3A11.10c]	-	-	-	-	GO:0005794//Golgi apparatus	GO:0004177//aminopeptidase activity;GO:0008233//peptidase activity;GO:0008237//metallopeptidase activity;GO:0016787//hydrolase activity;GO:0016805//dipeptidase activity;GO:0046872//metal ion binding;GO:0070573//metallodipeptidase activity	GO:0006508//proteolysis;GO:0008150//biological_process
SPAC23H3.15c	492	418	366	2594	1868	1324	41203	16392	27361	16.893	19.406	14.007	81.085	60.084	43.024	1349.71	635.156	848.321	39.0832	944.397	4.59477	1.65143e-11	4.26318e-09	SPAC23H3.15c	Schizosaccharomyces specific protein [Source:PomBase;Acc:SPAC23H3.15c]	-	-	-	-	GO:0005634//nucleus;GO:0005829//cytosol	GO:0003674//molecular_function	GO:0006281//DNA repair
SPBC16A3.02c	1858	1034	1782	1676	1566	2398	13856	7911	9654	45.86	34.523	49.025	37.662	36.21	56.012	326.29	220.362	215.173	43.2153	253.942	2.55488	3.47756e-11	8.54984e-09	SPBC16A3.02c	mitochondrial conserved protein (predicted) [Source:PomBase;Acc:SPBC16A3.02c]	-	-	-	-	GO:0005737//cytoplasm;GO:0005739//mitochondrion;GO:0005783//endoplasmic reticulum;GO:0005794//Golgi apparatus	GO:0016491//oxidoreductase activity;GO:0016616//oxidoreductase activity, acting on the CH-OH group of donors, NAD or NADP as acceptor	GO:0008150//biological_process;GO:0055114//oxidation-reduction process
SPCC417.06c	159	136	216	151	109	109	983	779	1048	3.303	3.82	5.001	2.856	2.121	2.143	19.481	18.261	19.657	3.20733	19.133	2.57662	9.29308e-11	2.18092e-08	mug27	meiosis specific protein kinase Mug27/Slk1 [Source:PomBase;Acc:SPCC417.06c]	Cellular Processes	Cell growth and death	ko04111//Cell cycle - yeast	K06684	GO:0005628//prospore membrane;GO:0005634//nucleus;GO:0005730//nucleolus;GO:0005737//cytoplasm;GO:0005816//spindle pole body;GO:0005829//cytosol;GO:0035974//meiotic spindle pole body	GO:0000166//nucleotide binding;GO:0004672//protein kinase activity;GO:0004674//protein serine/threonine kinase activity;GO:0005524//ATP binding;GO:0016301//kinase activity;GO:0016740//transferase activity	GO:0006468//protein phosphorylation;GO:0016310//phosphorylation;GO:0018105//peptidyl-serine phosphorylation;GO:0023052//signaling;GO:0032120//ascospore-type prospore membrane assembly;GO:0035556//intracellular signal transduction;GO:0051321//meiotic cell cycle
SPAC19G12.09	1427	944	1302	937	807	893	8407	4264	5542	55.054	49.247	55.989	32.911	29.167	32.607	309.449	185.653	193.077	42.4958	229.393	2.43243	1.25381e-10	2.81452e-08	SPAC19G12.09	NADH/NADPH dependent indole-3-acetaldehyde reductase [Source:PomBase;Acc:SPAC19G12.09]	-	-	-	-	GO:0005634//nucleus;GO:0005737//cytoplasm;GO:0005829//cytosol	GO:0004032//alditol:NADP+ 1-oxidoreductase activity;GO:0008106//alcohol dehydrogenase (NADP+) activity;GO:0016491//oxidoreductase activity;GO:0016652//oxidoreductase activity, acting on NAD(P)H, NAD(P) as acceptor;GO:0047018//indole-3-acetaldehyde reductase (NADH) activity;GO:0047019//indole-3-acetaldehyde reductase (NADPH) activity;GO:0051268//alpha-keto amide reductase activity;GO:0051269//alph…	GO:0008150//biological_process;GO:0055114//oxidation-reduction process
SPAC29A4.11	153	88	184	77	66	57	1057	792	1576	1.234	0.96	1.654	0.568	0.501	0.434	8.138	7.208	11.482	0.891833	8.94267	3.32586	1.4951e-10	3.21634e-08	rga3	Rho-type GTPase activating protein Rga3 [Source:PomBase;Acc:SPAC29A4.11]	-	-	-	-	GO:0005737//cytoplasm;GO:0005829//cytosol;GO:0030428//cell septum;GO:0032153//cell division site;GO:0051285//cell cortex of cell tip;GO:0051286//cell tip	GO:0005096//GTPase activator activity;GO:0046872//metal ion binding	GO:0007165//signal transduction;GO:0035556//intracellular signal transduction;GO:0043087//regulation of GTPase activity;GO:0043547//positive regulation of GTPase activity
SPAP8A3.04c	2960	2576	2983	8796	7630	8014	80675	41753	54889	192.391	226.401	216.108	520.499	464.591	492.986	5002.83	3062.67	3221.64	352.163	3762.38	3.41733	2.67179e-10	5.51779e-08	hsp9	heat shock protein Hsp9 [Source:PomBase;Acc:SPAP8A3.04c]	-	-	-	-	GO:0005634//nucleus;GO:0005737//cytoplasm;GO:0005829//cytosol;GO:0005886//plasma membrane	GO:0003674//molecular_function;GO:0008289//lipid binding	GO:0010972//negative regulation of G2/M transition of mitotic cell cycle;GO:1903614//negative regulation of protein tyrosine phosphatase activity
SPBC21C3.19	1063	1089	977	3150	2616	1883	18897	12416	17133	52.809	73.155	54.1	142.471	121.749	88.535	895.676	696.106	768.611	88.8032	786.798	3.14731	2.91495e-10	5.78842e-08	SPBC21C3.19	SBDS family protein Rtc3 (predicted) [Source:PomBase;Acc:SPBC21C3.19]	-	-	-	-	GO:0005634//nucleus;GO:0005737//cytoplasm;GO:0005829//cytosol	GO:0003674//molecular_function	GO:0042254//ribosome biogenesis
SPAC22F8.12c	845	469	657	66	42	59	4	0	0	11.545	8.658	10.003	0.819	0.534	0.758	0.052	0	0	5.38617	0.0173333	-8.27957	5.36735e-10	1.02636e-07	shf1	small histone ubiquitination factor Shf1 [Source:PomBase;Acc:SPAC22F8.12c]	-	-	-	-	GO:0005634//nucleus;GO:0005737//cytoplasm;GO:0005816//spindle pole body;GO:0005829//cytosol;GO:0005856//cytoskeleton;GO:0033503//HULC complex	GO:0003674//molecular_function	GO:0006325//chromatin organization;GO:0006342//chromatin silencing;GO:0071894//histone H2B conserved C-terminal lysine ubiquitination
SPAC977.18	76	56	42	553	114	89	9764	2212	3287	4.743	4.744	2.933	31.556	6.687	5.257	583.589	156.425	185.934	9.32	308.649	5.04949	8.17534e-10	1.50747e-07	SPAC977.18	conserved fungal protein [Source:PomBase;Acc:SPAC977.18]	-	-	-	-	GO:0005886//plasma membrane	GO:0003674//molecular_function	GO:0008150//biological_process
SPAC212.11	0	0	11	10	4	16	900	216	466	0	0	0.102	0.075	0.028	0.123	7.095	2.014	3.475	0.0546667	4.19467	6.26175	1.64752e-09	2.93315e-07	tlh1	RecQ type DNA helicase [Source:PomBase;Acc:SPAC212.11]	-	-	-	-	GO:0005634//nucleus;GO:0005694//chromosome;GO:0005737//cytoplasm	GO:0000166//nucleotide binding;GO:0003676//nucleic acid binding;GO:0003678//DNA helicase activity;GO:0004386//helicase activity;GO:0005524//ATP binding;GO:0008270//zinc ion binding;GO:0016787//hydrolase activity;GO:0036310//annealing helicase activity;GO:0043138//3'-5' DNA helicase activity;GO:0046872//metal ion binding	GO:0000722//telomere maintenance via recombination;GO:0000733//DNA strand renaturation;GO:0032508//DNA duplex unwinding
SPBC1685.12c	274	157	197	517	394	533	2632	2371	3205	4.361	3.383	3.5	7.494	5.873	8.023	39.966	42.586	46.072	5.439	42.8747	2.97871	2.84814e-09	4.90164e-07	SPBC1685.12c	dubious [Source:PomBase;Acc:SPBC1685.12c]	-	-	-	-	-	-	-
SPAC26F1.07	3949	3142	5736	5155	4804	4738	20235	15202	21508	139.58	150.17	225.981	165.885	159.072	158.498	682.377	606.397	686.493	166.531	658.422	1.98322	2.96028e-09	4.9303e-07	SPAC26F1.07	glucose 1-dehydrogenase (NADP+) (predicted) [Source:PomBase;Acc:SPAC26F1.07]	Metabolism;Metabolism;Metabolism;Metabolism;Metabolism;Metabolism	Global and overview maps;Global and overview maps;Global and overview maps;Carbohydrate metabolism;Lipid metabolism;Carbohydrate metabolism	ko01100//Metabolic pathways;ko01110//Biosynthesis of secondary metabolites;ko01130//Biosynthesis of antibiotics;ko00010//Glycolysis / Gluconeogenesis;ko00561//Glycerolipid metabolism;ko00040//Pentose and glucuronate interconversions	K00002;K00002;K00002;K00002;K00002;K00002	GO:0005634//nucleus;GO:0005829//cytosol	GO:0004032//alditol:NADP+ 1-oxidoreductase activity;GO:0008106//alcohol dehydrogenase (NADP+) activity;GO:0016491//oxidoreductase activity;GO:0047935//glucose 1-dehydrogenase (NADP+) activity	GO:0019568//arabinose catabolic process;GO:0042843//D-xylose catabolic process;GO:0055114//oxidation-reduction process
SPAC688.04c	978	811	1173	1938	1680	1645	8980	5761	7545	35.479	39.783	47.431	64.008	57.095	56.48	310.81	235.859	247.169	50.046	264.613	2.40256	5.46609e-09	8.81919e-07	gst3	glutathione S-transferase Gst3 [Source:PomBase;Acc:SPAC688.04c]	Metabolism	Metabolism of other amino acids	ko00480//Glutathione metabolism	K00799	GO:0005737//cytoplasm;GO:0005783//endoplasmic reticulum	GO:0004364//glutathione transferase activity;GO:0004602//glutathione peroxidase activity;GO:0005515//protein binding;GO:0016740//transferase activity;GO:0043295//glutathione binding	GO:0006749//glutathione metabolic process;GO:0019430//removal of superoxide radicals
SPCPB16A4.07	140	121	111	202	190	153	2112	513	1006	9.551	11.162	8.44	12.546	12.143	9.878	137.461	39.495	61.972	10.62	79.6427	2.90676	1.23799e-08	1.93689e-06	SPCPB16A4.07	Schizosaccharomyces specific protein [Source:PomBase;Acc:SPCPB16A4.07]	-	-	-	-	GO:0005575//cellular_component	GO:0003674//molecular_function	GO:0008150//biological_process
SPBC8E4.01c	11291	6676	8369	3976	2639	3587	871	762	733	254.515	203.493	210.274	81.609	55.721	76.524	18.726	19.374	14.929	147.023	17.6763	-3.05615	1.45388e-08	2.16368e-06	pho84	inorganic phosphate transmembrane transporter (predicted) [Source:PomBase;Acc:SPBC8E4.01c]	-	-	-	-	GO:0005887//integral component of plasma membrane;GO:0016020//membrane;GO:0016021//integral component of membrane	GO:0005215//transporter activity;GO:0005315//inorganic phosphate transmembrane transporter activity;GO:0022857//transmembrane transporter activity	GO:0006817//phosphate ion transport;GO:0035435//phosphate ion transmembrane transport;GO:0055085//transmembrane transport
SPCC4G3.03	219	125	221	166	106	114	919	731	1146	4.714	3.638	5.303	3.253	2.138	2.323	18.874	17.758	22.277	3.5615	19.6363	2.46297	1.46676e-08	2.16368e-06	SPCC4G3.03	WD40/YVTN repeat-like protein [Source:PomBase;Acc:SPCC4G3.03]	-	-	-	-	GO:0005634//nucleus;GO:0005737//cytoplasm;GO:0005829//cytosol;GO:0032991//macromolecular complex	GO:0003674//molecular_function;GO:0005515//protein binding	GO:0008150//biological_process
SPAC212.08c	10	15	32	20	25	100	1088	357	554	0.368	0.795	1.398	0.706	0.917	3.672	40.129	15.567	19.32	1.30933	25.0053	4.25533	2.12006e-08	3.04052e-06	SPAC212.08c	S. pombe specific GPI anchored protein family 1 [Source:PomBase;Acc:SPAC212.08c]	-	-	-	-	GO:0005783//endoplasmic reticulum;GO:0005886//plasma membrane;GO:0016020//membrane;GO:0031225//anchored component of membrane;GO:0031362//anchored component of external side of plasma membrane	GO:0003674//molecular_function	GO:0008150//biological_process
SPAC1006.01	3803	2821	4375	4105	3324	4339	14118	11219	13739	94.767	95.055	121.516	93.129	77.597	102.332	335.65	315.503	309.16	97.3993	320.104	1.71656	2.38315e-08	3.32546e-06	psp3	vacuolar serine protease Psp3 (predicted) [Source:PomBase;Acc:SPAC1006.01]	Cellular Processes	Transport and catabolism	ko04138//Autophagy - yeast	K01336	GO:0000324//fungal-type vacuole;GO:0000328//fungal-type vacuole lumen;GO:0005615//extracellular space	GO:0004252//serine-type endopeptidase activity;GO:0008233//peptidase activity;GO:0008236//serine-type peptidase activity;GO:0016787//hydrolase activity	GO:0006508//proteolysis;GO:0007039//protein catabolic process in the vacuole
SPCC63.14	3792	2072	3513	3887	2743	4586	14640	12248	16601	40.249	29.738	41.561	37.561	27.275	46.069	148.255	146.713	159.118	37.0755	151.362	2.02947	2.98258e-08	4.05239e-06	eis1	eisosome assembly protein eis1 [Source:PomBase;Acc:SPCC63.14]	-	-	-	-	GO:0005737//cytoplasm;GO:0005829//cytosol;GO:0032126//eisosome;GO:0045121//membrane raft	GO:0003674//molecular_function	GO:0007009//plasma membrane organization;GO:0070941//eisosome assembly
SPAC26H5.09c	9663	6722	10454	15340	13243	18725	52471	57789	74645	290.996	273.724	350.899	420.573	373.606	533.689	1507.57	1963.99	2029.9	373.914	1833.82	2.29407	3.08922e-08	4.08965e-06	SPAC26H5.09c	oxidoreductase involved in NADPH regeneration (predicted) [Source:PomBase;Acc:SPAC26H5.09c]	-	-	-	-	GO:0005634//nucleus	GO:0016491//oxidoreductase activity	GO:0006740//NADPH regeneration;GO:0055114//oxidation-reduction process
SPAC139.05	596	461	594	643	733	851	4172	1914	2924	12.777	13.363	14.193	12.549	14.721	17.266	85.33	46.306	56.604	14.1448	62.7467	2.14926	3.34201e-08	4.3137e-06	SPAC139.05	succinate-semialdehyde dehydrogenase (predicted) [Source:PomBase;Acc:SPAC139.05]	Metabolism;Metabolism;Metabolism;Metabolism;Metabolism;Metabolism	Global and overview maps;Amino acid metabolism;Amino acid metabolism;Metabolism of cofactors and vitamins;Amino acid metabolism;Carbohydrate metabolism	ko01100//Metabolic pathways;ko00250//Alanine, aspartate and glutamate metabolism;ko00350//Tyrosine metabolism;ko00760//Nicotinate and nicotinamide metabolism;ko00310//Lysine degradation;ko00650//Butanoate metabolism	K00135;K00135;K00135;K00135;K00135;K00135	GO:0005737//cytoplasm;GO:0005829//cytosol	GO:0004777//succinate-semialdehyde dehydrogenase (NAD+) activity;GO:0009013//succinate-semialdehyde dehydrogenase [NAD(P)+] activity;GO:0016491//oxidoreductase activity;GO:0016620//oxidoreductase activity, acting on the aldehyde or oxo group of donors, NAD or NADP as acceptor	GO:0006538//glutamate catabolic process;GO:0009450//gamma-aminobutyric acid catabolic process;GO:0055114//oxidation-reduction process
SPAC977.09c	1089	336	609	217	212	217	0	22	0	20.708	8.643	12.899	3.749	3.774	3.913	0	0.462	0	8.94767	0.154	-5.86051	5.70613e-08	7.18555e-06	SPAC977.09c	phospholipase (predicted) [Source:PomBase;Acc:SPAC977.09c]	Metabolism	Lipid metabolism	ko00564//Glycerophospholipid metabolism	K13333	-	GO:0004620//phospholipase activity	GO:0009395//phospholipid catabolic process
SPCC757.07c	1529	1169	1075	4425	4611	3233	28320	17071	23455	32.348	33.442	25.35	85.231	91.388	64.735	571.633	407.585	448.1	55.4157	475.773	3.10191	7.68324e-08	9.44489e-06	ctt1	catalase [Source:PomBase;Acc:SPCC757.07c]	Metabolism;Metabolism;Metabolism;Environmental Information Processing;Cellular Processes;Metabolism;Metabolism	Global and overview maps;Global and overview maps;Global and overview maps;Signal transduction;Transport and catabolism;Carbohydrate metabolism;Amino acid metabolism	ko01110//Biosynthesis of secondary metabolites;ko01130//Biosynthesis of antibiotics;ko01200//Carbon metabolism;ko04011//MAPK signaling pathway - yeast;ko04146//Peroxisome;ko00630//Glyoxylate and dicarboxylate metabolism;ko00380//Tryptophan metabolism	K03781;K03781;K03781;K03781;K03781;K03781;K03781	GO:0005759//mitochondrial matrix;GO:0005777//peroxisome;GO:0005782//peroxisomal matrix	GO:0004096//catalase activity;GO:0004601//peroxidase activity;GO:0016491//oxidoreductase activity;GO:0020037//heme binding;GO:0046872//metal ion binding	GO:0006979//response to oxidative stress;GO:0042542//response to hydrogen peroxide;GO:0042744//hydrogen peroxide catabolic process;GO:0055114//oxidation-reduction process;GO:0061692//cellular detoxification of hydrogen peroxide
SPAC3G9.11c	442	282	344	248	248	351	1415	1103	1291	8.297	7.158	7.198	4.238	4.361	6.236	25.342	23.367	21.884	6.248	23.531	1.9131	1.31281e-07	1.57629e-05	pdc201	pyruvate decarboxylase (predicted) [Source:PomBase;Acc:SPAC3G9.11c]	Metabolism;Metabolism;Metabolism	Global and overview maps;Global and overview maps;Carbohydrate metabolism	ko01100//Metabolic pathways;ko01110//Biosynthesis of secondary metabolites;ko00010//Glycolysis / Gluconeogenesis	K01568;K01568;K01568	GO:0005634//nucleus;GO:0005737//cytoplasm;GO:0005829//cytosol	GO:0000287//magnesium ion binding;GO:0003824//catalytic activity;GO:0004737//pyruvate decarboxylase activity;GO:0016829//lyase activity;GO:0016831//carboxy-lyase activity;GO:0030976//thiamine pyrophosphate binding;GO:0046872//metal ion binding	GO:0006090//pyruvate metabolic process;GO:0006091//generation of precursor metabolites and energy
SPAC11D3.09	92	86	70	65	48	61	435	299	403	2.236	2.835	1.897	1.429	1.084	1.396	10.074	8.18	8.82	1.81283	9.02467	2.31563	1.48959e-07	1.7479e-05	SPAC11D3.09	agmatinase (predicted) [Source:PomBase;Acc:SPAC11D3.09]	Metabolism;Metabolism	Global and overview maps;Amino acid metabolism	ko01100//Metabolic pathways;ko00330//Arginine and proline metabolism	K01480;K01480	GO:0005783//endoplasmic reticulum	GO:0008783//agmatinase activity;GO:0016787//hydrolase activity;GO:0016813//hydrolase activity, acting on carbon-nitrogen (but not peptide) bonds, in linear amidines;GO:0046872//metal ion binding	GO:0006520//cellular amino acid metabolic process;GO:0033389//putrescine biosynthetic process from arginine, using agmatinase
SPCP20C8.02c	230	87	162	84	75	132	6	9	15	9.137	4.666	7.161	3.028	2.791	4.946	0.229	0.403	0.553	5.28817	0.395	-3.74284	1.9125e-07	2.16741e-05	SPCP20C8.02c	S. pombe specific UPF0321 family protein 1 [Source:PomBase;Acc:SPCP20C8.02c]	-	-	-	-	GO:0005575//cellular_component	GO:0003674//molecular_function	GO:0008150//biological_process
SPAC8E11.10	16455	12466	9335	15535	14675	9909	3173	3039	4415	341.187	349.511	215.741	293.256	285.053	194.454	62.769	71.112	82.665	279.867	72.182	-1.95503	1.93697e-07	2.16741e-05	SPAC8E11.10	sorbose reductase (predicted) [Source:PomBase;Acc:SPAC8E11.10]	Metabolism	Carbohydrate metabolism	ko00051//Fructose and mannose metabolism	K17742	GO:0005739//mitochondrion	GO:0016491//oxidoreductase activity;GO:0016616//oxidoreductase activity, acting on the CH-OH group of donors, NAD or NADP as acceptor;GO:0032115//sorbose reductase activity	GO:0005975//carbohydrate metabolic process;GO:0055114//oxidation-reduction process
SPBPB21E7.04c	58	44	28	267	108	96	1891	827	1069	2.394	2.455	1.288	10.031	4.175	3.75	74.454	38.516	39.837	4.0155	50.9357	3.66502	2.00152e-07	2.16741e-05	SPBPB21E7.04c	human COMT ortholog 2 [Source:PomBase;Acc:SPBPB21E7.04c]	Metabolism;Metabolism	Global and overview maps;Amino acid metabolism	ko01100//Metabolic pathways;ko00350//Tyrosine metabolism	K00545;K00545	GO:0000324//fungal-type vacuole;GO:0005773//vacuole	GO:0008168//methyltransferase activity;GO:0008171//O-methyltransferase activity;GO:0016740//transferase activity;GO:0046872//metal ion binding	GO:0006584//catecholamine metabolic process;GO:0008150//biological_process;GO:0032259//methylation
SPAC23C11.06c	1453	850	1382	4061	2789	4042	19352	14943	19822	34.569	27.345	36.648	87.962	62.162	91.014	439.269	401.216	425.86	56.6167	422.115	2.89834	2.01503e-07	2.16741e-05	SPAC23C11.06c	hydrolase (inferred_from_context) [Source:PomBase;Acc:SPAC23C11.06c]	-	-	-	-	GO:0005737//cytoplasm;GO:0016020//membrane;GO:0016021//integral component of membrane;GO:0071627//integral component of fungal-type vacuolar membrane	GO:0016787//hydrolase activity	GO:0008150//biological_process
SPBPB2B2.19c	690	312	137	0	21	13	0	0	0	20.111	12.292	4.455	0	0.571	0.346	0	0	0	6.29583	0.001	-12.6202	2.44117e-07	2.57219e-05	SPBPB2B2.19c	S. pombe specific 5Tm protein family [Source:PomBase;Acc:SPBPB2B2.19c]	-	-	-	-	-	-	-
SPBC16A3.13	795	502	864	682	611	882	2967	2146	2658	16.002	13.663	19.384	12.498	11.521	16.802	56.978	48.747	48.312	14.9783	51.3457	1.77737	2.85925e-07	2.93968e-05	meu7	alpha-amylase homolog Aah4 [Source:PomBase;Acc:SPBC16A3.13]	Metabolism;Metabolism	Global and overview maps;Carbohydrate metabolism	ko01100//Metabolic pathways;ko00500//Starch and sucrose metabolism	K01176;K01176	GO:0005783//endoplasmic reticulum;GO:0005886//plasma membrane;GO:0009897//external side of plasma membrane;GO:0016020//membrane;GO:0031225//anchored component of membrane	GO:0003824//catalytic activity;GO:0004556//alpha-amylase activity;GO:0005509//calcium ion binding;GO:0016787//hydrolase activity;GO:0016798//hydrolase activity, acting on glycosyl bonds;GO:0046872//metal ion binding	GO:0005975//carbohydrate metabolic process;GO:0008152//metabolic process;GO:0008360//regulation of cell shape;GO:0009272//fungal-type cell wall biogenesis;GO:0016052//carbohydrate catabolic process
SPAC977.12	3194	2151	2662	1620	1617	1908	637	370	553	109.572	99.811	101.809	50.604	51.964	61.95	20.855	14.315	17.121	79.285	17.4303	-2.18545	2.90381e-07	2.93968e-05	SPAC977.12	L-asparaginase (predicted) [Source:PomBase;Acc:SPAC977.12]	Metabolism;Metabolism;Metabolism;Metabolism	Global and overview maps;Global and overview maps;Amino acid metabolism;Metabolism of other amino acids	ko01100//Metabolic pathways;ko01110//Biosynthesis of secondary metabolites;ko00250//Alanine, aspartate and glutamate metabolism;ko00460//Cyanoamino acid metabolism	K01424;K01424;K01424;K01424	GO:0005576//extracellular region;GO:0005618//cell wall;GO:0009986//cell surface;GO:0042597//periplasmic space	GO:0004067//asparaginase activity;GO:0016787//hydrolase activity	GO:0006528//asparagine metabolic process;GO:0006530//asparagine catabolic process;GO:0006531//aspartate metabolic process
SPBC1709.13c	423	244	393	20	41	49	4	4	7	11.947	9.338	12.373	0.52	1.074	1.324	0.096	0.12	0.169	6.096	0.128333	-5.5699	3.08779e-07	3.01567e-05	set10	ribosomal lysine methyltransferase Set10 [Source:PomBase;Acc:SPBC1709.13c]	-	-	-	-	GO:0005634//nucleus;GO:0005737//cytoplasm;GO:0005829//cytosol	GO:0005515//protein binding;GO:0008168//methyltransferase activity;GO:0016279//protein-lysine N-methyltransferase activity;GO:0016740//transferase activity	GO:0018026//peptidyl-lysine monomethylation;GO:0018027//peptidyl-lysine dimethylation;GO:0032259//methylation;GO:0042254//ribosome biogenesis
SPAC821.09	4106	2392	4979	2265	2196	4244	513	749	851	52.272	41.177	70.651	26.252	26.19	51.135	6.231	10.761	9.783	44.6128	8.925	-2.32153	3.09569e-07	3.01567e-05	eng1	endo-1,3-beta-glucanase Eng1 [Source:PomBase;Acc:SPAC821.09]	-	-	-	-	GO:0000936//primary cell septum;GO:0009986//cell surface;GO:0030428//cell septum;GO:0043187//cell septum surface;GO:1990819//actin fusion focus	GO:0016787//hydrolase activity;GO:0016798//hydrolase activity, acting on glycosyl bonds;GO:0030246//carbohydrate binding;GO:0030247//polysaccharide binding;GO:0042973//glucan endo-1,3-beta-D-glucosidase activity;GO:0052861//glucan endo-1,3-beta-glucanase activity, C-3 substituted reducing group;GO:0052862//glucan endo-1,4-beta-glucanase activity, C-3 substituted reducing group	GO:0007049//cell cycle;GO:0008152//metabolic process;GO:0030994//primary cell septum disassembly;GO:0044347//cell wall polysaccharide catabolic process;GO:0051301//cell division;GO:1904541//fungal-type cell wall disassembly involved in conjugation with cellular fusion
SPCC1393.12	411	207	298	81	82	152	2345	1175	1773	18.875	12.855	15.254	3.387	3.528	6.607	102.749	60.899	73.529	10.0843	79.059	2.97081	3.42469e-07	3.27438e-05	SPCC1393.12	Schizosaccharomyces specific protein [Source:PomBase;Acc:SPCC1393.12]	-	-	-	-	GO:0005737//cytoplasm	GO:0003674//molecular_function	GO:0008150//biological_process
SPBC359.04c	624	370	564	79	109	57	13	9	21	8.854	7.099	8.92	1.021	1.449	0.765	0.176	0.144	0.269	4.68467	0.196333	-4.57657	3.67321e-07	3.37702e-05	pfl7	cell surface glycoprotein (predicted), DIPSY family [Source:PomBase;Acc:SPBC359.04c]	-	-	-	-	GO:0009986//cell surface;GO:0010339//external side of cell wall	-	GO:0043689//cell-cell adhesion involved in flocculation
SPBP4G3.03	12	4	4	56	13	20	1010	182	217	0.507	0.228	0.188	2.153	0.514	0.799	40.7	8.675	8.276	0.7315	19.217	4.71538	3.70718e-07	3.37702e-05	fub2	PI31 proteasome regulator Fub2 (predicted) [Source:PomBase;Acc:SPBP4G3.03]	-	-	-	-	GO:0005634//nucleus;GO:0005737//cytoplasm;GO:0005829//cytosol	GO:0003674//molecular_function	GO:0006511//ubiquitin-dependent protein catabolic process
SPBC649.04	2265	1823	2084	3721	3119	3328	13638	8301	10798	207.025	225.311	212.314	309.64	267.07	287.893	1189.3	856.259	891.246	251.542	978.933	1.96041	3.72826e-07	3.37702e-05	uvi15	UV-induced protein Uvi15 [Source:PomBase;Acc:SPBC649.04]	-	-	-	-	GO:0005886//plasma membrane;GO:0009898//cytoplasmic side of plasma membrane;GO:0032153//cell division site;GO:0051286//cell tip	GO:0003674//molecular_function	GO:0008150//biological_process
SPBC32F12.03c	2847	2119	2704	1691	1733	1757	11689	5713	8336	177.172	178.311	187.56	95.806	101.032	103.484	694.014	401.228	468.451	140.561	521.231	1.89073	3.98249e-07	3.5451e-05	gpx1	glutathione peroxidase Gpx1 [Source:PomBase;Acc:SPBC32F12.03c]	Metabolism;Metabolism	Metabolism of other amino acids;Lipid metabolism	ko00480//Glutathione metabolism;ko00590//Arachidonic acid metabolism	K00432;K00432	GO:0005634//nucleus;GO:0005737//cytoplasm;GO:0005739//mitochondrion;GO:0005829//cytosol	GO:0004601//peroxidase activity;GO:0004602//glutathione peroxidase activity;GO:0008379//thioredoxin peroxidase activity;GO:0016209//antioxidant activity;GO:0016491//oxidoreductase activity;GO:0051920//peroxiredoxin activity	GO:0006979//response to oxidative stress;GO:0042744//hydrogen peroxide catabolic process;GO:0045454//cell redox homeostasis;GO:0055114//oxidation-reduction process;GO:0061692//cellular detoxification of hydrogen peroxide
SPAC29A4.17c	121	93	115	72	48	66	528	367	551	5.562	5.814	5.91	3.045	2.095	2.899	23.227	19.13	22.981	4.22083	21.7793	2.36736	5.0005e-07	4.37586e-05	SPAC29A4.17c	mitochondrial FUN14 family protein involved in mitophagy [Source:PomBase;Acc:SPAC29A4.17c]	-	-	-	-	GO:0005739//mitochondrion;GO:0005741//mitochondrial outer membrane;GO:0016020//membrane;GO:0016021//integral component of membrane;GO:0031307//integral component of mitochondrial outer membrane	GO:0003674//molecular_function	GO:0000422//mitophagy
SPAC22A12.17c	590	409	521	261	285	285	2040	1464	1807	7.522	7.047	7.403	3.032	3.4	3.434	24.815	21.064	20.812	5.30633	22.2303	2.06674	5.3126e-07	4.57149e-05	SPAC22A12.17c	short chain dehydrogenase (predicted) [Source:PomBase;Acc:SPAC22A12.17c]	Metabolism	Carbohydrate metabolism	ko00051//Fructose and mannose metabolism	K17742	GO:0005634//nucleus;GO:0005737//cytoplasm;GO:0005829//cytosol	GO:0016491//oxidoreductase activity;GO:0016616//oxidoreductase activity, acting on the CH-OH group of donors, NAD or NADP as acceptor	GO:0008150//biological_process;GO:0055114//oxidation-reduction process
SPAC3C7.14c	33562	25016	16326	36629	37829	38559	126112	111598	119269	1641.2	1654.14	889.853	1630.72	1732.97	1784.56	5883.74	6158.7	5266.72	1555.57	5769.72	1.89105	6.84306e-07	5.79192e-05	obr1	ubiquitinated histone-like protein Uhp1 [Source:PomBase;Acc:SPAC3C7.14c]	Metabolism;Metabolism	Global and overview maps;Metabolism of cofactors and vitamins	ko01110//Biosynthesis of secondary metabolites;ko00130//Ubiquinone and other terpenoid-quinone biosynthesis	K03809;K03809	GO:0005634//nucleus;GO:0005829//cytosol;GO:0031934//mating-type region heterochromatin	GO:0003955//NAD(P)H dehydrogenase (quinone) activity;GO:0005515//protein binding;GO:0010181//FMN binding;GO:0016491//oxidoreductase activity	GO:0030466//chromatin silencing at silent mating-type cassette;GO:0055114//oxidation-reduction process
SPAC19A8.16	10	8	7	4	9	6	164	84	70	1.12	1.211	0.874	0.408	0.944	0.636	17.518	10.613	7.077	0.8655	11.736	3.76126	9.65806e-07	8.04267e-05	prl65	conserved fungal protein [Source:PomBase;Acc:SPAC19A8.16]	-	-	-	-	GO:0005575//cellular_component	GO:0003674//molecular_function	GO:0008150//biological_process
SPAC56F8.12	632	352	976	598	505	1058	3330	2608	3628	23.604	17.777	40.63	20.334	17.669	37.398	118.659	109.926	122.36	26.2353	116.982	2.1567	1.08682e-06	8.90677e-05	SPAC56F8.12	conserved fungal protein [Source:PomBase;Acc:SPAC56F8.12]	-	-	-	-	GO:0005794//Golgi apparatus;GO:0016020//membrane;GO:0016021//integral component of membrane	GO:0003674//molecular_function	GO:0008150//biological_process
SPAC9G1.14	5	3	5	4	3	2	38	72	147	0.363	0.298	0.417	0.229	0.213	0.153	2.544	5.769	9.424	0.278833	5.91233	4.40625	1.19031e-06	9.60244e-05	SPAC9G1.14	dubious [Source:PomBase;Acc:SPAC9G1.14]	-	-	-	-	-	-	-
SPAC3G6.07	6	3	3	4	3	2	106	38	99	0.397	0.268	0.221	0.241	0.186	0.125	6.685	2.835	5.909	0.239667	5.143	4.42351	1.21331e-06	9.63739e-05	SPAC3G6.07	dubious [Source:PomBase;Acc:SPAC3G6.07]	-	-	-	-	GO:0005634//nucleus;GO:0005829//cytosol	GO:0003674//molecular_function	GO:0008150//biological_process
SPCC70.08c	1557	1436	440	631	546	373	3151	6433	8867	93.058	116.053	29.312	34.335	30.571	21.099	179.678	433.907	478.563	54.0713	364.049	2.7512	1.25383e-06	9.80833e-05	SPCC70.08c	methyltransferase (predicted) [Source:PomBase;Acc:SPCC70.08c]	-	-	-	-	GO:0005634//nucleus;GO:0005737//cytoplasm;GO:0005829//cytosol	GO:0008168//methyltransferase activity;GO:0016740//transferase activity	GO:0008150//biological_process;GO:0032259//methylation
SPCPB16A4.06c	105	36	90	39	33	38	616	280	442	3.422	1.586	3.269	1.157	1.007	1.172	19.153	10.298	13.007	1.9355	14.1527	2.8703	1.40005e-06	0.000107888	SPCPB16A4.06c	Schizosaccharomyces specific protein [Source:PomBase;Acc:SPCPB16A4.06c]	-	-	-	-	GO:0005634//nucleus;GO:0005829//cytosol	GO:0003674//molecular_function	GO:0008150//biological_process
SPBP4H10.10	172	135	203	137	90	98	652	528	668	6.827	7.246	8.981	4.951	3.347	3.682	24.691	23.652	23.943	5.839	24.0953	2.04496	1.72342e-06	0.000130853	SPBP4H10.10	rhomboid family protease [Source:PomBase;Acc:SPBP4H10.10]	-	-	-	-	GO:0005739//mitochondrion;GO:0005743//mitochondrial inner membrane;GO:0016020//membrane;GO:0016021//integral component of membrane	GO:0004252//serine-type endopeptidase activity;GO:0008233//peptidase activity;GO:0008236//serine-type peptidase activity;GO:0016787//hydrolase activity	GO:0006508//proteolysis;GO:0008150//biological_process;GO:0010821//regulation of mitochondrion organization
SPBC215.05	14880	12657	22357	45460	40673	44255	156738	148593	191099	394.981	454.301	661.472	1098.61	1011.42	1111.8	3969.45	4451.34	4580.68	788.765	4333.83	2.45797	1.84085e-06	0.000137744	gpd1	glycerol-3-phosphate dehydrogenase Gpd1 [Source:PomBase;Acc:SPBC215.05]	Metabolism;Environmental Information Processing;Metabolism	Global and overview maps;Signal transduction;Lipid metabolism	ko01110//Biosynthesis of secondary metabolites;ko04011//MAPK signaling pathway - yeast;ko00564//Glycerophospholipid metabolism	K00006;K00006;K00006	GO:0005634//nucleus;GO:0005737//cytoplasm;GO:0005829//cytosol;GO:0009331//glycerol-3-phosphate dehydrogenase complex	GO:0004367//glycerol-3-phosphate dehydrogenase [NAD+] activity;GO:0016491//oxidoreductase activity;GO:0016616//oxidoreductase activity, acting on the CH-OH group of donors, NAD or NADP as acceptor;GO:0042803//protein homodimerization activity;GO:0051287//NAD binding	GO:0005975//carbohydrate metabolic process;GO:0006072//glycerol-3-phosphate metabolic process;GO:0006114//glycerol biosynthetic process;GO:0006116//NADH oxidation;GO:0009992//cellular water homeostasis;GO:0046168//glycerol-3-phosphate catabolic process;GO:0055114//oxidation-reduction process;GO:0071470//cellular response to osmotic stress
SPAC13F5.03c	190	117	183	1225	526	472	1342	5155	12370	3.689	3.072	3.961	21.656	9.569	8.674	24.862	112.968	216.909	8.43683	118.246	3.80895	1.87077e-06	0.000137983	gld1	mitochondrial glycerol dehydrogenase Gld1 [Source:PomBase;Acc:SPAC13F5.03c]	-	-	-	-	GO:0005739//mitochondrion	GO:0008270//zinc ion binding;GO:0008888//glycerol dehydrogenase [NAD+] activity;GO:0016491//oxidoreductase activity;GO:0016614//oxidoreductase activity, acting on CH-OH group of donors;GO:0046872//metal ion binding	GO:0006071//glycerol metabolic process;GO:0019564//aerobic glycerol catabolic process;GO:0042149//cellular response to glucose starvation;GO:0055114//oxidation-reduction process;GO:0061613//glycolytic process from glycerol
SPBC30B4.09	288	305	314	766	781	543	2628	2056	2885	13.6	19.476	16.527	32.947	34.551	24.284	118.415	109.596	123.015	23.5642	117.009	2.31195	1.90894e-06	0.000138815	SPBC30B4.09	Schizosaccharomyces specific protein [Source:PomBase;Acc:SPBC30B4.09]	-	-	-	-	GO:0016020//membrane;GO:0016021//integral component of membrane	GO:0003674//molecular_function	GO:0008150//biological_process
SPBC660.06	2852	2451	2463	9417	6902	6084	38177	22624	28416	101.342	117.767	97.55	304.645	229.757	204.607	1294.27	907.253	911.804	175.945	1037.78	2.5603	2.61052e-06	0.000187196	SPBC660.06	WW domain containing conserved fungal protein [Source:PomBase;Acc:SPBC660.06]	-	-	-	-	GO:0005634//nucleus	GO:0003674//molecular_function;GO:0005515//protein binding	GO:0008150//biological_process
SPCC63.13	186	81	262	346	279	383	1332	1264	1555	9.192	5.413	14.431	15.567	12.916	17.913	62.801	70.492	69.391	12.572	67.5613	2.42598	3.08843e-06	0.000218432	SPCC63.13	DNAJ domain protein [Source:PomBase;Acc:SPCC63.13]	-	-	-	-	GO:0005783//endoplasmic reticulum;GO:0005789//endoplasmic reticulum membrane;GO:0016020//membrane;GO:0016021//integral component of membrane	GO:0030544//Hsp70 protein binding	GO:0008150//biological_process
SPAC26F1.11	17	3	8	5	5	4	190	61	115	0.423	0.101	0.222	0.113	0.117	0.094	4.515	1.715	2.586	0.178333	2.93867	4.04251	3.19859e-06	0.000223167	SPAC26F1.11	dubious [Source:PomBase;Acc:SPAC26F1.11]	-	-	-	-	-	-	-
SPAC13G7.02c	7405	4667	3069	3955	6507	2174	15277	18873	36148	144.271	122.951	66.646	70.152	118.765	40.087	283.971	414.966	635.968	93.812	444.968	2.24586	3.74066e-06	0.000257507	ssa1	heat shock protein Ssa1 (predicted) [Source:PomBase;Acc:SPAC13G7.02c]	Genetic Information Processing;Genetic Information Processing;Cellular Processes	Transcription;Folding, sorting and degradation;Transport and catabolism	ko03040//Spliceosome;ko04141//Protein processing in endoplasmic reticulum;ko04144//Endocytosis	K03283;K03283;K03283	GO:0005634//nucleus;GO:0005737//cytoplasm;GO:0005829//cytosol;GO:0005886//plasma membrane	GO:0000166//nucleotide binding;GO:0005524//ATP binding;GO:0016887//ATPase activity;GO:0031072//heat shock protein binding;GO:0042623//ATPase activity, coupled;GO:0044183//protein binding involved in protein folding;GO:0051082//unfolded protein binding;GO:0051787//misfolded protein binding	GO:0002181//cytoplasmic translation;GO:0006986//response to unfolded protein;GO:0016192//vesicle-mediated transport;GO:0034605//cellular response to heat;GO:0034620//cellular response to unfolded protein;GO:0042026//protein refolding;GO:0051085//chaperone mediated protein folding requiring cofactor
SPBC428.03c	4268	3012	3879	1950	2376	1766	777	559	833	107.731	102.804	109.134	44.812	56.184	42.189	18.712	15.924	18.987	77.1423	17.8743	-2.10963	4.0127e-06	0.0002726	pho4	thiamine-repressible acid phosphatase Pho4 [Source:PomBase;Acc:SPBC428.03c]	Metabolism;Metabolism;Metabolism	Global and overview maps;Metabolism of cofactors and vitamins;Metabolism of cofactors and vitamins	ko01100//Metabolic pathways;ko00730//Thiamine metabolism;ko00740//Riboflavin metabolism	K01078;K01078;K01078	GO:0005576//extracellular region;GO:0005618//cell wall;GO:0009277//fungal-type cell wall;GO:0030287//cell wall-bounded periplasmic space	GO:0003993//acid phosphatase activity;GO:0016787//hydrolase activity;GO:0016791//phosphatase activity;GO:0042131//thiamine phosphate phosphatase activity	GO:0009228//thiamine biosynthetic process;GO:0016311//dephosphorylation
SPAC977.02	43	18	11	45	10	15	538	129	194	2.067	1.163	0.586	1.978	0.467	0.682	24.515	6.968	8.395	1.15717	13.2927	3.52196	4.33174e-06	0.000290451	SPAC977.02	S. pombe specific 5Tm protein family [Source:PomBase;Acc:SPAC977.02]	-	-	-	-	-	-	-
MSTRG.1089	10	9	4	6	14	8	212	63	77	0.669	0.814	0.298	0.365	0.877	0.506	13.522	4.753	4.649	0.588167	7.64133	3.69953	4.59884e-06	0.000303286	--	-	-	-	-	-	-	-	-
SPBPB10D8.02c	2184	1358	1609	217	224	54	69	25	55	42.533	35.761	34.926	3.847	4.087	0.995	1.282	0.549	0.967	20.3582	0.932667	-4.4481	4.64063e-06	0.000303286	SPBPB10D8.02c	arylsulfatase (predicted) [Source:PomBase;Acc:SPBPB10D8.02c]	Metabolism	Lipid metabolism	ko00600//Sphingolipid metabolism	K01130	GO:0005634//nucleus;GO:0005737//cytoplasm;GO:0005829//cytosol	GO:0003824//catalytic activity;GO:0004065//arylsulfatase activity;GO:0008484//sulfuric ester hydrolase activity;GO:0016787//hydrolase activity;GO:0046872//metal ion binding	GO:0046505//sulfolipid metabolic process
SPBPB8B6.05c	2467	1634	1894	1524	1780	1654	710	331	554	91.567	81.977	78.335	51.489	61.894	58.101	25.136	13.875	18.579	70.5605	19.1967	-1.878	4.82778e-06	0.000311573	SPBPB8B6.05c	L-asparaginase (predicted) [Source:PomBase;Acc:SPBPB8B6.05c]	Metabolism;Metabolism;Metabolism;Metabolism	Global and overview maps;Global and overview maps;Amino acid metabolism;Metabolism of other amino acids	ko01100//Metabolic pathways;ko01110//Biosynthesis of secondary metabolites;ko00250//Alanine, aspartate and glutamate metabolism;ko00460//Cyanoamino acid metabolism	K01424;K01424;K01424;K01424	GO:0005576//extracellular region;GO:0005618//cell wall;GO:0005737//cytoplasm;GO:0009986//cell surface;GO:0042597//periplasmic space	GO:0004067//asparaginase activity;GO:0016787//hydrolase activity	GO:0006528//asparagine metabolic process;GO:0006530//asparagine catabolic process;GO:0006531//aspartate metabolic process
SPBC23E6.10c	1885	1328	1905	653	549	843	280	129	217	62.21	59.264	70.076	19.62	16.974	26.331	8.816	4.805	6.467	42.4125	6.696	-2.66312	5.1861e-06	0.000330566	mri1	methylthioribose-1-phosphate isomerase Mri1 (predicted) [Source:PomBase;Acc:SPBC23E6.10c]	Metabolism;Metabolism	Global and overview maps;Amino acid metabolism	ko01100//Metabolic pathways;ko00270//Cysteine and methionine metabolism	K08963;K08963	GO:0005634//nucleus;GO:0005737//cytoplasm;GO:0005829//cytosol	GO:0016853//isomerase activity;GO:0046523//S-methyl-5-thioribose-1-phosphate isomerase activity	GO:0008652//cellular amino acid biosynthetic process;GO:0009086//methionine biosynthetic process;GO:0019284//L-methionine biosynthetic process from S-adenosylmethionine;GO:0019509//L-methionine biosynthetic process from methylthioadenosine;GO:0044237//cellular metabolic process;GO:0044249//cellular biosynthetic process
SPCC70.10	992	669	797	1126	926	1043	3058	2176	3143	42.796	39.032	38.302	44.213	37.412	42.571	125.821	105.909	122.407	40.721	118.046	1.5355	5.41647e-06	0.00034104	SPCC70.10	Schizosaccharomyces specific protein [Source:PomBase;Acc:SPCC70.10]	-	-	-	-	GO:0000324//fungal-type vacuole	GO:0003674//molecular_function	GO:0008150//biological_process
SPBC9B6.07	1930	1280	1362	274	222	393	146	38	66	109.611	98.299	86.218	14.167	11.811	21.124	7.911	2.436	3.385	56.8717	4.57733	-3.63513	6.91473e-06	0.00043013	nop52	nucleolar protein Nop52 family Rrp1 (predicted) [Source:PomBase;Acc:SPBC9B6.07]	-	-	-	-	GO:0005634//nucleus;GO:0005730//nucleolus;GO:0030687//preribosome, large subunit precursor;GO:0030688//preribosome, small subunit precursor	GO:0003674//molecular_function	GO:0006364//rRNA processing
SPAC4F10.20	2414	1952	1986	1865	1804	2440	6725	4493	5707	225.04	246.06	206.36	158.286	157.548	215.28	598.133	472.691	480.428	201.429	517.084	1.36013	7.028e-06	0.000431971	grx1	glutaredoxin Grx1 [Source:PomBase;Acc:SPAC4F10.20]	-	-	-	-	GO:0005634//nucleus;GO:0005829//cytosol	GO:0004362//glutathione-disulfide reductase activity;GO:0004602//glutathione peroxidase activity;GO:0009055//electron carrier activity;GO:0015035//protein disulfide oxidoreductase activity;GO:0015038//glutathione disulfide oxidoreductase activity	GO:0019430//removal of superoxide radicals;GO:0022900//electron transport chain;GO:0034599//cellular response to oxidative stress;GO:0045454//cell redox homeostasis;GO:0055114//oxidation-reduction process
SPBC1685.17	124	73	159	88	75	363	1668	667	874	8.163	6.482	11.646	5.264	4.634	22.64	104.767	49.569	51.943	9.80483	68.7597	2.81	7.83569e-06	0.000475949	SPBC1685.17	Schizosaccharomyces pombe specific protein [Source:PomBase;Acc:SPBC1685.17]	-	-	-	-	GO:0005575//cellular_component	GO:0003674//molecular_function	GO:0008150//biological_process
SPBC359.01	1973	1250	4188	48	72	67	67	18	28	35.328	30.262	83.6	0.787	1.208	1.136	1.145	0.364	0.453	25.3868	0.654	-5.27865	8.09637e-06	0.000486065	SPBC359.01	amino acid transmembrane transporter (predicted) [Source:PomBase;Acc:SPBC359.01]	-	-	-	-	GO:0005794//Golgi apparatus;GO:0016020//membrane;GO:0016021//integral component of membrane	GO:0015171//amino acid transmembrane transporter activity;GO:0022857//transmembrane transporter activity	GO:0003333//amino acid transmembrane transport;GO:0006865//amino acid transport;GO:0055085//transmembrane transport
SPCC16A11.15c	509	302	381	297	245	233	1385	899	1380	23.037	18.482	19.22	12.238	10.388	9.981	59.805	45.918	56.4	15.5577	54.041	1.79643	8.39787e-06	0.00049837	SPCC16A11.15c	Schizosaccharomyces specific protein [Source:PomBase;Acc:SPCC16A11.15c]	-	-	-	-	GO:0005634//nucleus;GO:0005829//cytosol	GO:0003674//molecular_function	GO:0008150//biological_process
SPBC1105.14	1089	806	936	3953	3415	2626	16405	8739	14847	11.365	11.373	10.888	37.56	33.389	25.939	163.35	102.927	139.928	21.7523	135.402	2.638	1.22609e-05	0.000719354	rsv2	transcription factor Rsv2 [Source:PomBase;Acc:SPBC1105.14]	-	-	-	-	GO:0005634//nucleus	GO:0000978//RNA polymerase II core promoter proximal region sequence-specific DNA binding;GO:0000981//RNA polymerase II transcription factor activity, sequence-specific DNA binding;GO:0003676//nucleic acid binding;GO:0046872//metal ion binding	GO:0010672//regulation of transcription from RNA polymerase II promoter involved in meiotic cell cycle
SPCC736.15	21599	13594	16061	30008	21314	31163	86158	60991	77318	408.563	347.707	338.628	516.779	377.698	557.901	1554.91	1302	1320.7	424.546	1392.54	1.71372	1.30636e-05	0.000757838	pil1	eisosome BAR domain protein Pil1 [Source:PomBase;Acc:SPCC736.15]	-	-	-	-	GO:0005886//plasma membrane;GO:0032126//eisosome;GO:0036286//eisosome filament;GO:0036362//ascus membrane	GO:0003674//molecular_function;GO:0008289//lipid binding	GO:0006469//negative regulation of protein kinase activity;GO:0006897//endocytosis;GO:0070941//eisosome assembly
SPBC337.08c	5767	2875	2090	1418	1293	1625	9299	13651	17384	113.779	76.699	45.96	25.47	23.898	30.343	175.037	303.945	309.713	52.6915	262.898	2.31886	1.33898e-05	0.000768131	ubi4	ubiquitin [Source:PomBase;Acc:SPBC337.08c]	-	-	-	-	GO:0005575//cellular_component;GO:0005634//nucleus;GO:0005737//cytoplasm	GO:0005515//protein binding;GO:0031386//protein tag;GO:0031625//ubiquitin protein ligase binding	GO:0010499//proteasomal ubiquitin-independent protein catabolic process;GO:0016567//protein ubiquitination;GO:0019941//modification-dependent protein catabolic process;GO:0051321//meiotic cell cycle
SPAC328.03	4635	2876	4416	2370	1895	2138	14948	8279	11823	98.237	82.424	104.323	45.732	37.626	42.887	302.269	198.027	226.283	68.5382	242.193	1.82118	1.50112e-05	0.00085168	tps1	alpha,alpha-trehalose-phosphate synthase [UDP-forming] [Source:PomBase;Acc:SPAC328.03]	Metabolism;Metabolism	Global and overview maps;Carbohydrate metabolism	ko01100//Metabolic pathways;ko00500//Starch and sucrose metabolism	K00697;K00697	GO:0005737//cytoplasm;GO:0005829//cytosol;GO:0005946//alpha,alpha-trehalose-phosphate synthase complex (UDP-forming)	GO:0003824//catalytic activity;GO:0003825//alpha,alpha-trehalose-phosphate synthase (UDP-forming) activity;GO:0004805//trehalose-phosphatase activity;GO:0005515//protein binding;GO:0016740//transferase activity;GO:0016757//transferase activity, transferring glycosyl groups	GO:0005992//trehalose biosynthetic process;GO:0016311//dephosphorylation;GO:0030437//ascospore formation;GO:0034605//cellular response to heat;GO:0070413//trehalose metabolism in response to stress;GO:0090441//trehalose biosynthesis in response to heat stress
SPAC23D3.11	540	332	485	386	333	404	1395	1015	1283	8.506	7.065	8.505	5.527	4.907	6.022	20.959	18.028	18.248	6.75533	19.0783	1.49784	1.64213e-05	0.000921557	ayr1	1-acyldihydroxyacetone phosphate reductase (predicted) [Source:PomBase;Acc:SPAC23D3.11]	Metabolism;Metabolism;Metabolism	Global and overview maps;Lipid metabolism;Lipid metabolism	ko01100//Metabolic pathways;ko00564//Glycerophospholipid metabolism;ko00565//Ether lipid metabolism	K06123;K06123;K06123	GO:0000329//fungal-type vacuole membrane;GO:0005737//cytoplasm;GO:0005739//mitochondrion;GO:0005773//vacuole;GO:0005783//endoplasmic reticulum;GO:0005794//Golgi apparatus;GO:0005811//lipid particle	GO:0000140//acylglycerone-phosphate reductase activity;GO:0004806//triglyceride lipase activity;GO:0016491//oxidoreductase activity	GO:0006654//phosphatidic acid biosynthetic process;GO:0019433//triglyceride catabolic process;GO:0055114//oxidation-reduction process
SPAC16E8.16	449	304	381	209	169	305	1733	835	1152	10.351	9.476	9.79	4.386	3.65	6.655	38.116	21.724	23.982	7.38467	27.9407	1.91976	1.83544e-05	0.00101896	sua7	transcription factor TFIIB [Source:PomBase;Acc:SPAC16E8.16]	Genetic Information Processing	Transcription	ko03022//Basal transcription factors	K03124	GO:0005634//nucleus;GO:0097550//transcriptional preinitiation complex	GO:0000979//RNA polymerase II core promoter sequence-specific DNA binding;GO:0001139//transcription factor activity, core RNA polymerase II recruiting;GO:0005515//protein binding;GO:0008134//transcription factor binding;GO:0017025//TBP-class protein binding;GO:0046872//metal ion binding	GO:0001174//transcriptional start site selection at RNA polymerase II promoter;GO:0006352//DNA-templated transcription, initiation;GO:0006355//regulation of transcription, DNA-templated;GO:0006367//transcription initiation from RNA polymerase II promoter;GO:0051123//RNA polymerase II transcriptional preinitiation complex assembly;GO:0070897//DNA-templated transcriptional preinitiation complex ass…
SPCC306.08c	6353	5460	6186	6774	5388	6451	14945	12289	15373	209.371	243.316	227.233	203.247	166.348	201.213	469.912	457.06	457.504	208.455	461.492	1.14657	2.15636e-05	0.00118439	mdh1	malate dehydrogenase Mdh1 (predicted) [Source:PomBase;Acc:SPCC306.08c]	Metabolism;Metabolism;Metabolism;Metabolism;Metabolism;Metabolism;Metabolism;Metabolism	Global and overview maps;Global and overview maps;Global and overview maps;Global and overview maps;Amino acid metabolism;Carbohydrate metabolism;Carbohydrate metabolism;Carbohydrate metabolism	ko01100//Metabolic pathways;ko01110//Biosynthesis of secondary metabolites;ko01130//Biosynthesis of antibiotics;ko01200//Carbon metabolism;ko00270//Cysteine and methionine metabolism;ko00620//Pyruvate metabolism;ko00020//Citrate cycle (TCA cycle);ko00630//Glyoxylate and dicarboxylate metabolism	K00026;K00026;K00026;K00026;K00026;K00026;K00026;K00026	GO:0005737//cytoplasm;GO:0005739//mitochondrion;GO:0005759//mitochondrial matrix	GO:0003824//catalytic activity;GO:0016491//oxidoreductase activity;GO:0016616//oxidoreductase activity, acting on the CH-OH group of donors, NAD or NADP as acceptor;GO:0030060//L-malate dehydrogenase activity	GO:0005975//carbohydrate metabolic process;GO:0006099//tricarboxylic acid cycle;GO:0006108//malate metabolic process;GO:0019752//carboxylic acid metabolic process;GO:0055114//oxidation-reduction process
SPCC1739.08c	21	11	10	14	12	15	49	83	315	0.382	0.267	0.205	0.233	0.197	0.262	0.834	1.69	5.097	0.257667	2.54033	3.30144	2.27448e-05	0.00123612	SPCC1739.08c	short chain dehydrogenase (predicted) [Source:PomBase;Acc:SPCC1739.08c]	Metabolism	Carbohydrate metabolism	ko00051//Fructose and mannose metabolism	K17742	GO:0005634//nucleus;GO:0005737//cytoplasm;GO:0005829//cytosol	GO:0016491//oxidoreductase activity;GO:0016616//oxidoreductase activity, acting on the CH-OH group of donors, NAD or NADP as acceptor	GO:0008150//biological_process;GO:0055114//oxidation-reduction process
SPBPB10D8.01	788	308	480	35	26	14	10	7	15	14.997	7.926	10.182	0.606	0.464	0.252	0.182	0.15	0.258	5.73783	0.196667	-4.86668	2.45514e-05	0.00132041	SPBPB10D8.01	cysteine transmembrane transporter (predicted) [Source:PomBase;Acc:SPBPB10D8.01]	-	-	-	-	GO:0005783//endoplasmic reticulum;GO:0005887//integral component of plasma membrane;GO:0016020//membrane;GO:0016021//integral component of membrane;GO:0031224//intrinsic component of membrane	GO:0022857//transmembrane transporter activity;GO:0033229//cysteine transmembrane transporter activity	GO:0042883//cysteine transport;GO:0055085//transmembrane transport;GO:1903712//cysteine transmembrane transport
SPBC1198.14c	326	190	290	163	81	117	1373	626	987	8.406	6.624	8.334	3.826	1.957	2.855	33.776	18.216	22.981	5.33367	24.991	2.22821	2.69178e-05	0.00143275	fbp1	fructose-1,6-bisphosphatase Fbp1 [Source:PomBase;Acc:SPBC1198.14c]	Metabolism;Metabolism;Metabolism;Metabolism;Metabolism;Metabolism;Metabolism;Metabolism	Global and overview maps;Global and overview maps;Global and overview maps;Global and overview maps;Carbohydrate metabolism;Carbohydrate metabolism;Carbohydrate metabolism;Energy metabolism	ko01100//Metabolic pathways;ko01110//Biosynthesis of secondary metabolites;ko01130//Biosynthesis of antibiotics;ko01200//Carbon metabolism;ko00010//Glycolysis / Gluconeogenesis;ko00030//Pentose phosphate pathway;ko00051//Fructose and mannose metabolism;ko00680//Methane metabolism	K03841;K03841;K03841;K03841;K03841;K03841;K03841;K03841	GO:0005634//nucleus;GO:0005737//cytoplasm;GO:0005829//cytosol	GO:0003824//catalytic activity;GO:0016787//hydrolase activity;GO:0016791//phosphatase activity;GO:0042132//fructose 1,6-bisphosphate 1-phosphatase activity;GO:0042578//phosphoric ester hydrolase activity;GO:0046872//metal ion binding	GO:0005975//carbohydrate metabolic process;GO:0005986//sucrose biosynthetic process;GO:0006000//fructose metabolic process;GO:0006002//fructose 6-phosphate metabolic process;GO:0006094//gluconeogenesis;GO:0008152//metabolic process;GO:0016311//dephosphorylation;GO:0030388//fructose 1,6-bisphosphate metabolic process;GO:0042149//cellular response to glucose starvation
SPBC947.15c	2795	1694	2309	2217	2036	2575	8147	4562	6461	49.886	40.883	45.935	36.025	34.043	43.497	138.731	91.89	104.134	41.7115	111.585	1.41963	2.78194e-05	0.00145123	nde1	mitochondrial NADH dehydrogenase (ubiquinone) Nde1 (predicted) [Source:PomBase;Acc:SPBC947.15c]	-	-	-	-	GO:0005739//mitochondrion;GO:0005743//mitochondrial inner membrane	GO:0008137//NADH dehydrogenase (ubiquinone) activity;GO:0016491//oxidoreductase activity	GO:0006116//NADH oxidation;GO:0006120//mitochondrial electron transport, NADH to ubiquinone;GO:0055114//oxidation-reduction process
SPBC887.17	3900	2628	3336	1528	1711	2666	1000	393	576	67.722	61.707	64.568	24.156	27.834	43.815	16.567	7.702	9.032	48.3003	11.1003	-2.12143	2.78272e-05	0.00145123	SPBC887.17	transmembrane transporter (predicted) [Source:PomBase;Acc:SPBC887.17]	-	-	-	-	GO:0000139//Golgi membrane;GO:0005794//Golgi apparatus;GO:0005886//plasma membrane;GO:0016020//membrane;GO:0016021//integral component of membrane	GO:0005345//purine nucleobase transmembrane transporter activity;GO:0022857//transmembrane transporter activity	GO:0015853//adenine transport;GO:0015854//guanine transport;GO:0055085//transmembrane transport;GO:1904082//pyrimidine nucleobase transmembrane transport;GO:1904823//purine nucleobase transmembrane transport
SPBC56F2.06	227	160	349	119	121	138	1242	511	892	5.902	5.625	10.114	2.817	2.947	3.396	30.808	14.993	20.942	5.1335	22.2477	2.11564	2.97179e-05	0.00153434	mug147	Schizosaccharomyces specific protein Mug147 [Source:PomBase;Acc:SPBC56F2.06]	-	-	-	-	GO:0005634//nucleus;GO:0005737//cytoplasm;GO:0005829//cytosol	GO:0003674//molecular_function	GO:0008150//biological_process;GO:0051321//meiotic cell cycle
SPBC359.03c	2817	1775	2477	137	163	190	113	54	95	53.467	45.559	52.396	2.363	2.898	3.413	2.046	1.156	1.628	26.6827	1.61	-4.05077	3.49657e-05	0.0017874	aat1	amino acid transmembrane transporter Aat1 [Source:PomBase;Acc:SPBC359.03c]	-	-	-	-	GO:0000139//Golgi membrane;GO:0000324//fungal-type vacuole;GO:0005794//Golgi apparatus;GO:0005886//plasma membrane;GO:0016020//membrane;GO:0016021//integral component of membrane;GO:0031520//plasma membrane of cell tip;GO:0051286//cell tip	GO:0015171//amino acid transmembrane transporter activity;GO:0022857//transmembrane transporter activity	GO:0003333//amino acid transmembrane transport;GO:0006865//amino acid transport;GO:0055085//transmembrane transport
SPAC1F7.12	3449	3058	4535	2735	2818	2606	8446	7742	8867	110.932	132.996	162.579	80.087	84.91	79.328	259.177	281.018	257.536	108.472	265.91	1.29362	3.61983e-05	0.00183227	yak3	aldose reductase ARK13 family YakC [Source:PomBase;Acc:SPAC1F7.12]	-	-	-	-	GO:0005634//nucleus;GO:0005829//cytosol	GO:0016491//oxidoreductase activity;GO:0016614//oxidoreductase activity, acting on CH-OH group of donors	GO:0008150//biological_process;GO:0055114//oxidation-reduction process
SPAC19G12.10c	31385	16701	29121	45773	27842	46878	139367	90042	106599	410.724	295.536	424.775	545.355	341.336	580.616	1740.09	1329.82	1259.74	433.057	1443.21	1.73666	3.67656e-05	0.00184292	cpy1	vacuolar carboxypeptidase Y [Source:PomBase;Acc:SPAC19G12.10c]	-	-	-	-	GO:0000324//fungal-type vacuole;GO:0005773//vacuole	GO:0004180//carboxypeptidase activity;GO:0004185//serine-type carboxypeptidase activity;GO:0008233//peptidase activity;GO:0016787//hydrolase activity	GO:0006508//proteolysis;GO:0008150//biological_process;GO:0046938//phytochelatin biosynthetic process;GO:0051603//proteolysis involved in cellular protein catabolic process
SPBC725.15	5552	3585	4587	2197	1737	2076	991	605	824	197.133	172.123	181.536	71.02	57.778	69.764	33.571	24.243	26.42	124.892	28.078	-2.15317	3.82964e-05	0.00190119	ura5	orotate phosphoribosyltransferase Ura5 [Source:PomBase;Acc:SPBC725.15]	Metabolism;Metabolism	Global and overview maps;Nucleotide metabolism	ko01100//Metabolic pathways;ko00240//Pyrimidine metabolism	K00762;K00762	GO:0005634//nucleus;GO:0005737//cytoplasm;GO:0005829//cytosol	GO:0004588//orotate phosphoribosyltransferase activity;GO:0016740//transferase activity;GO:0016757//transferase activity, transferring glycosyl groups	GO:0006207//'de novo' pyrimidine nucleobase biosynthetic process;GO:0006221//pyrimidine nucleotide biosynthetic process;GO:0009116//nucleoside metabolic process;GO:0044205//'de novo' UMP biosynthetic process;GO:0046132//pyrimidine ribonucleoside biosynthetic process
SPAC12B10.15c	112	68	125	127	139	93	411	320	462	9.444	7.753	11.748	9.749	10.98	7.422	33.064	30.451	35.178	9.516	32.8977	1.78956	4.41354e-05	0.0021702	SPAC12B10.15c	ribonuclease H2 complex subunit (predicted) [Source:PomBase;Acc:SPAC12B10.15c]	Genetic Information Processing	Replication and repair	ko03030//DNA replication	K10745	GO:0005634//nucleus;GO:0005829//cytosol;GO:0032299//ribonuclease H2 complex	GO:0004523//RNA-DNA hybrid ribonuclease activity	GO:0006401//RNA catabolic process;GO:0090502//RNA phosphodiester bond hydrolysis, endonucleolytic;GO:1903469//removal of RNA primer involved in mitotic DNA replication
SPBPB21E7.01c	454	265	649	208	163	172	1637	1333	1587	13.541	10.688	21.576	5.648	4.555	4.855	46.584	44.87	42.744	10.1438	44.7327	2.14073	4.51953e-05	0.00220135	eno102	enolase (predicted) [Source:PomBase;Acc:SPBPB21E7.01c]	Metabolism;Metabolism;Metabolism;Metabolism;Metabolism;Genetic Information Processing;Metabolism;Metabolism	Global and overview maps;Global and overview maps;Global and overview maps;Global and overview maps;Global and overview maps;Folding, sorting and degradation;Carbohydrate metabolism;Energy metabolism	ko01100//Metabolic pathways;ko01110//Biosynthesis of secondary metabolites;ko01130//Biosynthesis of antibiotics;ko01230//Biosynthesis of amino acids;ko01200//Carbon metabolism;ko03018//RNA degradation;ko00010//Glycolysis / Gluconeogenesis;ko00680//Methane metabolism	K01689;K01689;K01689;K01689;K01689;K01689;K01689;K01689	GO:0000015//phosphopyruvate hydratase complex;GO:0005737//cytoplasm	GO:0000287//magnesium ion binding;GO:0004634//phosphopyruvate hydratase activity;GO:0016829//lyase activity;GO:0046872//metal ion binding	GO:0006096//glycolytic process;GO:0061621//canonical glycolysis
SPBC354.12	3391	1774	4431	6141	6439	23790	47955	56006	60677	109.354	77.365	159.296	180.312	194.538	726.195	1475.64	2038.52	1767.19	241.177	1760.45	2.86778	5.16699e-05	0.0024932	gpd3	glyceraldehyde 3-phosphate dehydrogenase Gpd3 [Source:PomBase;Acc:SPBC354.12]	Metabolism;Metabolism;Metabolism;Metabolism;Metabolism;Metabolism	Global and overview maps;Global and overview maps;Global and overview maps;Global and overview maps;Global and overview maps;Carbohydrate metabolism	ko01100//Metabolic pathways;ko01110//Biosynthesis of secondary metabolites;ko01130//Biosynthesis of antibiotics;ko01230//Biosynthesis of amino acids;ko01200//Carbon metabolism;ko00010//Glycolysis / Gluconeogenesis	K00134;K00134;K00134;K00134;K00134;K00134	GO:0005737//cytoplasm;GO:0005829//cytosol	GO:0004365//glyceraldehyde-3-phosphate dehydrogenase (NAD+) (phosphorylating) activity;GO:0016491//oxidoreductase activity;GO:0016620//oxidoreductase activity, acting on the aldehyde or oxo group of donors, NAD or NADP as acceptor;GO:0050661//NADP binding;GO:0051287//NAD binding	GO:0006006//glucose metabolic process;GO:0006096//glycolytic process;GO:0055114//oxidation-reduction process;GO:0061621//canonical glycolysis
SPAC922.06	367	219	531	80	127	195	29	0	0	14.391	11.61	23.25	2.859	4.677	7.246	1.099	0	0	10.6722	0.366333	-4.86455	5.27291e-05	0.00252074	SPAC922.06	3-oxoacyl-[acyl-carrier-protein]reductase (predicted) [Source:PomBase;Acc:SPAC922.06]	-	-	-	-	GO:0005634//nucleus;GO:0005737//cytoplasm;GO:0005829//cytosol	GO:0004316//3-oxoacyl-[acyl-carrier-protein] reductase (NADPH) activity;GO:0016491//oxidoreductase activity	GO:0009107//lipoate biosynthetic process;GO:0055114//oxidation-reduction process
SPBC359.05	1538	563	990	30	20	33	41	5	11	14.979	7.414	10.747	0.266	0.182	0.304	0.381	0.055	0.097	5.64867	0.177667	-4.99067	5.53364e-05	0.00260811	abc3	ABC transmembrane transporter Abc3, unknown specificity [Source:PomBase;Acc:SPBC359.05]	-	-	-	-	GO:0000324//fungal-type vacuole;GO:0000329//fungal-type vacuole membrane;GO:0005773//vacuole;GO:0005774//vacuolar membrane;GO:0016020//membrane;GO:0016021//integral component of membrane	GO:0000166//nucleotide binding;GO:0005524//ATP binding;GO:0016887//ATPase activity;GO:0020037//heme binding;GO:0042626//ATPase activity, coupled to transmembrane movement of substances	GO:0055085//transmembrane transport
SPAC2F3.05c	640	344	681	455	389	463	1376	1237	2090	22.587	16.416	26.789	14.62	12.861	15.465	46.332	49.269	66.608	18.123	54.0697	1.577	5.55669e-05	0.00260811	SPAC2F3.05c	xylose and arabinose reductase (predicted) [Source:PomBase;Acc:SPAC2F3.05c]	-	-	-	-	GO:0005634//nucleus;GO:0005737//cytoplasm;GO:0005829//cytosol	GO:0016491//oxidoreductase activity;GO:0032866//D-xylose:NADP reductase activity;GO:0032867//L-arabinose:NADP reductase activity	GO:0019568//arabinose catabolic process;GO:0042843//D-xylose catabolic process;GO:0055114//oxidation-reduction process
MSTRG.5315	12321	8145	4000	23	23	28	18	31	56	247.368	221.121	89.511	0.419	0.432	0.539	0.336	0.703	1.023	93.2317	0.687333	-7.08367	5.63219e-05	0.00261973	--	KGG51869.1 hypothetical protein DI09_258p10 [Mitosporidium daphniae]	-	-	-	-	-	-	-
SPAC2E1P3.01	1231	850	1357	639	592	699	4321	2186	2874	29.392	27.443	36.114	13.89	13.242	15.796	98.432	58.903	61.966	22.6462	73.1003	1.69061	6.16416e-05	0.00284157	SPAC2E1P3.01	dehydrogenase (predicted) [Source:PomBase;Acc:SPAC2E1P3.01]	-	-	-	-	GO:0005739//mitochondrion	GO:0008106//alcohol dehydrogenase (NADP+) activity;GO:0008270//zinc ion binding;GO:0016491//oxidoreductase activity	GO:0008150//biological_process;GO:0055114//oxidation-reduction process
SPAC30C2.02	6189	3406	6985	1577	1857	1914	1080	355	518	204.831	152.427	257.672	47.517	57.576	59.953	34.102	13.259	15.481	129.996	20.9473	-2.63363	6.29773e-05	0.00287407	mmd1	deoxyhypusine hydroxylase (predicted) [Source:PomBase;Acc:SPAC30C2.02]	-	-	-	-	GO:0005634//nucleus;GO:0005737//cytoplasm;GO:0005829//cytosol	GO:0004497//monooxygenase activity;GO:0005515//protein binding;GO:0016491//oxidoreductase activity;GO:0019135//deoxyhypusine monooxygenase activity;GO:0046872//metal ion binding	GO:0008612//peptidyl-lysine modification to peptidyl-hypusine;GO:0055114//oxidation-reduction process;GO:2000765//regulation of cytoplasmic translation
SPAC5H10.09c	498	395	435	511	404	276	1169	1007	1342	27.548	29.546	26.821	25.735	20.936	14.45	61.695	62.864	67.036	24.1727	63.865	1.40165	6.346e-05	0.00287407	ecm31	3-methyl-2-oxobutanoatehydroxymethyltransferase Ecm31 (predicted) [Source:PomBase;Acc:SPAC5H10.09c]	Metabolism;Metabolism;Metabolism	Global and overview maps;Global and overview maps;Metabolism of cofactors and vitamins	ko01100//Metabolic pathways;ko01110//Biosynthesis of secondary metabolites;ko00770//Pantothenate and CoA biosynthesis	K00606;K00606;K00606	GO:0005739//mitochondrion	GO:0000287//magnesium ion binding;GO:0003824//catalytic activity;GO:0003864//3-methyl-2-oxobutanoate hydroxymethyltransferase activity;GO:0016740//transferase activity	GO:0015940//pantothenate biosynthetic process
SPAC3C7.12	780	207	492	2	8	5	5	0	7	17.597	6.319	12.376	0.034	0.164	0.116	0.11	0	0.133	6.101	0.081	-6.23498	6.85588e-05	0.00305361	tip1	CLIP170 family protein Tip1 [Source:PomBase;Acc:SPAC3C7.12]	-	-	-	-	GO:0005737//cytoplasm;GO:0005829//cytosol;GO:0005856//cytoskeleton;GO:0005874//microtubule;GO:0051285//cell cortex of cell tip;GO:0051286//cell tip;GO:1904511//cytoplasmic microtubule plus-end;GO:1990752//microtubule end	GO:0005515//protein binding;GO:0008017//microtubule binding;GO:0051010//microtubule plus-end binding	GO:0000226//microtubule cytoskeleton organization;GO:0000743//nuclear migration involved in conjugation with cellular fusion;GO:0031122//cytoplasmic microtubule organization;GO:0034613//cellular protein localization;GO:0071964//establishment of cell polarity regulating cell shape;GO:1990896//protein localization to cell cortex of cell tip
SPAC1A6.02	655	277	457	73	58	72	23	30	21	19.562	11.171	15.204	1.991	1.61	2.022	0.651	1.008	0.577	8.59333	0.745333	-3.52726	6.86071e-05	0.00305361	SPAC1A6.02	WD repeat protein, human WDR55 family, involved in ribosome biogenesis (predicted) [Source:PomBase;Acc:SPAC1A6.02]	-	-	-	-	GO:0005634//nucleus;GO:0005730//nucleolus;GO:0031080//nuclear pore outer ring	GO:0003674//molecular_function;GO:0005515//protein binding	GO:0042274//ribosomal small subunit biogenesis
SPCC1235.01	3076	1097	1894	1367	1130	946	14757	2773	6539	60.56	29.204	41.562	24.502	20.841	17.627	277.19	61.612	116.254	32.3827	151.685	2.22779	7.37244e-05	0.00325333	SPCC1235.01	Schizosaccharomyces specific protein [Source:PomBase;Acc:SPCC1235.01]	-	-	-	-	GO:0005737//cytoplasm;GO:0005829//cytosol	GO:0003674//molecular_function	GO:0008150//biological_process
SPAC1F8.02c	3	1	2	0	0	0	70	41	64	0.185	0.083	0.137	0	0	0	4.118	2.853	3.563	0.0675	3.51133	5.70099	7.59903e-05	0.0033249	shu1	heme import protein Shu1 [Source:PomBase;Acc:SPAC1F8.02c]	-	-	-	-	GO:0000324//fungal-type vacuole;GO:0005783//endoplasmic reticulum;GO:0005886//plasma membrane;GO:0016020//membrane;GO:0031225//anchored component of membrane;GO:0031362//anchored component of external side of plasma membrane;GO:0046658//anchored component of plasma membrane	GO:0020037//heme binding	GO:0010106//cellular response to iron ion starvation;GO:1904334//heme import across plasma membrane
SPBC19F8.06c	156	145	223	115	65	104	742	358	603	1.928	2.428	3.076	1.296	0.75	1.224	8.761	4.998	6.738	1.78367	6.83233	1.93753	8.79098e-05	0.00381411	meu22	amino acid transmembrane transporter, predicted Meu22 [Source:PomBase;Acc:SPBC19F8.06c]	-	-	-	-	GO:0016020//membrane;GO:0016021//integral component of membrane	GO:0015171//amino acid transmembrane transporter activity;GO:0022857//transmembrane transporter activity	GO:0003333//amino acid transmembrane transport;GO:0006865//amino acid transport;GO:0051321//meiotic cell cycle;GO:0055085//transmembrane transport
SPAC1B3.20	216	213	223	155	157	153	872	387	584	19.721	26.333	22.693	12.901	13.434	13.244	75.88	39.849	48.1	18.0543	54.6097	1.59681	9.53675e-05	0.00408257	SPAC1B3.20	Schizosaccharomyces specific protein [Source:PomBase;Acc:SPAC1B3.20]	-	-	-	-	GO:0005634//nucleus;GO:0005829//cytosol	GO:0003674//molecular_function	GO:0008150//biological_process
SPAC1782.11	7017	4601	5240	3810	3348	3813	1725	1314	1907	356.922	316.467	297.112	176.464	159.536	183.564	83.723	75.407	87.603	248.344	82.2443	-1.59435	9.5679e-05	0.00408257	met14	adenylyl-sulfate kinase (predicted) [Source:PomBase;Acc:SPAC1782.11]	Metabolism;Metabolism;Metabolism	Global and overview maps;Nucleotide metabolism;Energy metabolism	ko01100//Metabolic pathways;ko00230//Purine metabolism;ko00920//Sulfur metabolism	K00860;K00860;K00860	GO:0005634//nucleus;GO:0005737//cytoplasm;GO:0005829//cytosol	GO:0000166//nucleotide binding;GO:0004020//adenylylsulfate kinase activity;GO:0005524//ATP binding;GO:0016301//kinase activity;GO:0016740//transferase activity	GO:0000103//sulfate assimilation;GO:0008652//cellular amino acid biosynthetic process;GO:0009086//methionine biosynthetic process;GO:0016310//phosphorylation;GO:0019344//cysteine biosynthetic process;GO:0070814//hydrogen sulfide biosynthetic process
SPBC17D1.06	11506	5981	7494	1913	1818	2304	1457	347	487	234.311	164.698	170.101	35.468	34.683	44.407	28.309	7.975	8.956	113.945	15.08	-2.91763	9.96843e-05	0.00421861	dbp3	ATP-dependent RNA helicase Dbp3 (predicted) [Source:PomBase;Acc:SPBC17D1.06]	-	-	-	-	GO:0005634//nucleus;GO:0005730//nucleolus	GO:0000166//nucleotide binding;GO:0003676//nucleic acid binding;GO:0003723//RNA binding;GO:0003724//RNA helicase activity;GO:0004386//helicase activity;GO:0005524//ATP binding;GO:0016787//hydrolase activity	GO:0006364//rRNA processing;GO:0042254//ribosome biogenesis
SPAC1F7.02c	5408	2782	3863	578	642	1069	582	105	191	115.933	80.643	92.304	11.281	12.893	21.689	11.904	2.54	3.697	55.7905	6.047	-3.20573	0.000121223	0.00508662	has1	ATP-dependent RNA helicase Has1 (predicted) [Source:PomBase;Acc:SPAC1F7.02c]	-	-	-	-	GO:0005634//nucleus;GO:0005730//nucleolus	GO:0000166//nucleotide binding;GO:0003676//nucleic acid binding;GO:0003723//RNA binding;GO:0003724//RNA helicase activity;GO:0004386//helicase activity;GO:0005524//ATP binding;GO:0016787//hydrolase activity	GO:0000463//maturation of LSU-rRNA from tricistronic rRNA transcript (SSU-rRNA, 5.8S rRNA, LSU-rRNA);GO:0006364//rRNA processing;GO:0042254//ribosome biogenesis
SPBC660.05	525	760	523	4031	2806	2207	14908	7147	12795	17.973	35.181	19.956	125.635	89.991	71.507	486.922	276.121	395.545	60.0405	386.196	2.68533	0.000122166	0.00508662	SPBC660.05	WW domain containing conserved fungal protein [Source:PomBase;Acc:SPBC660.05]	-	-	-	-	GO:0005634//nucleus	GO:0003674//molecular_function;GO:0005515//protein binding	GO:0008150//biological_process
SPAC4G9.20c	6660	6236	6035	2667	4123	3137	1668	1369	1587	220.42	279.076	222.624	80.36	127.833	98.261	52.669	51.133	47.43	171.429	50.4107	-1.76581	0.000124306	0.00513366	SPAC4G9.20c	mitochondrial carrier with solute carrier repeats, organic acid transmembrane transporter (predicted) [Source:PomBase;Acc:SPAC4G9.20c]	-	-	-	-	GO:0005739//mitochondrion;GO:0005743//mitochondrial inner membrane;GO:0016020//membrane;GO:0016021//integral component of membrane	GO:0000064//L-ornithine transmembrane transporter activity;GO:0005313//L-glutamate transmembrane transporter activity;GO:0015187//glycine transmembrane transporter activity;GO:0022857//transmembrane transporter activity	GO:0055085//transmembrane transport;GO:1904983//transmembrane glycine transport from cytosol to mitochondrion;GO:1990575//mitochondrial L-ornithine transmembrane transport
SPBC1347.02	18761	12846	15911	6216	7390	7762	4650	1570	2228	601.764	557.158	568.843	181.519	222.059	235.633	142.301	56.831	64.533	394.496	87.8883	-2.16627	0.000125284	0.00513366	fkbp39	FKBP-type peptidyl-prolyl cis-trans isomerase (predicted) [Source:PomBase;Acc:SPBC1347.02]	-	-	-	-	GO:0005634//nucleus;GO:0005730//nucleolus	GO:0003755//peptidyl-prolyl cis-trans isomerase activity;GO:0016853//isomerase activity	GO:0000412//histone peptidyl-prolyl isomerization;GO:0006334//nucleosome assembly
SPCC320.05	956	744	918	529	539	496	2110	1664	2198	16.406	17.264	17.559	8.265	8.665	8.056	34.547	32.226	34.062	12.7025	33.6117	1.40385	0.000142936	0.00576635	SPCC320.05	sulfate transmembrane transporter (predicted) [Source:PomBase;Acc:SPCC320.05]	-	-	-	-	GO:0000329//fungal-type vacuole membrane;GO:0005783//endoplasmic reticulum;GO:0005789//endoplasmic reticulum membrane;GO:0005887//integral component of plasma membrane;GO:0016020//membrane;GO:0016021//integral component of membrane	GO:0008271//secondary active sulfate transmembrane transporter activity;GO:0015116//sulfate transmembrane transporter activity;GO:0015301//anion:anion antiporter activity	GO:0008272//sulfate transport;GO:0055085//transmembrane transport;GO:1902358//sulfate transmembrane transport
SPBC1289.07c	5444	3473	4865	1528	1623	2071	1006	450	772	196.731	169.707	195.958	50.271	54.945	70.832	34.685	18.352	25.193	123.074	26.0767	-2.23869	0.000142958	0.00576635	rpc40	DNA-directed RNA polymerase I and III subunit Rpc40 [Source:PomBase;Acc:SPBC1289.07c]	Metabolism;Metabolism;Metabolism;Genetic Information Processing	Global and overview maps;Nucleotide metabolism;Nucleotide metabolism;Transcription	ko01100//Metabolic pathways;ko00230//Purine metabolism;ko00240//Pyrimidine metabolism;ko03020//RNA polymerase	K03027;K03027;K03027;K03027	GO:0005634//nucleus;GO:0005666//DNA-directed RNA polymerase III complex;GO:0005730//nucleolus;GO:0005736//DNA-directed RNA polymerase I complex;GO:0005829//cytosol	GO:0001054//RNA polymerase I activity;GO:0001056//RNA polymerase III activity;GO:0003677//DNA binding;GO:0003899//DNA-directed RNA polymerase activity;GO:0016740//transferase activity;GO:0016779//nucleotidyltransferase activity;GO:0046983//protein dimerization activity	GO:0006351//transcription, DNA-templated;GO:0006360//transcription from RNA polymerase I promoter;GO:0006383//transcription from RNA polymerase III promoter
SPAC3H1.07	20317	14373	14206	15754	18075	13190	8000	4833	6770	765.53	732.285	596.606	540.417	638.005	470.373	287.595	205.514	230.352	623.869	241.154	-1.37129	0.000147308	0.00589576	aru1	arginase Aru1 [Source:PomBase;Acc:SPAC3H1.07]	Metabolism;Metabolism;Metabolism;Metabolism;Metabolism;Metabolism	Global and overview maps;Global and overview maps;Global and overview maps;Global and overview maps;Amino acid metabolism;Amino acid metabolism	ko01100//Metabolic pathways;ko01110//Biosynthesis of secondary metabolites;ko01130//Biosynthesis of antibiotics;ko01230//Biosynthesis of amino acids;ko00330//Arginine and proline metabolism;ko00220//Arginine biosynthesis	K01476;K01476;K01476;K01476;K01476;K01476	GO:0005634//nucleus;GO:0005737//cytoplasm;GO:0005829//cytosol	GO:0004053//arginase activity;GO:0016787//hydrolase activity;GO:0016813//hydrolase activity, acting on carbon-nitrogen (but not peptide) bonds, in linear amidines;GO:0030145//manganese ion binding;GO:0046872//metal ion binding	GO:0000050//urea cycle;GO:0006525//arginine metabolic process;GO:0010121//arginine catabolic process to proline via ornithine;GO:0019547//arginine catabolic process to ornithine
SPBP4H10.03	2126	1344	1921	162	216	265	135	87	130	55.09	47.092	55.483	3.822	5.243	6.499	3.338	2.544	3.042	28.8715	2.97467	-3.27885	0.000171339	0.00678208	oxa102	mitochondrial inner membrane translocase Oxa102 [Source:PomBase;Acc:SPBP4H10.03]	Genetic Information Processing	Folding, sorting and degradation	ko03060//Protein export	K03217	GO:0005739//mitochondrion;GO:0005743//mitochondrial inner membrane;GO:0016020//membrane;GO:0016021//integral component of membrane;GO:0031305//integral component of mitochondrial inner membrane	GO:0032977//membrane insertase activity	GO:0032979//protein insertion into mitochondrial membrane from inner side;GO:0033617//mitochondrial respiratory chain complex IV assembly;GO:0051205//protein insertion into membrane
SPAC26H5.08c	2758	1819	2575	5236	4270	4871	12441	9266	12691	78.034	69.593	81.207	134.875	113.18	130.437	335.837	295.87	324.253	101.221	318.653	1.65448	0.000172081	0.00678208	bgl2	glucan beta-glucosidase Bgl2 (predicted) [Source:PomBase;Acc:SPAC26H5.08c]	Metabolism	Carbohydrate metabolism	ko00500//Starch and sucrose metabolism	K01210	GO:0005576//extracellular region;GO:0005618//cell wall;GO:0009277//fungal-type cell wall;GO:0009986//cell surface	GO:0004338//glucan exo-1,3-beta-glucosidase activity;GO:0004553//hydrolase activity, hydrolyzing O-glycosyl compounds;GO:0016787//hydrolase activity;GO:0016798//hydrolase activity, acting on glycosyl bonds;GO:0042124//1,3-beta-glucanosyltransferase activity;GO:0042973//glucan endo-1,3-beta-D-glucosidase activity	GO:0005975//carbohydrate metabolic process;GO:0008152//metabolic process;GO:0070879//fungal-type cell wall beta-glucan metabolic process
SPAC23C4.17	1886	864	1499	123	103	155	107	41	69	27.819	17.223	24.645	1.653	1.421	2.169	1.508	0.677	0.923	12.4883	1.036	-3.59149	0.000175155	0.00685094	trm402	tRNA (cytosine-5-)-methyltransferase (predicted) [Source:PomBase;Acc:SPAC23C4.17]	-	-	-	-	GO:0005634//nucleus;GO:0005737//cytoplasm	GO:0000049//tRNA binding;GO:0003723//RNA binding;GO:0008168//methyltransferase activity;GO:0016428//tRNA (cytosine-5-)-methyltransferase activity;GO:0016740//transferase activity	GO:0008033//tRNA processing;GO:0030488//tRNA methylation;GO:0032259//methylation
SPCC1020.06c	15515	9715	11842	18212	19320	18784	39301	35701	46976	508.095	430.206	432.258	542.991	592.726	582.202	1227.95	1319.45	1389.21	514.746	1312.2	1.35006	0.000180232	0.00699653	tal1	transaldolase (predicted) [Source:PomBase;Acc:SPCC1020.06c]	Metabolism;Metabolism;Metabolism;Metabolism;Metabolism;Metabolism	Global and overview maps;Global and overview maps;Global and overview maps;Global and overview maps;Global and overview maps;Carbohydrate metabolism	ko01100//Metabolic pathways;ko01110//Biosynthesis of secondary metabolites;ko01130//Biosynthesis of antibiotics;ko01230//Biosynthesis of amino acids;ko01200//Carbon metabolism;ko00030//Pentose phosphate pathway	K00616;K00616;K00616;K00616;K00616;K00616	GO:0005634//nucleus;GO:0005737//cytoplasm;GO:0005829//cytosol	GO:0003824//catalytic activity;GO:0004801//sedoheptulose-7-phosphate:D-glyceraldehyde-3-phosphate glyceronetransferase activity;GO:0016740//transferase activity	GO:0005975//carbohydrate metabolic process;GO:0006098//pentose-phosphate shunt;GO:0009052//pentose-phosphate shunt, non-oxidative branch
MSTRG.4394	3237	2582	4769	15	15	19	40	4	25	55.305	59.57	91.21	0.203	0.209	0.268	0.566	0.061	0.331	34.4608	0.319333	-6.75375	0.000184333	0.00710231	--	KAG5513850.1 hypothetical protein PMAC_000472 [Pneumocystis sp. 'macacae']	-	-	-	-	-	-	-
SPBC4F6.09	9949	7353	10619	252	164	401	439	209	285	154.99	154.892	184.389	3.574	2.393	5.912	6.525	3.674	4.009	84.3583	4.736	-4.15479	0.000207328	0.0078485	str1	siderophore-iron transmembrane transporter Str1 [Source:PomBase;Acc:SPBC4F6.09]	-	-	-	-	GO:0005783//endoplasmic reticulum;GO:0005887//integral component of plasma membrane;GO:0016020//membrane;GO:0016021//integral component of membrane	GO:0022857//transmembrane transporter activity	GO:0006811//ion transport;GO:0033214//iron assimilation by chelation and transport;GO:0044718//siderophore transmembrane transport;GO:0055072//iron ion homeostasis;GO:0055085//transmembrane transport
SPBC18H10.17c	1369	912	1257	129	125	158	77	65	88	46.371	41.78	47.456	3.975	3.955	5.068	2.5	2.48	2.701	24.7675	2.56033	-3.27404	0.000208304	0.0078485	SPBC18H10.17c	mitochondrial recombinase Mhr1 (predicted) [Source:PomBase;Acc:SPBC18H10.17c]	-	-	-	-	GO:0005634//nucleus;GO:0005739//mitochondrion;GO:0005762//mitochondrial large ribosomal subunit	GO:0000150//recombinase activity;GO:0003697//single-stranded DNA binding;GO:0003735//structural constituent of ribosome	GO:0000002//mitochondrial genome maintenance;GO:0006310//DNA recombination;GO:0006355//regulation of transcription, DNA-templated;GO:0090297//positive regulation of mitochondrial DNA replication
SPBPB2B2.18	11	2	2	424	28	41	4039	954	1171	1.114	0.274	0.226	39.057	2.657	3.923	390.35	109.038	107.076	7.87517	202.155	4.68201	0.000209343	0.0078485	SPBPB2B2.18	Schizosaccharomyces specific protein [Source:PomBase;Acc:SPBPB2B2.18]	-	-	-	-	GO:0005886//plasma membrane	GO:0003674//molecular_function	GO:0008150//biological_process
SPAC1B2.03c	8244	6835	9161	1861	2274	2069	1207	763	1128	174.571	195.709	216.223	35.877	45.11	41.465	24.385	18.234	21.57	118.159	21.3963	-2.4653	0.00020978	0.0078485	SPAC1B2.03c	GNS1/SUR4 family protein (predicted) [Source:PomBase;Acc:SPAC1B2.03c]	Metabolism;Metabolism;Metabolism;Metabolism;Metabolism	Global and overview maps;Global and overview maps;Global and overview maps;Lipid metabolism;Lipid metabolism	ko01100//Metabolic pathways;ko01110//Biosynthesis of secondary metabolites;ko01212//Fatty acid metabolism;ko00062//Fatty acid elongation;ko01040//Biosynthesis of unsaturated fatty acids	K10246;K10246;K10246;K10246;K10246	GO:0005783//endoplasmic reticulum;GO:0005789//endoplasmic reticulum membrane;GO:0016020//membrane;GO:0016021//integral component of membrane;GO:0030176//integral component of endoplasmic reticulum membrane;GO:0031965//nuclear membrane	GO:0009922//fatty acid elongase activity;GO:0016740//transferase activity	GO:0006629//lipid metabolic process;GO:0006631//fatty acid metabolic process;GO:0006633//fatty acid biosynthetic process;GO:0019367//fatty acid elongation, saturated fatty acid;GO:0030148//sphingolipid biosynthetic process;GO:0034625//fatty acid elongation, monounsaturated fatty acid;GO:0034626//fatty acid elongation, polyunsaturated fatty acid;GO:0042761//very long-chain fatty acid biosynthetic …
SPAPB1A10.14	693	493	556	836	688	1119	184	243	300	20.762	19.972	18.567	22.803	19.31	31.73	5.26	8.216	8.116	22.1907	7.19733	-1.62442	0.000213063	0.00791398	pof15	F-box protein (predicted) [Source:PomBase;Acc:SPAPB1A10.14]	-	-	-	-	GO:0000151//ubiquitin ligase complex	GO:0030674//protein binding, bridging	GO:0016567//protein ubiquitination;GO:0032446//protein modification by small protein conjugation
SPAC16C9.03	6588	3339	4851	849	778	1559	813	245	316	157.62	108.022	129.364	18.493	17.438	35.302	18.558	6.615	6.827	77.7065	10.6667	-2.86493	0.000216087	0.00796899	nmd3	export adaptor Nmd3 (predicted) [Source:PomBase;Acc:SPAC16C9.03]	Genetic Information Processing;Genetic Information Processing	Translation;Translation	ko03013//Nucleocytoplasmic transport;ko03008//Ribosome biogenesis in eukaryotes	K07562;K07562	GO:0005634//nucleus;GO:0005654//nucleoplasm;GO:0005737//cytoplasm;GO:0005829//cytosol	GO:0043023//ribosomal large subunit binding	GO:0000054//ribosomal subunit export from nucleus;GO:0000055//ribosomal large subunit export from nucleus;GO:0015031//protein transport
SPAC10F6.06	13688	10963	13052	6794	7567	6104	35412	21557	28491	556.049	602.202	590.983	251.27	287.972	234.682	1372.48	988.281	1045.15	420.526	1135.31	1.43281	0.000222433	0.00814483	vip1	RNA-binding protein Vip1 [Source:PomBase;Acc:SPAC10F6.06]	-	-	-	-	GO:0005829//cytosol	GO:0003676//nucleic acid binding;GO:0003723//RNA binding	GO:0008150//biological_process
SPAC343.21	136	95	100	109	117	111	408	262	312	2.455	2.319	2.012	1.792	1.979	1.897	7.028	5.338	5.087	2.07567	5.81767	1.48687	0.00023785	0.00864803	SPAC343.21	dubious [Source:PomBase;Acc:SPAC343.21]	-	-	-	-	GO:0016020//membrane;GO:0016021//integral component of membrane	-	-
SPBPB8B6.06c	2108	1099	1486	231	393	343	183	130	152	72.394	51.029	56.864	7.232	12.627	11.154	5.983	5.034	4.713	35.2167	5.24333	-2.7477	0.000242247	0.00867749	SPBPB8B6.06c	CRCB domain protein [Source:PomBase;Acc:SPBPB8B6.06c]	-	-	-	-	GO:0016021//integral component of membrane	-	-
SPAC1F8.05	530	404	352	370	209	382	1204	878	1131	24.655	25.413	18.251	15.67	9.108	16.818	53.436	46.094	47.51	18.3192	49.0133	1.41982	0.000242572	0.00867749	isp3	Schizosaccharomyces pombe specific protein Isp3 [Source:PomBase;Acc:SPAC1F8.05]	-	-	-	-	GO:1990916//Isp3 layer of spore wall	GO:1990915//structural constituent of ascospore wall	GO:0030476//ascospore wall assembly
SPBC13E7.09	832	429	725	737	458	738	1983	1488	1793	11.635	8.116	11.302	9.387	6.006	9.77	26.464	23.481	22.647	9.36933	24.1973	1.36883	0.000243703	0.00867749	vrp1	verprolin [Source:PomBase;Acc:SPBC13E7.09]	-	-	-	-	GO:0005634//nucleus;GO:0005737//cytoplasm;GO:0005829//cytosol;GO:0005856//cytoskeleton;GO:0005884//actin filament;GO:0030479//actin cortical patch;GO:0031097//medial cortex;GO:0035840//old growing cell tip	GO:0003779//actin binding;GO:0003785//actin monomer binding;GO:0005515//protein binding;GO:0051015//actin filament binding	GO:0000147//actin cortical patch assembly;GO:0006897//endocytosis;GO:0030048//actin filament-based movement;GO:0051666//actin cortical patch localization;GO:2000601//positive regulation of Arp2/3 complex-mediated actin nucleation
SPAC4D7.02c	653	416	783	332	292	437	1934	1237	1507	20.198	17.399	26.994	9.349	8.461	12.793	57.072	43.179	42.092	15.8657	47.4477	1.58043	0.000246098	0.00870275	pgc1	phosphatidylglycerol phospholipase C Pgc1 (predicted) [Source:PomBase;Acc:SPAC4D7.02c]	Metabolism	Lipid metabolism	ko00564//Glycerophospholipid metabolism	K18694	GO:0005739//mitochondrion;GO:0005783//endoplasmic reticulum;GO:0016020//membrane;GO:0016021//integral component of membrane;GO:0031966//mitochondrial membrane	GO:0008081//phosphoric diester hydrolase activity;GO:0016787//hydrolase activity;GO:0034479//phosphatidylglycerol phospholipase C activity	GO:0006629//lipid metabolic process;GO:0006644//phospholipid metabolic process;GO:0046475//glycerophospholipid catabolic process
SPBC29B5.01	1478	1157	1853	1099	844	889	3416	2762	3914	24.58	26.018	34.348	16.64	13.149	13.993	54.2	51.838	58.779	21.4547	54.939	1.35654	0.000248891	0.00874166	atf1	transcription factor, Atf-CREB family Atf1 [Source:PomBase;Acc:SPBC29B5.01]	Environmental Information Processing	Signal transduction	ko04011//MAPK signaling pathway - yeast	K09051	GO:0000790//nuclear chromatin;GO:0005634//nucleus;GO:0005720//nuclear heterochromatin;GO:1990243//atf1-pcr1 complex	GO:0000978//RNA polymerase II core promoter proximal region sequence-specific DNA binding;GO:0001228//transcriptional activator activity, RNA polymerase II transcription regulatory region sequence-specific binding;GO:0003677//DNA binding;GO:0003690//double-stranded DNA binding;GO:0003700//transcription factor activity, sequence-specific DNA binding;GO:0003723//RNA binding;GO:0005515//protein bind…	GO:0006338//chromatin remodeling;GO:0006355//regulation of transcription, DNA-templated;GO:0007131//reciprocal meiotic recombination;GO:0010846//activation of reciprocal meiotic recombination;GO:0016584//nucleosome positioning;GO:0034599//cellular response to oxidative stress;GO:0034605//cellular response to heat;GO:0045128//negative regulation of reciprocal meiotic recombination;GO:0051321//meio…
SPAC26F1.04c	1436	955	1409	691	797	654	2906	2303	3639	34.838	31.328	38.1	15.262	18.114	15.016	67.262	63.053	79.721	25.443	70.012	1.46033	0.000251405	0.00877028	etr1	enoyl-[acyl-carrier protein] reductase (predicted) [Source:PomBase;Acc:SPAC26F1.04c]	Metabolism;Metabolism;Metabolism	Global and overview maps;Global and overview maps;Lipid metabolism	ko01100//Metabolic pathways;ko01212//Fatty acid metabolism;ko00062//Fatty acid elongation	K07512;K07512;K07512	GO:0005737//cytoplasm;GO:0005739//mitochondrion;GO:0005759//mitochondrial matrix	GO:0008270//zinc ion binding;GO:0016491//oxidoreductase activity;GO:0016631//enoyl-[acyl-carrier-protein] reductase activity;GO:0019166//trans-2-enoyl-CoA reductase (NADPH) activity	GO:0006629//lipid metabolic process;GO:0006631//fatty acid metabolic process;GO:0006633//fatty acid biosynthetic process;GO:0055114//oxidation-reduction process
SPBC14C8.13	1093	524	849	62	47	77	54	30	32	13.625	8.835	11.798	0.701	0.552	0.914	0.644	0.429	0.362	6.07083	0.478333	-3.66581	0.000253996	0.00880122	ber1	SRR1 family protein involved in microtubule-based process Ber1 (predicted) [Source:PomBase;Acc:SPBC14C8.13]	-	-	-	-	GO:0005634//nucleus;GO:0005737//cytoplasm;GO:0005829//cytosol	GO:0003674//molecular_function	GO:0007017//microtubule-based process;GO:0007026//negative regulation of microtubule depolymerization;GO:0007623//circadian rhythm
SPAC6B12.03c	10	7	15	5	4	4	124	41	66	0.383	0.363	0.641	0.174	0.144	0.145	4.534	1.773	2.284	0.308333	2.86367	3.2153	0.00025759	0.00886626	bit2	HbrB family protein involved in TOR signaling Bit2 (predicted) [Source:PomBase;Acc:SPAC6B12.03c]	-	-	-	-	GO:0005634//nucleus;GO:0005829//cytosol;GO:0031932//TORC2 complex	GO:0003674//molecular_function	GO:0031929//TOR signaling;GO:0038203//TORC2 signaling
SPCC1529.01	931	627	508	308	442	307	117	76	198	17.421	15.864	10.595	5.247	7.748	5.437	2.089	1.605	3.346	10.3853	2.34667	-2.14586	0.000270241	0.00924008	SPCC1529.01	transmembrane transporter (predicted) [Source:PomBase;Acc:SPCC1529.01]	-	-	-	-	GO:0000329//fungal-type vacuole membrane;GO:0005783//endoplasmic reticulum;GO:0005887//integral component of plasma membrane;GO:0016020//membrane;GO:0016021//integral component of membrane	GO:0005215//transporter activity;GO:0022857//transmembrane transporter activity	GO:0006855//drug transmembrane transport;GO:0055085//transmembrane transport
SPCC290.02	957	511	723	168	171	229	116	36	76	31.83	22.982	26.804	5.087	5.328	7.209	3.681	1.351	2.283	16.54	2.43833	-2.76199	0.000277444	0.00936279	rpc34	DNA-directed RNA polymerase III complex subunit Rpc34 (predicted) [Source:PomBase;Acc:SPCC290.02]	Metabolism;Metabolism;Metabolism;Genetic Information Processing	Global and overview maps;Nucleotide metabolism;Nucleotide metabolism;Transcription	ko01100//Metabolic pathways;ko00230//Purine metabolism;ko00240//Pyrimidine metabolism;ko03020//RNA polymerase	K03025;K03025;K03025;K03025	GO:0005634//nucleus;GO:0005666//DNA-directed RNA polymerase III complex;GO:0005829//cytosol	GO:0001056//RNA polymerase III activity;GO:0003899//DNA-directed RNA polymerase activity	GO:0006383//transcription from RNA polymerase III promoter
SPAC977.10	1850	1157	1803	431	467	497	317	127	178	30.527	25.816	33.162	6.475	7.219	7.762	4.991	2.365	2.652	18.4935	3.336	-2.47083	0.000279246	0.00936279	sod2	plasma membrane sodium ion/proton antiporter Sod2 [Source:PomBase;Acc:SPAC977.10]	-	-	-	-	GO:0005628//prospore membrane;GO:0005886//plasma membrane;GO:0005887//integral component of plasma membrane;GO:0016020//membrane;GO:0016021//integral component of membrane;GO:0031520//plasma membrane of cell tip;GO:0042175//nuclear outer membrane-endoplasmic reticulum membrane network;GO:1990578//perinuclear endoplasmic reticulum membrane	GO:0015297//antiporter activity;GO:0015299//solute:proton antiporter activity;GO:0015385//sodium:proton antiporter activity	GO:0006811//ion transport;GO:0006812//cation transport;GO:0006814//sodium ion transport;GO:0006883//cellular sodium ion homeostasis;GO:0030004//cellular monovalent inorganic cation homeostasis;GO:0030007//cellular potassium ion homeostasis;GO:0036376//sodium ion export from cell;GO:0051452//intracellular pH reduction;GO:0055085//transmembrane transport;GO:1902600//hydrogen ion transmembrane trans…
MSTRG.4396	41732	36527	14098	274	307	394	656	650	961	738.6	726.505	333.885	7.675	7.678	6.73	18.542	23.131	25.951	303.512	22.5413	-3.75111	0.00027927	0.00936279	ART2	KAG9300028.1 hypothetical protein G9A89_009756 [Geosiphon pyriformis]	-	-	-	-	-	-	-
SPCC74.04	1917	1393	1974	777	742	889	496	278	330	27.343	26.866	31.383	10.09	9.915	12.001	6.75	4.475	4.25	19.5997	5.15833	-1.92585	0.000292709	0.00974381	SPCC74.04	amino acid permease (predicted) [Source:PomBase;Acc:SPCC74.04]	-	-	-	-	GO:0005737//cytoplasm;GO:0016020//membrane;GO:0016021//integral component of membrane	GO:0015171//amino acid transmembrane transporter activity;GO:0022857//transmembrane transporter activity	GO:0003333//amino acid transmembrane transport;GO:0006865//amino acid transport;GO:0055085//transmembrane transport
SPAC14C4.12c	2161	1517	2081	588	576	514	278	204	332	55.997	53.154	60.104	13.872	13.982	12.606	6.873	5.966	7.769	34.9525	6.86933	-2.34715	0.000294409	0.00974381	laf1	Clr6 L associated factor 1 Laf1 [Source:PomBase;Acc:SPAC14C4.12c]	-	-	-	-	GO:0005634//nucleus;GO:0032221//Rpd3S complex;GO:0070210//Rpd3L-Expanded complex;GO:0070461//SAGA-type complex;GO:1990483//Clr6 histone deacetylase complex I''	GO:0003677//DNA binding;GO:0003682//chromatin binding;GO:0003713//transcription coactivator activity;GO:0004402//histone acetyltransferase activity;GO:0005515//protein binding	GO:0006325//chromatin organization;GO:0006338//chromatin remodeling;GO:0006357//regulation of transcription from RNA polymerase II promoter;GO:0016573//histone acetylation;GO:0035066//positive regulation of histone acetylation;GO:1903508//positive regulation of nucleic acid-templated transcription
SPAC1250.05	1507	1160	1390	876	932	810	440	340	478	116.185	120.93	119.447	61.487	67.314	59.104	32.365	29.582	33.278	90.7445	31.7417	-1.51543	0.000296381	0.0097466	rpl3002	60S ribosomal protein L30 (predicted) [Source:PomBase;Acc:SPAC1250.05]	Genetic Information Processing	Translation	ko03010//Ribosome	K02908	GO:0005829//cytosol;GO:0005840//ribosome;GO:0022625//cytosolic large ribosomal subunit	GO:0003723//RNA binding;GO:0003735//structural constituent of ribosome	GO:0002181//cytoplasmic translation;GO:0006364//rRNA processing
SPCC126.10	905	348	644	43	33	41	36	14	28	33.374	17.353	26.481	1.444	1.14	1.431	1.267	0.583	0.932	13.5372	0.927333	-3.86769	0.00032707	0.0106319	iah1	isoamyl acetate hydrolytic enzyme Iah1 (predicted) [Source:PomBase;Acc:SPCC126.10]	-	-	-	-	GO:0005737//cytoplasm	GO:0016787//hydrolase activity;GO:0016788//hydrolase activity, acting on ester bonds	GO:0006083//acetate metabolic process;GO:0006084//acetyl-CoA metabolic process
SPAC17G6.15c	6502	5433	5683	3293	3879	3181	1784	1529	1988	189.937	214.606	185.04	87.578	106.154	87.947	49.721	50.407	52.442	145.21	50.8567	-1.51364	0.000327421	0.0106319	SPAC17G6.15c	MTC tricarboxylate transmembrane transporter (predicted) [Source:PomBase;Acc:SPAC17G6.15c]	-	-	-	-	GO:0005739//mitochondrion;GO:0005743//mitochondrial inner membrane;GO:0016020//membrane;GO:0016021//integral component of membrane;GO:0031966//mitochondrial membrane	GO:0015075//ion transmembrane transporter activity;GO:0015194//L-serine transmembrane transporter activity	GO:0006811//ion transport;GO:0006865//amino acid transport;GO:0015825//L-serine transport;GO:0055085//transmembrane transport
SPBC1711.07	3944	2554	2229	2114	2682	2957	1453	649	854	79.488	69.602	50.072	38.789	50.638	56.404	27.939	14.761	15.542	57.4988	19.414	-1.56644	0.000330942	0.0106481	rrb1	WD repeat protein Rrb1 (predicted) [Source:PomBase;Acc:SPBC1711.07]	-	-	-	-	GO:0005634//nucleus;GO:0005730//nucleolus;GO:0005737//cytoplasm;GO:0005829//cytosol	GO:0003674//molecular_function;GO:0005515//protein binding	GO:0006364//rRNA processing;GO:0042254//ribosome biogenesis
SPCC576.03c	29288	26945	24481	34739	41319	31459	71284	64454	72426	1791.65	2228.86	1669.24	1934.74	2367.92	1821.38	4160.44	4449.72	4000.9	1968.97	4203.69	1.09422	0.000332044	0.0106481	tpx1	thioredoxin peroxidase Tpx1 [Source:PomBase;Acc:SPCC576.03c]	-	-	-	-	GO:0005634//nucleus;GO:0005737//cytoplasm;GO:0005829//cytosol	GO:0004601//peroxidase activity;GO:0005515//protein binding;GO:0008379//thioredoxin peroxidase activity;GO:0016209//antioxidant activity;GO:0016491//oxidoreductase activity;GO:0051082//unfolded protein binding;GO:0051920//peroxiredoxin activity	GO:0006979//response to oxidative stress;GO:0036091//positive regulation of transcription from RNA polymerase II promoter in response to oxidative stress;GO:0042744//hydrogen peroxide catabolic process;GO:0043433//negative regulation of sequence-specific DNA binding transcription factor activity;GO:0045454//cell redox homeostasis;GO:0055114//oxidation-reduction process;GO:0061692//cellular detoxi…
SPBC23E6.05	5266	3154	4546	1588	1798	1808	1112	512	786	167.644	135.772	161.31	46.026	53.623	54.475	33.775	18.395	22.596	103.142	24.922	-2.04914	0.000338686	0.0107941	arx1	ribosomal export complex protein Arx1, peptidase family (predicted) [Source:PomBase;Acc:SPBC23E6.05]	-	-	-	-	GO:0005634//nucleus;GO:0005635//nuclear envelope;GO:0005730//nucleolus;GO:0005737//cytoplasm;GO:0005829//cytosol	GO:0003676//nucleic acid binding;GO:0008233//peptidase activity;GO:0008237//metallopeptidase activity;GO:0016787//hydrolase activity;GO:0046872//metal ion binding	GO:0000055//ribosomal large subunit export from nucleus;GO:0006508//proteolysis;GO:0042273//ribosomal large subunit biogenesis
SPAC26F1.14c	922	531	677	807	800	955	1711	1730	2249	19.34	15.061	15.828	15.411	15.721	18.959	34.242	40.954	42.6	16.72	39.2653	1.23168	0.000361774	0.0114591	aif1	apoptosis-inducing factor homolog Aif1 (predicted) [Source:PomBase;Acc:SPAC26F1.14c]	-	-	-	-	GO:0005634//nucleus;GO:0005739//mitochondrion;GO:0005741//mitochondrial outer membrane;GO:0005743//mitochondrial inner membrane;GO:0005829//cytosol;GO:0016020//membrane	GO:0016491//oxidoreductase activity;GO:0016668//oxidoreductase activity, acting on a sulfur group of donors, NAD(P) as acceptor;GO:0046872//metal ion binding;GO:0050660//flavin adenine dinucleotide binding;GO:0051536//iron-sulfur cluster binding;GO:0051537//2 iron, 2 sulfur cluster binding	GO:0006915//apoptotic process;GO:0055114//oxidation-reduction process
SPBC20F10.01	11588	8100	9093	6440	6799	7305	4395	2252	2946	534.806	505.49	467.756	270.592	293.959	319.08	193.522	117.294	122.778	398.614	144.531	-1.46361	0.00038343	0.012071	gar1	snoRNP pseudouridylase box H/ACA snoRNP complex protein Gar1 [Source:PomBase;Acc:SPBC20F10.01]	Genetic Information Processing	Translation	ko03008//Ribosome biogenesis in eukaryotes	K11128	GO:0005634//nucleus;GO:0005730//nucleolus;GO:0031429//box H/ACA snoRNP complex	GO:0003723//RNA binding;GO:0034513//box H/ACA snoRNA binding	GO:0000454//snoRNA guided rRNA pseudouridine synthesis;GO:0001522//pseudouridine synthesis;GO:0006364//rRNA processing;GO:0031118//rRNA pseudouridine synthesis;GO:0031120//snRNA pseudouridine synthesis;GO:0042254//ribosome biogenesis
SPAC18B11.04	1203	819	802	642	551	490	2355	1631	2365	41.61	38.305	30.919	20.216	17.854	16.04	77.714	63.665	73.868	27.4907	71.749	1.38402	0.000395889	0.0123866	ncs1	neuronal calcium sensor related protein Ncs1 [Source:PomBase;Acc:SPAC18B11.04]	-	-	-	-	GO:0005634//nucleus;GO:0005737//cytoplasm;GO:0005829//cytosol;GO:0005886//plasma membrane;GO:0016020//membrane	GO:0005509//calcium ion binding;GO:0005515//protein binding;GO:0046872//metal ion binding;GO:0098744//1-phosphatidylinositol 4-kinase activator activity	GO:0030435//sporulation resulting in formation of a cellular spore;GO:0033674//positive regulation of kinase activity;GO:0035584//calcium-mediated signaling using intracellular calcium source
SPAC23A1.03	7860	5975	7541	4590	5458	4611	2809	1789	2678	462.68	475.594	494.78	245.987	300.985	256.889	157.759	118.847	142.353	372.819	139.653	-1.41663	0.000398254	0.0123866	apt1	adenine phosphoribosyltransferase (APRT) (predicted) [Source:PomBase;Acc:SPAC23A1.03]	Metabolism;Metabolism	Global and overview maps;Nucleotide metabolism	ko01100//Metabolic pathways;ko00230//Purine metabolism	K00759;K00759	GO:0005634//nucleus;GO:0005737//cytoplasm;GO:0005829//cytosol	GO:0002055//adenine binding;GO:0003999//adenine phosphoribosyltransferase activity;GO:0016208//AMP binding;GO:0016740//transferase activity;GO:0016757//transferase activity, transferring glycosyl groups;GO:0016763//transferase activity, transferring pentosyl groups;GO:0046872//metal ion binding	GO:0006166//purine ribonucleoside salvage;GO:0006168//adenine salvage;GO:0009116//nucleoside metabolic process;GO:0044209//AMP salvage
SPBP8B7.16c	21018	11472	13214	3330	5036	7886	3775	1250	1832	541.33	399.53	379.341	78.083	121.509	192.229	92.762	36.333	42.608	285.337	57.2343	-2.31771	0.000409394	0.0126569	dbp2	ATP-dependent RNA helicase Dbp2 [Source:PomBase;Acc:SPBP8B7.16c]	Genetic Information Processing	Transcription	ko03040//Spliceosome	K12823	GO:0005634//nucleus;GO:0005730//nucleolus;GO:0005737//cytoplasm;GO:0005829//cytosol;GO:1990904//ribonucleoprotein complex	GO:0000166//nucleotide binding;GO:0003676//nucleic acid binding;GO:0003723//RNA binding;GO:0003724//RNA helicase activity;GO:0004386//helicase activity;GO:0005524//ATP binding;GO:0016787//hydrolase activity	GO:0000184//nuclear-transcribed mRNA catabolic process, nonsense-mediated decay;GO:0006364//rRNA processing;GO:0042254//ribosome biogenesis
SPBC800.14c	314	242	393	159	157	203	865	646	778	22.366	23.309	31.202	10.311	10.476	13.685	58.784	51.929	50.042	18.5582	53.585	1.52978	0.000420549	0.0129244	SPBC800.14c	DUF1772 family protein [Source:PomBase;Acc:SPBC800.14c]	-	-	-	-	GO:0005739//mitochondrion;GO:0016020//membrane;GO:0016021//integral component of membrane;GO:0031966//mitochondrial membrane	GO:0003824//catalytic activity	GO:0008150//biological_process
SPAC19G12.05	7325	5480	5413	2144	2193	2389	1385	969	1149	269.917	273.05	222.323	71.926	75.703	83.316	48.692	40.296	38.233	166.039	42.407	-1.96915	0.000461756	0.0139771	SPAC19G12.05	mitochondrial citrate transmembrane transporter (predicted) [Source:PomBase;Acc:SPAC19G12.05]	-	-	-	-	GO:0005739//mitochondrion;GO:0005743//mitochondrial inner membrane;GO:0016020//membrane;GO:0016021//integral component of membrane	GO:0005371//tricarboxylate secondary active transmembrane transporter activity;GO:0022857//transmembrane transporter activity	GO:0006843//mitochondrial citrate transport;GO:0055085//transmembrane transport
SPCC569.07	1104	438	781	20	24	26	42	13	20	20.892	11.208	16.473	0.345	0.425	0.466	0.758	0.278	0.342	8.3015	0.459333	-4.17576	0.000461986	0.0139771	SPCC569.07	aromatic aminotransferase (predicted) [Source:PomBase;Acc:SPCC569.07]	Metabolism;Metabolism;Metabolism;Metabolism;Metabolism;Metabolism;Metabolism;Metabolism;Metabolism;Metabolism;Metabolism;Metabolism	Global and overview maps;Global and overview maps;Global and overview maps;Global and overview maps;Amino acid metabolism;Global and overview maps;Amino acid metabolism;Amino acid metabolism;Amino acid metabolism;Amino acid metabolism;Amino acid metabolism;Metabolism of cofactors and vitamins	ko01100//Metabolic pathways;ko01110//Biosynthesis of secondary metabolites;ko01130//Biosynthesis of antibiotics;ko01230//Biosynthesis of amino acids;ko00270//Cysteine and methionine metabolism;ko01210//2-Oxocarboxylic acid metabolism;ko00400//Phenylalanine, tyrosine and tryptophan biosynthesis;ko00350//Tyrosine metabolism;ko00300//Lysine biosynthesis;ko00360//Phenylalanine metabolism;ko00380//Try…	K00838;K00838;K00838;K00838;K00838;K00838;K00838;K00838;K00838;K00838;K00838;K00838	GO:0005634//nucleus;GO:0005737//cytoplasm;GO:0005829//cytosol	GO:0003824//catalytic activity;GO:0008483//transaminase activity;GO:0008793//aromatic-amino-acid:2-oxoglutarate aminotransferase activity;GO:0016740//transferase activity;GO:0030170//pyridoxal phosphate binding;GO:0047536//2-aminoadipate transaminase activity;GO:0080130//L-phenylalanine:2-oxoglutarate aminotransferase activity	GO:0006571//tyrosine biosynthetic process;GO:0009058//biosynthetic process;GO:0009072//aromatic amino acid family metabolic process;GO:0009073//aromatic amino acid family biosynthetic process;GO:1901605//alpha-amino acid metabolic process
SPBC530.07c	945	570	1008	164	135	130	98	53	73	28.568	23.301	33.966	4.514	3.823	3.72	2.827	1.808	1.993	16.3153	2.20933	-2.88455	0.000462926	0.0139771	SPBC530.07c	TENA/THI family protein [Source:PomBase;Acc:SPBC530.07c]	-	-	-	-	GO:0005634//nucleus;GO:0005737//cytoplasm;GO:0005829//cytosol	GO:0003824//catalytic activity	GO:0008150//biological_process
SPBPB10D8.07c	3554	2159	1973	11	36	21	90	40	55	107.167	88.019	66.298	0.29	1.013	0.605	2.604	1.378	1.492	43.8987	1.82467	-4.58847	0.000486641	0.0144757	SPBPB10D8.07c	transmembrane transporter (predicted) [Source:PomBase;Acc:SPBPB10D8.07c]	-	-	-	-	GO:0016021//integral component of membrane	-	GO:0055085//transmembrane transport
SPBC32F12.17	563	358	559	460	363	367	1107	849	1537	8.24	7.084	9.119	6.128	4.976	5.083	15.455	14.021	20.31	6.77167	16.5953	1.29319	0.000486802	0.0144757	SPBC32F12.17	dubious [Source:PomBase;Acc:SPBC32F12.17]	-	-	-	-	GO:0016020//membrane;GO:0016021//integral component of membrane	-	-
SPBC83.15	2708	1356	1663	263	313	356	297	82	100	92.3	62.496	63.179	8.161	9.994	11.484	9.658	3.154	3.078	41.269	5.29667	-2.9619	0.000487851	0.0144757	SPBC83.15	ribosome biogenesis protein Nsa1 (predicted) [Source:PomBase;Acc:SPBC83.15]	-	-	-	-	GO:0005634//nucleus;GO:0005730//nucleolus;GO:0030687//preribosome, large subunit precursor	GO:0003674//molecular_function;GO:0005515//protein binding	GO:0006364//rRNA processing;GO:0042254//ribosome biogenesis;GO:0042273//ribosomal large subunit biogenesis
SPAC1071.12c	416	187	189	16	0	37	6	6	0	21.569	13.122	10.952	0.738	0.004	1.802	0.279	0.374	0	8.03117	0.217667	-5.20542	0.000493373	0.0145559	stp1	protein tyrosine phosphatase Stp1 [Source:PomBase;Acc:SPAC1071.12c]	Metabolism;Metabolism;Metabolism	Global and overview maps;Metabolism of cofactors and vitamins;Metabolism of cofactors and vitamins	ko01100//Metabolic pathways;ko00730//Thiamine metabolism;ko00740//Riboflavin metabolism	K14394;K14394;K14394	GO:0005634//nucleus;GO:0005737//cytoplasm;GO:0005829//cytosol	GO:0003993//acid phosphatase activity;GO:0004721//phosphoprotein phosphatase activity;GO:0004725//protein tyrosine phosphatase activity;GO:0004726//non-membrane spanning protein tyrosine phosphatase activity;GO:0016787//hydrolase activity	GO:0006470//protein dephosphorylation;GO:0023052//signaling;GO:0035335//peptidyl-tyrosine dephosphorylation
SPBC839.07	1215	758	778	191	164	179	105	61	110	65.809	55.516	46.97	9.419	8.322	9.176	5.426	3.729	5.38	32.5353	4.845	-2.74744	0.00050138	0.0147081	ibp1	Cdc25 family phosphatase Ibp1 [Source:PomBase;Acc:SPBC839.07]	-	-	-	-	GO:0005634//nucleus;GO:0005737//cytoplasm;GO:0005829//cytosol	GO:0004721//phosphoprotein phosphatase activity;GO:0004725//protein tyrosine phosphatase activity;GO:0016787//hydrolase activity	GO:0006470//protein dephosphorylation;GO:0007049//cell cycle;GO:0008150//biological_process;GO:0035335//peptidyl-tyrosine dephosphorylation;GO:0051301//cell division
SPBC1711.16	5996	3303	4175	1473	1824	2387	1330	494	681	141.36	105.296	109.71	31.616	40.285	53.261	29.916	13.144	14.498	80.2547	19.186	-2.06453	0.000505177	0.0147358	pwp1	WD repeat protein Pwp1 (predicted) [Source:PomBase;Acc:SPBC1711.16]	-	-	-	-	GO:0005634//nucleus;GO:0005730//nucleolus;GO:0005737//cytoplasm;GO:0005829//cytosol	GO:0003674//molecular_function;GO:0005515//protein binding	GO:0006364//rRNA processing
SPBPB10D8.05c	0	0	0	2	2	63	602	388	408	0.001	0.004	0	0.079	0.077	2.226	21.38	16.283	13.707	0.397833	17.1233	5.42766	0.000516826	0.0149909	SPBPB10D8.05c	transmembrane transporter (predicted) [Source:PomBase;Acc:SPBPB10D8.05c]	-	-	-	-	GO:0016021//integral component of membrane	-	GO:0055085//transmembrane transport
SPCC1322.08	1724	1118	2052	1029	817	1327	4829	2539	4238	24.378	21.373	32.343	13.245	10.818	17.768	65.165	40.52	54.12	19.9875	53.2683	1.41418	0.000521781	0.0150242	srk1	MAPK-activated protein kinase Srk1 [Source:PomBase;Acc:SPCC1322.08]	-	-	-	-	GO:0005634//nucleus;GO:0005730//nucleolus;GO:0005737//cytoplasm;GO:0042764//ascospore-type prospore	GO:0000166//nucleotide binding;GO:0004672//protein kinase activity;GO:0004674//protein serine/threonine kinase activity;GO:0005515//protein binding;GO:0005524//ATP binding;GO:0016301//kinase activity;GO:0016740//transferase activity	GO:0006468//protein phosphorylation;GO:0010515//negative regulation of induction of conjugation with cellular fusion;GO:0010972//negative regulation of G2/M transition of mitotic cell cycle;GO:0016310//phosphorylation;GO:0023052//signaling;GO:0032092//positive regulation of protein binding;GO:0034599//cellular response to oxidative stress;GO:0042770//signal transduction in response to DNA damage;…
SPBC28E12.04	670	265	458	19	13	17	25	3	13	18.272	9.772	13.922	0.472	0.332	0.439	0.65	0.092	0.32	7.2015	0.354	-4.34648	0.000526647	0.0150242	SPBC28E12.04	Schizosaccharomyces specific protein [Source:PomBase;Acc:SPBC28E12.04]	-	-	-	-	GO:0005737//cytoplasm;GO:0005739//mitochondrion	GO:0003674//molecular_function	GO:0008150//biological_process
SPAC1834.13	42	30	48	49	29	54	172	127	182	1.738	1.679	2.214	1.846	1.124	2.115	6.79	5.93	6.8	1.786	6.50667	1.86519	0.000526705	0.0150242	SPAC1834.13	dubious [Source:PomBase;Acc:SPAC1834.13]	-	-	-	-	-	-	-
SPAC29B12.04	31920	25621	26273	41825	39480	43572	74539	74969	89516	1146.42	1244.28	1051.76	1367.6	1328.35	1481.09	2554.16	3038.66	2903.22	1269.91	2832.01	1.1571	0.000531063	0.0150653	snz1	pyridoxine biosynthesis protein [Source:PomBase;Acc:SPAC29B12.04]	Metabolism	Metabolism of cofactors and vitamins	ko00750//Vitamin B6 metabolism	K06215	GO:0005829//cytosol;GO:1903600//glutaminase complex	GO:0003824//catalytic activity;GO:0004359//glutaminase activity;GO:0016829//lyase activity;GO:0016843//amine-lyase activity;GO:0036381//pyridoxal 5'-phosphate synthase (glutamine hydrolysing) activity	GO:0006520//cellular amino acid metabolic process;GO:0006535//cysteine biosynthetic process from serine;GO:0008615//pyridoxine biosynthetic process;GO:0042819//vitamin B6 biosynthetic process;GO:0042823//pyridoxal phosphate biosynthetic process
SPAC806.11	4053	3161	6154	1346	1545	2699	942	741	951	219.782	231.782	371.961	66.451	78.487	138.519	48.736	45.347	46.569	184.497	46.884	-1.97643	0.000543949	0.0153465	SPAC806.11	dubious [Source:PomBase;Acc:SPAC806.11]	-	-	-	-	GO:0016020//membrane;GO:0016021//integral component of membrane	-	-
SPAC212.01c	63	58	77	11	1	0	0	0	0	3.397	4.238	4.659	0.541	0.062	0	0	0	0	2.1495	0.001	-11.0698	0.000565654	0.0158721	SPAC212.01c	S. pombe specific DUF999 family protein 2 [Source:PomBase;Acc:SPAC212.01c]	-	-	-	-	-	-	-
SPAC1687.19c	1479	942	1177	1271	1442	1715	705	363	509	48.605	41.861	43.114	38.028	44.395	53.342	22.105	13.463	15.105	44.8908	16.891	-1.41017	0.000576006	0.0160659	qtr1	queuine tRNA-ribosyltransferase Qtrt1 [Source:PomBase;Acc:SPAC1687.19c]	-	-	-	-	GO:0005634//nucleus;GO:0005737//cytoplasm;GO:0005829//cytosol	GO:0008479//queuine tRNA-ribosyltransferase activity;GO:0016740//transferase activity;GO:0016757//transferase activity, transferring glycosyl groups;GO:0016763//transferase activity, transferring pentosyl groups;GO:0046872//metal ion binding	GO:0006400//tRNA modification;GO:0008033//tRNA processing
SPAC18G6.13	36	26	30	68	51	84	293	171	189	4.883	4.769	4.536	8.398	6.481	10.784	37.919	26.177	23.151	6.64183	29.0823	2.13049	0.000579689	0.0160659	SPAC18G6.13	Schizosaccharomyces specific protein [Source:PomBase;Acc:SPAC18G6.13]	-	-	-	-	GO:0005634//nucleus;GO:0005635//nuclear envelope	GO:0003674//molecular_function	GO:0008150//biological_process
SPAC1486.11	41	17	29	51	24	34	257	94	133	6.091	3.415	4.802	6.898	3.34	4.781	36.428	15.76	17.843	4.88783	23.3437	2.25576	0.000581895	0.0160659	fmc1	mitochondrial matrix protein, F1F0 ATP synthase assembly factor Fmc1 (predicted) [Source:PomBase;Acc:SPAC1486.11]	-	-	-	-	GO:0005739//mitochondrion;GO:0005759//mitochondrial matrix	GO:0003674//molecular_function	GO:0033615//mitochondrial proton-transporting ATP synthase complex assembly;GO:0034553//mitochondrial respiratory chain complex II assembly
SPBPB2B2.12c	80	19	54	24	14	0	511	202	359	1.052	0.334	0.788	0.285	0.168	0	6.433	3.013	4.277	0.437833	4.57433	3.38511	0.000605094	0.0166117	gal10	UDP-glucose 4-epimerase/aldose 1-epimerase Gal10 [Source:PomBase;Acc:SPBPB2B2.12c]	Metabolism;Metabolism;Metabolism	Global and overview maps;Carbohydrate metabolism;Carbohydrate metabolism	ko01100//Metabolic pathways;ko00520//Amino sugar and nucleotide sugar metabolism;ko00052//Galactose metabolism	K01784;K01784;K01784	GO:0005575//cellular_component;GO:0005829//cytosol	GO:0003824//catalytic activity;GO:0003978//UDP-glucose 4-epimerase activity;GO:0004034//aldose 1-epimerase activity;GO:0016853//isomerase activity;GO:0030246//carbohydrate binding	GO:0005975//carbohydrate metabolic process;GO:0006012//galactose metabolic process;GO:0008152//metabolic process;GO:0019318//hexose metabolic process;GO:0019388//galactose catabolic process;GO:0033499//galactose catabolic process via UDP-galactose;GO:0042125//protein galactosylation
SPAC1002.12c	2018	1512	2373	1896	1786	2238	4256	3724	4597	48.704	49.345	63.837	41.661	40.382	51.121	98.002	101.432	100.189	49.175	99.8743	1.02219	0.000608098	0.0166117	SPAC1002.12c	succinate-semialdehyde dehydrogenase [NAD(P)+] (predicted) [Source:PomBase;Acc:SPAC1002.12c]	Metabolism;Metabolism;Metabolism;Metabolism;Metabolism;Metabolism	Global and overview maps;Amino acid metabolism;Amino acid metabolism;Metabolism of cofactors and vitamins;Amino acid metabolism;Carbohydrate metabolism	ko01100//Metabolic pathways;ko00250//Alanine, aspartate and glutamate metabolism;ko00350//Tyrosine metabolism;ko00760//Nicotinate and nicotinamide metabolism;ko00310//Lysine degradation;ko00650//Butanoate metabolism	K00135;K00135;K00135;K00135;K00135;K00135	GO:0005737//cytoplasm;GO:0005829//cytosol	GO:0004777//succinate-semialdehyde dehydrogenase (NAD+) activity;GO:0009013//succinate-semialdehyde dehydrogenase [NAD(P)+] activity;GO:0016491//oxidoreductase activity;GO:0016620//oxidoreductase activity, acting on the aldehyde or oxo group of donors, NAD or NADP as acceptor	GO:0006540//glutamate decarboxylation to succinate;GO:0009450//gamma-aminobutyric acid catabolic process;GO:0055114//oxidation-reduction process
SPBPB21E7.11	2	2	0	7	1	3	61	32	58	0.058	0.093	0	0.22	0.032	0.098	2.017	1.236	1.809	0.0835	1.68733	4.33682	0.000619071	0.0168224	SPBPB21E7.11	Schizosaccharomyces pombe specific protein [Source:PomBase;Acc:SPBPB21E7.11]	-	-	-	-	GO:0005575//cellular_component	GO:0003674//molecular_function	GO:0008150//biological_process
SPCC16C4.08c	1348	735	960	294	302	523	243	73	149	39.255	28.943	31.161	7.795	8.239	14.415	6.751	2.399	3.918	21.6347	4.356	-2.31227	0.000646894	0.0174536	skb15	p21 activated protein kinase inhibitor Skb15 [Source:PomBase;Acc:SPCC16C4.08c]	-	-	-	-	GO:0005634//nucleus;GO:0030685//nucleolar preribosome	GO:0004860//protein kinase inhibitor activity;GO:0005515//protein binding	GO:0006469//negative regulation of protein kinase activity;GO:0032956//regulation of actin cytoskeleton organization;GO:0042254//ribosome biogenesis;GO:0070507//regulation of microtubule cytoskeleton organization
SPAC343.12	4381	2676	9737	8393	9494	32352	64244	40813	64259	102.719	84.847	254.455	179.147	208.534	717.891	1437.08	1079.89	1360.51	257.932	1292.49	2.32509	0.00064906	0.0174536	rds1	conserved fungal protein [Source:PomBase;Acc:SPAC343.12]	-	-	-	-	GO:0005783//endoplasmic reticulum	GO:0003674//molecular_function	GO:0008150//biological_process
SPBC21C3.08c	38027	27272	26899	24394	21305	13704	11033	7874	10408	1012.28	981.666	798.119	591.196	531.302	345.26	280.21	236.549	250.192	709.97	255.65	-1.47359	0.000667726	0.0178467	car2	ornithine transaminase Car2 [Source:PomBase;Acc:SPBC21C3.08c]	Metabolism;Metabolism;Metabolism;Metabolism	Global and overview maps;Global and overview maps;Global and overview maps;Amino acid metabolism	ko01100//Metabolic pathways;ko01110//Biosynthesis of secondary metabolites;ko01130//Biosynthesis of antibiotics;ko00330//Arginine and proline metabolism	K00819;K00819;K00819;K00819	GO:0005634//nucleus;GO:0005737//cytoplasm;GO:0005829//cytosol	GO:0003824//catalytic activity;GO:0004587//ornithine-oxo-acid transaminase activity;GO:0008483//transaminase activity;GO:0016740//transferase activity;GO:0030170//pyridoxal phosphate binding	GO:0010121//arginine catabolic process to proline via ornithine;GO:0019544//arginine catabolic process to glutamate;GO:0055129//L-proline biosynthetic process
SPCC622.12c	37992	30032	36705	20267	21016	26608	68497	61493	72220	853.959	912.786	919.591	414.74	442.536	566.043	1468.92	1559.87	1465.89	684.942	1498.23	1.1292	0.000670591	0.0178467	gdh1	NADP-specific glutamate dehydrogenase Gdh1 (predicted) [Source:PomBase;Acc:SPCC622.12c]	Metabolism;Metabolism;Metabolism;Metabolism	Global and overview maps;Amino acid metabolism;Amino acid metabolism;Energy metabolism	ko01100//Metabolic pathways;ko00250//Alanine, aspartate and glutamate metabolism;ko00220//Arginine biosynthesis;ko00910//Nitrogen metabolism	K00262;K00262;K00262;K00262	GO:0005634//nucleus;GO:0005739//mitochondrion;GO:0005829//cytosol	GO:0004354//glutamate dehydrogenase (NADP+) activity;GO:0016491//oxidoreductase activity;GO:0016639//oxidoreductase activity, acting on the CH-NH2 group of donors, NAD or NADP as acceptor	GO:0006520//cellular amino acid metabolic process;GO:0006537//glutamate biosynthetic process;GO:0019676//ammonia assimilation cycle;GO:0036267//invasive filamentous growth;GO:0055114//oxidation-reduction process;GO:0097054//L-glutamate biosynthetic process
SPCC576.01c	589	380	513	1197	912	724	2400	1813	2112	22.193	19.361	21.545	41.062	32.192	25.819	86.278	77.094	71.862	27.0287	78.4113	1.53657	0.000692492	0.0183351	xan1	alpha ketoglutarate dependent xanthine dioxygenase Xan1 [Source:PomBase;Acc:SPCC576.01c]	-	-	-	-	GO:0005634//nucleus;GO:0005737//cytoplasm;GO:0005829//cytosol	GO:0005506//iron ion binding;GO:0016491//oxidoreductase activity;GO:0046872//metal ion binding;GO:0051213//dioxygenase activity;GO:0097641//alpha-ketoglutarate-dependent xanthine dioxygenase activity	GO:0006151//xanthine oxidation;GO:0055114//oxidation-reduction process
SPCC16C4.04	440	251	435	27	33	55	24	15	26	16.633	12.83	18.328	0.929	1.169	1.968	0.866	0.64	0.888	8.64283	0.798	-3.43704	0.00069831	0.0183948	SPCC16C4.04	Schizosaccharomyces specific protein [Source:PomBase;Acc:SPCC16C4.04]	-	-	-	-	GO:0005575//cellular_component	GO:0003674//molecular_function	GO:0008150//biological_process
SPAC8C9.03	112	42	83	64	35	58	335	166	288	2.184	1.107	1.804	1.136	0.639	1.07	6.232	3.653	5.071	1.32333	4.98533	1.91351	0.000718509	0.0188308	cgs1	cAMP-dependent protein kinase regulatory subunit Cgs1 [Source:PomBase;Acc:SPAC8C9.03]	-	-	-	-	GO:0005634//nucleus;GO:0005737//cytoplasm;GO:0005829//cytosol;GO:0005952//cAMP-dependent protein kinase complex	GO:0000166//nucleotide binding;GO:0004862//cAMP-dependent protein kinase inhibitor activity;GO:0005515//protein binding;GO:0008603//cAMP-dependent protein kinase regulator activity;GO:0030552//cAMP binding;GO:0047555//3',5'-cyclic-GMP phosphodiesterase activity	GO:0001932//regulation of protein phosphorylation;GO:0019933//cAMP-mediated signaling;GO:0019934//cGMP-mediated signaling;GO:0042149//cellular response to glucose starvation;GO:0046827//positive regulation of protein export from nucleus;GO:0051447//negative regulation of meiotic cell cycle;GO:2000480//negative regulation of cAMP-dependent protein kinase activity
SPCC794.01c	308	250	395	1191	837	613	978	2228	5003	6.384	6.992	9.122	22.467	16.241	12.01	19.332	52.096	93.601	12.2027	55.0097	2.17249	0.000732729	0.0191065	zwf2	glucose-6-phosphate 1-dehydrogenase Zwf2 (predicted) [Source:PomBase;Acc:SPCC794.01c]	Metabolism;Metabolism;Metabolism;Metabolism;Metabolism;Metabolism	Global and overview maps;Global and overview maps;Global and overview maps;Global and overview maps;Metabolism of other amino acids;Carbohydrate metabolism	ko01100//Metabolic pathways;ko01110//Biosynthesis of secondary metabolites;ko01130//Biosynthesis of antibiotics;ko01200//Carbon metabolism;ko00480//Glutathione metabolism;ko00030//Pentose phosphate pathway	K00036;K00036;K00036;K00036;K00036;K00036	GO:0005737//cytoplasm;GO:0005829//cytosol	GO:0004345//glucose-6-phosphate dehydrogenase activity;GO:0016491//oxidoreductase activity;GO:0016614//oxidoreductase activity, acting on CH-OH group of donors;GO:0047935//glucose 1-dehydrogenase (NADP+) activity;GO:0050661//NADP binding	GO:0005975//carbohydrate metabolic process;GO:0006006//glucose metabolic process;GO:0006098//pentose-phosphate shunt;GO:0055114//oxidation-reduction process
SPAC23H4.15	2689	1014	1474	61	116	184	151	39	86	47.379	24.159	28.948	0.979	1.915	3.068	2.538	0.775	1.368	17.7413	1.56033	-3.50719	0.000739594	0.0191126	tsr1	ribosome biogenesis protein Tsr1 (predicted) [Source:PomBase;Acc:SPAC23H4.15]	-	-	-	-	GO:0005634//nucleus;GO:0005730//nucleolus;GO:0005737//cytoplasm;GO:0030688//preribosome, small subunit precursor	GO:0003674//molecular_function;GO:0003924//GTPase activity;GO:0005525//GTP binding;GO:0034511//U3 snoRNA binding	GO:0000462//maturation of SSU-rRNA from tricistronic rRNA transcript (SSU-rRNA, 5.8S rRNA, LSU-rRNA);GO:0006364//rRNA processing;GO:0042254//ribosome biogenesis
SPCC191.01	742	541	1034	456	353	435	1889	1394	1945	18.104	17.849	28.12	10.129	8.069	10.045	43.974	38.385	42.854	15.386	41.7377	1.43973	0.000740369	0.0191126	SPCC191.01	Schizosaccharomyces specific protein [Source:PomBase;Acc:SPCC191.01]	-	-	-	-	GO:0005634//nucleus;GO:0005737//cytoplasm;GO:0005829//cytosol	GO:0003674//molecular_function	GO:0008150//biological_process
SPBC1289.14	13	1	2	2	3	8	85	42	68	0.398	0.041	0.068	0.056	0.086	0.232	2.484	1.452	1.881	0.146833	1.939	3.72306	0.000747084	0.0191383	SPBC1289.14	adducin (predicted) [Source:PomBase;Acc:SPBC1289.14]	-	-	-	-	GO:0005856//cytoskeleton;GO:0044853//plasma membrane raft	GO:0003674//molecular_function;GO:0030507//spectrin binding;GO:0051015//actin filament binding	GO:0030036//actin cytoskeleton organization;GO:0051016//barbed-end actin filament capping;GO:0051017//actin filament bundle assembly
SPAC22F8.05	879	456	794	197	162	258	2955	1128	2068	12.199	8.557	12.282	2.489	2.106	3.389	39.127	17.667	25.917	6.837	27.5703	2.01168	0.00079087	0.0200244	SPAC22F8.05	alpha,alpha-trehalose-phosphate synthase (predicted) [Source:PomBase;Acc:SPAC22F8.05]	Metabolism;Metabolism	Global and overview maps;Carbohydrate metabolism	ko01100//Metabolic pathways;ko00500//Starch and sucrose metabolism	K22337;K22337	GO:0005737//cytoplasm;GO:0005829//cytosol;GO:0005946//alpha,alpha-trehalose-phosphate synthase complex (UDP-forming)	GO:0003824//catalytic activity;GO:0003825//alpha,alpha-trehalose-phosphate synthase (UDP-forming) activity;GO:0004805//trehalose-phosphatase activity;GO:0016740//transferase activity;GO:0016757//transferase activity, transferring glycosyl groups	GO:0005992//trehalose biosynthetic process;GO:0016311//dephosphorylation;GO:0070413//trehalose metabolism in response to stress
SPBC16D10.03	1753	1030	1511	227	290	324	201	95	176	47.55	37.767	45.682	5.607	7.37	8.319	5.199	2.902	4.308	25.3825	4.13633	-2.61741	0.000791202	0.0200244	pgp2	EKC/KEOPS complex ATPase subunit Pgp2 [Source:PomBase;Acc:SPBC16D10.03]	-	-	-	-	GO:0000408//EKC/KEOPS complex;GO:0005634//nucleus;GO:0005737//cytoplasm;GO:0005829//cytosol	GO:0016740//transferase activity;GO:0016746//transferase activity, transferring acyl groups;GO:0016747//transferase activity, transferring acyl groups other than amino-acyl groups;GO:0046872//metal ion binding;GO:0061711//N(6)-L-threonylcarbamoyladenine synthase	GO:0002949//tRNA threonylcarbamoyladenosine modification;GO:0008033//tRNA processing
SPAC27F1.06c	3941	1990	2344	481	509	617	489	152	247	141.326	96.496	93.691	15.704	17.1	20.941	16.73	6.151	7.999	64.2097	10.2933	-2.64108	0.000834161	0.0210087	SPAC27F1.06c	FKBP-type peptidyl-prolyl cis-trans isomerase (predicted) [Source:PomBase;Acc:SPAC27F1.06c]	-	-	-	-	GO:0005730//nucleolus;GO:0005737//cytoplasm	GO:0003755//peptidyl-prolyl cis-trans isomerase activity;GO:0016853//isomerase activity	GO:0000412//histone peptidyl-prolyl isomerization;GO:0000413//protein peptidyl-prolyl isomerization;GO:0006334//nucleosome assembly;GO:0061077//chaperone-mediated protein folding
SPBC26H8.08c	10238	5583	7058	1069	1112	2193	1428	354	549	305.559	225.313	234.793	29.047	31.091	61.946	40.662	11.923	14.796	147.958	22.4603	-2.71974	0.00083913	0.0210312	grn1	GTPase Grn1 [Source:PomBase;Acc:SPBC26H8.08c]	Genetic Information Processing	Translation	ko03008//Ribosome biogenesis in eukaryotes	K14538	GO:0005634//nucleus;GO:0005730//nucleolus	GO:0000166//nucleotide binding;GO:0003723//RNA binding;GO:0003924//GTPase activity;GO:0005525//GTP binding	GO:0006364//rRNA processing;GO:0015031//protein transport;GO:0042254//ribosome biogenesis
SPAC694.03	814	406	640	91	70	71	54	32	55	19.238	12.991	16.86	1.967	1.556	1.585	1.225	0.853	1.171	9.03283	1.083	-3.06015	0.000847493	0.0211382	SPAC694.03	nicotinamide-nucleotide adenylyltransferase (predicted) [Source:PomBase;Acc:SPAC694.03]	Metabolism;Metabolism	Global and overview maps;Metabolism of cofactors and vitamins	ko01100//Metabolic pathways;ko00760//Nicotinate and nicotinamide metabolism	K19785;K19785	GO:0005634//nucleus;GO:0005737//cytoplasm;GO:0005829//cytosol	GO:0000166//nucleotide binding;GO:0000309//nicotinamide-nucleotide adenylyltransferase activity;GO:0005524//ATP binding;GO:0016740//transferase activity;GO:0016779//nucleotidyltransferase activity;GO:0016887//ATPase activity	GO:0009435//NAD biosynthetic process;GO:0019363//pyridine nucleotide biosynthetic process;GO:0034356//NAD biosynthesis via nicotinamide riboside salvage pathway
SPAC926.08c	3152	1423	1789	218	208	332	282	64	133	113.993	69.588	72.115	7.178	7.047	11.364	9.73	2.612	4.344	46.8808	5.562	-3.07532	0.000870035	0.0215777	rpf2	Brix domain ribosome biogenesis protein Rpf2 [Source:PomBase;Acc:SPAC926.08c]	-	-	-	-	GO:0005634//nucleus;GO:0005730//nucleolus;GO:0005732//small nucleolar ribonucleoprotein complex;GO:0005829//cytosol	GO:0005515//protein binding;GO:0019843//rRNA binding	GO:0000027//ribosomal large subunit assembly;GO:0000463//maturation of LSU-rRNA from tricistronic rRNA transcript (SSU-rRNA, 5.8S rRNA, LSU-rRNA);GO:0000470//maturation of LSU-rRNA;GO:0042273//ribosomal large subunit biogenesis;GO:1902626//assembly of large subunit precursor of preribosome
SPAC23G3.03	1522	1110	2296	1743	1459	1171	4412	2921	3988	36.303	35.801	61.041	37.85	32.601	26.435	100.403	78.628	85.897	38.3385	88.3093	1.20377	0.0008785	0.0215777	sib2	ornithine N5 monooxygenase (predicted) [Source:PomBase;Acc:SPAC23G3.03]	-	-	-	-	GO:0005634//nucleus;GO:0005737//cytoplasm;GO:0005829//cytosol	GO:0004497//monooxygenase activity;GO:0016491//oxidoreductase activity;GO:0016787//hydrolase activity;GO:0031172//ornithine N5-monooxygenase activity;GO:0050660//flavin adenine dinucleotide binding;GO:0050661//NADP binding	GO:0009056//catabolic process;GO:0010106//cellular response to iron ion starvation;GO:0031169//ferrichrome biosynthetic process;GO:0055114//oxidation-reduction process
SPBC29A3.16	1932	1137	1249	411	441	546	359	131	184	75.66	60.209	54.519	14.654	16.179	20.237	13.413	5.79	6.507	40.243	8.57	-2.23137	0.000881587	0.0215777	rrs1	ribosome biogenesis protein Rrs1 [Source:PomBase;Acc:SPBC29A3.16]	-	-	-	-	GO:0005634//nucleus;GO:0005730//nucleolus;GO:0030687//preribosome, large subunit precursor	GO:0005515//protein binding	GO:0000055//ribosomal large subunit export from nucleus;GO:0000447//endonucleolytic cleavage in ITS1 to separate SSU-rRNA from 5.8S rRNA and LSU-rRNA from tricistronic rRNA transcript (SSU-rRNA, 5.8S rRNA, LSU-rRNA);GO:0006364//rRNA processing;GO:0042254//ribosome biogenesis;GO:0042273//ribosomal large subunit biogenesis
SPCC16A11.05c	789	461	580	204	188	200	136	48	84	56.115	44.334	45.978	13.209	12.526	13.462	9.228	3.853	5.395	30.9373	6.15867	-2.32866	0.00088183	0.0215777	dim1	U4/U6 x U5 tri-snRNP complex subunit Dim1 [Source:PomBase;Acc:SPCC16A11.05c]	Genetic Information Processing	Transcription	ko03040//Spliceosome	K12859	GO:0005634//nucleus;GO:0005682//U5 snRNP;GO:0046540//U4/U6 x U5 tri-snRNP complex	GO:0003674//molecular_function	GO:0000398//mRNA splicing, via spliceosome;GO:0006397//mRNA processing;GO:0008380//RNA splicing;GO:0045292//mRNA cis splicing, via spliceosome
SPAC3F10.16c	3131	1410	2192	292	376	669	389	111	194	71.232	43.376	55.585	6.048	8.014	14.405	8.444	2.85	3.986	33.11	5.09333	-2.70058	0.000889699	0.0216675	SPAC3F10.16c	GTP binding protein, HSR1-related (predicted) [Source:PomBase;Acc:SPAC3F10.16c]	Genetic Information Processing	Translation	ko03008//Ribosome biogenesis in eukaryotes	K14539	GO:0005737//cytoplasm;GO:0005829//cytosol	GO:0000166//nucleotide binding;GO:0003924//GTPase activity;GO:0005525//GTP binding;GO:0016787//hydrolase activity	GO:0000027//ribosomal large subunit assembly;GO:0015031//protein transport
SPAC17A2.11	30	26	38	35	27	19	95	91	195	0.697	0.817	0.984	0.74	0.588	0.418	2.106	2.386	4.092	0.707333	2.86133	2.01623	0.000921908	0.0223465	SPAC17A2.11	Schizosaccharomyces pombe specific protein [Source:PomBase;Acc:SPAC17A2.11]	-	-	-	-	GO:0005739//mitochondrion;GO:0016020//membrane;GO:0016021//integral component of membrane;GO:0031966//mitochondrial membrane	GO:0003674//molecular_function	GO:0008150//biological_process
SPAC26A3.17c	2299	1504	1277	1079	1279	1110	566	450	675	81.199	71.829	50.272	34.695	42.319	37.104	19.073	17.937	21.528	52.903	19.5127	-1.43894	0.00093018	0.0224417	SPAC26A3.17c	N-methyltransferase (predicted) [Source:PomBase;Acc:SPAC26A3.17c]	-	-	-	-	GO:0005634//nucleus;GO:0005737//cytoplasm;GO:0005829//cytosol	GO:0008168//methyltransferase activity;GO:0008757//S-adenosylmethionine-dependent methyltransferase activity;GO:0016274//protein-arginine N-methyltransferase activity;GO:0016740//transferase activity;GO:0019702//protein-arginine N5-methyltransferase activity	GO:0018216//peptidyl-arginine methylation;GO:0032259//methylation;GO:0035246//peptidyl-arginine N-methylation;GO:0042254//ribosome biogenesis
SPBC13A2.03	5119	3402	4594	704	652	833	580	338	519	127.289	114.388	127.327	15.938	15.188	19.604	13.76	9.485	11.654	69.9557	11.633	-2.58822	0.000959667	0.0229389	SPBC13A2.03	phosphatidate cytidylyltransferase (predicted) [Source:PomBase;Acc:SPBC13A2.03]	Metabolism;Metabolism;Metabolism;Environmental Information Processing	Global and overview maps;Global and overview maps;Lipid metabolism;Signal transduction	ko01100//Metabolic pathways;ko01110//Biosynthesis of secondary metabolites;ko00564//Glycerophospholipid metabolism;ko04070//Phosphatidylinositol signaling system	K00981;K00981;K00981;K00981	GO:0005783//endoplasmic reticulum;GO:0005789//endoplasmic reticulum membrane;GO:0016020//membrane;GO:0016021//integral component of membrane	GO:0004605//phosphatidate cytidylyltransferase activity;GO:0016740//transferase activity;GO:0016772//transferase activity, transferring phosphorus-containing groups;GO:0016779//nucleotidyltransferase activity	GO:0006629//lipid metabolic process;GO:0006655//phosphatidylglycerol biosynthetic process;GO:0006658//phosphatidylserine metabolic process;GO:0008654//phospholipid biosynthetic process;GO:0016024//CDP-diacylglycerol biosynthetic process
SPAC8C9.04	4420	2755	4989	12421	8479	12822	30728	21518	27430	79.221	66.77	99.668	202.683	142.369	217.504	525.456	435.251	443.959	134.702	468.222	1.79742	0.000959675	0.0229389	SPAC8C9.04	Schizosaccharomyces specific protein [Source:PomBase;Acc:SPAC8C9.04]	-	-	-	-	GO:0005886//plasma membrane;GO:0032153//cell division site;GO:0071944//cell periphery	GO:0003674//molecular_function	GO:0008150//biological_process;GO:0051321//meiotic cell cycle
SPAC13G7.08c	2633	1505	2208	854	751	1036	631	251	395	80.116	61.922	74.885	23.658	21.407	29.835	18.318	8.619	10.853	48.6372	12.5967	-1.94902	0.000984226	0.0233433	crb3	WD repeat protein Crb3 [Source:PomBase;Acc:SPAC13G7.08c]	-	-	-	-	GO:0000775//chromosome, centromeric region;GO:0005634//nucleus;GO:0005656//nuclear pre-replicative complex;GO:0005694//chromosome;GO:0005720//nuclear heterochromatin;GO:0005829//cytosol;GO:0032153//cell division site;GO:0097344//Rix1 complex	GO:0005515//protein binding	GO:0006364//rRNA processing;GO:0030174//regulation of DNA-dependent DNA replication initiation;GO:0030702//chromatin silencing at centromere;GO:0042254//ribosome biogenesis
SPBC1105.16c	213	193	158	0	15	10	0	0	6	11.168	13.658	9.2	0	0.72	0.494	0	0	0.265	5.87333	0.0883333	-6.05508	0.000985638	0.0233433	rpr2	RNase P subunit Rpr2 (predicted) [Source:PomBase;Acc:SPBC1105.16c]	Genetic Information Processing	Translation	ko03013//Nucleocytoplasmic transport	K03540	GO:0005634//nucleus;GO:0005655//nucleolar ribonuclease P complex;GO:0005737//cytoplasm;GO:0005829//cytosol	GO:0004526//ribonuclease P activity;GO:0016787//hydrolase activity;GO:0046872//metal ion binding	GO:0008033//tRNA processing;GO:0090501//RNA phosphodiester bond hydrolysis;GO:0090502//RNA phosphodiester bond hydrolysis, endonucleolytic
SPBC13E7.02	275	91	116	1	0	0	1	1	0	6.185	2.779	2.915	0.024	0	0	0.031	0.03	0	1.98383	0.0203333	-6.6083	0.00100681	0.0237359	cwf24	ubiquitin-protein ligase E3/GCN5-related N acetyltransferase fusion protein [Source:PomBase;Acc:SPBC13E7.02]	-	-	-	-	GO:0005634//nucleus;GO:0005681//spliceosomal complex;GO:0005684//U2-type spliceosomal complex	GO:0003677//DNA binding;GO:0008080//N-acetyltransferase activity;GO:0008270//zinc ion binding;GO:0046872//metal ion binding;GO:0061630//ubiquitin protein ligase activity	GO:0006397//mRNA processing;GO:0008380//RNA splicing;GO:0016074//snoRNA metabolic process;GO:0016567//protein ubiquitination;GO:0034247//snoRNA splicing;GO:0045292//mRNA cis splicing, via spliceosome;GO:0070647//protein modification by small protein conjugation or removal
SPAC11H11.02c	384	205	308	30	28	39	20	14	22	6.169	4.457	5.519	0.434	0.422	0.594	0.303	0.249	0.326	2.9325	0.292667	-3.3248	0.00102999	0.024172	mug162	Schizosaccharomyces specific protein Mug162 [Source:PomBase;Acc:SPAC11H11.02c]	-	-	-	-	GO:0005783//endoplasmic reticulum;GO:0005789//endoplasmic reticulum membrane;GO:0016020//membrane;GO:0016021//integral component of membrane	GO:0003674//molecular_function	GO:0008150//biological_process;GO:0051321//meiotic cell cycle
SPBP26C9.03c	1221	1290	2092	168	215	222	156	115	149	15.694	22.42	29.97	1.966	2.589	2.701	1.913	1.668	1.729	12.5567	1.77	-2.82663	0.00106326	0.0248398	fet4	iron/zinc ion transmembrane transporter (predicted) [Source:PomBase;Acc:SPBP26C9.03c]	-	-	-	-	GO:0000139//Golgi membrane;GO:0005794//Golgi apparatus;GO:0005886//plasma membrane;GO:0005887//integral component of plasma membrane;GO:0016020//membrane;GO:0016021//integral component of membrane;GO:0032153//cell division site;GO:0051286//cell tip	GO:0005381//iron ion transmembrane transporter activity	GO:0006811//ion transport;GO:0006829//zinc II ion transport;GO:0034755//iron ion transmembrane transport;GO:0055072//iron ion homeostasis;GO:0055085//transmembrane transport;GO:0071578//zinc II ion transmembrane import
SPBC365.04c	773	304	376	13	12	26	30	7	16	37.919	20.165	20.558	0.581	0.551	1.207	1.404	0.388	0.709	13.4968	0.833667	-4.01701	0.00108949	0.0251948	SPBC365.04c	RNA-binding protein, involved in ribosome biogenesis (predicted) [Source:PomBase;Acc:SPBC365.04c]	-	-	-	-	GO:0005634//nucleus;GO:0005730//nucleolus	GO:0003676//nucleic acid binding;GO:0003723//RNA binding	GO:0042254//ribosome biogenesis
SPAPB17E12.07c	634	390	590	23	32	32	39	24	16	14.967	12.457	15.51	0.496	0.699	0.709	0.872	0.639	0.335	7.473	0.615333	-3.60225	0.00109095	0.0251948	sen2	tRNA-splicing endonuclease subunit catalytic subunit Sen2 (predicted) [Source:PomBase;Acc:SPAPB17E12.07c]	-	-	-	-	GO:0000214//tRNA-intron endonuclease complex;GO:0005737//cytoplasm;GO:0005741//mitochondrial outer membrane	GO:0000213//tRNA-intron endonuclease activity;GO:0003676//nucleic acid binding;GO:0004518//nuclease activity;GO:0016829//lyase activity	GO:0000379//tRNA-type intron splice site recognition and cleavage;GO:0006388//tRNA splicing, via endonucleolytic cleavage and ligation;GO:0008033//tRNA processing;GO:0090305//nucleic acid phosphodiester bond hydrolysis;GO:0090501//RNA phosphodiester bond hydrolysis;GO:0090502//RNA phosphodiester bond hydrolysis, endonucleolytic
SPAC31A2.15c	726	371	579	21	30	44	41	18	24	17.075	11.797	15.187	0.45	0.666	0.977	0.93	0.478	0.5	7.692	0.636	-3.59626	0.00109309	0.0251948	dcc1	Ctf18 RFC-like complex subunit Dcc1 [Source:PomBase;Acc:SPAC31A2.15c]	-	-	-	-	GO:0000775//chromosome, centromeric region;GO:0000785//chromatin;GO:0005634//nucleus;GO:0005654//nucleoplasm;GO:0005737//cytoplasm;GO:0005829//cytosol;GO:0031390//Ctf18 RFC-like complex	GO:0003677//DNA binding;GO:0003689//DNA clamp loader activity	GO:0006260//DNA replication;GO:0006275//regulation of DNA replication;GO:0007049//cell cycle;GO:0007064//mitotic sister chromatid cohesion;GO:0034088//maintenance of mitotic sister chromatid cohesion
MSTRG.4668	798	540	472	759	522	487	2347	1015	1358	9.71	8.885	6.402	8.408	5.95	5.608	27.247	13.938	14.922	7.49383	18.7023	1.31944	0.00111086	0.0253783	SPAC513.07	NP_593981.1 flavonol reductase/cinnamoyl-CoA reductase family [Schizosaccharomyces pombe]	-	-	-	-	-	GO:0003674//molecular_function;GO:0003824//catalytic activity;GO:0003854//3-beta-hydroxy-delta5-steroid dehydrogenase activity;GO:0003978//UDP-glucose 4-epimerase activity;GO:0004043//L-aminoadipate-semialdehyde dehydrogenase activity;GO:0005488//binding;GO:0008446//GDP-mannose 4,6-dehydratase activity;GO:0008667//2,3-dihydro-2,3-dihydroxybenzoate dehydrogenase activity;GO:0016491//oxidoreductase…	GO:0000271//polysaccharide biosynthetic process;GO:0005975//carbohydrate metabolic process;GO:0006012//galactose metabolic process;GO:0006694//steroid biosynthetic process;GO:0008150//biological_process;GO:0008152//metabolic process;GO:0009243//O antigen biosynthetic process;GO:0019878//lysine biosynthetic process via aminoadipic acid;GO:0055114//oxidation-reduction process
SPAC22E12.13c	8039	4845	5864	4218	3870	4866	3038	1209	1649	346.416	282.312	281.653	165.48	156.228	198.454	124.901	58.795	64.167	238.424	82.621	-1.52895	0.00111088	0.0253783	rlp24	ribosomal L24-like protein involved in ribosome biogenesis Rlp24 (predicted) [Source:PomBase;Acc:SPAC22E12.13c]	Genetic Information Processing	Translation	ko03010//Ribosome	K02896	GO:0005634//nucleus;GO:0005730//nucleolus;GO:0005737//cytoplasm;GO:0022625//cytosolic large ribosomal subunit;GO:0030687//preribosome, large subunit precursor	GO:0003674//molecular_function;GO:0003723//RNA binding;GO:0003735//structural constituent of ribosome	GO:0000027//ribosomal large subunit assembly;GO:0006412//translation;GO:0042254//ribosome biogenesis;GO:0042273//ribosomal large subunit biogenesis;GO:1902626//assembly of large subunit precursor of preribosome
SPBC713.04c	2924	1410	2052	225	229	438	294	99	177	47.289	30.831	36.985	3.312	3.469	6.703	4.536	1.807	2.585	21.4315	2.976	-2.84829	0.00112871	0.025574	pwp2	U3 snoRNP-associated protein Utp1 (predicted) [Source:PomBase;Acc:SPBC713.04c]	Genetic Information Processing	Translation	ko03008//Ribosome biogenesis in eukaryotes	K14558	GO:0005730//nucleolus;GO:0005732//small nucleolar ribonucleoprotein complex;GO:0005829//cytosol;GO:0032040//small-subunit processome;GO:0034388//Pwp2p-containing subcomplex of 90S preribosome	GO:0005515//protein binding;GO:0030515//snoRNA binding	GO:0000028//ribosomal small subunit assembly;GO:0000462//maturation of SSU-rRNA from tricistronic rRNA transcript (SSU-rRNA, 5.8S rRNA, LSU-rRNA);GO:0006364//rRNA processing
SPAC8E11.03c	492	432	517	430	476	330	987	792	1251	21.783	25.863	25.513	17.332	19.743	13.828	41.692	39.573	50.016	20.677	43.7603	1.0816	0.00112936	0.025574	dmc1	RecA family ATPase Dmc1 [Source:PomBase;Acc:SPAC8E11.03c]	Cellular Processes	Cell growth and death	ko04113//Meiosis - yeast	K10872	GO:0000794//condensed nuclear chromosome;GO:0005634//nucleus;GO:0005829//cytosol	GO:0000150//recombinase activity;GO:0000166//nucleotide binding;GO:0003677//DNA binding;GO:0003690//double-stranded DNA binding;GO:0003697//single-stranded DNA binding;GO:0005515//protein binding;GO:0005524//ATP binding;GO:0008094//DNA-dependent ATPase activity;GO:0016887//ATPase activity;GO:0017116//single-stranded DNA-dependent ATP-dependent DNA helicase activity;GO:0042802//identical protein b…	GO:0000709//meiotic joint molecule formation;GO:0000730//DNA recombinase assembly;GO:0006259//DNA metabolic process;GO:0006281//DNA repair;GO:0006310//DNA recombination;GO:0006311//meiotic gene conversion;GO:0006312//mitotic recombination;GO:0007049//cell cycle;GO:0007131//reciprocal meiotic recombination;GO:0010520//regulation of reciprocal meiotic recombination;GO:0032508//DNA duplex unwinding;…
SPBC1A4.11c	826	617	800	202	207	188	124	87	115	34.887	35.238	37.662	7.767	8.19	7.515	4.997	4.147	4.386	21.8765	4.51	-2.27818	0.00115293	0.0259437	SPBC1A4.11c	Schizosaccharomyces specific protein [Source:PomBase;Acc:SPBC1A4.11c]	-	-	-	-	GO:0005634//nucleus;GO:0005737//cytoplasm;GO:0005829//cytosol	GO:0003674//molecular_function	GO:0008150//biological_process
SPCC330.09	3590	1623	1733	347	340	602	375	174	206	74.602	45.605	40.14	6.565	6.619	11.84	7.435	4.081	3.866	30.8952	5.12733	-2.5911	0.00115573	0.0259437	enp2	rRNA processing protein Enp2 (predicted) [Source:PomBase;Acc:SPCC330.09]	-	-	-	-	GO:0005634//nucleus;GO:0005730//nucleolus;GO:0005829//cytosol;GO:0030686//90S preribosome;GO:0032040//small-subunit processome	GO:0003674//molecular_function;GO:0005515//protein binding	GO:0000462//maturation of SSU-rRNA from tricistronic rRNA transcript (SSU-rRNA, 5.8S rRNA, LSU-rRNA);GO:0006364//rRNA processing;GO:0042254//ribosome biogenesis;GO:0042274//ribosomal small subunit biogenesis
SPBP22H7.06	1831	1122	1844	237	244	340	242	132	142	52.472	43.478	58.901	6.183	6.551	9.222	6.617	4.269	3.675	29.4678	4.85367	-2.60199	0.00117463	0.0262538	SPBP22H7.06	nicotinamide riboside kinase (predicted) [Source:PomBase;Acc:SPBP22H7.06]	Metabolism;Metabolism	Global and overview maps;Metabolism of cofactors and vitamins	ko01100//Metabolic pathways;ko00760//Nicotinate and nicotinamide metabolism	K10524;K10524	GO:0005634//nucleus;GO:0005829//cytosol	GO:0000166//nucleotide binding;GO:0005524//ATP binding;GO:0016301//kinase activity;GO:0016740//transferase activity;GO:0046872//metal ion binding;GO:0050262//ribosylnicotinamide kinase activity	GO:0009435//NAD biosynthetic process;GO:0016310//phosphorylation;GO:0019359//nicotinamide nucleotide biosynthetic process;GO:0019363//pyridine nucleotide biosynthetic process;GO:0034356//NAD biosynthesis via nicotinamide riboside salvage pathway;GO:0046495//nicotinamide riboside metabolic process
SPBC3D6.10	408	125	254	10	10	28	14	13	3	7.2	2.982	5	0.164	0.164	0.47	0.233	0.255	0.054	2.66333	0.180667	-3.88183	0.00119288	0.0265466	apn2	AP-endonuclease Apn2 [Source:PomBase;Acc:SPBC3D6.10]	Genetic Information Processing	Replication and repair	ko03410//Base excision repair	K10772	GO:0005622//intracellular;GO:0005634//nucleus	GO:0003677//DNA binding;GO:0003906//DNA-(apurinic or apyrimidinic site) lyase activity;GO:0004518//nuclease activity;GO:0004519//endonuclease activity;GO:0004528//phosphodiesterase I activity;GO:0008311//double-stranded DNA 3'-5' exodeoxyribonuclease activity;GO:0016829//lyase activity;GO:0046872//metal ion binding	GO:0006281//DNA repair;GO:0006284//base-excision repair;GO:0006974//cellular response to DNA damage stimulus;GO:0090305//nucleic acid phosphodiester bond hydrolysis;GO:1902546//positive regulation of DNA N-glycosylase activity
SPAC1486.10	2959	1273	2025	123	96	155	189	63	118	51.535	29.98	39.31	1.95	1.566	2.555	3.141	1.238	1.856	21.1493	2.07833	-3.34711	0.00121136	0.0268422	thi1	transcription factor Thi1 [Source:PomBase;Acc:SPAC1486.10]	-	-	-	-	GO:0005634//nucleus	GO:0000978//RNA polymerase II core promoter proximal region sequence-specific DNA binding;GO:0000981//RNA polymerase II transcription factor activity, sequence-specific DNA binding;GO:0001228//transcriptional activator activity, RNA polymerase II transcription regulatory region sequence-specific binding;GO:0003677//DNA binding;GO:0008270//zinc ion binding;GO:0046872//metal ion binding	GO:0006351//transcription, DNA-templated;GO:0006355//regulation of transcription, DNA-templated;GO:0006357//regulation of transcription from RNA polymerase II promoter;GO:0031047//gene silencing by RNA;GO:0045893//positive regulation of transcription, DNA-templated;GO:0045944//positive regulation of transcription from RNA polymerase II promoter;GO:0090180//positive regulation of thiamine biosynth…
SPAC140.02	30134	19668	23039	10597	10603	17792	9871	3206	4471	689.924	608.898	587.94	220.887	227.419	385.533	215.62	82.838	92.437	453.433	130.298	-1.79907	0.00122111	0.0269107	gar2	nucleolar protein required for rRNA processing [Source:PomBase;Acc:SPAC140.02]	-	-	-	-	GO:0001651//dense fibrillar component;GO:0005634//nucleus;GO:0005730//nucleolus;GO:0005732//small nucleolar ribonucleoprotein complex;GO:1990904//ribonucleoprotein complex	GO:0003676//nucleic acid binding;GO:0003723//RNA binding;GO:0003729//mRNA binding	GO:0006364//rRNA processing;GO:0006397//mRNA processing;GO:0042254//ribosome biogenesis
SPBC530.13	763	365	562	92	46	102	63	31	46	24.75	16.031	20.331	2.718	1.407	3.135	1.937	1.135	1.36	11.3953	1.47733	-2.94738	0.00122508	0.0269107	lsc1	Lsk1 associated cyclin [Source:PomBase;Acc:SPBC530.13]	-	-	-	-	GO:0005634//nucleus;GO:0005737//cytoplasm;GO:0005829//cytosol;GO:0008024//positive transcription elongation factor complex b;GO:0019908//nuclear cyclin-dependent protein kinase holoenzyme complex;GO:0070692//trimeric positive transcription elongation factor complex b	GO:0016538//cyclin-dependent protein serine/threonine kinase regulator activity;GO:0061575//cyclin-dependent protein serine/threonine kinase activator activity	GO:0000079//regulation of cyclin-dependent protein serine/threonine kinase activity;GO:0006357//regulation of transcription from RNA polymerase II promoter;GO:0006397//mRNA processing;GO:0023052//signaling;GO:0032786//positive regulation of DNA-templated transcription, elongation;GO:0045737//positive regulation of cyclin-dependent protein serine/threonine kinase activity;GO:0071619//phosphorylati…
SPBC29A10.08	22144	16330	22082	38359	33989	34694	69934	58010	77445	680.421	678.507	756.289	1073.1	978.41	1008.95	2050.22	2011.62	2148.91	862.612	2070.25	1.26302	0.00123374	0.0269107	gas2	1,3-beta-glucanosyltransferase Gas2 (predicted) [Source:PomBase;Acc:SPBC29A10.08]	-	-	-	-	GO:0000936//primary cell septum;GO:0005576//extracellular region;GO:0005783//endoplasmic reticulum;GO:0005788//endoplasmic reticulum lumen;GO:0009277//fungal-type cell wall;GO:0030427//site of polarized growth;GO:0031362//anchored component of external side of plasma membrane;GO:0043188//cell septum edging;GO:0051286//cell tip;GO:0071944//cell periphery	GO:0016740//transferase activity;GO:0042124//1,3-beta-glucanosyltransferase activity	GO:0006074//(1->3)-beta-D-glucan metabolic process;GO:0031505//fungal-type cell wall organization;GO:0071555//cell wall organization;GO:0071970//fungal-type cell wall (1->3)-beta-D-glucan biosynthetic process
SPAC343.15	326	178	347	27	0	0	0	0	0	8.365	6.171	9.948	0.635	0	0	0	0	0	4.1865	0.001	-12.0315	0.00123922	0.0269107	tit1	tRNA isopentenyltransferase Tit1 [Source:PomBase;Acc:SPAC343.15]	-	-	-	-	GO:0005634//nucleus;GO:0005730//nucleolus;GO:0005737//cytoplasm;GO:0005739//mitochondrion;GO:0005829//cytosol	GO:0000166//nucleotide binding;GO:0005524//ATP binding;GO:0016740//transferase activity;GO:0046872//metal ion binding;GO:0052381//tRNA dimethylallyltransferase activity	GO:0006400//tRNA modification;GO:0008033//tRNA processing
SPCC63.06	1877	1034	1586	644	569	633	427	194	309	61.469	45.788	57.892	19.201	17.457	19.62	13.341	7.17	9.138	36.9045	9.883	-1.90078	0.00124796	0.0269107	SPCC63.06	human WDR89 family WD repeat protein [Source:PomBase;Acc:SPCC63.06]	-	-	-	-	GO:0005634//nucleus;GO:0005737//cytoplasm;GO:0005829//cytosol;GO:0032991//macromolecular complex	GO:0003674//molecular_function;GO:0005515//protein binding	GO:0008150//biological_process
SPCC126.05c	1014	458	817	34	37	46	54	20	43	35.733	21.824	32.09	1.091	1.221	1.534	1.816	0.795	1.368	15.5822	1.32633	-3.55438	0.00125089	0.0269107	mrpl17	mitochondrial ribosomal protein subunit L17 (predicted) [Source:PomBase;Acc:SPCC126.05c]	-	-	-	-	GO:0005739//mitochondrion;GO:0005762//mitochondrial large ribosomal subunit;GO:0005840//ribosome	GO:0003735//structural constituent of ribosome	GO:0032543//mitochondrial translation
SPCC830.07c	2493	1631	1693	1315	1383	1013	4621	2666	4969	57.785	51.119	43.739	27.75	30.031	22.222	102.19	69.738	104.006	38.7743	91.978	1.24619	0.00125093	0.0269107	psi1	DNAJ domain protein, involved in translation initiation Psi1 [Source:PomBase;Acc:SPCC830.07c]	-	-	-	-	GO:0005634//nucleus;GO:0005829//cytosol	GO:0030544//Hsp70 protein binding;GO:0051082//unfolded protein binding;GO:0051087//chaperone binding	GO:0002183//cytoplasmic translational initiation;GO:0006413//translational initiation;GO:0006457//protein folding;GO:0051085//chaperone mediated protein folding requiring cofactor
SPCC962.06c	3599	2070	2861	3151	3361	4019	7594	5936	7151	84.171	65.462	74.58	67.092	73.638	88.959	169.446	156.672	151.023	75.6503	159.047	1.07203	0.00127656	0.0273482	bpb1	zinc finger splicing factor Bpb1 [Source:PomBase;Acc:SPCC962.06c]	-	-	-	-	GO:0000243//commitment complex;GO:0005634//nucleus;GO:0005681//spliceosomal complex;GO:0005737//cytoplasm;GO:0005829//cytosol;GO:0071004//U2-type prespliceosome	GO:0003676//nucleic acid binding;GO:0003723//RNA binding;GO:0008270//zinc ion binding;GO:0045131//pre-mRNA branch point binding;GO:0046872//metal ion binding	GO:0000398//mRNA splicing, via spliceosome;GO:0006397//mRNA processing;GO:0008380//RNA splicing;GO:0045292//mRNA cis splicing, via spliceosome
SPAC9G1.13c	906	450	696	14	29	31	47	17	24	27.072	18.163	23.157	0.389	0.804	0.884	1.349	0.585	0.642	11.7448	0.858667	-3.77378	0.00128832	0.0273834	swc4	Swr1 complex subunit Swc4 [Source:PomBase;Acc:SPAC9G1.13c]	-	-	-	-	GO:0000812//Swr1 complex;GO:0005634//nucleus;GO:0035267//NuA4 histone acetyltransferase complex	GO:0003677//DNA binding;GO:0003714//transcription corepressor activity	GO:0000122//negative regulation of transcription from RNA polymerase II promoter;GO:0006281//DNA repair;GO:0006325//chromatin organization;GO:0006338//chromatin remodeling;GO:0006974//cellular response to DNA damage stimulus;GO:0043486//histone exchange;GO:0043967//histone H4 acetylation;GO:0043968//histone H2A acetylation
SPCC126.07c	1426	759	1381	1112	999	1327	3742	1942	2759	26.779	19.273	28.907	19.012	17.575	23.585	67.045	41.157	46.787	22.5218	51.663	1.19781	0.00128919	0.0273834	pbr1	ubiquitin-protein ligase E3 (predicted) [Source:PomBase;Acc:SPCC126.07c]	-	-	-	-	GO:0005634//nucleus;GO:0005737//cytoplasm;GO:0005829//cytosol	GO:0008270//zinc ion binding;GO:0046872//metal ion binding;GO:0061630//ubiquitin protein ligase activity	GO:0000122//negative regulation of transcription from RNA polymerase II promoter;GO:0016567//protein ubiquitination;GO:0070647//protein modification by small protein conjugation or removal
SPAC18B11.06	1943	804	1090	150	164	290	212	48	79	71.71	40.124	44.839	5.04	5.67	10.13	7.465	1.999	2.633	29.5855	4.03233	-2.8752	0.00129412	0.0273834	lcp5	U3 snoRNP-associated protein Lcp5 (predicted) [Source:PomBase;Acc:SPAC18B11.06]	-	-	-	-	GO:0005634//nucleus;GO:0005730//nucleolus;GO:0005732//small nucleolar ribonucleoprotein complex;GO:0032040//small-subunit processome	GO:0003723//RNA binding	GO:0000462//maturation of SSU-rRNA from tricistronic rRNA transcript (SSU-rRNA, 5.8S rRNA, LSU-rRNA);GO:0006364//rRNA processing
SPAC9G1.07	615	273	518	0	2	4	8	3	12	18.355	11.022	17.218	0	0.058	0.119	0.234	0.097	0.319	7.79533	0.216667	-5.16906	0.00133679	0.0281708	SPAC9G1.07	Schizosaccharomyces specific protein [Source:PomBase;Acc:SPAC9G1.07]	-	-	-	-	GO:0005794//Golgi apparatus	GO:0003674//molecular_function	GO:0008150//biological_process
SPBC4B4.12c	443	280	402	52	33	48	40	0	3	23.605	20.179	23.852	2.538	1.623	2.407	2.018	0	0.133	12.3673	0.717	-4.10842	0.00135223	0.0283804	SPBC4B4.12c	Schizosaccharomyces specific protein [Source:PomBase;Acc:SPBC4B4.12c]	-	-	-	-	GO:0005634//nucleus;GO:0005829//cytosol	GO:0003674//molecular_function	GO:0008150//biological_process
SPBCPT2R1.08c	131	96	41	0	16	74	812	328	594	1.019	1.01	0.355	0	0.12	0.547	6.028	2.881	4.17	0.5085	4.35967	3.0999	0.00136538	0.0284253	tlh2	RecQ type DNA helicase Tlh1 [Source:PomBase;Acc:SPBCPT2R1.08c]	-	-	-	-	GO:0000784//nuclear chromosome, telomeric region;GO:0005634//nucleus;GO:0005694//chromosome;GO:0005737//cytoplasm	GO:0000166//nucleotide binding;GO:0003676//nucleic acid binding;GO:0003678//DNA helicase activity;GO:0004386//helicase activity;GO:0005524//ATP binding;GO:0008270//zinc ion binding;GO:0009378//four-way junction helicase activity;GO:0016787//hydrolase activity;GO:0036310//annealing helicase activity;GO:0043138//3'-5' DNA helicase activity;GO:0046872//metal ion binding	GO:0000722//telomere maintenance via recombination;GO:0000724//double-strand break repair via homologous recombination;GO:0000733//DNA strand renaturation;GO:0006268//DNA unwinding involved in DNA replication;GO:0006281//DNA repair;GO:0006310//DNA recombination;GO:0032508//DNA duplex unwinding
SPBP4H10.12	366	217	263	289	219	392	830	589	731	31.719	25.429	25.405	22.802	17.78	32.152	68.627	57.606	57.207	25.8812	61.1467	1.24037	0.00137237	0.028456	SPBP4H10.12	conserved protein [Source:PomBase;Acc:SPBP4H10.12]	-	-	-	-	GO:0005634//nucleus;GO:0005829//cytosol;GO:0072380//TRC complex	GO:0003674//molecular_function	GO:0006620//posttranslational protein targeting to membrane;GO:0045047//protein targeting to ER;GO:0090158//endoplasmic reticulum membrane organization
SPAC13G7.13c	3951	2673	5545	649	786	833	649	409	423	44.308	40.534	69.311	6.626	8.258	8.841	6.944	5.176	4.284	29.6463	5.468	-2.43877	0.00139641	0.0288387	msa1	RNA-binding protein Msa1 [Source:PomBase;Acc:SPAC13G7.13c]	-	-	-	-	GO:0005634//nucleus;GO:0005737//cytoplasm;GO:0005829//cytosol;GO:1990904//ribonucleoprotein complex	GO:0003676//nucleic acid binding;GO:0003723//RNA binding	GO:0031138//negative regulation of conjugation with cellular fusion
SPAC20H4.05c	668	382	463	173	168	156	107	37	87	9.538	7.387	7.367	2.251	2.253	2.114	1.464	0.594	1.126	5.15167	1.06133	-2.27916	0.0014255	0.0293222	SPAC20H4.05c	5'-methylthioribulose-1-phosphate dehydratase, adducin (predicted) [Source:PomBase;Acc:SPAC20H4.05c]	Metabolism;Metabolism	Global and overview maps;Amino acid metabolism	ko01100//Metabolic pathways;ko00270//Cysteine and methionine metabolism	K08964;K08964	GO:0005634//nucleus;GO:0005737//cytoplasm;GO:0005829//cytosol	GO:0008270//zinc ion binding;GO:0016829//lyase activity;GO:0046570//methylthioribulose 1-phosphate dehydratase activity;GO:0046872//metal ion binding	GO:0008652//cellular amino acid biosynthetic process;GO:0009086//methionine biosynthetic process;GO:0019284//L-methionine biosynthetic process from S-adenosylmethionine;GO:0019509//L-methionine biosynthetic process from methylthioadenosine
SPCC895.06	3390	1756	2426	1101	1319	1603	902	421	650	62.14	43.525	49.567	18.374	22.65	27.81	15.775	8.709	10.759	37.3443	11.7477	-1.66852	0.00144525	0.0296104	elp2	elongator complex subunit Elp2 (predicted) [Source:PomBase;Acc:SPCC895.06]	-	-	-	-	GO:0005634//nucleus;GO:0005737//cytoplasm;GO:0005829//cytosol;GO:0008023//transcription elongation factor complex;GO:0033588//Elongator holoenzyme complex	GO:0003674//molecular_function;GO:0005515//protein binding	GO:0002098//tRNA wobble uridine modification;GO:0006357//regulation of transcription from RNA polymerase II promoter;GO:0008033//tRNA processing;GO:0015031//protein transport
SPAC11D3.06	1561	1264	955	227	213	205	203	89	124	39.298	43.017	26.797	5.194	5.032	4.877	4.887	2.539	2.819	20.7025	3.415	-2.59985	0.00154379	0.0315043	SPAC11D3.06	MatE family transmembrane transporter (predicted) [Source:PomBase;Acc:SPAC11D3.06]	-	-	-	-	GO:0000329//fungal-type vacuole membrane;GO:0005794//Golgi apparatus;GO:0016020//membrane;GO:0016021//integral component of membrane	GO:0015297//antiporter activity;GO:0022857//transmembrane transporter activity;GO:0042910//xenobiotic transporter activity	GO:0006855//drug transmembrane transport;GO:0042908//xenobiotic transport;GO:0055085//transmembrane transport
SPAC513.05	2223	1370	2367	63	42	126	105	84	126	17.939	14.955	21.292	0.464	0.318	0.966	0.809	0.765	0.918	9.32233	0.830667	-3.48835	0.00163003	0.0330526	ams1	alpha-mannosidase Ams1 (predicted) [Source:PomBase;Acc:SPAC513.05]	Metabolism	Glycan biosynthesis and metabolism	ko00511//Other glycan degradation	K01191	GO:0000329//fungal-type vacuole membrane;GO:0005737//cytoplasm;GO:0005773//vacuole;GO:0005829//cytosol	GO:0003824//catalytic activity;GO:0004559//alpha-mannosidase activity;GO:0016787//hydrolase activity;GO:0016798//hydrolase activity, acting on glycosyl bonds;GO:0030246//carbohydrate binding;GO:0046872//metal ion binding	GO:0005975//carbohydrate metabolic process;GO:0006013//mannose metabolic process;GO:0008152//metabolic process;GO:0009313//oligosaccharide catabolic process
SPAC869.11	5617	3705	3021	1375	1501	2259	1068	666	1021	98.895	88.206	59.285	22.04	24.757	37.643	17.94	13.233	16.233	55.1377	15.802	-1.80293	0.00164069	0.0330526	cat1	cationic amino acid transmembrane transporter Cat1 [Source:PomBase;Acc:SPAC869.11]	-	-	-	-	GO:0005737//cytoplasm;GO:0005886//plasma membrane;GO:0005887//integral component of plasma membrane;GO:0016020//membrane;GO:0016021//integral component of membrane;GO:0031520//plasma membrane of cell tip;GO:0032153//cell division site;GO:0032178//medial membrane band;GO:0051286//cell tip	GO:0015171//amino acid transmembrane transporter activity;GO:0015181//arginine transmembrane transporter activity;GO:0015189//L-lysine transmembrane transporter activity;GO:0022857//transmembrane transporter activity	GO:0003333//amino acid transmembrane transport;GO:0006865//amino acid transport;GO:0055085//transmembrane transport;GO:0097638//L-arginine import across plasma membrane;GO:0097639//L-lysine import across plasma membrane
SPAC5H10.02c	60	36	74	35	35	35	184	116	205	1.224	0.993	1.683	0.65	0.669	0.676	3.583	2.671	3.777	0.9825	3.34367	1.7669	0.00164265	0.0330526	hsp3102	glyoxylase III Hsp3102 [Source:PomBase;Acc:SPAC5H10.02c]	Metabolism	Carbohydrate metabolism	ko00620//Pyruvate metabolism	K22211	GO:0005634//nucleus;GO:0005737//cytoplasm;GO:0005829//cytosol	GO:0016829//lyase activity;GO:0019172//glyoxalase III activity	GO:0019249//lactate biosynthetic process;GO:0061727//methylglyoxal catabolic process to lactate;GO:1990748//cellular detoxification
SPCC188.14	1363	1003	1385	272	382	264	227	112	198	29.82	29.673	33.775	5.418	7.829	5.467	4.738	2.765	3.912	18.6637	3.805	-2.29426	0.00164527	0.0330526	SPCC188.14	Schizosaccharomyces pombe specific protein [Source:PomBase;Acc:SPCC188.14]	-	-	-	-	GO:0005575//cellular_component	GO:0003674//molecular_function	GO:0008150//biological_process
SPAPJ691.02	260	159	194	62	61	78	588	348	666	7.896	6.529	6.567	1.714	1.735	2.242	17.037	11.927	18.264	4.44717	15.7427	1.82372	0.00167171	0.0334536	SPAPJ691.02	yippee-like protein [Source:PomBase;Acc:SPAPJ691.02]	-	-	-	-	GO:0000151//ubiquitin ligase complex;GO:0005634//nucleus	GO:0008270//zinc ion binding;GO:0046872//metal ion binding	GO:0006915//apoptotic process
SPCC1884.01	259	103	137	18	13	17	9	10	7	8.435	4.536	4.973	0.534	0.397	0.524	0.28	0.368	0.206	3.23317	0.284667	-3.5056	0.00167836	0.0334571	SPCC1884.01	Schizosaccharomyces pombe specific protein [Source:PomBase;Acc:SPCC1884.01]	-	-	-	-	GO:0005575//cellular_component	GO:0003674//molecular_function	GO:0008150//biological_process
SPAPB24D3.01	2511	1255	1695	95	74	107	161	65	100	38.693	26.15	29.112	1.333	1.068	1.56	2.367	1.13	1.391	16.3193	1.62933	-3.32423	0.00170485	0.0337343	toe3	transcription factor (predicted) [Source:PomBase;Acc:SPAPB24D3.01]	-	-	-	-	GO:0000790//nuclear chromatin;GO:0005634//nucleus;GO:0016020//membrane;GO:0016021//integral component of membrane	GO:0000978//RNA polymerase II core promoter proximal region sequence-specific DNA binding;GO:0000981//RNA polymerase II transcription factor activity, sequence-specific DNA binding;GO:0003677//DNA binding;GO:0008270//zinc ion binding;GO:0046872//metal ion binding	GO:0006351//transcription, DNA-templated;GO:0006355//regulation of transcription, DNA-templated;GO:0006357//regulation of transcription from RNA polymerase II promoter
SPBC12D12.05c	2878	1383	2224	338	257	503	348	152	215	74.66	48.51	64.317	7.983	6.255	12.36	8.613	4.46	5.032	35.6808	6.035	-2.56372	0.00170533	0.0337343	SPBC12D12.05c	mitochondrial carrier, calcium binding subfamily (predicted) [Source:PomBase;Acc:SPBC12D12.05c]	-	-	-	-	GO:0005739//mitochondrion;GO:0005743//mitochondrial inner membrane;GO:0016020//membrane;GO:0016021//integral component of membrane	GO:0005347//ATP transmembrane transporter activity;GO:0005471//ATP:ADP antiporter activity;GO:0022857//transmembrane transporter activity	GO:0055085//transmembrane transport;GO:1990544//mitochondrial ATP transmembrane transport
SPBC83.19c	0	0	0	0	0	0	21	39	36	0	0	0	0	0	0	2.074	4.557	3.366	0.001	3.33233	11.7023	0.00176881	0.0348563	SPBC83.19c	Schizosaccharomyces pombe specific protein [Source:PomBase;Acc:SPBC83.19c]	-	-	-	-	GO:0005634//nucleus;GO:0005739//mitochondrion	GO:0003674//molecular_function	GO:0008150//biological_process
SPAC23A1.14c	2072	1454	2512	1357	1130	1407	3651	3557	4362	50.137	47.574	67.751	29.894	25.615	32.222	84.288	97.134	95.313	42.1988	92.245	1.12827	0.00180093	0.0353544	SPAC23A1.14c	uncharacterised trans-sulfuration enzyme (predicted) [Source:PomBase;Acc:SPAC23A1.14c]	Metabolism;Metabolism;Metabolism;Metabolism;Metabolism;Metabolism;Metabolism	Global and overview maps;Global and overview maps;Global and overview maps;Global and overview maps;Amino acid metabolism;Energy metabolism;Metabolism of other amino acids	ko01100//Metabolic pathways;ko01110//Biosynthesis of secondary metabolites;ko01130//Biosynthesis of antibiotics;ko01230//Biosynthesis of amino acids;ko00270//Cysteine and methionine metabolism;ko00920//Sulfur metabolism;ko00450//Selenocompound metabolism	K01739;K01739;K01739;K01739;K01739;K01739;K01739	GO:0005575//cellular_component;GO:0005737//cytoplasm	GO:0003824//catalytic activity;GO:0016740//transferase activity;GO:0016829//lyase activity;GO:0016846//carbon-sulfur lyase activity;GO:0030170//pyridoxal phosphate binding	GO:0008150//biological_process;GO:0019346//transsulfuration
SPBC1604.13c	1628	1212	1506	159	194	202	171	97	157	83.264	83.82	85.853	7.404	9.295	9.778	8.344	5.599	7.251	46.569	7.06467	-2.72068	0.00181433	0.0354825	mrpl32	mitochondrial ribosomal protein subunit L32 (predicted) [Source:PomBase;Acc:SPBC1604.13c]	Genetic Information Processing	Translation	ko03010//Ribosome	K02911	GO:0005739//mitochondrion;GO:0005762//mitochondrial large ribosomal subunit;GO:0005840//ribosome;GO:0015934//large ribosomal subunit	GO:0003735//structural constituent of ribosome	GO:0006412//translation;GO:0032543//mitochondrial translation
SPCC1827.05c	2344	899	1310	178	201	220	244	62	101	108.608	56.325	67.655	7.509	8.725	9.648	10.786	3.242	4.226	43.0783	6.08467	-2.82371	0.00187301	0.0364919	SPCC1827.05c	nucleolar RNA-binding protein NIFK (predicted) [Source:PomBase;Acc:SPCC1827.05c]	-	-	-	-	GO:0005634//nucleus;GO:0005730//nucleolus	GO:0003676//nucleic acid binding;GO:0003723//RNA binding	GO:0042254//ribosome biogenesis
SPBC1348.03	12	0	1	18	4	11	207	42	69	0.721	0	0.067	0.968	0.203	0.642	11.784	2.804	3.709	0.4335	6.099	3.81447	0.00189138	0.0367112	SPBC1348.03	S. pombe specific 5Tm protein family [Source:PomBase;Acc:SPBC1348.03]	-	-	-	-	GO:0005634//nucleus;GO:0005737//cytoplasm;GO:0016020//membrane;GO:0016021//integral component of membrane;GO:0031965//nuclear membrane	GO:0003674//molecular_function	GO:0008150//biological_process
SPBC30D10.11	382	205	453	14	24	23	22	7	23	7.14	5.176	9.438	0.237	0.414	0.408	0.393	0.149	0.383	3.80217	0.308333	-3.62426	0.00189909	0.0367228	gpi1	pig-Q [Source:PomBase;Acc:SPBC30D10.11]	Metabolism;Metabolism	Global and overview maps;Glycan biosynthesis and metabolism	ko01100//Metabolic pathways;ko00563//Glycosylphosphatidylinositol (GPI)-anchor biosynthesis	K03860;K03860	GO:0000506//glycosylphosphatidylinositol-N-acetylglucosaminyltransferase (GPI-GnT) complex;GO:0005783//endoplasmic reticulum;GO:0016020//membrane;GO:0016021//integral component of membrane	GO:0017176//phosphatidylinositol N-acetylglucosaminyltransferase activity	GO:0006506//GPI anchor biosynthetic process
SPAC31A2.02	1313	814	978	143	148	196	172	51	93	75.209	63.047	62.441	7.457	7.942	10.626	9.4	3.297	4.81	37.787	5.83567	-2.69492	0.00191948	0.0369786	trm112	protein and tRNA methyltransferase regulatory subunit Trm112 (predicted) [Source:PomBase;Acc:SPAC31A2.02]	-	-	-	-	GO:0005634//nucleus;GO:0005737//cytoplasm;GO:0005829//cytosol;GO:0035657//eRF1 methyltransferase complex;GO:0043528//tRNA (m2G10) methyltransferase complex	GO:0003674//molecular_function;GO:0046982//protein heterodimerization activity	GO:0018364//peptidyl-glutamine methylation;GO:0030488//tRNA methylation;GO:0070476//rRNA (guanine-N7)-methylation;GO:2000765//regulation of cytoplasmic translation
SPBC17A3.08	802	340	517	62	32	46	63	14	28	28.808	16.542	20.726	2.015	1.084	1.557	2.159	0.581	0.893	11.7887	1.211	-3.28313	0.00193022	0.0370473	SPBC17A3.08	TatD homolog (predicted) [Source:PomBase;Acc:SPBC17A3.08]	-	-	-	-	GO:0005634//nucleus;GO:0005737//cytoplasm;GO:0005829//cytosol	GO:0004518//nuclease activity;GO:0008296//3'-5'-exodeoxyribonuclease activity;GO:0016787//hydrolase activity;GO:0016788//hydrolase activity, acting on ester bonds;GO:0046872//metal ion binding	GO:0006309//apoptotic DNA fragmentation
SPBC216.03	763	654	757	453	434	458	1841	1039	1370	27.071	31.376	29.937	14.633	14.425	15.379	62.319	41.602	43.893	22.1368	49.2713	1.1543	0.00196719	0.0375619	SPBC216.03	conserved fungal protein [Source:PomBase;Acc:SPBC216.03]	-	-	-	-	GO:0005634//nucleus;GO:0005737//cytoplasm;GO:0005829//cytosol	GO:0003674//molecular_function	GO:0008150//biological_process
SPAC3F10.10c	525	286	387	59	64	23	34	17	40	8.511	6.264	6.983	0.865	0.97	0.351	0.53	0.319	0.592	3.99067	0.480333	-3.05452	0.00197158	0.0375619	map3	pheromone M-factor receptor Map3 [Source:PomBase;Acc:SPAC3F10.10c]	Environmental Information Processing	Signal transduction	ko04011//MAPK signaling pathway - yeast	K04627	GO:0005634//nucleus;GO:0005887//integral component of plasma membrane;GO:0016020//membrane;GO:0016021//integral component of membrane;GO:0031520//plasma membrane of cell tip	GO:0004930//G-protein coupled receptor activity;GO:0004932//mating-type factor pheromone receptor activity	GO:0000750//pheromone-dependent signal transduction involved in conjugation with cellular fusion;GO:0000755//cytogamy;GO:0007165//signal transduction;GO:0007186//G-protein coupled receptor signaling pathway;GO:0019236//response to pheromone;GO:0051446//positive regulation of meiotic cell cycle
SPAC1952.04c	292	197	356	882	573	537	1767	1156	1507	24.845	22.666	33.763	68.324	45.674	43.244	143.444	111.004	115.791	39.7527	123.413	1.63437	0.00199106	0.0377935	SPAC1952.04c	conserved fungal protein [Source:PomBase;Acc:SPAC1952.04c]	-	-	-	-	GO:0005886//plasma membrane	GO:0003674//molecular_function	GO:0008150//biological_process
SPBP22H7.04	475	209	358	5	23	31	28	4	13	8.739	5.192	7.338	0.088	0.389	0.537	0.49	0.083	0.21	3.71383	0.261	-3.83079	0.00202696	0.0383156	SPBP22H7.04	human TMEM186 ortholog [Source:PomBase;Acc:SPBP22H7.04]	-	-	-	-	GO:0005739//mitochondrion;GO:0016020//membrane;GO:0016021//integral component of membrane;GO:0031966//mitochondrial membrane	GO:0003674//molecular_function	GO:0008150//biological_process
SPCC297.04c	170	84	158	33	27	48	14	1	16	8.189	5.452	8.454	1.45	1.217	2.207	0.636	0.06	0.715	4.49483	0.470333	-3.25651	0.00203341	0.0383156	set7	histone lysine methyltransferase Set7 (predicted) [Source:PomBase;Acc:SPCC297.04c]	-	-	-	-	GO:0000790//nuclear chromatin;GO:0005634//nucleus;GO:0005737//cytoplasm;GO:0005829//cytosol	GO:0005515//protein binding;GO:0008168//methyltransferase activity;GO:0016740//transferase activity;GO:0018024//histone-lysine N-methyltransferase activity	GO:0010452//histone H3-K36 methylation;GO:0032259//methylation;GO:0034968//histone lysine methylation
SPAC139.01c	3792	1620	2456	95	91	110	237	74	123	62.75	36.249	45.3	1.431	1.411	1.723	3.742	1.382	1.838	24.8107	2.32067	-3.41835	0.00205717	0.0386223	ath2	Ath1 complex protein Ath2 nuclease, XP-G family (predicted) [Source:PomBase;Acc:SPAC139.01c]	-	-	-	-	GO:0005634//nucleus;GO:0005829//cytosol	GO:0004518//nuclease activity;GO:0004519//endonuclease activity;GO:0004520//endodeoxyribonuclease activity;GO:0016787//hydrolase activity;GO:0017108//5'-flap endonuclease activity;GO:0046872//metal ion binding;GO:0048256//flap endonuclease activity	GO:0006281//DNA repair;GO:0090305//nucleic acid phosphodiester bond hydrolysis
SPAC8F11.09c	1738	1100	1300	403	423	479	320	180	261	51.186	43.806	42.675	10.806	11.671	13.351	8.992	5.983	6.941	28.9158	7.30533	-1.98484	0.00213157	0.0398743	nnt1	nicotinamide N-methyltransferase Nnt1 (predicted) [Source:PomBase;Acc:SPAC8F11.09c]	-	-	-	-	GO:0005737//cytoplasm;GO:0005829//cytosol	GO:0008112//nicotinamide N-methyltransferase activity;GO:0008168//methyltransferase activity;GO:0016279//protein-lysine N-methyltransferase activity;GO:0016740//transferase activity;GO:0071885//N-terminal protein N-methyltransferase activity	GO:0006769//nicotinamide metabolic process;GO:0018013//N-terminal peptidyl-glycine methylation;GO:0018027//peptidyl-lysine dimethylation;GO:0032259//methylation
SPBC11C11.06c	965	711	965	252	335	340	2715	1260	2015	42.684	42.526	47.576	10.148	13.882	14.233	114.576	62.897	80.485	28.5082	85.986	1.59273	0.00219649	0.0409308	SPBC11C11.06c	Schizosaccharomyces specific protein [Source:PomBase;Acc:SPBC11C11.06c]	-	-	-	-	GO:0005634//nucleus;GO:0005739//mitochondrion;GO:0005829//cytosol	GO:0003674//molecular_function	GO:0008150//biological_process
SPCC663.13c	567	353	390	110	135	109	94	24	55	38.871	32.751	29.802	6.879	8.696	7.056	6.147	1.82	3.382	20.6758	3.783	-2.45034	0.0022039	0.0409308	naa50	NatA N-acetyltransferase subunit Naa50 (predicted) [Source:PomBase;Acc:SPCC663.13c]	-	-	-	-	GO:0005634//nucleus;GO:0005737//cytoplasm;GO:0005829//cytosol;GO:0031415//NatA complex	GO:0008080//N-acetyltransferase activity;GO:0016740//transferase activity;GO:0016746//transferase activity, transferring acyl groups;GO:0034212//peptide N-acetyltransferase activity	GO:0017196//N-terminal peptidyl-methionine acetylation
SPAC2F7.04	1089	457	725	29	32	44	58	17	48	25.019	14.197	18.565	0.607	0.689	0.957	1.271	0.441	0.996	10.0057	0.902667	-3.47048	0.00221604	0.0409392	pmc2	mediator complex subunit Med1 [Source:PomBase;Acc:SPAC2F7.04]	-	-	-	-	GO:0005634//nucleus;GO:0005829//cytosol;GO:0016592//mediator complex	GO:0003712//transcription cofactor activity;GO:0003713//transcription coactivator activity	GO:0006357//regulation of transcription from RNA polymerase II promoter;GO:0060261//positive regulation of transcription initiation from RNA polymerase II promoter
SPCC584.13	1787	1312	1508	840	866	1036	625	361	505	41.115	40.818	38.672	17.595	18.666	22.559	13.719	9.373	10.492	29.9042	11.1947	-1.41753	0.00222146	0.0409392	SPCC584.13	amino acid permease (predicted) [Source:PomBase;Acc:SPCC584.13]	-	-	-	-	GO:0000324//fungal-type vacuole;GO:0016020//membrane;GO:0016021//integral component of membrane	GO:0015171//amino acid transmembrane transporter activity;GO:0022857//transmembrane transporter activity	GO:0003333//amino acid transmembrane transport;GO:0006865//amino acid transport;GO:0055085//transmembrane transport
SPCC320.08	6365	4682	5467	1725	2593	3488	2074	798	1118	166.873	165.981	159.757	41.174	63.686	86.548	51.878	23.611	26.468	114.003	33.9857	-1.74608	0.00223393	0.0409392	SPCC320.08	transmembrane transporter (predicted) [Source:PomBase;Acc:SPCC320.08]	-	-	-	-	GO:0000139//Golgi membrane;GO:0005794//Golgi apparatus;GO:0016020//membrane;GO:0016021//integral component of membrane	GO:0022857//transmembrane transporter activity	GO:0055085//transmembrane transport
SPCC191.11	601	334	667	130	125	245	1220	980	1828	10.146	7.625	12.551	1.998	1.977	3.915	19.651	18.671	27.868	6.36867	22.0633	1.79259	0.00223608	0.0409392	inv1	external invertase, beta-fructofuranosidase [Source:PomBase;Acc:SPCC191.11]	Metabolism;Metabolism;Metabolism	Global and overview maps;Carbohydrate metabolism;Carbohydrate metabolism	ko01100//Metabolic pathways;ko00500//Starch and sucrose metabolism;ko00052//Galactose metabolism	K01193;K01193;K01193	GO:0000324//fungal-type vacuole;GO:0005576//extracellular region;GO:0005737//cytoplasm	GO:0004553//hydrolase activity, hydrolyzing O-glycosyl compounds;GO:0004564//beta-fructofuranosidase activity;GO:0004575//sucrose alpha-glucosidase activity;GO:0016787//hydrolase activity;GO:0016798//hydrolase activity, acting on glycosyl bonds	GO:0005975//carbohydrate metabolic process;GO:0005987//sucrose catabolic process;GO:0008152//metabolic process
SPCC1827.01c	748	209	375	8	13	13	28	4	17	15.108	5.708	8.442	0.147	0.246	0.249	0.54	0.091	0.31	4.98333	0.313667	-3.98981	0.0022599	0.0412263	utp25	U3 associated protein Utp25 (predicted) [Source:PomBase;Acc:SPCC1827.01c]	-	-	-	-	GO:0005634//nucleus;GO:0005730//nucleolus;GO:0032040//small-subunit processome	GO:0003674//molecular_function;GO:0019843//rRNA binding;GO:0034511//U3 snoRNA binding	GO:0000462//maturation of SSU-rRNA from tricistronic rRNA transcript (SSU-rRNA, 5.8S rRNA, LSU-rRNA);GO:0006364//rRNA processing;GO:0030490//maturation of SSU-rRNA;GO:0042254//ribosome biogenesis
SPAC869.02c	1061	468	751	704	480	662	4494	793	1596	23.803	14.197	18.779	14.379	10.088	14.056	96.19	20.077	32.333	15.8837	49.5333	1.64086	0.00226772	0.0412263	SPAC869.02c	nitric oxide dioxygenase (predicted) [Source:PomBase;Acc:SPAC869.02c]	-	-	-	-	GO:0005634//nucleus;GO:0005737//cytoplasm;GO:0005739//mitochondrion;GO:0005829//cytosol	GO:0008941//nitric oxide dioxygenase activity;GO:0016491//oxidoreductase activity;GO:0019825//oxygen binding;GO:0020037//heme binding;GO:0046872//metal ion binding;GO:0071949//FAD binding	GO:0009636//response to toxic substance;GO:0046210//nitric oxide catabolic process;GO:0051409//response to nitrosative stress;GO:0055114//oxidation-reduction process;GO:0070458//cellular detoxification of nitrogen compound;GO:0071500//cellular response to nitrosative stress
SPAC17D4.01	10266	5219	10794	2099	1984	4921	2288	1043	1407	347.129	238.625	406.815	64.617	62.847	157.483	73.812	39.801	42.962	212.919	52.1917	-2.02842	0.00228022	0.0413081	pex7	peroxin-7 (predicted) [Source:PomBase;Acc:SPAC17D4.01]	Cellular Processes	Transport and catabolism	ko04146//Peroxisome	K13341	GO:0005634//nucleus;GO:0005737//cytoplasm;GO:0005777//peroxisome;GO:0005782//peroxisomal matrix;GO:0005829//cytosol;GO:0032991//macromolecular complex	GO:0000268//peroxisome targeting sequence binding;GO:0005515//protein binding	GO:0006625//protein targeting to peroxisome;GO:0015031//protein transport
SPAPB8E5.03	20148	15504	21413	4633	5494	5921	3619	2976	3933	484.519	504.171	573.967	101.425	123.767	134.768	83.04	80.776	85.41	320.436	83.0753	-1.94754	0.00229519	0.0413164	mae1	malic acid transport protein Mae1 [Source:PomBase;Acc:SPAPB8E5.03]	-	-	-	-	GO:0005783//endoplasmic reticulum;GO:0016020//membrane;GO:0016021//integral component of membrane	GO:0015140//malate transmembrane transporter activity;GO:0015141//succinate transmembrane transporter activity;GO:0015366//malate:proton symporter activity;GO:0097434//succinate:proton symporter activity;GO:1901239//malonate(1-) transmembrane transporter activity	GO:0055085//transmembrane transport;GO:0071423//malate transmembrane transport;GO:0098714//malate import across plasma membrane;GO:0098715//malonic acid import across plasma membrane;GO:0098720//succinate import across plasma membrane
SPAC57A10.06	18	10	4	19	10	14	53	81	86	2.095	1.574	0.519	2.014	1.091	1.542	5.887	10.642	9.041	1.4725	8.52333	2.53315	0.0023055	0.0413164	mug15	Schizosaccharomyces specific protein Mug15 [Source:PomBase;Acc:SPAC57A10.06]	-	-	-	-	GO:0005634//nucleus;GO:0005737//cytoplasm;GO:0005829//cytosol	GO:0003674//molecular_function	GO:0008150//biological_process;GO:0051321//meiotic cell cycle
SPBC409.15	2979	2109	2063	1040	1241	1427	885	452	676	186.604	178.669	144.025	59.319	72.806	84.583	52.908	31.938	38.221	121.001	41.0223	-1.56054	0.00230676	0.0413164	tsr2	rRNA processing protein Tsr2 (predicted) [Source:PomBase;Acc:SPBC409.15]	-	-	-	-	GO:0005634//nucleus;GO:0005737//cytoplasm;GO:0005829//cytosol	GO:0003674//molecular_function	GO:0000462//maturation of SSU-rRNA from tricistronic rRNA transcript (SSU-rRNA, 5.8S rRNA, LSU-rRNA);GO:0006364//rRNA processing;GO:0030490//maturation of SSU-rRNA;GO:0042254//ribosome biogenesis
SPAC1751.04	1092	855	1052	100	101	115	142	46	68	40.403	42.794	43.386	3.353	3.5	4.033	5	1.915	2.264	22.9115	3.05967	-2.90463	0.00231269	0.0413164	loc1	ribosome biogenesis protein Loc1 (predicted) [Source:PomBase;Acc:SPAC1751.04]	-	-	-	-	GO:0005730//nucleolus;GO:0030684//preribosome	GO:0003674//molecular_function	GO:0042273//ribosomal large subunit biogenesis
SPCC550.07	431	235	535	343	287	343	930	782	871	6.166	4.546	8.531	4.468	3.847	4.644	12.694	12.626	11.253	5.367	12.191	1.18363	0.00232834	0.0414526	SPCC550.07	acetamidase (predicted) [Source:PomBase;Acc:SPCC550.07]	Metabolism;Metabolism;Metabolism	Amino acid metabolism;Amino acid metabolism;Amino acid metabolism	ko00330//Arginine and proline metabolism;ko00360//Phenylalanine metabolism;ko00380//Tryptophan metabolism	K01426;K01426;K01426	GO:0005634//nucleus;GO:0005737//cytoplasm;GO:0005829//cytosol	GO:0004040//amidase activity;GO:0016787//hydrolase activity;GO:0017064//fatty acid amide hydrolase activity;GO:0043864//indoleacetamide hydrolase activity	GO:0009062//fatty acid catabolic process
SPBC800.06	2899	1651	1942	506	605	903	561	244	336	122.443	94.292	91.424	19.457	23.938	36.097	22.606	11.63	12.815	64.6085	15.6837	-2.04246	0.00236481	0.0417238	brx1	ribosome biogenesis protein Brx1 (predicted) [Source:PomBase;Acc:SPBC800.06]	-	-	-	-	GO:0005634//nucleus;GO:0005730//nucleolus;GO:0005737//cytoplasm;GO:0005829//cytosol;GO:0032153//cell division site	GO:0003723//RNA binding;GO:0005515//protein binding	GO:0000027//ribosomal large subunit assembly;GO:0006364//rRNA processing;GO:0042254//ribosome biogenesis
SPAC1039.02	14145	10701	29073	4776	4156	3430	4729	804	839	227.632	232.86	521.49	69.974	62.656	52.242	72.608	14.602	12.192	194.476	33.134	-2.55321	0.00236565	0.0417238	SPAC1039.02	phosphoprotein phosphatase (predicted) [Source:PomBase;Acc:SPAC1039.02]	-	-	-	-	GO:0005783//endoplasmic reticulum;GO:0005829//cytosol;GO:0009986//cell surface;GO:0016020//membrane	GO:0008253//5'-nucleotidase activity;GO:0016787//hydrolase activity	GO:0006154//adenosine catabolic process;GO:0009166//nucleotide catabolic process;GO:0016311//dephosphorylation
SPBC14C8.12	1815	960	1112	106	127	156	166	62	102	87.284	62.431	59.605	4.642	5.719	7.097	7.613	3.363	4.43	37.7963	5.13533	-2.87972	0.00236782	0.0417238	rpb8	DNA-directed RNA polymerase I, II and III subunit Rpb8 [Source:PomBase;Acc:SPBC14C8.12]	Metabolism;Metabolism;Metabolism;Genetic Information Processing	Global and overview maps;Nucleotide metabolism;Nucleotide metabolism;Transcription	ko01100//Metabolic pathways;ko00230//Purine metabolism;ko00240//Pyrimidine metabolism;ko03020//RNA polymerase	K03016;K03016;K03016;K03016	GO:0005634//nucleus;GO:0005665//DNA-directed RNA polymerase II, core complex;GO:0005666//DNA-directed RNA polymerase III complex;GO:0005736//DNA-directed RNA polymerase I complex;GO:0005829//cytosol	GO:0001054//RNA polymerase I activity;GO:0001055//RNA polymerase II activity;GO:0001056//RNA polymerase III activity;GO:0003677//DNA binding;GO:0003899//DNA-directed RNA polymerase activity;GO:0005515//protein binding	GO:0006351//transcription, DNA-templated;GO:0006360//transcription from RNA polymerase I promoter;GO:0006366//transcription from RNA polymerase II promoter;GO:0006383//transcription from RNA polymerase III promoter
SPAC13G6.03	1610	750	1602	78	93	203	158	49	102	18.2	11.471	20.184	0.803	0.985	2.173	1.706	0.625	1.042	8.96933	1.12433	-2.99593	0.00241288	0.0423731	gpi7	GPI anchor biosynthesis protein Gpi7 (predicted) [Source:PomBase;Acc:SPAC13G6.03]	Metabolism	Glycan biosynthesis and metabolism	ko00563//Glycosylphosphatidylinositol (GPI)-anchor biosynthesis	K05310	GO:0005783//endoplasmic reticulum;GO:0005789//endoplasmic reticulum membrane;GO:0016020//membrane;GO:0016021//integral component of membrane;GO:0030176//integral component of endoplasmic reticulum membrane	GO:0003824//catalytic activity;GO:0016740//transferase activity;GO:0051267//CP2 mannose-ethanolamine phosphotransferase activity;GO:0051377//mannose-ethanolamine phosphotransferase activity	GO:0006506//GPI anchor biosynthetic process
SPAC1783.02c	776	499	739	115	159	147	112	57	90	28.188	24.5	29.917	3.82	5.397	5.066	3.898	2.35	2.957	16.148	3.06833	-2.39583	0.00243023	0.042415	vps66	acyltransferase (predicted) [Source:PomBase;Acc:SPAC1783.02c]	Metabolism;Metabolism;Metabolism;Metabolism	Global and overview maps;Global and overview maps;Lipid metabolism;Lipid metabolism	ko01100//Metabolic pathways;ko01110//Biosynthesis of secondary metabolites;ko00564//Glycerophospholipid metabolism;ko00561//Glycerolipid metabolism	K22831;K22831;K22831;K22831	GO:0000139//Golgi membrane;GO:0005783//endoplasmic reticulum;GO:0005789//endoplasmic reticulum membrane;GO:0005794//Golgi apparatus;GO:0005811//lipid particle;GO:0016020//membrane;GO:0016021//integral component of membrane	GO:0003841//1-acylglycerol-3-phosphate O-acyltransferase activity;GO:0016740//transferase activity;GO:0016746//transferase activity, transferring acyl groups	GO:0006629//lipid metabolic process;GO:0019432//triglyceride biosynthetic process
SPBC16D10.02	1382	595	1103	114	96	208	160	51	76	45.868	26.703	40.804	3.445	2.985	6.534	5.067	1.91	2.278	21.0565	3.085	-2.77092	0.00243481	0.042415	trm11	tRNA (guanine-N2-)-methyltransferase catalytic subunit Trm11 (predicted) [Source:PomBase;Acc:SPBC16D10.02]	-	-	-	-	GO:0005634//nucleus;GO:0005737//cytoplasm;GO:0005829//cytosol;GO:0043528//tRNA (m2G10) methyltransferase complex	GO:0000049//tRNA binding;GO:0003676//nucleic acid binding;GO:0003723//RNA binding;GO:0004809//tRNA (guanine-N2-)-methyltransferase activity;GO:0008168//methyltransferase activity;GO:0016740//transferase activity	GO:0002940//tRNA N2-guanine methylation;GO:0008033//tRNA processing;GO:0032259//methylation
SPAC4F8.04	1415	557	833	54	56	117	126	17	38	51.134	27.218	33.553	1.777	1.896	4.002	4.344	0.693	1.24	19.93	2.09233	-3.25176	0.00244898	0.042415	SPAC4F8.04	Brix domain protein Rpf1 (predicted) [Source:PomBase;Acc:SPAC4F8.04]	-	-	-	-	GO:0005634//nucleus;GO:0005730//nucleolus;GO:0005732//small nucleolar ribonucleoprotein complex;GO:0030687//preribosome, large subunit precursor	GO:0042134//rRNA primary transcript binding	GO:0000027//ribosomal large subunit assembly;GO:0000463//maturation of LSU-rRNA from tricistronic rRNA transcript (SSU-rRNA, 5.8S rRNA, LSU-rRNA);GO:0000466//maturation of 5.8S rRNA from tricistronic rRNA transcript (SSU-rRNA, 5.8S rRNA, LSU-rRNA);GO:0006364//rRNA processing
SPAC212.12	7	11	24	13	10	68	242	77	133	0.91	1.938	3.403	1.485	1.219	8.132	29.082	10.936	15.129	2.84783	18.3823	2.69038	0.00246063	0.042415	SPAC212.12	S. pombe specific GPI anchored protein family 1 [Source:PomBase;Acc:SPAC212.12]	-	-	-	-	GO:0005886//plasma membrane;GO:0016020//membrane;GO:0031225//anchored component of membrane;GO:0031362//anchored component of external side of plasma membrane	GO:0003674//molecular_function	GO:0008150//biological_process
SPAC750.07c	7	11	24	13	10	68	242	77	133	0.91	1.938	3.403	1.485	1.219	8.132	29.082	10.936	15.129	2.84783	18.3823	2.69038	0.00246063	0.042415	SPAC750.07c	S. pombe specific protein [Source:PomBase;Acc:SPAC750.07c]	-	-	-	-	GO:0005886//plasma membrane;GO:0016020//membrane;GO:0031225//anchored component of membrane;GO:0031362//anchored component of external side of plasma membrane	GO:0003674//molecular_function	GO:0008150//biological_process
MSTRG.2498	468	203	180	14	14	9	20	8	10	17.067	9.931	7.328	0.449	0.452	0.295	0.685	0.32	0.321	5.92033	0.442	-3.74356	0.00246455	0.042415	--	-	-	-	-	-	-	-	-
SPCC622.13c	785	318	517	253	156	132	1694	901	1405	7.778	4.261	5.71	2.282	1.448	1.238	16.014	10.075	12.571	3.78617	12.8867	1.76707	0.00249333	0.0427677	tti1	Tel Two Interacting protein 1 [Source:PomBase;Acc:SPCC622.13c]	-	-	-	-	GO:0005737//cytoplasm;GO:0031931//TORC1 complex;GO:0031932//TORC2 complex;GO:0070209//ASTRA complex	GO:0005515//protein binding	GO:0006338//chromatin remodeling;GO:0032006//regulation of TOR signaling
SPAC1399.02	1648	1116	1286	228	224	281	223	124	166	28.625	26.22	24.9	3.612	3.645	4.627	3.696	2.431	2.604	15.2715	2.91033	-2.39159	0.0025168	0.0430272	SPAC1399.02	transmembrane transporter (predicted) [Source:PomBase;Acc:SPAC1399.02]	-	-	-	-	GO:0005887//integral component of plasma membrane;GO:0016020//membrane;GO:0016021//integral component of membrane	GO:0022857//transmembrane transporter activity	GO:0055085//transmembrane transport
SPBC21C3.10c	1500	1033	1031	773	690	437	408	251	342	64.578	60.136	49.474	30.298	27.829	17.806	16.759	12.195	13.296	41.6868	14.0833	-1.5656	0.00253996	0.0432799	SPBC21C3.10c	5-amino-6-(5-phosphoribosylamino) uracil reductase (predicted) [Source:PomBase;Acc:SPBC21C3.10c]	Metabolism;Metabolism	Global and overview maps;Metabolism of cofactors and vitamins	ko01100//Metabolic pathways;ko00740//Riboflavin metabolism	K14654;K14654	GO:0005634//nucleus;GO:0005829//cytosol	GO:0008703//5-amino-6-(5-phosphoribosylamino)uracil reductase activity;GO:0016491//oxidoreductase activity	GO:0009231//riboflavin biosynthetic process;GO:0055114//oxidation-reduction process
SPAC25B8.14	698	322	450	70	68	46	42	45	45	14.169	8.841	10.193	1.294	1.294	0.877	0.813	1.026	0.823	6.11133	0.887333	-2.78394	0.00255503	0.0433935	mal2	kinetochore protein, CENP-O ortholog Mal2 [Source:PomBase;Acc:SPAC25B8.14]	-	-	-	-	GO:0000775//chromosome, centromeric region;GO:0000776//kinetochore;GO:0000777//condensed chromosome kinetochore;GO:0000778//condensed nuclear chromosome kinetochore;GO:0000780//condensed nuclear chromosome, centromeric region;GO:0005634//nucleus;GO:0005694//chromosome;GO:0005829//cytosol;GO:0031511//Mis6-Sim4 complex	GO:0005515//protein binding	GO:0000070//mitotic sister chromatid segregation;GO:0007049//cell cycle;GO:0034508//centromere complex assembly;GO:0051301//cell division
SPAC1039.01	5064	4303	14138	1313	1518	1181	1534	550	574	80.965	93.028	251.951	19.112	22.737	17.871	23.4	9.924	8.287	80.944	13.8703	-2.54492	0.0025893	0.0436809	SPAC1039.01	amino acid permease (predicted) [Source:PomBase;Acc:SPAC1039.01]	-	-	-	-	GO:0005737//cytoplasm;GO:0016020//membrane;GO:0016021//integral component of membrane	GO:0015171//amino acid transmembrane transporter activity;GO:0022857//transmembrane transporter activity	GO:0003333//amino acid transmembrane transport;GO:0006865//amino acid transport;GO:0055085//transmembrane transport
SPACUNK4.19	33	12	18	13	8	11	112	59	84	0.61	0.3	0.371	0.219	0.139	0.192	1.975	1.231	1.402	0.305167	1.536	2.33151	0.00259781	0.0436809	mug153	Schizosaccharomyces pombe specific protein [Source:PomBase;Acc:SPACUNK4.19]	-	-	-	-	GO:0005739//mitochondrion	GO:0003674//molecular_function	GO:0008150//biological_process;GO:0051321//meiotic cell cycle
SPCC320.10	4302	2252	3838	371	295	449	434	228	338	110.073	77.915	109.457	8.642	7.071	10.873	10.595	6.584	7.81	54.0052	8.32967	-2.69677	0.00260299	0.0436809	srp72	signal recognition particle subunit Srp72 (predicted) [Source:PomBase;Acc:SPCC320.10]	Genetic Information Processing	Folding, sorting and degradation	ko03060//Protein export	K03108	GO:0005634//nucleus;GO:0005737//cytoplasm;GO:0005786//signal recognition particle, endoplasmic reticulum targeting;GO:0005829//cytosol;GO:0048500//signal recognition particle	GO:0005048//signal sequence binding;GO:0005515//protein binding;GO:0008312//7S RNA binding;GO:0043022//ribosome binding	GO:0006614//SRP-dependent cotranslational protein targeting to membrane
SPBC21H7.04	1703	700	1316	42	72	198	151	37	69	35.484	19.722	30.563	0.797	1.405	3.905	3.002	0.87	1.298	15.3127	1.72333	-3.15145	0.00260822	0.0436809	dbp7	ATP-dependent RNA helicase Dbp7 (predicted) [Source:PomBase;Acc:SPBC21H7.04]	-	-	-	-	GO:0005634//nucleus;GO:0005730//nucleolus	GO:0000166//nucleotide binding;GO:0003676//nucleic acid binding;GO:0003723//RNA binding;GO:0003724//RNA helicase activity;GO:0004386//helicase activity;GO:0005524//ATP binding;GO:0016787//hydrolase activity	GO:0006364//rRNA processing;GO:0042254//ribosome biogenesis
SPCC364.07	15327	10788	8846	12497	12827	10191	18380	23594	32488	313.218	298.106	201.494	232.508	245.566	197.106	358.36	544.14	599.531	248	500.677	1.01354	0.00261426	0.0436809	ser3	D-3 phosphoglycerate dehydrogenase Ser3 (predicted) [Source:PomBase;Acc:SPCC364.07]	Metabolism;Metabolism;Metabolism;Metabolism;Metabolism;Metabolism	Global and overview maps;Global and overview maps;Global and overview maps;Global and overview maps;Amino acid metabolism;Energy metabolism	ko01100//Metabolic pathways;ko01130//Biosynthesis of antibiotics;ko01230//Biosynthesis of amino acids;ko01200//Carbon metabolism;ko00260//Glycine, serine and threonine metabolism;ko00680//Methane metabolism	K00058;K00058;K00058;K00058;K00058;K00058	GO:0005829//cytosol	GO:0004617//phosphoglycerate dehydrogenase activity;GO:0016491//oxidoreductase activity;GO:0016616//oxidoreductase activity, acting on the CH-OH group of donors, NAD or NADP as acceptor;GO:0016618//hydroxypyruvate reductase activity;GO:0030267//glyoxylate reductase (NADP) activity;GO:0051287//NAD binding	GO:0006564//L-serine biosynthetic process;GO:0008652//cellular amino acid biosynthetic process;GO:0055114//oxidation-reduction process
SPCC663.14c	235	110	64	2	16	7	0	6	5	5.325	3.367	1.614	0.047	0.329	0.161	0	0.164	0.111	1.80717	0.0916667	-4.30119	0.0026486	0.044112	trp663	TRP-like ion channel (predicted) [Source:PomBase;Acc:SPCC663.14c]	-	-	-	-	GO:0005886//plasma membrane;GO:0016020//membrane;GO:0016021//integral component of membrane;GO:0032153//cell division site	GO:0022857//transmembrane transporter activity	GO:0009272//fungal-type cell wall biogenesis;GO:0055085//transmembrane transport
SPAC4F10.09c	5381	2039	3304	181	188	327	516	56	108	86.092	44.112	58.92	2.636	2.818	4.952	7.876	1.011	1.56	33.255	3.48233	-3.25545	0.0026771	0.0444433	noc1	ribosome biogenesis protein Noc1 (predicted) [Source:PomBase;Acc:SPAC4F10.09c]	-	-	-	-	GO:0005634//nucleus;GO:0005730//nucleolus;GO:0030690//Noc1p-Noc2p complex	GO:0003674//molecular_function	GO:0042254//ribosome biogenesis
SPAC1687.01	1957	1294	1283	358	444	395	349	158	234	147.24	131.647	107.594	24.522	31.295	28.127	25.052	13.416	15.898	78.4042	18.122	-2.11319	0.00277717	0.04581	rpc19	DNA-directed RNA polymerase I and III subunit Rpc19 [Source:PomBase;Acc:SPAC1687.01]	Metabolism;Metabolism;Metabolism;Genetic Information Processing	Global and overview maps;Nucleotide metabolism;Nucleotide metabolism;Transcription	ko01100//Metabolic pathways;ko00230//Purine metabolism;ko00240//Pyrimidine metabolism;ko03020//RNA polymerase	K03020;K03020;K03020;K03020	GO:0005634//nucleus;GO:0005666//DNA-directed RNA polymerase III complex;GO:0005736//DNA-directed RNA polymerase I complex	GO:0001054//RNA polymerase I activity;GO:0001056//RNA polymerase III activity;GO:0003677//DNA binding;GO:0003899//DNA-directed RNA polymerase activity;GO:0046983//protein dimerization activity	GO:0006351//transcription, DNA-templated;GO:0006360//transcription from RNA polymerase I promoter;GO:0006383//transcription from RNA polymerase III promoter
SPAPB24D3.07c	4610	2010	6160	43722	27214	27903	116561	77612	98673	159.334	93.938	237.308	1375.78	881.156	912.746	3843.65	3027.3	3079.67	610.044	3316.87	2.44284	0.00279557	0.0459667	SPAPB24D3.07c	Schizosaccharomyces pombe specific protein [Source:PomBase;Acc:SPAPB24D3.07c]	-	-	-	-	GO:0005783//endoplasmic reticulum	GO:0003674//molecular_function	GO:0008150//biological_process
SPAC1783.03	366	203	354	33	19	43	35	3	19	5.647	4.241	6.094	0.463	0.276	0.63	0.512	0.055	0.263	2.89183	0.276667	-3.38576	0.00282827	0.0463566	fta2	CENP-P ortholog Fta2 [Source:PomBase;Acc:SPAC1783.03]	-	-	-	-	GO:0000775//chromosome, centromeric region;GO:0000776//kinetochore;GO:0000777//condensed chromosome kinetochore;GO:0000778//condensed nuclear chromosome kinetochore;GO:0000941//condensed nuclear chromosome inner kinetochore;GO:0005634//nucleus;GO:0005694//chromosome;GO:0005874//microtubule;GO:0031511//Mis6-Sim4 complex	GO:0003674//molecular_function	GO:0000070//mitotic sister chromatid segregation;GO:0007049//cell cycle;GO:0007059//chromosome segregation;GO:0051301//cell division;GO:0051315//attachment of mitotic spindle microtubules to kinetochore
SPACUNK4.16c	8013	4227	5279	2519	2721	2574	11660	9195	13887	118.331	84.406	86.892	33.867	37.643	35.975	164.28	153.241	185.187	66.1857	167.569	1.34017	0.002879	0.0470389	SPACUNK4.16c	alpha,alpha-trehalose-phosphate synthase (predicted) [Source:PomBase;Acc:SPACUNK4.16c]	Metabolism;Metabolism	Global and overview maps;Carbohydrate metabolism	ko01100//Metabolic pathways;ko00500//Starch and sucrose metabolism	K22337;K22337	GO:0005737//cytoplasm;GO:0005829//cytosol;GO:0005946//alpha,alpha-trehalose-phosphate synthase complex (UDP-forming)	GO:0003824//catalytic activity;GO:0003825//alpha,alpha-trehalose-phosphate synthase (UDP-forming) activity;GO:0004805//trehalose-phosphatase activity;GO:0016740//transferase activity;GO:0016757//transferase activity, transferring glycosyl groups	GO:0005992//trehalose biosynthetic process;GO:0016311//dephosphorylation;GO:0070413//trehalose metabolism in response to stress
SPBC17D1.05	7944	4832	5601	2651	2662	3326	2113	1151	1711	174.454	143.486	137.098	53.002	54.765	69.128	44.272	28.526	33.931	105.322	35.5763	-1.56582	0.00289096	0.0470833	SPBC17D1.05	Schizosaccharomyces specific protein [Source:PomBase;Acc:SPBC17D1.05]	-	-	-	-	GO:0005829//cytosol	GO:0003674//molecular_function	GO:0008150//biological_process
SPAC29A4.07	653	271	385	10	44	23	37	14	22	13.598	7.626	8.932	0.192	0.855	0.457	0.728	0.331	0.408	5.27667	0.489	-3.43172	0.00289996	0.0470833	srb6	mediator complex subunit Med22 [Source:PomBase;Acc:SPAC29A4.07]	-	-	-	-	GO:0005634//nucleus;GO:0005829//cytosol;GO:0016592//mediator complex	GO:0003712//transcription cofactor activity;GO:0003713//transcription coactivator activity;GO:0005515//protein binding	GO:0006357//regulation of transcription from RNA polymerase II promoter;GO:0060261//positive regulation of transcription initiation from RNA polymerase II promoter
SPAC110.01	2364	942	1901	78	50	78	167	46	91	18.462	9.946	16.544	0.558	0.366	0.579	1.244	0.409	0.644	7.7425	0.765667	-3.33801	0.00292273	0.0472209	ppk1	serine/threonine protein kinase Ppk1 (predicted) [Source:PomBase;Acc:SPAC110.01]	-	-	-	-	GO:0005575//cellular_component;GO:0005634//nucleus;GO:0005737//cytoplasm;GO:0005938//cell cortex	GO:0000166//nucleotide binding;GO:0004672//protein kinase activity;GO:0004674//protein serine/threonine kinase activity;GO:0005524//ATP binding;GO:0016301//kinase activity;GO:0016740//transferase activity	GO:0006468//protein phosphorylation;GO:0008150//biological_process;GO:0016310//phosphorylation;GO:0035556//intracellular signal transduction
SPAC1A6.10	2168	1280	1940	1203	1344	1505	858	515	748	62.397	49.814	62.235	31.522	36.237	40.995	23.56	16.728	19.44	47.2	19.9093	-1.24534	0.00292672	0.0472209	tcd1	tRNA threonylcarbamoyladenosine dehydratase Tcd1 (predicted) [Source:PomBase;Acc:SPAC1A6.10]	-	-	-	-	GO:0005739//mitochondrion;GO:0005741//mitochondrial outer membrane;GO:0016020//membrane;GO:0016021//integral component of membrane	GO:0000166//nucleotide binding;GO:0005524//ATP binding;GO:0008641//small protein activating enzyme activity;GO:0016874//ligase activity;GO:0061503//tRNA threonylcarbamoyladenosine dehydratase	GO:0061504//cyclic threonylcarbamoyladenosine biosynthetic process
SPBPB10D8.04c	486	293	142	0	3	0	8	3	3	15.29	12.479	4.98	0	0.077	0	0.24	0.089	0.086	5.471	0.138333	-5.30558	0.00299325	0.0481438	SPBPB10D8.04c	transmembrane transporter (predicted) [Source:PomBase;Acc:SPBPB10D8.04c]	-	-	-	-	GO:0016021//integral component of membrane	-	GO:0055085//transmembrane transport
SPCC320.11c	2789	1567	1998	556	644	1008	689	170	272	143.113	108.728	114.275	25.975	30.958	48.953	33.731	9.845	12.604	78.667	18.7267	-2.07066	0.0030396	0.0487374	nip7	RNA-binding protein involved in ribosome biogenesis Nip7 (predicted) [Source:PomBase;Acc:SPCC320.11c]	-	-	-	-	GO:0005634//nucleus;GO:0005730//nucleolus;GO:0005737//cytoplasm;GO:0005829//cytosol;GO:0030687//preribosome, large subunit precursor	GO:0003723//RNA binding	GO:0042254//ribosome biogenesis;GO:0042255//ribosome assembly;GO:0042273//ribosomal large subunit biogenesis;GO:1902626//assembly of large subunit precursor of preribosome
SPAC1834.05	3340	2075	3549	297	247	482	393	205	307	62.828	52.764	74.398	5.093	4.359	8.579	7.05	4.352	5.22	34.6702	5.54067	-2.64556	0.00305202	0.048785	alg9	mannosyltransferase complex subunit Alg9 (predicted) [Source:PomBase;Acc:SPAC1834.05]	Metabolism;Metabolism;Metabolism	Global and overview maps;Glycan biosynthesis and metabolism;Glycan biosynthesis and metabolism	ko01100//Metabolic pathways;ko00510//N-Glycan biosynthesis;ko00513//Various types of N-glycan biosynthesis	K03846;K03846;K03846	GO:0005783//endoplasmic reticulum;GO:0005789//endoplasmic reticulum membrane;GO:0016020//membrane;GO:0016021//integral component of membrane;GO:0030176//integral component of endoplasmic reticulum membrane	GO:0000030//mannosyltransferase activity;GO:0016740//transferase activity;GO:0016757//transferase activity, transferring glycosyl groups;GO:0052918//dol-P-Man:Man(8)GlcNAc(2)-PP-Dol alpha-1,2-mannosyltransferase activity;GO:0052926//dol-P-Man:Man(6)GlcNAc(2)-PP-Dol alpha-1,2-mannosyltransferase activity	GO:0006486//protein glycosylation;GO:0006488//dolichol-linked oligosaccharide biosynthetic process;GO:0097502//mannosylation
SPAC977.15	288	171	175	56	72	47	20	35	29	14.942	11.997	10.12	2.645	3.499	2.308	0.99	2.049	1.359	7.58517	1.466	-2.3713	0.00310764	0.0495209	SPAC977.15	dienelactone hydrolase family [Source:PomBase;Acc:SPAC977.15]	-	-	-	-	GO:0005634//nucleus;GO:0005737//cytoplasm;GO:0005829//cytosol	GO:0016787//hydrolase activity	GO:0008150//biological_process

## Sheet: htb1-G52D ubp8Δ
id	WT-1_count	WT-2_count	WT-3_count	WT-4_count	WT-5_count	WT-6_count	G52Dubp8-D-1_count	G52Dubp8-D-2_count	G52Dubp8-D-3_count	WT-1_fpkm	WT-2_fpkm	WT-3_fpkm	WT-4_fpkm	WT-5_fpkm	WT-6_fpkm	G52Dubp8-D-1_fpkm	G52Dubp8-D-2_fpkm	G52Dubp8-D-3_fpkm	WT_mean	G52Dubp8-D_mean	log2(fc)	PValue	FDR	Symbol	Description	KEGG_A_class	KEGG_B_class	Pathway	K_ID	GO Component	GO Function	GO Process
SPBC725.10	313	217	339	248	177	282	2554	2678	3622	15.666	14.661	18.868	11.269	8.297	13.352	151.648	179.101	195.7	13.6855	175.483	3.68061	2.94627e-21	1.52028e-17	SPBC725.10	mitochondrial transport protein, tspO homolog (predicted) [Source:PomBase;Acc:SPBC725.10]	-	-	-	-	GO:0005739//mitochondrion;GO:0005741//mitochondrial outer membrane;GO:0016020//membrane;GO:0016021//integral component of membrane;GO:0031966//mitochondrial membrane	GO:0003674//molecular_function	GO:1990542//mitochondrial transmembrane transport
SPBC16G5.11c	851	24	378	0	0	0	0	0	0	29.531	1.145	14.598	0	0	0	0	0	0	7.54567	0.001	-12.8814	2.50166e-12	6.45429e-09	bag101	BAG family molecular chaperone regulator Bag101 (predicted) [Source:PomBase;Acc:SPBC16G5.11c]	-	-	-	-	GO:0005634//nucleus;GO:0005730//nucleolus;GO:0005737//cytoplasm	GO:0005515//protein binding;GO:0051087//chaperone binding	GO:0006457//protein folding
SPAC56E4.06c	225	54	21	301	434	588	0	0	0	4.372	1.416	0.446	5.313	7.882	10.8	0.001	0	0	5.03817	0.000333333	-13.8836	7.36683e-12	1.26709e-08	ggt2	gamma-glutamyltranspeptidase Ggt2 [Source:PomBase;Acc:SPAC56E4.06c]	Metabolism;Metabolism;Metabolism;Metabolism;Metabolism	Global and overview maps;Metabolism of other amino acids;Metabolism of other amino acids;Lipid metabolism;Metabolism of other amino acids	ko01100//Metabolic pathways;ko00480//Glutathione metabolism;ko00460//Cyanoamino acid metabolism;ko00590//Arachidonic acid metabolism;ko00430//Taurine and hypotaurine metabolism	K18592;K18592;K18592;K18592;K18592	GO:0000324//fungal-type vacuole;GO:0005773//vacuole;GO:0005774//vacuolar membrane;GO:0005886//plasma membrane;GO:0016020//membrane;GO:0016021//integral component of membrane	GO:0000048//peptidyltransferase activity;GO:0008233//peptidase activity;GO:0016740//transferase activity;GO:0016746//transferase activity, transferring acyl groups;GO:0016787//hydrolase activity;GO:0036374//glutathione hydrolase activity	GO:0006412//translation;GO:0006508//proteolysis;GO:0006749//glutathione metabolic process;GO:0006751//glutathione catabolic process;GO:1990748//cellular detoxification
SPAC13A11.04c	366	160	280	90	63	98	0	1	3	9.103	5.401	7.78	2.032	1.472	2.319	0	0.034	0.082	4.6845	0.0386667	-6.92066	2.04344e-11	2.63603e-08	ubp8	SAGA complex ubiquitin C-terminal hydrolase Ubp8 [Source:PomBase;Acc:SPAC13A11.04c]	-	-	-	-	GO:0000124//SAGA complex;GO:0005634//nucleus;GO:0005654//nucleoplasm	GO:0004197//cysteine-type endopeptidase activity;GO:0004843//thiol-dependent ubiquitin-specific protease activity;GO:0008233//peptidase activity;GO:0008234//cysteine-type peptidase activity;GO:0008270//zinc ion binding;GO:0016787//hydrolase activity;GO:0036459//thiol-dependent ubiquitinyl hydrolase activity;GO:0046872//metal ion binding	GO:0006338//chromatin remodeling;GO:0006357//regulation of transcription from RNA polymerase II promoter;GO:0006508//proteolysis;GO:0006511//ubiquitin-dependent protein catabolic process;GO:0016573//histone acetylation;GO:0016578//histone deubiquitination;GO:0016579//protein deubiquitination;GO:0035521//monoubiquitinated histone deubiquitination;GO:0035616//histone H2B conserved C-terminal lysine…
SPBC1348.10c	0	201	318	139	31	133	0	0	0	0	5.391	7.044	2.52	0.579	2.49	0.006	0.001	0	3.004	0.00233333	-10.3303	1.01835e-07	0.000105094	SPBC1348.10c	phospholipase (predicted) [Source:PomBase;Acc:SPBC1348.10c]	Metabolism	Lipid metabolism	ko00564//Glycerophospholipid metabolism	K13333	-	GO:0004620//phospholipase activity	GO:0009395//phospholipid catabolic process
MSTRG.2412	13	15	7	5	10	1	120	126	118	0.491	0.766	0.295	0.172	0.354	0.036	5.383	6.367	4.816	0.352333	5.522	3.97018	9.32779e-07	0.00080219	--	-	-	-	-	-	-	-	-
SPAC9G1.14	5	3	5	4	3	2	32	53	89	0.363	0.298	0.417	0.229	0.213	0.153	2.727	5.073	6.82	0.278833	4.87333	4.12743	2.89409e-06	0.00213336	SPAC9G1.14	dubious [Source:PomBase;Acc:SPAC9G1.14]	-	-	-	-	-	-	-
SPCC417.06c	159	136	216	151	109	109	396	530	664	3.303	3.82	5.001	2.856	2.121	2.143	9.769	14.728	14.903	3.20733	13.1333	2.03379	1.02649e-05	0.00662084	mug27	meiosis specific protein kinase Mug27/Slk1 [Source:PomBase;Acc:SPCC417.06c]	Cellular Processes	Cell growth and death	ko04111//Cell cycle - yeast	K06684	GO:0005628//prospore membrane;GO:0005634//nucleus;GO:0005730//nucleolus;GO:0005737//cytoplasm;GO:0005816//spindle pole body;GO:0005829//cytosol;GO:0035974//meiotic spindle pole body	GO:0000166//nucleotide binding;GO:0004672//protein kinase activity;GO:0004674//protein serine/threonine kinase activity;GO:0005524//ATP binding;GO:0016301//kinase activity;GO:0016740//transferase activity	GO:0006468//protein phosphorylation;GO:0016310//phosphorylation;GO:0018105//peptidyl-serine phosphorylation;GO:0023052//signaling;GO:0032120//ascospore-type prospore membrane assembly;GO:0035556//intracellular signal transduction;GO:0051321//meiotic cell cycle
SPBPB8B6.03	0	0	2	0	0	0	41	52	49	0	0	0.043	0	0	0	1.118	1.607	1.224	0.00716667	1.31633	7.52101	1.44297e-05	0.00785682	fah1	fatty acid amide hydrolase Fah1 (predicted) [Source:PomBase;Acc:SPBPB8B6.03]	Metabolism;Metabolism;Metabolism	Amino acid metabolism;Amino acid metabolism;Amino acid metabolism	ko00330//Arginine and proline metabolism;ko00360//Phenylalanine metabolism;ko00380//Tryptophan metabolism	K01426;K01426;K01426	GO:0005737//cytoplasm;GO:0005829//cytosol	GO:0004040//amidase activity;GO:0016787//hydrolase activity;GO:0017064//fatty acid amide hydrolase activity;GO:0043864//indoleacetamide hydrolase activity	GO:0009062//fatty acid catabolic process
SPCC338.12	612	507	700	459	385	464	1388	1377	1688	42.556	47.671	54.254	29.058	25.08	30.537	114.623	128.102	126.83	38.1927	123.185	1.68946	1.52264e-05	0.00785682	pbi2	proteinase B inhibitor Pbi2 [Source:PomBase;Acc:SPCC338.12]	-	-	-	-	GO:0000324//fungal-type vacuole;GO:0005634//nucleus;GO:0005737//cytoplasm;GO:0005829//cytosol	GO:0004866//endopeptidase inhibitor activity	GO:0007039//protein catabolic process in the vacuole;GO:0010951//negative regulation of endopeptidase activity;GO:0042144//vacuole fusion, non-autophagic
SPAC29A4.17c	121	93	115	72	48	66	289	315	401	5.562	5.814	5.91	3.045	2.095	2.899	15.827	19.47	20.008	4.22083	18.435	2.12685	2.9759e-05	0.0139597	SPAC29A4.17c	mitochondrial FUN14 family protein involved in mitophagy [Source:PomBase;Acc:SPAC29A4.17c]	-	-	-	-	GO:0005739//mitochondrion;GO:0005741//mitochondrial outer membrane;GO:0016020//membrane;GO:0016021//integral component of membrane;GO:0031307//integral component of mitochondrial outer membrane	GO:0003674//molecular_function	GO:0000422//mitophagy
SPAC27D7.12c	185	177	122	54	82	57	491	508	541	8.168	10.567	6.003	2.17	3.391	2.382	25.744	30.005	25.808	5.44683	27.1857	2.31936	7.04097e-05	0.0302762	but1	neddylation pathway protein But1 [Source:PomBase;Acc:SPAC27D7.12c]	-	-	-	-	GO:0005634//nucleus;GO:0005829//cytosol	GO:0005515//protein binding;GO:0008379//thioredoxin peroxidase activity;GO:0016209//antioxidant activity;GO:0016491//oxidoreductase activity	GO:0042744//hydrogen peroxide catabolic process;GO:0051321//meiotic cell cycle;GO:0055114//oxidation-reduction process;GO:0061692//cellular detoxification of hydrogen peroxide
SPAC26F1.05	318	296	262	171	212	149	628	710	802	12.453	15.674	11.436	6.097	7.778	5.523	29.207	37.199	33.937	9.82683	33.4477	1.76711	8.789e-05	0.0348856	mug106	Schizosaccharomyces pombe specific protein Mug106 [Source:PomBase;Acc:SPAC26F1.05]	-	-	-	-	GO:0016020//membrane;GO:0016021//integral component of membrane	GO:0003674//molecular_function	GO:0008150//biological_process
SPAC27D7.11c	5044	4500	3299	12350	10818	9435	1340	1809	2318	143.669	173.317	104.736	320.256	288.661	254.344	45.328	68.935	71.341	214.164	61.868	-1.79145	9.70963e-05	0.0357869	SPAC27D7.11c	But2 family protein [Source:PomBase;Acc:SPAC27D7.11c]	-	-	-	-	GO:0005575//cellular_component;GO:0005737//cytoplasm	GO:0003674//molecular_function	GO:0008150//biological_process
MSTRG.863	323	125	281	85	51	200	992	929	836	7.078	3.729	6.942	1.728	1.06	4.222	25.976	27.278	19.983	4.1265	24.4123	2.56462	0.000119984	0.0412743	--	-	-	-	-	-	-	-	-
SPAC1F8.02c	3	1	2	0	0	0	31	50	40	0.185	0.083	0.137	0	0	0	2.27	4.124	2.665	0.0675	3.01967	5.48336	0.000145225	0.0468351	shu1	heme import protein Shu1 [Source:PomBase;Acc:SPAC1F8.02c]	-	-	-	-	GO:0000324//fungal-type vacuole;GO:0005783//endoplasmic reticulum;GO:0005886//plasma membrane;GO:0016020//membrane;GO:0031225//anchored component of membrane;GO:0031362//anchored component of external side of plasma membrane;GO:0046658//anchored component of plasma membrane	GO:0020037//heme binding	GO:0010106//cellular response to iron ion starvation;GO:1904334//heme import across plasma membrane

## Sheet: htb1-D67N
id	WT-1_count	WT-2_count	WT-3_count	WT-4_count	WT-5_count	WT-6_count	D67N-1_count	D67N-2_count	D67N-3_count	WT-1_fpkm	WT-2_fpkm	WT-3_fpkm	WT-4_fpkm	WT-5_fpkm	WT-6_fpkm	D67N-1_fpkm	D67N-2_fpkm	D67N-3_fpkm	WT_mean	D67N_mean	log2(fc)	PValue	FDR	Symbol	Description	KEGG_A_class	KEGG_B_class	Pathway	K_ID	GO Component	GO Function	GO Process
SPBC725.10	313	217	339	248	177	282	5105	5005	4135	15.666	14.661	18.868	11.269	8.297	13.352	254.165	253.506	228.273	13.6855	245.315	4.16391	2.11801e-33	1.09247e-29	SPBC725.10	mitochondrial transport protein, tspO homolog (predicted) [Source:PomBase;Acc:SPBC725.10]	-	-	-	-	GO:0005739//mitochondrion;GO:0005741//mitochondrial outer membrane;GO:0016020//membrane;GO:0016021//integral component of membrane;GO:0031966//mitochondrial membrane	GO:0003674//molecular_function	GO:1990542//mitochondrial transmembrane transport
SPCC1739.08c	21	11	10	14	12	15	478	484	360	0.382	0.267	0.205	0.233	0.197	0.262	8.54	8.804	7.12	0.257667	8.15467	4.98405	3.38675e-24	8.73442e-21	SPCC1739.08c	short chain dehydrogenase (predicted) [Source:PomBase;Acc:SPCC1739.08c]	Metabolism	Carbohydrate metabolism	ko00051//Fructose and mannose metabolism	K17742	GO:0005634//nucleus;GO:0005737//cytoplasm;GO:0005829//cytosol	GO:0016491//oxidoreductase activity;GO:0016616//oxidoreductase activity, acting on the CH-OH group of donors, NAD or NADP as acceptor	GO:0008150//biological_process;GO:0055114//oxidation-reduction process
SPCC622.09	27542	19320	28854	15413	16317	21152	225780	238225	212546	998.396	947.004	1165.8	508.648	554.1	725.661	8150.49	8748.6	8507.16	816.602	8468.75	3.37444	6.31261e-23	9.55405e-20	htb1	histone H2B Htb1 [Source:PomBase;Acc:SPCC622.09]	-	-	-	-	GO:0000786//nucleosome;GO:0000788//nuclear nucleosome;GO:0005634//nucleus;GO:0005694//chromosome;GO:0035861//site of double-strand break	GO:0003677//DNA binding;GO:0005515//protein binding;GO:0046982//protein heterodimerization activity	GO:0006325//chromatin organization;GO:0006334//nucleosome assembly
SPAC19A8.16	10	8	7	4	9	6	335	313	323	1.12	1.211	0.874	0.408	0.944	0.636	37.35	35.501	39.929	0.8655	37.5933	5.4408	7.40912e-23	9.55405e-20	prl65	conserved fungal protein [Source:PomBase;Acc:SPAC19A8.16]	-	-	-	-	GO:0005575//cellular_component	GO:0003674//molecular_function	GO:0008150//biological_process
SPAC22H10.13	250	101	210	347	253	502	4807	5950	5511	22.895	12.507	21.436	28.932	21.706	43.511	438.407	552.044	557.272	25.1645	515.908	4.35765	5.07666e-18	5.23709e-15	zym1	metallothionein Zym1 [Source:PomBase;Acc:SPAC22H10.13]	-	-	-	-	GO:0005634//nucleus;GO:0005737//cytoplasm;GO:0005829//cytosol	GO:0008270//zinc ion binding;GO:0046872//metal ion binding	GO:0006882//cellular zinc ion homeostasis;GO:1990748//cellular detoxification
SPBC725.03	478	371	444	441	480	345	2690	2610	2245	17.141	17.99	17.747	14.398	16.125	11.709	96.065	94.822	88.892	15.8517	93.2597	2.55662	1.0331e-17	8.88124e-15	SPBC725.03	pyridoxamine 5'-phosphate oxidase (predicted) [Source:PomBase;Acc:SPBC725.03]	-	-	-	-	GO:0005634//nucleus;GO:0005829//cytosol	GO:0004733//pyridoxamine-phosphate oxidase activity;GO:0010181//FMN binding;GO:0048037//cofactor binding	GO:0010144//pyridoxal phosphate biosynthetic process from pyridoxamine
SPBC3E7.02c	368	190	412	701	844	601	7895	8340	7216	20.166	14.079	25.165	34.973	43.327	31.17	430.843	463.005	436.613	28.1467	443.487	3.97786	1.37871e-15	1.01591e-12	hsp16	heat shock protein Hsp16 [Source:PomBase;Acc:SPBC3E7.02c]	Genetic Information Processing	Folding, sorting and degradation	ko04141//Protein processing in endoplasmic reticulum	K13993	GO:0005634//nucleus;GO:0005737//cytoplasm;GO:0005829//cytosol	GO:0005515//protein binding;GO:0042802//identical protein binding;GO:0051082//unfolded protein binding	GO:0034605//cellular response to heat;GO:0034620//cellular response to unfolded protein;GO:0061077//chaperone-mediated protein folding;GO:0071218//cellular response to misfolded protein
SPAC3F10.13	1217	385	624	147	95	257	0	0	0	21.244	9.097	12.145	2.337	1.546	4.253	0	0	0	8.437	0.001	-13.0425	9.67161e-15	6.23577e-12	ucp6	UBA domain protein Ucp6 [Source:PomBase;Acc:SPAC3F10.13]	-	-	-	-	GO:0005634//nucleus;GO:0005737//cytoplasm;GO:0005829//cytosol	GO:0005515//protein binding;GO:0031593//polyubiquitin binding;GO:0043130//ubiquitin binding	GO:0016579//protein deubiquitination
SPAC15E1.02c	220	111	119	407	340	361	3880	4101	3340	18.385	12.543	11.084	30.965	26.618	28.552	322.9	347.2	308.188	21.3578	326.096	3.93246	7.5294e-14	4.31518e-11	SPAC15E1.02c	DUF1761 family protein [Source:PomBase;Acc:SPAC15E1.02c]	-	-	-	-	GO:0016020//membrane;GO:0016021//integral component of membrane	GO:0003674//molecular_function	GO:0008150//biological_process
SPCC330.05c	0	0	3166	0	0	865	0	0	0	0	0	145.117	0	0	33.666	0	0	0	29.7972	0.001	-14.8629	9.91093e-14	5.11206e-11	ura4	orotidine 5'-phosphate decarboxylase Ura4 [Source:PomBase;Acc:SPCC330.05c]	Metabolism;Metabolism	Global and overview maps;Nucleotide metabolism	ko01100//Metabolic pathways;ko00240//Pyrimidine metabolism	K01591;K01591	GO:0005634//nucleus;GO:0005829//cytosol	GO:0003824//catalytic activity;GO:0004590//orotidine-5'-phosphate decarboxylase activity;GO:0016829//lyase activity;GO:0016831//carboxy-lyase activity	GO:0006207//'de novo' pyrimidine nucleobase biosynthetic process;GO:0006221//pyrimidine nucleotide biosynthetic process;GO:0044205//'de novo' UMP biosynthetic process
SPCC338.12	612	507	700	459	385	464	2668	3018	3043	42.556	47.671	54.254	29.058	25.08	30.537	184.755	212.609	233.639	38.1927	210.334	2.46132	1.1073e-13	5.19225e-11	pbi2	proteinase B inhibitor Pbi2 [Source:PomBase;Acc:SPCC338.12]	-	-	-	-	GO:0000324//fungal-type vacuole;GO:0005634//nucleus;GO:0005737//cytoplasm;GO:0005829//cytosol	GO:0004866//endopeptidase inhibitor activity	GO:0007039//protein catabolic process in the vacuole;GO:0010951//negative regulation of endopeptidase activity;GO:0042144//vacuole fusion, non-autophagic
SPBC16E9.16c	477	361	339	1513	1254	1897	21528	21564	21870	9.842	10.072	7.797	28.423	24.24	37.046	442.37	450.779	498.269	19.57	463.806	4.56681	3.43091e-13	1.47472e-10	lsd90	Lsd90 protein [Source:PomBase;Acc:SPBC16E9.16c]	-	-	-	-	GO:0005575//cellular_component	GO:0000166//nucleotide binding;GO:0005524//ATP binding	GO:0042759//long-chain fatty acid biosynthetic process
SPAC4F10.20	2414	1952	1986	1865	1804	2440	8205	8536	8331	225.04	246.06	206.36	158.286	157.548	215.28	761.727	806.173	857.534	201.429	808.478	2.00494	3.99949e-13	1.58688e-10	grx1	glutaredoxin Grx1 [Source:PomBase;Acc:SPAC4F10.20]	-	-	-	-	GO:0005634//nucleus;GO:0005829//cytosol	GO:0004362//glutathione-disulfide reductase activity;GO:0004602//glutathione peroxidase activity;GO:0009055//electron carrier activity;GO:0015035//protein disulfide oxidoreductase activity;GO:0015038//glutathione disulfide oxidoreductase activity	GO:0019430//removal of superoxide radicals;GO:0022900//electron transport chain;GO:0034599//cellular response to oxidative stress;GO:0045454//cell redox homeostasis;GO:0055114//oxidation-reduction process
SPBC359.06	103	61	90	25	33	21	914	1025	1344	4.451	3.564	4.335	0.984	1.336	0.859	39.332	44.872	64.125	2.58817	49.443	4.25576	1.22175e-12	4.2228e-10	mug14	adducin [Source:PomBase;Acc:SPBC359.06]	-	-	-	-	GO:0005634//nucleus;GO:0005737//cytoplasm;GO:0005829//cytosol;GO:0005856//cytoskeleton;GO:0044853//plasma membrane raft	GO:0003674//molecular_function;GO:0030507//spectrin binding;GO:0051015//actin filament binding	GO:0030036//actin cytoskeleton organization;GO:0051016//barbed-end actin filament capping;GO:0051017//actin filament bundle assembly;GO:0051321//meiotic cell cycle
SPAC19G12.09	1427	944	1302	937	807	893	5398	5682	5196	55.054	49.247	55.989	32.911	29.167	32.607	207.394	222.084	221.343	42.4958	216.94	2.35191	1.22803e-12	4.2228e-10	SPAC19G12.09	NADH/NADPH dependent indole-3-acetaldehyde reductase [Source:PomBase;Acc:SPAC19G12.09]	-	-	-	-	GO:0005634//nucleus;GO:0005737//cytoplasm;GO:0005829//cytosol	GO:0004032//alditol:NADP+ 1-oxidoreductase activity;GO:0008106//alcohol dehydrogenase (NADP+) activity;GO:0016491//oxidoreductase activity;GO:0016652//oxidoreductase activity, acting on NAD(P)H, NAD(P) as acceptor;GO:0047018//indole-3-acetaldehyde reductase (NADH) activity;GO:0047019//indole-3-acetaldehyde reductase (NADPH) activity;GO:0051268//alpha-keto amide reductase activity;GO:0051269//alph…	GO:0008150//biological_process;GO:0055114//oxidation-reduction process
SPAC26F1.07	3949	3142	5736	5155	4804	4738	25664	24270	18450	139.58	150.17	225.981	165.885	159.072	158.498	903.36	869.079	720.056	166.531	830.832	2.31877	2.43553e-12	7.59034e-10	SPAC26F1.07	glucose 1-dehydrogenase (NADP+) (predicted) [Source:PomBase;Acc:SPAC26F1.07]	Metabolism;Metabolism;Metabolism;Metabolism;Metabolism;Metabolism	Global and overview maps;Global and overview maps;Global and overview maps;Carbohydrate metabolism;Lipid metabolism;Carbohydrate metabolism	ko01100//Metabolic pathways;ko01110//Biosynthesis of secondary metabolites;ko01130//Biosynthesis of antibiotics;ko00010//Glycolysis / Gluconeogenesis;ko00561//Glycerolipid metabolism;ko00040//Pentose and glucuronate interconversions	K00002;K00002;K00002;K00002;K00002;K00002	GO:0005634//nucleus;GO:0005829//cytosol	GO:0004032//alditol:NADP+ 1-oxidoreductase activity;GO:0008106//alcohol dehydrogenase (NADP+) activity;GO:0016491//oxidoreductase activity;GO:0047935//glucose 1-dehydrogenase (NADP+) activity	GO:0019568//arabinose catabolic process;GO:0042843//D-xylose catabolic process;GO:0055114//oxidation-reduction process
SPBC16G5.11c	851	24	378	0	0	0	0	0	0	29.531	1.145	14.598	0	0	0	0	0	0	7.54567	0.001	-12.8814	2.50166e-12	7.59034e-10	bag101	BAG family molecular chaperone regulator Bag101 (predicted) [Source:PomBase;Acc:SPBC16G5.11c]	-	-	-	-	GO:0005634//nucleus;GO:0005730//nucleolus;GO:0005737//cytoplasm	GO:0005515//protein binding;GO:0051087//chaperone binding	GO:0006457//protein folding
SPAC22F8.12c	845	469	657	66	42	59	0	0	0	11.545	8.658	10.003	0.819	0.534	0.758	0	0	0	5.38617	0.001	-12.395	4.33271e-12	1.24156e-09	shf1	small histone ubiquitination factor Shf1 [Source:PomBase;Acc:SPAC22F8.12c]	-	-	-	-	GO:0005634//nucleus;GO:0005737//cytoplasm;GO:0005816//spindle pole body;GO:0005829//cytosol;GO:0005856//cytoskeleton;GO:0033503//HULC complex	GO:0003674//molecular_function	GO:0006325//chromatin organization;GO:0006342//chromatin silencing;GO:0071894//histone H2B conserved C-terminal lysine ubiquitination
SPAC9G1.14	5	3	5	4	3	2	111	136	120	0.363	0.298	0.417	0.229	0.213	0.153	7.805	9.791	9.434	0.278833	9.01	5.01405	1.68477e-11	4.57372e-09	SPAC9G1.14	dubious [Source:PomBase;Acc:SPAC9G1.14]	-	-	-	-	-	-	-
SPACUNK4.10	5537	3714	4894	3278	3614	5299	19793	19983	19332	178.936	162.313	176.307	96.44	109.412	162.087	637.051	654.282	689.86	147.583	660.398	2.16181	1.855e-11	4.78403e-09	SPACUNK4.10	glyoxylate reductase (predicted) [Source:PomBase;Acc:SPACUNK4.10]	Metabolism;Metabolism;Metabolism	Global and overview maps;Global and overview maps;Carbohydrate metabolism	ko01100//Metabolic pathways;ko01110//Biosynthesis of secondary metabolites;ko00630//Glyoxylate and dicarboxylate metabolism	K00015;K00015;K00015	GO:0005634//nucleus;GO:0005829//cytosol	GO:0016491//oxidoreductase activity;GO:0016616//oxidoreductase activity, acting on the CH-OH group of donors, NAD or NADP as acceptor;GO:0016618//hydroxypyruvate reductase activity;GO:0030267//glyoxylate reductase (NADP) activity;GO:0047964//glyoxylate reductase activity;GO:0051287//NAD binding	GO:0006091//generation of precursor metabolites and energy;GO:0009436//glyoxylate catabolic process;GO:0055114//oxidation-reduction process
SPAC27D7.09c	1348	396	736	1635	1266	1337	10927	9423	9976	43.991	17.475	26.772	48.578	38.705	41.295	355.121	311.543	359.472	36.136	342.045	3.24268	2.65984e-11	6.53307e-09	SPAC27D7.09c	But2 family protein [Source:PomBase;Acc:SPAC27D7.09c]	-	-	-	-	GO:0005575//cellular_component;GO:0005634//nucleus;GO:0005737//cytoplasm	GO:0003674//molecular_function	GO:0008150//biological_process
SPBC119.03	1152	656	896	997	694	574	3844	4254	5618	48.832	37.601	42.334	38.476	27.559	23.028	162.27	182.686	262.948	36.305	202.635	2.48064	3.3335e-11	7.51063e-09	SPBC119.03	human COMT catechol O-methyltransferase homolog 1 [Source:PomBase;Acc:SPBC119.03]	Metabolism;Metabolism	Global and overview maps;Amino acid metabolism	ko01100//Metabolic pathways;ko00350//Tyrosine metabolism	K00545;K00545	GO:0005634//nucleus;GO:0005737//cytoplasm;GO:0005829//cytosol	GO:0008168//methyltransferase activity;GO:0008171//O-methyltransferase activity;GO:0016740//transferase activity;GO:0046872//metal ion binding	GO:0006584//catecholamine metabolic process;GO:0008150//biological_process;GO:0032259//methylation
SPBC23G7.09	0	0	369	0	0	103	0	0	0	0	0	33.243	0	0	7.849	0	0	0	6.84867	0.001	-12.7416	3.34906e-11	7.51063e-09	mat1-Mc	mating-type m-specific polypeptide Mc [Source:PomBase;Acc:SPBC23G7.09]	-	-	-	-	GO:0005575//cellular_component;GO:0005634//nucleus;GO:0005737//cytoplasm;GO:0005816//spindle pole body;GO:0005856//cytoskeleton;GO:0044798//nuclear transcription factor complex;GO:0090575//RNA polymerase II transcription factor complex	GO:0000978//RNA polymerase II core promoter proximal region sequence-specific DNA binding;GO:0000981//RNA polymerase II transcription factor activity, sequence-specific DNA binding;GO:0001228//transcriptional activator activity, RNA polymerase II transcription regulatory region sequence-specific binding;GO:0003674//molecular_function;GO:0003677//DNA binding;GO:0003713//transcription coactivator a…	GO:0001197//positive regulation of mating-type specific transcription from RNA polymerase II promoter;GO:0006355//regulation of transcription, DNA-templated;GO:0006357//regulation of transcription from RNA polymerase II promoter;GO:0007329//positive regulation of transcription from RNA polymerase II promoter by pheromones;GO:0008150//biological_process;GO:0010514//induction of conjugation with ce…
SPBC36.01c	1660	1190	1566	206	408	339	35	28	41	18.532	17.964	19.486	2.094	4.267	3.582	0.389	0.317	0.505	10.9875	0.403667	-4.76655	3.50464e-11	7.53206e-09	SPBC36.01c	spermidine family transmembrane transporter (predicted) [Source:PomBase;Acc:SPBC36.01c]	-	-	-	-	GO:0000329//fungal-type vacuole membrane;GO:0005886//plasma membrane;GO:0005887//integral component of plasma membrane;GO:0016020//membrane;GO:0016021//integral component of membrane	GO:0000297//spermine transmembrane transporter activity;GO:0015606//spermidine transmembrane transporter activity	GO:0006855//drug transmembrane transport;GO:0055085//transmembrane transport;GO:1903710//spermine transmembrane transport;GO:1903711//spermidine transmembrane transport
SPBC354.12	3391	1774	4431	6141	6439	23790	191344	196442	178089	109.354	77.365	159.296	180.312	194.538	726.195	6145.72	6418.65	6342.04	241.177	6302.14	4.70768	4.06835e-11	8.39382e-09	gpd3	glyceraldehyde 3-phosphate dehydrogenase Gpd3 [Source:PomBase;Acc:SPBC354.12]	Metabolism;Metabolism;Metabolism;Metabolism;Metabolism;Metabolism	Global and overview maps;Global and overview maps;Global and overview maps;Global and overview maps;Global and overview maps;Carbohydrate metabolism	ko01100//Metabolic pathways;ko01110//Biosynthesis of secondary metabolites;ko01130//Biosynthesis of antibiotics;ko01230//Biosynthesis of amino acids;ko01200//Carbon metabolism;ko00010//Glycolysis / Gluconeogenesis	K00134;K00134;K00134;K00134;K00134;K00134	GO:0005737//cytoplasm;GO:0005829//cytosol	GO:0004365//glyceraldehyde-3-phosphate dehydrogenase (NAD+) (phosphorylating) activity;GO:0016491//oxidoreductase activity;GO:0016620//oxidoreductase activity, acting on the aldehyde or oxo group of donors, NAD or NADP as acceptor;GO:0050661//NADP binding;GO:0051287//NAD binding	GO:0006006//glucose metabolic process;GO:0006096//glycolytic process;GO:0055114//oxidation-reduction process;GO:0061621//canonical glycolysis
SPAC1039.02	14145	10701	29073	4776	4156	3430	380	473	642	227.632	232.86	521.49	69.974	62.656	52.242	6.09	7.712	11.408	194.476	8.40333	-4.53248	4.33609e-11	8.60214e-09	SPAC1039.02	phosphoprotein phosphatase (predicted) [Source:PomBase;Acc:SPAC1039.02]	-	-	-	-	GO:0005783//endoplasmic reticulum;GO:0005829//cytosol;GO:0009986//cell surface;GO:0016020//membrane	GO:0008253//5'-nucleotidase activity;GO:0016787//hydrolase activity	GO:0006154//adenosine catabolic process;GO:0009166//nucleotide catabolic process;GO:0016311//dephosphorylation
SPAC11D3.09	92	86	70	65	48	61	376	531	539	2.236	2.835	1.897	1.429	1.084	1.396	9.087	13.036	14.42	1.81283	12.181	2.74831	6.07289e-11	1.16015e-08	SPAC11D3.09	agmatinase (predicted) [Source:PomBase;Acc:SPAC11D3.09]	Metabolism;Metabolism	Global and overview maps;Amino acid metabolism	ko01100//Metabolic pathways;ko00330//Arginine and proline metabolism	K01480;K01480	GO:0005783//endoplasmic reticulum	GO:0008783//agmatinase activity;GO:0016787//hydrolase activity;GO:0016813//hydrolase activity, acting on carbon-nitrogen (but not peptide) bonds, in linear amidines;GO:0046872//metal ion binding	GO:0006520//cellular amino acid metabolic process;GO:0033389//putrescine biosynthetic process from arginine, using agmatinase
SPBC16A3.02c	1858	1034	1782	1676	1566	2398	8721	8224	7926	45.86	34.523	49.025	37.662	36.21	56.012	214.363	205.647	216.01	43.2153	212.007	2.29449	1.13003e-10	2.08167e-08	SPBC16A3.02c	mitochondrial conserved protein (predicted) [Source:PomBase;Acc:SPBC16A3.02c]	-	-	-	-	GO:0005737//cytoplasm;GO:0005739//mitochondrion;GO:0005783//endoplasmic reticulum;GO:0005794//Golgi apparatus	GO:0016491//oxidoreductase activity;GO:0016616//oxidoreductase activity, acting on the CH-OH group of donors, NAD or NADP as acceptor	GO:0008150//biological_process;GO:0055114//oxidation-reduction process
SPCC1739.02c	802	496	574	169	134	88	3	3	18	35.624	29.825	28.425	6.825	5.591	3.704	0.154	0.145	0.859	18.3323	0.386	-5.56965	2.97984e-10	5.30001e-08	mrpl22	mitochondrial ribosomal protein subunit L22 (predicted) [Source:PomBase;Acc:SPCC1739.02c]	-	-	-	-	GO:0005737//cytoplasm;GO:0005739//mitochondrion;GO:0005762//mitochondrial large ribosomal subunit;GO:0005840//ribosome;GO:0015934//large ribosomal subunit	GO:0003735//structural constituent of ribosome	GO:0006412//translation;GO:0032543//mitochondrial translation;GO:0042255//ribosome assembly
SPAC9E9.09c	3386	3672	4596	2850	3569	4004	13416	12334	12687	83.049	121.784	125.647	63.641	82.006	92.947	327.695	306.481	343.588	94.8457	325.921	1.78087	5.51654e-10	9.48477e-08	atd1	aldehyde dehydrogenase (predicted) [Source:PomBase;Acc:SPAC9E9.09c]	Metabolism;Metabolism;Metabolism;Metabolism;Metabolism;Metabolism;Metabolism;Metabolism;Metabolism;Metabolism;Metabolism;Metabolism;Metabolism	Global and overview maps;Global and overview maps;Global and overview maps;Carbohydrate metabolism;Carbohydrate metabolism;Amino acid metabolism;Lipid metabolism;Amino acid metabolism;Amino acid metabolism;Amino acid metabolism;Metabolism of other amino acids;Lipid metabolism;Amino acid metabolism	ko01100//Metabolic pathways;ko01110//Biosynthesis of secondary metabolites;ko01130//Biosynthesis of antibiotics;ko00010//Glycolysis / Gluconeogenesis;ko00620//Pyruvate metabolism;ko00330//Arginine and proline metabolism;ko00561//Glycerolipid metabolism;ko00310//Lysine degradation;ko00340//Histidine metabolism;ko00380//Tryptophan metabolism;ko00410//beta-Alanine metabolism;ko00071//Fatty acid degr…	K00128;K00128;K00128;K00128;K00128;K00128;K00128;K00128;K00128;K00128;K00128;K00128;K00128	GO:0005634//nucleus;GO:0005737//cytoplasm;GO:0005759//mitochondrial matrix;GO:0005794//Golgi apparatus;GO:0005829//cytosol	GO:0004029//aldehyde dehydrogenase (NAD) activity;GO:0004030//aldehyde dehydrogenase [NAD(P)+] activity;GO:0016491//oxidoreductase activity;GO:0016620//oxidoreductase activity, acting on the aldehyde or oxo group of donors, NAD or NADP as acceptor	GO:0006068//ethanol catabolic process;GO:0006090//pyruvate metabolic process;GO:0006740//NADPH regeneration;GO:0019413//acetate biosynthetic process;GO:0055114//oxidation-reduction process
SPAC26F1.14c	922	531	677	807	800	955	3089	3087	3375	19.34	15.061	15.828	15.411	15.721	18.959	64.527	65.602	78.169	16.72	69.4327	2.05404	6.11068e-10	1.01674e-07	aif1	apoptosis-inducing factor homolog Aif1 (predicted) [Source:PomBase;Acc:SPAC26F1.14c]	-	-	-	-	GO:0005634//nucleus;GO:0005739//mitochondrion;GO:0005741//mitochondrial outer membrane;GO:0005743//mitochondrial inner membrane;GO:0005829//cytosol;GO:0016020//membrane	GO:0016491//oxidoreductase activity;GO:0016668//oxidoreductase activity, acting on a sulfur group of donors, NAD(P) as acceptor;GO:0046872//metal ion binding;GO:0050660//flavin adenine dinucleotide binding;GO:0051536//iron-sulfur cluster binding;GO:0051537//2 iron, 2 sulfur cluster binding	GO:0006915//apoptotic process;GO:0055114//oxidation-reduction process
SPCC794.01c	308	250	395	1191	837	613	8703	6789	4303	6.384	6.992	9.122	22.467	16.241	12.01	179.538	142.475	98.431	12.2027	140.148	3.52168	8.35673e-10	1.308e-07	zwf2	glucose-6-phosphate 1-dehydrogenase Zwf2 (predicted) [Source:PomBase;Acc:SPCC794.01c]	Metabolism;Metabolism;Metabolism;Metabolism;Metabolism;Metabolism	Global and overview maps;Global and overview maps;Global and overview maps;Global and overview maps;Metabolism of other amino acids;Carbohydrate metabolism	ko01100//Metabolic pathways;ko01110//Biosynthesis of secondary metabolites;ko01130//Biosynthesis of antibiotics;ko01200//Carbon metabolism;ko00480//Glutathione metabolism;ko00030//Pentose phosphate pathway	K00036;K00036;K00036;K00036;K00036;K00036	GO:0005737//cytoplasm;GO:0005829//cytosol	GO:0004345//glucose-6-phosphate dehydrogenase activity;GO:0016491//oxidoreductase activity;GO:0016614//oxidoreductase activity, acting on CH-OH group of donors;GO:0047935//glucose 1-dehydrogenase (NADP+) activity;GO:0050661//NADP binding	GO:0005975//carbohydrate metabolic process;GO:0006006//glucose metabolic process;GO:0006098//pentose-phosphate shunt;GO:0055114//oxidation-reduction process
SPAC977.16c	1010	546	648	430	520	621	2890	3411	3129	19.522	14.277	13.97	7.559	9.423	11.357	55.64	66.793	66.775	12.6847	63.0693	2.31385	8.36834e-10	1.308e-07	dak2	dihydroxyacetone kinase Dak2 [Source:PomBase;Acc:SPAC977.16c]	Metabolism;Metabolism;Metabolism;Metabolism;Metabolism	Global and overview maps;Global and overview maps;Carbohydrate metabolism;Lipid metabolism;Energy metabolism	ko01100//Metabolic pathways;ko01200//Carbon metabolism;ko00051//Fructose and mannose metabolism;ko00561//Glycerolipid metabolism;ko00680//Methane metabolism	K00863;K00863;K00863;K00863;K00863	GO:0005737//cytoplasm;GO:0005829//cytosol	GO:0000166//nucleotide binding;GO:0004371//glycerone kinase activity;GO:0005524//ATP binding;GO:0016301//kinase activity;GO:0016740//transferase activity;GO:0050354//triokinase activity	GO:0006071//glycerol metabolic process;GO:0016310//phosphorylation;GO:0019563//glycerol catabolic process
SPAC3A11.10c	2416	1711	2570	3320	2097	2963	10087	10227	10532	65.317	62.549	77.444	81.716	53.11	75.814	271.575	280.11	314.392	69.325	288.692	2.05809	8.71032e-10	1.32141e-07	SPAC3A11.10c	dipeptidyl peptidase (predicted) [Source:PomBase;Acc:SPAC3A11.10c]	-	-	-	-	GO:0005794//Golgi apparatus	GO:0004177//aminopeptidase activity;GO:0008233//peptidase activity;GO:0008237//metallopeptidase activity;GO:0016787//hydrolase activity;GO:0016805//dipeptidase activity;GO:0046872//metal ion binding;GO:0070573//metallodipeptidase activity	GO:0006508//proteolysis;GO:0008150//biological_process
SPBPB21E7.11	2	2	0	7	1	3	121	135	157	0.058	0.093	0	0.22	0.032	0.098	4.171	4.727	5.995	0.0835	4.96433	5.89368	1.82273e-09	2.68618e-07	SPBPB21E7.11	Schizosaccharomyces pombe specific protein [Source:PomBase;Acc:SPBPB21E7.11]	-	-	-	-	GO:0005575//cellular_component	GO:0003674//molecular_function	GO:0008150//biological_process
SPAC139.05	596	461	594	643	733	851	2651	2609	2160	12.777	13.363	14.193	12.549	14.721	17.266	56.595	56.663	51.128	14.1448	54.7953	1.95378	6.09951e-09	8.73925e-07	SPAC139.05	succinate-semialdehyde dehydrogenase (predicted) [Source:PomBase;Acc:SPAC139.05]	Metabolism;Metabolism;Metabolism;Metabolism;Metabolism;Metabolism	Global and overview maps;Amino acid metabolism;Amino acid metabolism;Metabolism of cofactors and vitamins;Amino acid metabolism;Carbohydrate metabolism	ko01100//Metabolic pathways;ko00250//Alanine, aspartate and glutamate metabolism;ko00350//Tyrosine metabolism;ko00760//Nicotinate and nicotinamide metabolism;ko00310//Lysine degradation;ko00650//Butanoate metabolism	K00135;K00135;K00135;K00135;K00135;K00135	GO:0005737//cytoplasm;GO:0005829//cytosol	GO:0004777//succinate-semialdehyde dehydrogenase (NAD+) activity;GO:0009013//succinate-semialdehyde dehydrogenase [NAD(P)+] activity;GO:0016491//oxidoreductase activity;GO:0016620//oxidoreductase activity, acting on the aldehyde or oxo group of donors, NAD or NADP as acceptor	GO:0006538//glutamate catabolic process;GO:0009450//gamma-aminobutyric acid catabolic process;GO:0055114//oxidation-reduction process
SPAC4A8.04	3432	2704	4463	3765	3555	4779	14791	14264	11599	74.116	78.961	107.428	74.024	71.922	97.678	318.1	312.076	276.579	84.0215	302.252	1.84692	8.74045e-09	1.21847e-06	isp6	vacuolar serine protease Isp6 [Source:PomBase;Acc:SPAC4A8.04]	Cellular Processes	Transport and catabolism	ko04138//Autophagy - yeast	K01336	GO:0000324//fungal-type vacuole;GO:0005615//extracellular space;GO:0005794//Golgi apparatus	GO:0004175//endopeptidase activity;GO:0004252//serine-type endopeptidase activity;GO:0008233//peptidase activity;GO:0008236//serine-type peptidase activity;GO:0016787//hydrolase activity	GO:0000747//conjugation with cellular fusion;GO:0006508//proteolysis;GO:0006914//autophagy;GO:0007033//vacuole organization
SPAC3C7.14c	33562	25016	16326	36629	37829	38559	156136	136074	128375	1641.2	1654.14	889.853	1630.72	1732.97	1784.56	7603.54	6741.26	6931.49	1555.57	7092.09	2.18876	1.19501e-08	1.62207e-06	obr1	ubiquitinated histone-like protein Uhp1 [Source:PomBase;Acc:SPAC3C7.14c]	Metabolism;Metabolism	Global and overview maps;Metabolism of cofactors and vitamins	ko01110//Biosynthesis of secondary metabolites;ko00130//Ubiquinone and other terpenoid-quinone biosynthesis	K03809;K03809	GO:0005634//nucleus;GO:0005829//cytosol;GO:0031934//mating-type region heterochromatin	GO:0003955//NAD(P)H dehydrogenase (quinone) activity;GO:0005515//protein binding;GO:0010181//FMN binding;GO:0016491//oxidoreductase activity	GO:0030466//chromatin silencing at silent mating-type cassette;GO:0055114//oxidation-reduction process
MSTRG.121	1514	695	1195	44	68	41	8	9	10	66.032	40.987	58.092	1.747	2.778	1.692	0.347	0.398	0.482	28.5547	0.409	-6.12548	1.67597e-08	2.21657e-06	--	-	-	-	-	-	-	-	-
SPCC1020.06c	15515	9715	11842	18212	19320	18784	66118	66666	52062	508.095	430.206	432.258	542.991	592.726	582.202	2156.31	2211.82	1882.55	514.746	2083.56	2.01712	2.89085e-08	3.72775e-06	tal1	transaldolase (predicted) [Source:PomBase;Acc:SPCC1020.06c]	Metabolism;Metabolism;Metabolism;Metabolism;Metabolism;Metabolism	Global and overview maps;Global and overview maps;Global and overview maps;Global and overview maps;Global and overview maps;Carbohydrate metabolism	ko01100//Metabolic pathways;ko01110//Biosynthesis of secondary metabolites;ko01130//Biosynthesis of antibiotics;ko01230//Biosynthesis of amino acids;ko01200//Carbon metabolism;ko00030//Pentose phosphate pathway	K00616;K00616;K00616;K00616;K00616;K00616	GO:0005634//nucleus;GO:0005737//cytoplasm;GO:0005829//cytosol	GO:0003824//catalytic activity;GO:0004801//sedoheptulose-7-phosphate:D-glyceraldehyde-3-phosphate glyceronetransferase activity;GO:0016740//transferase activity	GO:0005975//carbohydrate metabolic process;GO:0006098//pentose-phosphate shunt;GO:0009052//pentose-phosphate shunt, non-oxidative branch
SPAC19G12.05	7325	5480	5413	2144	2193	2389	495	515	702	269.917	273.05	222.323	71.926	75.703	83.316	18.165	19.226	28.562	166.039	21.9843	-2.91698	3.413e-08	4.29372e-06	SPAC19G12.05	mitochondrial citrate transmembrane transporter (predicted) [Source:PomBase;Acc:SPAC19G12.05]	-	-	-	-	GO:0005739//mitochondrion;GO:0005743//mitochondrial inner membrane;GO:0016020//membrane;GO:0016021//integral component of membrane	GO:0005371//tricarboxylate secondary active transmembrane transporter activity;GO:0022857//transmembrane transporter activity	GO:0006843//mitochondrial citrate transport;GO:0055085//transmembrane transport
SPAC11D3.01c	123	50	59	10	12	26	762	1047	717	12.405	6.819	6.633	0.918	1.134	2.482	76.535	106.981	79.847	5.06517	87.7877	4.11534	3.57249e-08	4.38735e-06	SPAC11D3.01c	conserved fungal protein [Source:PomBase;Acc:SPAC11D3.01c]	-	-	-	-	GO:0005634//nucleus;GO:0005829//cytosol	GO:0003674//molecular_function	GO:0008150//biological_process
SPAC3G9.11c	442	282	344	248	248	351	1294	1207	1132	8.297	7.158	7.198	4.238	4.361	6.236	24.19	22.954	23.463	6.248	23.5357	1.91338	6.04258e-08	7.24829e-06	pdc201	pyruvate decarboxylase (predicted) [Source:PomBase;Acc:SPAC3G9.11c]	Metabolism;Metabolism;Metabolism	Global and overview maps;Global and overview maps;Carbohydrate metabolism	ko01100//Metabolic pathways;ko01110//Biosynthesis of secondary metabolites;ko00010//Glycolysis / Gluconeogenesis	K01568;K01568;K01568	GO:0005634//nucleus;GO:0005737//cytoplasm;GO:0005829//cytosol	GO:0000287//magnesium ion binding;GO:0003824//catalytic activity;GO:0004737//pyruvate decarboxylase activity;GO:0016829//lyase activity;GO:0016831//carboxy-lyase activity;GO:0030976//thiamine pyrophosphate binding;GO:0046872//metal ion binding	GO:0006090//pyruvate metabolic process;GO:0006091//generation of precursor metabolites and energy
SPAC26H5.09c	9663	6722	10454	15340	13243	18725	61154	60246	47761	290.996	273.724	350.899	420.573	373.606	533.689	1834	1838.04	1588.11	373.914	1753.38	2.22936	6.33415e-08	7.42535e-06	SPAC26H5.09c	oxidoreductase involved in NADPH regeneration (predicted) [Source:PomBase;Acc:SPAC26H5.09c]	-	-	-	-	GO:0005634//nucleus	GO:0016491//oxidoreductase activity	GO:0006740//NADPH regeneration;GO:0055114//oxidation-reduction process
SPBC365.12c	1330	915	1378	788	758	678	3735	3683	4710	23.33	21.698	26.945	12.59	12.457	11.252	65.244	65.447	91.22	18.0453	73.9703	2.03532	8.34027e-08	9.5598e-06	ish1	LEA domain protein [Source:PomBase;Acc:SPBC365.12c]	-	-	-	-	GO:0005634//nucleus;GO:0005635//nuclear envelope;GO:0005783//endoplasmic reticulum;GO:0005886//plasma membrane;GO:0016020//membrane;GO:0031965//nuclear membrane	GO:0005515//protein binding	GO:0008150//biological_process
SPBC947.04	1716	943	2278	1121	1097	1514	312	310	351	18.842	14.001	27.88	11.206	11.284	15.734	3.412	3.448	4.256	16.4912	3.70533	-2.15402	1.01979e-07	1.1435e-05	pfl3	cell surface glycoprotein (predicted), DIPSY family [Source:PomBase;Acc:SPBC947.04]	-	-	-	-	GO:0005783//endoplasmic reticulum;GO:0009986//cell surface;GO:0010339//external side of cell wall	-	GO:0043689//cell-cell adhesion involved in flocculation
SPAC1B3.02c	2151	1089	1359	454	431	545	68	89	148	80.401	55.041	56.619	15.45	15.092	19.28	2.531	3.37	6.108	40.3138	4.003	-3.33212	1.07821e-07	1.18328e-05	SPAC1B3.02c	transcription elongation factor, Elf1 family (predicted) [Source:PomBase;Acc:SPAC1B3.02c]	-	-	-	-	GO:0005634//nucleus;GO:0008023//transcription elongation factor complex	GO:0000993//RNA polymerase II core binding;GO:0008270//zinc ion binding;GO:0046872//metal ion binding	GO:0006368//transcription elongation from RNA polymerase II promoter;GO:0048096//chromatin-mediated maintenance of transcription
SPCC306.08c	6353	5460	6186	6774	5388	6451	17223	16701	14173	209.371	243.316	227.233	203.247	166.348	201.213	565.256	557.612	515.741	208.455	546.203	1.3897	1.42757e-07	1.53404e-05	mdh1	malate dehydrogenase Mdh1 (predicted) [Source:PomBase;Acc:SPCC306.08c]	Metabolism;Metabolism;Metabolism;Metabolism;Metabolism;Metabolism;Metabolism;Metabolism	Global and overview maps;Global and overview maps;Global and overview maps;Global and overview maps;Amino acid metabolism;Carbohydrate metabolism;Carbohydrate metabolism;Carbohydrate metabolism	ko01100//Metabolic pathways;ko01110//Biosynthesis of secondary metabolites;ko01130//Biosynthesis of antibiotics;ko01200//Carbon metabolism;ko00270//Cysteine and methionine metabolism;ko00620//Pyruvate metabolism;ko00020//Citrate cycle (TCA cycle);ko00630//Glyoxylate and dicarboxylate metabolism	K00026;K00026;K00026;K00026;K00026;K00026;K00026;K00026	GO:0005737//cytoplasm;GO:0005739//mitochondrion;GO:0005759//mitochondrial matrix	GO:0003824//catalytic activity;GO:0016491//oxidoreductase activity;GO:0016616//oxidoreductase activity, acting on the CH-OH group of donors, NAD or NADP as acceptor;GO:0030060//L-malate dehydrogenase activity	GO:0005975//carbohydrate metabolic process;GO:0006099//tricarboxylic acid cycle;GO:0006108//malate metabolic process;GO:0019752//carboxylic acid metabolic process;GO:0055114//oxidation-reduction process
SPAC1705.02	101	75	96	164	144	159	671	595	514	13.021	13.074	13.795	19.249	17.391	19.4	86.147	77.712	73.167	15.9883	79.0087	2.30499	1.64078e-07	1.72717e-05	SPAC1705.02	human 4F5S homolog [Source:PomBase;Acc:SPAC1705.02]	-	-	-	-	GO:0005634//nucleus;GO:0005730//nucleolus;GO:0005737//cytoplasm;GO:0005829//cytosol	GO:0003674//molecular_function	GO:0008150//biological_process
SPAC1F7.12	3449	3058	4535	2735	2818	2606	10870	10928	9067	110.932	132.996	162.579	80.087	84.91	79.328	348.17	356.086	322.002	108.472	342.086	1.65704	1.84607e-07	1.87143e-05	yak3	aldose reductase ARK13 family YakC [Source:PomBase;Acc:SPAC1F7.12]	-	-	-	-	GO:0005634//nucleus;GO:0005829//cytosol	GO:0016491//oxidoreductase activity;GO:0016614//oxidoreductase activity, acting on CH-OH group of donors	GO:0008150//biological_process;GO:0055114//oxidation-reduction process
SPAC22A12.06c	11973	8782	22336	4144	5375	4017	1031	1110	1215	305.014	302.517	634.23	96.112	128.277	96.852	26.156	28.648	34.176	260.5	29.66	-3.13469	1.85039e-07	1.87143e-05	SPAC22A12.06c	serine hydrolase-like [Source:PomBase;Acc:SPAC22A12.06c]	-	-	-	-	GO:0005634//nucleus;GO:0005737//cytoplasm;GO:0005829//cytosol;GO:0032153//cell division site;GO:0051286//cell tip	GO:0016787//hydrolase activity;GO:0017171//serine hydrolase activity	GO:0008150//biological_process
SPBPB2B2.19c	690	312	137	0	21	13	0	0	0	20.111	12.292	4.455	0	0.571	0.346	0	0	0	6.29583	0.001	-12.6202	2.61211e-07	2.5575e-05	SPBPB2B2.19c	S. pombe specific 5Tm protein family [Source:PomBase;Acc:SPBPB2B2.19c]	-	-	-	-	-	-	-
SPCC16A11.15c	509	302	381	297	245	233	1254	1372	1323	23.037	18.482	19.22	12.238	10.388	9.981	56.52	62.909	66.115	15.5577	61.848	1.9911	2.64984e-07	2.5575e-05	SPCC16A11.15c	Schizosaccharomyces specific protein [Source:PomBase;Acc:SPCC16A11.15c]	-	-	-	-	GO:0005634//nucleus;GO:0005829//cytosol	GO:0003674//molecular_function	GO:0008150//biological_process
SPCC1223.03c	819	485	813	619	480	500	2987	2331	1827	14.159	11.338	15.666	9.742	7.774	8.181	51.425	40.826	34.875	11.1433	42.3753	1.92704	2.71829e-07	2.5575e-05	gut2	glycerol-3-phosphate dehydrogenase Gut2 (predicted) [Source:PomBase;Acc:SPCC1223.03c]	Metabolism;Metabolism	Global and overview maps;Lipid metabolism	ko01110//Biosynthesis of secondary metabolites;ko00564//Glycerophospholipid metabolism	K00111;K00111	GO:0005739//mitochondrion;GO:0009331//glycerol-3-phosphate dehydrogenase complex	GO:0004368//glycerol-3-phosphate dehydrogenase activity;GO:0016491//oxidoreductase activity;GO:0052590//sn-glycerol-3-phosphate:ubiquinone oxidoreductase activity;GO:0052591//sn-glycerol-3-phosphate:ubiquinone-8 oxidoreductase activity	GO:0006072//glycerol-3-phosphate metabolic process;GO:0006116//NADH oxidation;GO:0019563//glycerol catabolic process;GO:0055114//oxidation-reduction process
SPCC757.03c	277	165	278	130	176	148	923	876	808	10.346	8.333	11.573	4.42	6.158	5.232	34.33	33.146	33.321	7.677	33.599	2.1298	2.72708e-07	2.5575e-05	hsp3101	glyoxylase III Hsp3101 [Source:PomBase;Acc:SPCC757.03c]	Metabolism	Carbohydrate metabolism	ko00620//Pyruvate metabolism	K22211	GO:0005634//nucleus;GO:0005737//cytoplasm;GO:0005829//cytosol	GO:0016829//lyase activity;GO:0019172//glyoxalase III activity	GO:0019249//lactate biosynthetic process;GO:0061727//methylglyoxal catabolic process to lactate;GO:1990748//cellular detoxification
SPAC13F5.03c	190	117	183	1225	526	472	6986	5586	3733	3.689	3.072	3.961	21.656	9.569	8.674	135.094	109.891	80.038	8.43683	108.341	3.68273	3.01116e-07	2.7735e-05	gld1	mitochondrial glycerol dehydrogenase Gld1 [Source:PomBase;Acc:SPAC13F5.03c]	-	-	-	-	GO:0005739//mitochondrion	GO:0008270//zinc ion binding;GO:0008888//glycerol dehydrogenase [NAD+] activity;GO:0016491//oxidoreductase activity;GO:0016614//oxidoreductase activity, acting on CH-OH group of donors;GO:0046872//metal ion binding	GO:0006071//glycerol metabolic process;GO:0019564//aerobic glycerol catabolic process;GO:0042149//cellular response to glucose starvation;GO:0055114//oxidation-reduction process;GO:0061613//glycolytic process from glycerol
SPAC637.03	598	425	858	1159	909	1276	3667	3806	4642	19.394	18.638	31.015	34.22	27.617	39.165	118.432	125.049	166.225	28.3415	136.569	2.26864	3.40849e-07	3.08439e-05	SPAC637.03	conserved fungal protein [Source:PomBase;Acc:SPAC637.03]	-	-	-	-	GO:0016020//membrane;GO:0016021//integral component of membrane	GO:0003674//molecular_function	GO:0008150//biological_process
SPCC70.08c	1557	1436	440	631	546	373	6347	5854	5077	93.058	116.053	29.312	34.335	30.571	21.099	377.773	354.461	335.045	54.0713	355.76	2.71797	4.19385e-07	3.69848e-05	SPCC70.08c	methyltransferase (predicted) [Source:PomBase;Acc:SPCC70.08c]	-	-	-	-	GO:0005634//nucleus;GO:0005737//cytoplasm;GO:0005829//cytosol	GO:0008168//methyltransferase activity;GO:0016740//transferase activity	GO:0008150//biological_process;GO:0032259//methylation
SPCC663.06c	234	110	70	16	16	28	1474	1216	1401	9.751	6.198	3.251	0.607	0.625	1.104	61.171	51.351	64.464	3.58933	58.9953	4.03881	4.23052e-07	3.69848e-05	osr1	short chain dehydrogenase (predicted) [Source:PomBase;Acc:SPCC663.06c]	-	-	-	-	GO:0005634//nucleus;GO:0005737//cytoplasm;GO:0005829//cytosol	GO:0016491//oxidoreductase activity	GO:0055114//oxidation-reduction process
SPAC1F8.05	530	404	352	370	209	382	1493	1555	1275	24.655	25.413	18.251	15.67	9.108	16.818	69.165	73.284	65.489	18.3192	69.3127	1.91977	5.0436e-07	4.33582e-05	isp3	Schizosaccharomyces pombe specific protein Isp3 [Source:PomBase;Acc:SPAC1F8.05]	-	-	-	-	GO:1990916//Isp3 layer of spore wall	GO:1990915//structural constituent of ascospore wall	GO:0030476//ascospore wall assembly
SPAC22A12.11	6701	4209	7051	5636	5145	7754	18032	18365	19846	142.867	121.342	167.559	109.397	102.761	156.462	382.855	396.674	467.193	133.398	415.574	1.63937	5.3166e-07	4.49558e-05	dak1	dihydroxyacetone kinase Dak1 [Source:PomBase;Acc:SPAC22A12.11]	Metabolism;Metabolism;Metabolism;Metabolism;Metabolism	Global and overview maps;Global and overview maps;Carbohydrate metabolism;Lipid metabolism;Energy metabolism	ko01100//Metabolic pathways;ko01200//Carbon metabolism;ko00051//Fructose and mannose metabolism;ko00561//Glycerolipid metabolism;ko00680//Methane metabolism	K00863;K00863;K00863;K00863;K00863	GO:0005737//cytoplasm;GO:0005829//cytosol	GO:0000166//nucleotide binding;GO:0004371//glycerone kinase activity;GO:0005524//ATP binding;GO:0016301//kinase activity;GO:0016740//transferase activity;GO:0050354//triokinase activity	GO:0006071//glycerol metabolic process;GO:0016310//phosphorylation;GO:0019563//glycerol catabolic process
SPCC1393.12	411	207	298	81	82	152	1320	1544	1855	18.875	12.855	15.254	3.387	3.528	6.607	60.37	71.837	94.065	10.0843	75.424	2.90291	6.25887e-07	5.20698e-05	SPCC1393.12	Schizosaccharomyces specific protein [Source:PomBase;Acc:SPCC1393.12]	-	-	-	-	GO:0005737//cytoplasm	GO:0003674//molecular_function	GO:0008150//biological_process
SPBC4B4.12c	443	280	402	52	33	48	0	0	9	23.605	20.179	23.852	2.538	1.623	2.407	0	0	0.517	12.3673	0.172333	-6.16519	7.95498e-07	6.51298e-05	SPBC4B4.12c	Schizosaccharomyces specific protein [Source:PomBase;Acc:SPBC4B4.12c]	-	-	-	-	GO:0005634//nucleus;GO:0005829//cytosol	GO:0003674//molecular_function	GO:0008150//biological_process
SPBPB21E7.04c	58	44	28	267	108	96	1139	1085	862	2.394	2.455	1.288	10.031	4.175	3.75	46.81	45.362	39.278	4.0155	43.8167	3.44783	8.20067e-07	6.60923e-05	SPBPB21E7.04c	human COMT ortholog 2 [Source:PomBase;Acc:SPBPB21E7.04c]	Metabolism;Metabolism	Global and overview maps;Amino acid metabolism	ko01100//Metabolic pathways;ko00350//Tyrosine metabolism	K00545;K00545	GO:0000324//fungal-type vacuole;GO:0005773//vacuole	GO:0008168//methyltransferase activity;GO:0008171//O-methyltransferase activity;GO:0016740//transferase activity;GO:0046872//metal ion binding	GO:0006584//catecholamine metabolic process;GO:0008150//biological_process;GO:0032259//methylation
SPCC4G3.03	219	125	221	166	106	114	670	662	694	4.714	3.638	5.303	3.253	2.138	2.323	14.363	14.437	16.495	3.5615	15.0983	2.08383	9.54833e-07	7.57697e-05	SPCC4G3.03	WD40/YVTN repeat-like protein [Source:PomBase;Acc:SPCC4G3.03]	-	-	-	-	GO:0005634//nucleus;GO:0005737//cytoplasm;GO:0005829//cytosol;GO:0032991//macromolecular complex	GO:0003674//molecular_function;GO:0005515//protein binding	GO:0008150//biological_process
SPAC1006.01	3803	2821	4375	4105	3324	4339	10635	10109	10087	94.767	95.055	121.516	93.129	77.597	102.332	263.916	255.206	277.539	97.3993	265.554	1.44702	1.06126e-06	8.29392e-05	psp3	vacuolar serine protease Psp3 (predicted) [Source:PomBase;Acc:SPAC1006.01]	Cellular Processes	Transport and catabolism	ko04138//Autophagy - yeast	K01336	GO:0000324//fungal-type vacuole;GO:0000328//fungal-type vacuole lumen;GO:0005615//extracellular space	GO:0004252//serine-type endopeptidase activity;GO:0008233//peptidase activity;GO:0008236//serine-type peptidase activity;GO:0016787//hydrolase activity	GO:0006508//proteolysis;GO:0007039//protein catabolic process in the vacuole
SPAC869.09	3	3	4	5	3	3	42	70	87	0.232	0.314	0.345	0.352	0.217	0.22	3.235	5.486	7.431	0.28	5.384	4.26518	1.09786e-06	8.4519e-05	SPAC869.09	conserved fungal protein [Source:PomBase;Acc:SPAC869.09]	-	-	-	-	GO:0005634//nucleus;GO:0005737//cytoplasm;GO:0005829//cytosol	GO:0003674//molecular_function	GO:0008150//biological_process
SPAC29A4.11	153	88	184	77	66	57	732	547	548	1.234	0.96	1.654	0.568	0.501	0.434	5.882	4.47	4.884	0.891833	5.07867	2.5096	1.28147e-06	9.72036e-05	rga3	Rho-type GTPase activating protein Rga3 [Source:PomBase;Acc:SPAC29A4.11]	-	-	-	-	GO:0005737//cytoplasm;GO:0005829//cytosol;GO:0030428//cell septum;GO:0032153//cell division site;GO:0051285//cell cortex of cell tip;GO:0051286//cell tip	GO:0005096//GTPase activator activity;GO:0046872//metal ion binding	GO:0007165//signal transduction;GO:0035556//intracellular signal transduction;GO:0043087//regulation of GTPase activity;GO:0043547//positive regulation of GTPase activity
SPBC2G2.05	1378	993	1664	587	691	754	191	207	256	24.173	23.562	32.542	9.369	11.348	12.521	3.341	3.68	4.957	18.9192	3.99267	-2.24442	1.5547e-06	0.00011622	rpl1603	60S ribosomal protein L13/L16 (predicted) [Source:PomBase;Acc:SPBC2G2.05]	Genetic Information Processing	Translation	ko03010//Ribosome	K02872	GO:0005730//nucleolus;GO:0005829//cytosol;GO:0005840//ribosome;GO:0015934//large ribosomal subunit;GO:0022625//cytosolic large ribosomal subunit	GO:0003729//mRNA binding;GO:0003735//structural constituent of ribosome	GO:0002181//cytoplasmic translation;GO:0006412//translation;GO:0017148//negative regulation of translation
SPBC1685.12c	274	157	197	517	394	533	1732	1668	1848	4.361	3.383	3.5	7.494	5.873	8.023	27.463	26.898	32.479	5.439	28.9467	2.41198	2.19404e-06	0.000160595	SPBC1685.12c	dubious [Source:PomBase;Acc:SPBC1685.12c]	-	-	-	-	-	-	-
SPCPB16A4.06c	105	36	90	39	33	38	341	340	476	3.422	1.586	3.269	1.157	1.007	1.172	11.067	11.225	17.128	1.9355	13.14	2.76319	2.21059e-06	0.000160595	SPCPB16A4.06c	Schizosaccharomyces specific protein [Source:PomBase;Acc:SPCPB16A4.06c]	-	-	-	-	GO:0005634//nucleus;GO:0005829//cytosol	GO:0003674//molecular_function	GO:0008150//biological_process
SPAC4H3.08	392	233	454	200	224	361	1181	1235	1173	11.193	8.996	14.449	5.199	5.992	9.755	33.581	35.724	36.981	9.264	35.4287	1.93521	2.8013e-06	0.000200682	SPAC4H3.08	3-hydroxyacyl-CoA dehydrogenase (predicted) [Source:PomBase;Acc:SPAC4H3.08]	-	-	-	-	GO:0005634//nucleus;GO:0005829//cytosol	GO:0003857//3-hydroxyacyl-CoA dehydrogenase activity;GO:0016491//oxidoreductase activity	GO:0006631//fatty acid metabolic process;GO:0055114//oxidation-reduction process
SPBC1709.13c	423	244	393	20	41	49	7	5	11	11.947	9.338	12.373	0.52	1.074	1.324	0.201	0.151	0.355	6.096	0.235667	-4.69304	2.97118e-06	0.000209936	set10	ribosomal lysine methyltransferase Set10 [Source:PomBase;Acc:SPBC1709.13c]	-	-	-	-	GO:0005634//nucleus;GO:0005737//cytoplasm;GO:0005829//cytosol	GO:0005515//protein binding;GO:0008168//methyltransferase activity;GO:0016279//protein-lysine N-methyltransferase activity;GO:0016740//transferase activity	GO:0018026//peptidyl-lysine monomethylation;GO:0018027//peptidyl-lysine dimethylation;GO:0032259//methylation;GO:0042254//ribosome biogenesis
SPBC17D1.06	11506	5981	7494	1913	1818	2304	470	617	840	234.311	164.698	170.101	35.468	34.683	44.407	9.532	12.73	18.888	113.945	13.7167	-3.05433	3.43445e-06	0.000239391	dbp3	ATP-dependent RNA helicase Dbp3 (predicted) [Source:PomBase;Acc:SPBC17D1.06]	-	-	-	-	GO:0005634//nucleus;GO:0005730//nucleolus	GO:0000166//nucleotide binding;GO:0003676//nucleic acid binding;GO:0003723//RNA binding;GO:0003724//RNA helicase activity;GO:0004386//helicase activity;GO:0005524//ATP binding;GO:0016787//hydrolase activity	GO:0006364//rRNA processing;GO:0042254//ribosome biogenesis
SPAC1039.01	5064	4303	14138	1313	1518	1181	302	373	525	80.965	93.028	251.951	19.112	22.737	17.871	4.808	6.042	9.268	80.944	6.706	-3.5934	3.98898e-06	0.000271328	SPAC1039.01	amino acid permease (predicted) [Source:PomBase;Acc:SPAC1039.01]	-	-	-	-	GO:0005737//cytoplasm;GO:0016020//membrane;GO:0016021//integral component of membrane	GO:0015171//amino acid transmembrane transporter activity;GO:0022857//transmembrane transporter activity	GO:0003333//amino acid transmembrane transport;GO:0006865//amino acid transport;GO:0055085//transmembrane transport
SPBC337.08c	5767	2875	2090	1418	1293	1625	12258	12362	18146	113.779	76.699	45.96	25.47	23.898	30.343	240.84	247.088	395.298	52.6915	294.409	2.48218	4.03543e-06	0.000271328	ubi4	ubiquitin [Source:PomBase;Acc:SPBC337.08c]	-	-	-	-	GO:0005575//cellular_component;GO:0005634//nucleus;GO:0005737//cytoplasm	GO:0005515//protein binding;GO:0031386//protein tag;GO:0031625//ubiquitin protein ligase binding	GO:0010499//proteasomal ubiquitin-independent protein catabolic process;GO:0016567//protein ubiquitination;GO:0019941//modification-dependent protein catabolic process;GO:0051321//meiotic cell cycle
SPAC13G7.13c	3951	2673	5545	649	786	833	224	246	279	44.308	40.534	69.311	6.626	8.258	8.841	2.502	2.795	3.455	29.6463	2.91733	-3.34513	4.05046e-06	0.000271328	msa1	RNA-binding protein Msa1 [Source:PomBase;Acc:SPAC13G7.13c]	-	-	-	-	GO:0005634//nucleus;GO:0005737//cytoplasm;GO:0005829//cytosol;GO:1990904//ribonucleoprotein complex	GO:0003676//nucleic acid binding;GO:0003723//RNA binding	GO:0031138//negative regulation of conjugation with cellular fusion
SPCC548.07c	125	80	132	154	97	70	694	413	349	1.951	1.688	2.296	2.19	1.412	1.029	10.767	6.518	6.011	1.761	7.76533	2.14065	6.31657e-06	0.000417704	ght1	hexose transmembrane transporter Ght1 [Source:PomBase;Acc:SPCC548.07c]	Cellular Processes	Cell growth and death	ko04113//Meiosis - yeast	K08139	GO:0005886//plasma membrane;GO:0005887//integral component of plasma membrane;GO:0016020//membrane;GO:0016021//integral component of membrane;GO:0031520//plasma membrane of cell tip	GO:0005351//sugar:proton symporter activity;GO:0005358//high-affinity hydrogen:glucose symporter activity;GO:0015149//hexose transmembrane transporter activity;GO:0022857//transmembrane transporter activity	GO:0008643//carbohydrate transport;GO:0055085//transmembrane transport;GO:0098704//carbohydrate import across plasma membrane;GO:0098708//glucose import across plasma membrane;GO:1902600//hydrogen ion transmembrane transport
SPCC4G3.17	3565	2267	3097	1096	1039	1017	354	370	410	137.425	118.168	133.068	38.464	37.521	37.104	13.59	14.45	17.451	83.625	15.1637	-2.46332	6.44984e-06	0.000421118	hdd1	HD domain protein (predicted) [Source:PomBase;Acc:SPCC4G3.17]	-	-	-	-	GO:0005634//nucleus;GO:0005737//cytoplasm;GO:0005829//cytosol	GO:0050484//GMP 5'-nucleotidase activity	GO:0006220//pyrimidine nucleotide metabolic process;GO:0016311//dephosphorylation
SPAC14C4.12c	2161	1517	2081	588	576	514	200	200	195	55.997	53.154	60.104	13.872	13.982	12.606	5.161	5.25	5.579	34.9525	5.33	-2.71319	7.86521e-06	0.000507109	laf1	Clr6 L associated factor 1 Laf1 [Source:PomBase;Acc:SPAC14C4.12c]	-	-	-	-	GO:0005634//nucleus;GO:0032221//Rpd3S complex;GO:0070210//Rpd3L-Expanded complex;GO:0070461//SAGA-type complex;GO:1990483//Clr6 histone deacetylase complex I''	GO:0003677//DNA binding;GO:0003682//chromatin binding;GO:0003713//transcription coactivator activity;GO:0004402//histone acetyltransferase activity;GO:0005515//protein binding	GO:0006325//chromatin organization;GO:0006338//chromatin remodeling;GO:0006357//regulation of transcription from RNA polymerase II promoter;GO:0016573//histone acetylation;GO:0035066//positive regulation of histone acetylation;GO:1903508//positive regulation of nucleic acid-templated transcription
SPBP26C9.03c	1221	1290	2092	168	215	222	68	61	87	15.694	22.42	29.97	1.966	2.589	2.701	0.87	0.794	1.235	12.5567	0.966333	-3.69979	8.71203e-06	0.000552715	fet4	iron/zinc ion transmembrane transporter (predicted) [Source:PomBase;Acc:SPBP26C9.03c]	-	-	-	-	GO:0000139//Golgi membrane;GO:0005794//Golgi apparatus;GO:0005886//plasma membrane;GO:0005887//integral component of plasma membrane;GO:0016020//membrane;GO:0016021//integral component of membrane;GO:0032153//cell division site;GO:0051286//cell tip	GO:0005381//iron ion transmembrane transporter activity	GO:0006811//ion transport;GO:0006829//zinc II ion transport;GO:0034755//iron ion transmembrane transport;GO:0055072//iron ion homeostasis;GO:0055085//transmembrane transport;GO:0071578//zinc II ion transmembrane import
SPBC16A3.13	795	502	864	682	611	882	1875	2062	2139	16.002	13.663	19.384	12.498	11.521	16.802	37.584	42.048	47.539	14.9783	42.3903	1.50086	8.78687e-06	0.000552715	meu7	alpha-amylase homolog Aah4 [Source:PomBase;Acc:SPBC16A3.13]	Metabolism;Metabolism	Global and overview maps;Carbohydrate metabolism	ko01100//Metabolic pathways;ko00500//Starch and sucrose metabolism	K01176;K01176	GO:0005783//endoplasmic reticulum;GO:0005886//plasma membrane;GO:0009897//external side of plasma membrane;GO:0016020//membrane;GO:0031225//anchored component of membrane	GO:0003824//catalytic activity;GO:0004556//alpha-amylase activity;GO:0005509//calcium ion binding;GO:0016787//hydrolase activity;GO:0016798//hydrolase activity, acting on glycosyl bonds;GO:0046872//metal ion binding	GO:0005975//carbohydrate metabolic process;GO:0008152//metabolic process;GO:0008360//regulation of cell shape;GO:0009272//fungal-type cell wall biogenesis;GO:0016052//carbohydrate catabolic process
SPAC25G10.05c	15340	10986	15614	12277	10544	12504	4807	4932	5783	553.491	536	627.949	403.292	356.405	426.999	172.726	180.285	230.394	484.023	194.468	-1.31554	9.55321e-06	0.000593363	his1	ATP phosphoribosyltransferase [Source:PomBase;Acc:SPAC25G10.05c]	Metabolism;Metabolism;Metabolism;Metabolism	Global and overview maps;Global and overview maps;Global and overview maps;Amino acid metabolism	ko01100//Metabolic pathways;ko01110//Biosynthesis of secondary metabolites;ko01230//Biosynthesis of amino acids;ko00340//Histidine metabolism	K00765;K00765;K00765;K00765	GO:0005737//cytoplasm;GO:0005829//cytosol	GO:0000166//nucleotide binding;GO:0000287//magnesium ion binding;GO:0003879//ATP phosphoribosyltransferase activity;GO:0005524//ATP binding;GO:0016740//transferase activity;GO:0016757//transferase activity, transferring glycosyl groups	GO:0000105//histidine biosynthetic process;GO:0008652//cellular amino acid biosynthetic process
SPAC23A1.14c	2072	1454	2512	1357	1130	1407	5004	5008	5671	50.137	47.574	67.751	29.894	25.615	32.222	120.583	122.768	151.517	42.1988	131.623	1.64113	9.66315e-06	0.000593363	SPAC23A1.14c	uncharacterised trans-sulfuration enzyme (predicted) [Source:PomBase;Acc:SPAC23A1.14c]	Metabolism;Metabolism;Metabolism;Metabolism;Metabolism;Metabolism;Metabolism	Global and overview maps;Global and overview maps;Global and overview maps;Global and overview maps;Amino acid metabolism;Energy metabolism;Metabolism of other amino acids	ko01100//Metabolic pathways;ko01110//Biosynthesis of secondary metabolites;ko01130//Biosynthesis of antibiotics;ko01230//Biosynthesis of amino acids;ko00270//Cysteine and methionine metabolism;ko00920//Sulfur metabolism;ko00450//Selenocompound metabolism	K01739;K01739;K01739;K01739;K01739;K01739;K01739	GO:0005575//cellular_component;GO:0005737//cytoplasm	GO:0003824//catalytic activity;GO:0016740//transferase activity;GO:0016829//lyase activity;GO:0016846//carbon-sulfur lyase activity;GO:0030170//pyridoxal phosphate binding	GO:0008150//biological_process;GO:0019346//transsulfuration
SPAC2E1P3.05c	10791	9306	35361	3994	4288	17040	1787	1682	1857	257.126	299.838	939.147	86.643	95.718	384.278	42.404	40.603	48.857	343.792	43.9547	-2.96745	1.0108e-05	0.000613378	SPAC2E1P3.05c	fungal cellulose binding domain protein [Source:PomBase;Acc:SPAC2E1P3.05c]	-	-	-	-	GO:0005576//extracellular region;GO:0009986//cell surface	GO:0030248//cellulose binding	GO:0005975//carbohydrate metabolic process;GO:0008150//biological_process
SPCC417.06c	159	136	216	151	109	109	451	479	638	3.303	3.82	5.001	2.856	2.121	2.143	9.329	10.08	14.632	3.20733	11.347	1.82286	1.02883e-05	0.000617058	mug27	meiosis specific protein kinase Mug27/Slk1 [Source:PomBase;Acc:SPCC417.06c]	Cellular Processes	Cell growth and death	ko04111//Cell cycle - yeast	K06684	GO:0005628//prospore membrane;GO:0005634//nucleus;GO:0005730//nucleolus;GO:0005737//cytoplasm;GO:0005816//spindle pole body;GO:0005829//cytosol;GO:0035974//meiotic spindle pole body	GO:0000166//nucleotide binding;GO:0004672//protein kinase activity;GO:0004674//protein serine/threonine kinase activity;GO:0005524//ATP binding;GO:0016301//kinase activity;GO:0016740//transferase activity	GO:0006468//protein phosphorylation;GO:0016310//phosphorylation;GO:0018105//peptidyl-serine phosphorylation;GO:0023052//signaling;GO:0032120//ascospore-type prospore membrane assembly;GO:0035556//intracellular signal transduction;GO:0051321//meiotic cell cycle
SPAP8A3.04c	2960	2576	2983	8796	7630	8014	25725	29487	23417	192.391	226.401	216.108	520.499	464.591	492.986	1665.13	1941.67	1680.57	352.163	1762.46	2.32327	1.48873e-05	0.000881272	hsp9	heat shock protein Hsp9 [Source:PomBase;Acc:SPAP8A3.04c]	-	-	-	-	GO:0005634//nucleus;GO:0005737//cytoplasm;GO:0005829//cytosol;GO:0005886//plasma membrane	GO:0003674//molecular_function;GO:0008289//lipid binding	GO:0010972//negative regulation of G2/M transition of mitotic cell cycle;GO:1903614//negative regulation of protein tyrosine phosphatase activity
SPBC32F12.03c	2847	2119	2704	1691	1733	1757	5293	6179	6192	177.172	178.311	187.56	95.806	101.032	103.484	328.026	389.563	425.472	140.561	381.02	1.43867	1.50353e-05	0.000881272	gpx1	glutathione peroxidase Gpx1 [Source:PomBase;Acc:SPBC32F12.03c]	Metabolism;Metabolism	Metabolism of other amino acids;Lipid metabolism	ko00480//Glutathione metabolism;ko00590//Arachidonic acid metabolism	K00432;K00432	GO:0005634//nucleus;GO:0005737//cytoplasm;GO:0005739//mitochondrion;GO:0005829//cytosol	GO:0004601//peroxidase activity;GO:0004602//glutathione peroxidase activity;GO:0008379//thioredoxin peroxidase activity;GO:0016209//antioxidant activity;GO:0016491//oxidoreductase activity;GO:0051920//peroxiredoxin activity	GO:0006979//response to oxidative stress;GO:0042744//hydrogen peroxide catabolic process;GO:0045454//cell redox homeostasis;GO:0055114//oxidation-reduction process;GO:0061692//cellular detoxification of hydrogen peroxide
SPCC4G3.02	1098	729	839	410	420	403	114	138	189	39.771	35.705	33.873	13.52	14.252	13.815	4.112	5.064	7.559	25.156	5.57833	-2.173	1.53415e-05	0.000889116	aph1	bis(5'-nucleosidyl)-tetraphosphatase [Source:PomBase;Acc:SPCC4G3.02]	Metabolism	Nucleotide metabolism	ko00230//Purine metabolism	K01522	GO:0005634//nucleus;GO:0005739//mitochondrion;GO:0005829//cytosol	GO:0000166//nucleotide binding;GO:0003824//catalytic activity;GO:0004081//bis(5'-nucleosyl)-tetraphosphatase (asymmetrical) activity;GO:0005525//GTP binding;GO:0016787//hydrolase activity	GO:0015964//diadenosine triphosphate catabolic process
SPAC16E8.16	449	304	381	209	169	305	1007	1098	1138	10.351	9.476	9.79	4.386	3.65	6.655	23.118	25.644	28.967	7.38467	25.9097	1.81089	1.67015e-05	0.000957184	sua7	transcription factor TFIIB [Source:PomBase;Acc:SPAC16E8.16]	Genetic Information Processing	Transcription	ko03022//Basal transcription factors	K03124	GO:0005634//nucleus;GO:0097550//transcriptional preinitiation complex	GO:0000979//RNA polymerase II core promoter sequence-specific DNA binding;GO:0001139//transcription factor activity, core RNA polymerase II recruiting;GO:0005515//protein binding;GO:0008134//transcription factor binding;GO:0017025//TBP-class protein binding;GO:0046872//metal ion binding	GO:0001174//transcriptional start site selection at RNA polymerase II promoter;GO:0006352//DNA-templated transcription, initiation;GO:0006355//regulation of transcription, DNA-templated;GO:0006367//transcription initiation from RNA polymerase II promoter;GO:0051123//RNA polymerase II transcriptional preinitiation complex assembly;GO:0070897//DNA-templated transcriptional preinitiation complex ass…
SPBPB21E7.01c	454	265	649	208	163	172	1423	1494	1903	13.541	10.688	21.576	5.648	4.555	4.855	42.267	45.145	62.672	10.1438	50.028	2.30213	1.87146e-05	0.00106077	eno102	enolase (predicted) [Source:PomBase;Acc:SPBPB21E7.01c]	Metabolism;Metabolism;Metabolism;Metabolism;Metabolism;Genetic Information Processing;Metabolism;Metabolism	Global and overview maps;Global and overview maps;Global and overview maps;Global and overview maps;Global and overview maps;Folding, sorting and degradation;Carbohydrate metabolism;Energy metabolism	ko01100//Metabolic pathways;ko01110//Biosynthesis of secondary metabolites;ko01130//Biosynthesis of antibiotics;ko01230//Biosynthesis of amino acids;ko01200//Carbon metabolism;ko03018//RNA degradation;ko00010//Glycolysis / Gluconeogenesis;ko00680//Methane metabolism	K01689;K01689;K01689;K01689;K01689;K01689;K01689;K01689	GO:0000015//phosphopyruvate hydratase complex;GO:0005737//cytoplasm	GO:0000287//magnesium ion binding;GO:0004634//phosphopyruvate hydratase activity;GO:0016829//lyase activity;GO:0046872//metal ion binding	GO:0006096//glycolytic process;GO:0061621//canonical glycolysis
SPBC216.06c	731	177	458	19	17	30	4	4	15	4.595	1.502	3.206	0.109	0.102	0.181	0.025	0.024	0.105	1.61583	0.0513333	-4.97624	2.00867e-05	0.00112616	swi1	replication fork protection complex subunit Swi1 [Source:PomBase;Acc:SPBC216.06c]	-	-	-	-	GO:0000790//nuclear chromatin;GO:0005634//nucleus;GO:0031298//replication fork protection complex;GO:0044732//mitotic spindle pole body	GO:0000403//Y-form DNA binding;GO:0003677//DNA binding;GO:0003690//double-stranded DNA binding;GO:0005515//protein binding	GO:0000076//DNA replication checkpoint;GO:0006281//DNA repair;GO:0006974//cellular response to DNA damage stimulus;GO:0007049//cell cycle;GO:0007534//gene conversion at mating-type locus;GO:0008156//negative regulation of DNA replication;GO:0031297//replication fork processing;GO:0033314//mitotic DNA replication checkpoint;GO:0043111//replication fork arrest;GO:0043388//positive regulation of DNA…
SPAC664.12c	913	589	695	45	50	64	19	14	33	16.717	14.578	14.182	0.743	0.857	1.11	0.348	0.26	0.671	8.03117	0.426333	-4.23556	2.15869e-05	0.00119726	SPAC664.12c	mitochondrial succinate dehydrogenase assembly factor 1 (predicted) [Source:PomBase;Acc:SPAC664.12c]	-	-	-	-	GO:0005739//mitochondrion;GO:0005759//mitochondrial matrix	GO:0003674//molecular_function	GO:0034553//mitochondrial respiratory chain complex II assembly
SPAC23A1.03	7860	5975	7541	4590	5458	4611	2380	2404	1741	462.68	475.594	494.78	245.987	300.985	256.889	139.519	143.366	113.159	372.819	132.015	-1.49778	2.29419e-05	0.00125888	apt1	adenine phosphoribosyltransferase (APRT) (predicted) [Source:PomBase;Acc:SPAC23A1.03]	Metabolism;Metabolism	Global and overview maps;Nucleotide metabolism	ko01100//Metabolic pathways;ko00230//Purine metabolism	K00759;K00759	GO:0005634//nucleus;GO:0005737//cytoplasm;GO:0005829//cytosol	GO:0002055//adenine binding;GO:0003999//adenine phosphoribosyltransferase activity;GO:0016208//AMP binding;GO:0016740//transferase activity;GO:0016757//transferase activity, transferring glycosyl groups;GO:0016763//transferase activity, transferring pentosyl groups;GO:0046872//metal ion binding	GO:0006166//purine ribonucleoside salvage;GO:0006168//adenine salvage;GO:0009116//nucleoside metabolic process;GO:0044209//AMP salvage
SPCC576.14	1724	1103	1262	1131	1091	1141	518	502	444	94.377	81.64	76.974	56.378	55.963	59.089	28.213	27.861	26.832	70.7368	27.6353	-1.35595	2.82789e-05	0.0015354	dph5	diphthine synthase Dph5 (predicted) [Source:PomBase;Acc:SPCC576.14]	-	-	-	-	GO:0005634//nucleus;GO:0005737//cytoplasm;GO:0005829//cytosol	GO:0004164//diphthine synthase activity;GO:0008168//methyltransferase activity;GO:0016740//transferase activity	GO:0017183//peptidyl-diphthamide biosynthetic process from peptidyl-histidine;GO:0032259//methylation
SPBC19F8.04c	833	460	805	197	146	140	68	40	58	33.404	24.943	35.981	7.192	5.485	5.313	2.716	1.625	2.568	18.7197	2.303	-3.02297	3.15517e-05	0.00169525	lcl3	mitochondrial endonuclease, possibly DNA damage related (predicted) [Source:PomBase;Acc:SPBC19F8.04c]	-	-	-	-	GO:0005634//nucleus;GO:0005737//cytoplasm;GO:0005739//mitochondrion;GO:0016020//membrane;GO:0016021//integral component of membrane	GO:0004518//nuclease activity;GO:0004519//endonuclease activity;GO:0016787//hydrolase activity;GO:0046872//metal ion binding	GO:0008150//biological_process;GO:0090305//nucleic acid phosphodiester bond hydrolysis
SPBC32F12.17	563	358	559	460	363	367	1209	1220	1151	8.24	7.084	9.119	6.128	4.976	5.083	17.619	18.087	18.598	6.77167	18.1013	1.41851	3.31818e-05	0.00176445	SPBC32F12.17	dubious [Source:PomBase;Acc:SPBC32F12.17]	-	-	-	-	GO:0016020//membrane;GO:0016021//integral component of membrane	-	-
SPCC306.07c	810	387	599	75	66	134	21	36	37	28.331	18.303	23.352	2.388	2.163	4.436	0.731	1.276	1.429	13.1622	1.14533	-3.52256	3.59568e-05	0.0018925	SPCC306.07c	U3 snoRNP-associated protein Cic1/Utp30 family (predicted) [Source:PomBase;Acc:SPCC306.07c]	-	-	-	-	GO:0005634//nucleus;GO:0005730//nucleolus;GO:0030686//90S preribosome	GO:0003674//molecular_function;GO:0003723//RNA binding	GO:0000470//maturation of LSU-rRNA;GO:0006364//rRNA processing;GO:0042254//ribosome biogenesis;GO:0042273//ribosomal large subunit biogenesis
SPAC1486.01	2795	1891	2674	1445	1609	1965	5285	6006	5631	113.944	104.22	121.491	53.619	61.439	75.799	214.548	248.033	253.445	88.4187	238.675	1.43263	3.86845e-05	0.0020155	SPAC1486.01	manganese superoxide dismutase [Source:PomBase;Acc:SPAC1486.01]	Cellular Processes	Transport and catabolism	ko04146//Peroxisome	K04564	GO:0005739//mitochondrion;GO:0005759//mitochondrial matrix	GO:0004784//superoxide dismutase activity;GO:0005515//protein binding;GO:0016491//oxidoreductase activity;GO:0030145//manganese ion binding;GO:0046872//metal ion binding	GO:0001324//age-dependent response to oxidative stress involved in chronological cell aging;GO:0006801//superoxide metabolic process;GO:0019430//removal of superoxide radicals;GO:0055114//oxidation-reduction process
SPAC4D7.02c	653	416	783	332	292	437	1519	1713	1783	20.198	17.399	26.994	9.349	8.461	12.793	46.789	53.678	60.893	15.8657	53.7867	1.76134	4.014e-05	0.00207042	pgc1	phosphatidylglycerol phospholipase C Pgc1 (predicted) [Source:PomBase;Acc:SPAC4D7.02c]	Metabolism	Lipid metabolism	ko00564//Glycerophospholipid metabolism	K18694	GO:0005739//mitochondrion;GO:0005783//endoplasmic reticulum;GO:0016020//membrane;GO:0016021//integral component of membrane;GO:0031966//mitochondrial membrane	GO:0008081//phosphoric diester hydrolase activity;GO:0016787//hydrolase activity;GO:0034479//phosphatidylglycerol phospholipase C activity	GO:0006629//lipid metabolic process;GO:0006644//phospholipid metabolic process;GO:0046475//glycerophospholipid catabolic process
SPBC1289.14	13	1	2	2	3	8	64	67	128	0.398	0.041	0.068	0.056	0.086	0.232	1.952	2.079	4.329	0.146833	2.78667	4.24629	4.55212e-05	0.00232474	SPBC1289.14	adducin (predicted) [Source:PomBase;Acc:SPBC1289.14]	-	-	-	-	GO:0005856//cytoskeleton;GO:0044853//plasma membrane raft	GO:0003674//molecular_function;GO:0030507//spectrin binding;GO:0051015//actin filament binding	GO:0030036//actin cytoskeleton organization;GO:0051016//barbed-end actin filament capping;GO:0051017//actin filament bundle assembly
SPBC887.17	3900	2628	3336	1528	1711	2666	642	770	986	67.722	61.707	64.568	24.156	27.834	43.815	11.102	13.546	18.905	48.3003	14.5177	-1.73422	4.82352e-05	0.00243919	SPBC887.17	transmembrane transporter (predicted) [Source:PomBase;Acc:SPBC887.17]	-	-	-	-	GO:0000139//Golgi membrane;GO:0005794//Golgi apparatus;GO:0005886//plasma membrane;GO:0016020//membrane;GO:0016021//integral component of membrane	GO:0005345//purine nucleobase transmembrane transporter activity;GO:0022857//transmembrane transporter activity	GO:0015853//adenine transport;GO:0015854//guanine transport;GO:0055085//transmembrane transport;GO:1904082//pyrimidine nucleobase transmembrane transport;GO:1904823//purine nucleobase transmembrane transport
SPCC1827.01c	748	209	375	8	13	13	6	5	10	15.108	5.708	8.442	0.147	0.246	0.249	0.121	0.102	0.223	4.98333	0.148667	-5.06696	4.90563e-05	0.00245662	utp25	U3 associated protein Utp25 (predicted) [Source:PomBase;Acc:SPCC1827.01c]	-	-	-	-	GO:0005634//nucleus;GO:0005730//nucleolus;GO:0032040//small-subunit processome	GO:0003674//molecular_function;GO:0019843//rRNA binding;GO:0034511//U3 snoRNA binding	GO:0000462//maturation of SSU-rRNA from tricistronic rRNA transcript (SSU-rRNA, 5.8S rRNA, LSU-rRNA);GO:0006364//rRNA processing;GO:0030490//maturation of SSU-rRNA;GO:0042254//ribosome biogenesis
SPBC13A2.04c	2376	1638	4335	520	529	329	152	206	214	38.105	35.522	77.492	7.593	7.948	4.994	2.428	3.347	3.79	28.609	3.18833	-3.16559	5.01289e-05	0.00246688	ptr2	PTR family peptide transmembrane transporter Ptr2 [Source:PomBase;Acc:SPBC13A2.04c]	-	-	-	-	GO:0000324//fungal-type vacuole;GO:0005886//plasma membrane;GO:0005887//integral component of plasma membrane;GO:0016020//membrane;GO:0016021//integral component of membrane;GO:0031520//plasma membrane of cell tip;GO:0032153//cell division site	GO:0005215//transporter activity;GO:0015333//peptide:proton symporter activity;GO:0022857//transmembrane transporter activity;GO:0035673//oligopeptide transmembrane transporter activity;GO:0042937//tripeptide transporter activity;GO:0071916//dipeptide transmembrane transporter activity;GO:1904680//peptide transmembrane transporter activity	GO:0006857//oligopeptide transport;GO:0015031//protein transport;GO:0015833//peptide transport;GO:0035442//dipeptide transmembrane transport;GO:0055085//transmembrane transport;GO:1902600//hydrogen ion transmembrane transport
SPBC359.01	1973	1250	4188	48	72	67	41	42	78	35.328	30.262	83.6	0.787	1.208	1.136	0.731	0.762	1.542	25.3868	1.01167	-4.64927	5.0306e-05	0.00246688	SPBC359.01	amino acid transmembrane transporter (predicted) [Source:PomBase;Acc:SPBC359.01]	-	-	-	-	GO:0005794//Golgi apparatus;GO:0016020//membrane;GO:0016021//integral component of membrane	GO:0015171//amino acid transmembrane transporter activity;GO:0022857//transmembrane transporter activity	GO:0003333//amino acid transmembrane transport;GO:0006865//amino acid transport;GO:0055085//transmembrane transport
SPAC688.04c	978	811	1173	1938	1680	1645	4819	4335	3556	35.479	39.783	47.431	64.008	57.095	56.48	174.097	159.322	142.439	50.046	158.619	1.66424	5.06959e-05	0.00246688	gst3	glutathione S-transferase Gst3 [Source:PomBase;Acc:SPAC688.04c]	Metabolism	Metabolism of other amino acids	ko00480//Glutathione metabolism	K00799	GO:0005737//cytoplasm;GO:0005783//endoplasmic reticulum	GO:0004364//glutathione transferase activity;GO:0004602//glutathione peroxidase activity;GO:0005515//protein binding;GO:0016740//transferase activity;GO:0043295//glutathione binding	GO:0006749//glutathione metabolic process;GO:0019430//removal of superoxide radicals
SPCC63.14	3792	2072	3513	3887	2743	4586	8850	8945	10124	40.249	29.738	41.561	37.561	27.275	46.069	93.547	96.187	118.651	37.0755	102.795	1.47123	5.52837e-05	0.00266498	eis1	eisosome assembly protein eis1 [Source:PomBase;Acc:SPCC63.14]	-	-	-	-	GO:0005737//cytoplasm;GO:0005829//cytosol;GO:0032126//eisosome;GO:0045121//membrane raft	GO:0003674//molecular_function	GO:0007009//plasma membrane organization;GO:0070941//eisosome assembly
MSTRG.4394	3237	2582	4769	15	15	19	44	46	45	55.305	59.57	91.21	0.203	0.209	0.268	0.648	0.685	0.736	34.4608	0.689667	-5.64291	6.2402e-05	0.00298027	--	KAG5513850.1 hypothetical protein PMAC_000472 [Pneumocystis sp. 'macacae']	-	-	-	-	-	-	-
SPAC1F8.02c	3	1	2	0	0	0	34	48	84	0.185	0.083	0.137	0	0	0	2.088	2.998	5.719	0.0675	3.60167	5.73763	6.49303e-05	0.00307257	shu1	heme import protein Shu1 [Source:PomBase;Acc:SPAC1F8.02c]	-	-	-	-	GO:0000324//fungal-type vacuole;GO:0005783//endoplasmic reticulum;GO:0005886//plasma membrane;GO:0016020//membrane;GO:0031225//anchored component of membrane;GO:0031362//anchored component of external side of plasma membrane;GO:0046658//anchored component of plasma membrane	GO:0020037//heme binding	GO:0010106//cellular response to iron ion starvation;GO:1904334//heme import across plasma membrane
SPAC20G4.01	1292	807	950	308	276	353	100	115	159	56.402	47.637	46.225	12.241	11.287	14.585	4.347	5.086	7.664	31.3962	5.699	-2.46181	7.00834e-05	0.00328628	caf16	CCR4-Not complex subunit Caf16 (predicted) [Source:PomBase;Acc:SPAC20G4.01]	Genetic Information Processing	Folding, sorting and degradation	ko03018//RNA degradation	K12608	GO:0005634//nucleus;GO:0005737//cytoplasm;GO:0005829//cytosol;GO:0030014//CCR4-NOT complex;GO:0030015//CCR4-NOT core complex	GO:0000166//nucleotide binding;GO:0005524//ATP binding;GO:0016887//ATPase activity	GO:0000289//nuclear-transcribed mRNA poly(A) tail shortening;GO:0006357//regulation of transcription from RNA polymerase II promoter;GO:0006367//transcription initiation from RNA polymerase II promoter;GO:0006368//transcription elongation from RNA polymerase II promoter
SPCC1840.01c	1370	959	975	486	431	417	182	188	194	70.222	66.468	55.704	22.679	20.696	20.229	9.29	9.763	10.98	42.6663	10.011	-2.09151	7.07451e-05	0.00328742	mog1	Ran GTPase binding protein Mog1 [Source:PomBase;Acc:SPCC1840.01c]	-	-	-	-	GO:0005634//nucleus;GO:0005737//cytoplasm;GO:0005829//cytosol	GO:0008536//Ran GTPase binding	GO:0006606//protein import into nucleus;GO:0007049//cell cycle;GO:0015031//protein transport;GO:0016973//poly(A)+ mRNA export from nucleus;GO:0023052//signaling;GO:0051028//mRNA transport;GO:0051301//cell division
SPCC126.10	905	348	644	43	33	41	12	24	25	33.374	17.353	26.481	1.444	1.14	1.431	0.441	0.897	1.018	13.5372	0.785333	-4.10748	7.974e-05	0.00367231	iah1	isoamyl acetate hydrolytic enzyme Iah1 (predicted) [Source:PomBase;Acc:SPCC126.10]	-	-	-	-	GO:0005737//cytoplasm	GO:0016787//hydrolase activity;GO:0016788//hydrolase activity, acting on ester bonds	GO:0006083//acetate metabolic process;GO:0006084//acetyl-CoA metabolic process
SPAC30C2.02	6189	3406	6985	1577	1857	1914	765	801	767	204.831	152.427	257.672	47.517	57.576	59.953	25.214	26.857	28.029	129.996	26.7	-2.28356	8.61888e-05	0.00393418	mmd1	deoxyhypusine hydroxylase (predicted) [Source:PomBase;Acc:SPAC30C2.02]	-	-	-	-	GO:0005634//nucleus;GO:0005737//cytoplasm;GO:0005829//cytosol	GO:0004497//monooxygenase activity;GO:0005515//protein binding;GO:0016491//oxidoreductase activity;GO:0019135//deoxyhypusine monooxygenase activity;GO:0046872//metal ion binding	GO:0008612//peptidyl-lysine modification to peptidyl-hypusine;GO:0055114//oxidation-reduction process;GO:2000765//regulation of cytoplasmic translation
SPAC26A3.17c	2299	1504	1277	1079	1279	1110	515	505	517	81.199	71.829	50.272	34.695	42.319	37.104	18.114	18.07	20.162	52.903	18.782	-1.494	8.81904e-05	0.00399023	SPAC26A3.17c	N-methyltransferase (predicted) [Source:PomBase;Acc:SPAC26A3.17c]	-	-	-	-	GO:0005634//nucleus;GO:0005737//cytoplasm;GO:0005829//cytosol	GO:0008168//methyltransferase activity;GO:0008757//S-adenosylmethionine-dependent methyltransferase activity;GO:0016274//protein-arginine N-methyltransferase activity;GO:0016740//transferase activity;GO:0019702//protein-arginine N5-methyltransferase activity	GO:0018216//peptidyl-arginine methylation;GO:0032259//methylation;GO:0035246//peptidyl-arginine N-methylation;GO:0042254//ribosome biogenesis
SPCPB16A4.07	140	121	111	202	190	153	446	531	392	9.551	11.162	8.44	12.546	12.143	9.878	30.299	36.698	29.527	10.62	32.1747	1.59914	9.09569e-05	0.00407962	SPCPB16A4.07	Schizosaccharomyces specific protein [Source:PomBase;Acc:SPCPB16A4.07]	-	-	-	-	GO:0005575//cellular_component	GO:0003674//molecular_function	GO:0008150//biological_process
SPAC17D4.04	1536	389	758	33	25	28	18	17	30	31.458	10.773	17.303	0.615	0.48	0.543	0.367	0.353	0.678	10.1953	0.466	-4.45144	9.32929e-05	0.00412761	trm401	tRNA (cytosine-5-)-methyltransferase (predicted) [Source:PomBase;Acc:SPAC17D4.04]	-	-	-	-	GO:0005634//nucleus;GO:0005737//cytoplasm;GO:0005829//cytosol	GO:0000049//tRNA binding;GO:0003723//RNA binding;GO:0008168//methyltransferase activity;GO:0016428//tRNA (cytosine-5-)-methyltransferase activity;GO:0016740//transferase activity	GO:0008033//tRNA processing;GO:0030488//tRNA methylation;GO:0032259//methylation
SPAC4F10.09c	5381	2039	3304	181	188	327	63	108	236	86.092	44.112	58.92	2.636	2.818	4.952	1.004	1.751	4.169	33.255	2.308	-3.84886	9.38401e-05	0.00412761	noc1	ribosome biogenesis protein Noc1 (predicted) [Source:PomBase;Acc:SPAC4F10.09c]	-	-	-	-	GO:0005634//nucleus;GO:0005730//nucleolus;GO:0030690//Noc1p-Noc2p complex	GO:0003674//molecular_function	GO:0042254//ribosome biogenesis
SPBC20F10.04c	748	190	318	23	20	15	10	10	11	26.836	9.211	12.72	0.751	0.672	0.509	0.357	0.364	0.436	8.44983	0.385667	-4.4535	9.44276e-05	0.00412761	nse4	Smc5-6 complex non-SMC subunit Nse4 [Source:PomBase;Acc:SPBC20F10.04c]	-	-	-	-	GO:0005634//nucleus;GO:0030915//Smc5-Smc6 complex;GO:0031618//nuclear pericentric heterochromatin;GO:0061638//CENP-A containing chromatin;GO:1902377//nuclear rDNA heterochromatin;GO:1990707//nuclear subtelomeric heterochromatin	GO:0005515//protein binding	GO:0006281//DNA repair;GO:0006310//DNA recombination;GO:0006974//cellular response to DNA damage stimulus;GO:0051321//meiotic cell cycle;GO:2001022//positive regulation of response to DNA damage stimulus
SPAC4C5.04	711	408	516	72	69	74	24	27	41	26.138	20.281	21.143	2.41	2.376	2.575	0.879	1.006	1.664	12.4872	1.183	-3.39992	9.98054e-05	0.00429944	rad31	SUMO activating enzyme E1-type Rad31 [Source:PomBase;Acc:SPAC4C5.04]	Genetic Information Processing	Folding, sorting and degradation	ko04120//Ubiquitin mediated proteolysis	K10684	GO:0005634//nucleus;GO:0005737//cytoplasm;GO:0005829//cytosol;GO:0031510//SUMO activating enzyme complex	GO:0008641//small protein activating enzyme activity;GO:0019948//SUMO activating enzyme activity	GO:0006974//cellular response to DNA damage stimulus;GO:0007076//mitotic chromosome condensation;GO:0016925//protein sumoylation;GO:0032446//protein modification by small protein conjugation;GO:1903379//regulation of mitotic chromosome condensation
SPAC26F1.05	318	296	262	171	212	149	718	786	623	12.453	15.674	11.436	6.097	7.778	5.523	28.001	31.184	26.939	9.82683	28.708	1.54665	0.000100026	0.00429944	mug106	Schizosaccharomyces pombe specific protein Mug106 [Source:PomBase;Acc:SPAC26F1.05]	-	-	-	-	GO:0016020//membrane;GO:0016021//integral component of membrane	GO:0003674//molecular_function	GO:0008150//biological_process
SPAC25B8.15c	262	54	152	0	0	11	0	0	0	5.666	1.581	3.662	0	0	0.233	0	0	0	1.857	0.001	-10.8588	0.000108643	0.00459976	SPAC25B8.15c	wybutosine biosynthesis protein Tyw3 (predicted) [Source:PomBase;Acc:SPAC25B8.15c]	-	-	-	-	GO:0005634//nucleus;GO:0005737//cytoplasm;GO:0005829//cytosol	GO:0008168//methyltransferase activity;GO:0008175//tRNA methyltransferase activity;GO:0016740//transferase activity	GO:0008033//tRNA processing;GO:0030488//tRNA methylation;GO:0031591//wybutosine biosynthetic process;GO:0032259//methylation
SPAPJ691.02	260	159	194	62	61	78	624	599	781	7.896	6.529	6.567	1.714	1.735	2.242	18.872	18.429	26.188	4.44717	21.163	2.25059	0.000108796	0.00459976	SPAPJ691.02	yippee-like protein [Source:PomBase;Acc:SPAPJ691.02]	-	-	-	-	GO:0000151//ubiquitin ligase complex;GO:0005634//nucleus	GO:0008270//zinc ion binding;GO:0046872//metal ion binding	GO:0006915//apoptotic process
SPAC1F8.06	1066	697	949	255	327	211	81	116	129	31.958	28.255	31.711	6.96	9.184	5.987	2.418	3.523	4.27	19.0092	3.40367	-2.48153	0.00010998	0.004612	fta5	cell surface glycoprotein [Source:PomBase;Acc:SPAC1F8.06]	-	-	-	-	GO:0005576//extracellular region;GO:0009986//cell surface;GO:0010339//external side of cell wall	-	GO:0043689//cell-cell adhesion involved in flocculation
SPBC12C2.09c	2310	1421	3411	134	161	136	65	86	135	62.2	51.738	102.372	3.285	4.061	3.466	1.743	2.346	4.024	37.8537	2.70433	-3.80709	0.000114284	0.00475383	izh2	Haemolysin-III family plasma membrane receptor implicated in zinc ion homeostasis Izh2 (predicted) [Source:PomBase;Acc:SPBC12C2.09c]	-	-	-	-	GO:0005886//plasma membrane;GO:0016020//membrane;GO:0016021//integral component of membrane	GO:0038023//signaling receptor activity;GO:0046872//metal ion binding	GO:0006629//lipid metabolic process;GO:0006631//fatty acid metabolic process;GO:0006882//cellular zinc ion homeostasis
SPBC660.16	48874	41468	41735	55248	62231	48588	122306	111539	94900	1318.27	1512.44	1254.73	1356.7	1572.48	1240.36	3285.28	3047.93	2826.34	1375.83	3053.18	1.15001	0.000116439	0.00480472	SPBC660.16	phosphogluconate dehydrogenase, decarboxylating [Source:PomBase;Acc:SPBC660.16]	Metabolism;Metabolism;Metabolism;Metabolism;Metabolism;Metabolism	Global and overview maps;Global and overview maps;Global and overview maps;Global and overview maps;Metabolism of other amino acids;Carbohydrate metabolism	ko01100//Metabolic pathways;ko01110//Biosynthesis of secondary metabolites;ko01130//Biosynthesis of antibiotics;ko01200//Carbon metabolism;ko00480//Glutathione metabolism;ko00030//Pentose phosphate pathway	K00033;K00033;K00033;K00033;K00033;K00033	GO:0005739//mitochondrion;GO:0005829//cytosol	GO:0004616//phosphogluconate dehydrogenase (decarboxylating) activity;GO:0016491//oxidoreductase activity;GO:0050661//NADP binding	GO:0006098//pentose-phosphate shunt;GO:0009051//pentose-phosphate shunt, oxidative branch;GO:0019521//D-gluconate metabolic process;GO:0046177//D-gluconate catabolic process;GO:0055114//oxidation-reduction process;GO:0061688//glycolytic process via Entner-Doudoroff Pathway
SPBP4H10.14c	5936	4343	7412	2082	2161	2650	913	1025	1206	146.592	145.026	204.022	46.81	49.995	61.938	22.454	25.644	32.885	109.064	26.9943	-2.01444	0.000118517	0.00483312	SPBP4H10.14c	Schizosaccharomyces specific protein [Source:PomBase;Acc:SPBP4H10.14c]	-	-	-	-	GO:0005737//cytoplasm;GO:0005829//cytosol;GO:0032153//cell division site;GO:0051286//cell tip	GO:0003674//molecular_function	GO:0008150//biological_process
SPBC1289.15	1236	541	680	990	796	1405	2480	2853	3189	12.289	7.273	7.536	8.961	7.414	13.221	24.555	28.737	35.008	9.449	29.4333	1.63922	0.000119882	0.00483312	pfl5	cell surface glycoprotein (predicted) [Source:PomBase;Acc:SPBC1289.15]	-	-	-	-	GO:0005737//cytoplasm;GO:0009986//cell surface	-	GO:0043689//cell-cell adhesion involved in flocculation
SPAC1399.03	4585	3056	3999	3299	3327	3077	1552	1683	1602	102.762	92.617	99.901	67.316	69.856	65.27	34.641	38.215	39.645	82.9537	37.5003	-1.1454	0.000120622	0.00483312	fur4	uracil permease [Source:PomBase;Acc:SPAC1399.03]	-	-	-	-	GO:0000139//Golgi membrane;GO:0000324//fungal-type vacuole;GO:0005783//endoplasmic reticulum;GO:0005794//Golgi apparatus;GO:0005886//plasma membrane;GO:0016020//membrane;GO:0016021//integral component of membrane;GO:0044853//plasma membrane raft	GO:0015205//nucleobase transmembrane transporter activity;GO:0015210//uracil transmembrane transporter activity;GO:0015505//uracil:cation symporter activity;GO:0022857//transmembrane transporter activity	GO:0055085//transmembrane transport;GO:0098721//uracil import across plasma membrane
SPCC4E9.02	4040	2461	3668	1030	1055	984	422	483	513	88.762	73.113	89.826	20.603	21.715	20.461	9.233	10.751	12.445	52.4133	10.8097	-2.27761	0.000121623	0.00483312	cig1	cyclin Cig1 [Source:PomBase;Acc:SPCC4E9.02]	-	-	-	-	GO:0000307//cyclin-dependent protein kinase holoenzyme complex;GO:0005634//nucleus;GO:0005737//cytoplasm;GO:0005813//centrosome	GO:0004672//protein kinase activity;GO:0016538//cyclin-dependent protein serine/threonine kinase regulator activity;GO:0019901//protein kinase binding;GO:0061575//cyclin-dependent protein serine/threonine kinase activator activity	GO:0000079//regulation of cyclin-dependent protein serine/threonine kinase activity;GO:0006310//DNA recombination;GO:0006468//protein phosphorylation;GO:0007049//cell cycle;GO:0031647//regulation of protein stability;GO:0044772//mitotic cell cycle phase transition;GO:0045737//positive regulation of cyclin-dependent protein serine/threonine kinase activity;GO:0051301//cell division;GO:1900087//pos…
SPAC24C9.06c	17916	10609	13209	23487	21846	29252	63179	62644	48538	294.289	235.639	241.84	351.239	336.17	454.758	1033.49	1042.47	880.334	318.989	985.431	1.62725	0.000121812	0.00483312	aco1	aconitate hydratase Aco1 (predicted) [Source:PomBase;Acc:SPAC24C9.06c]	Metabolism;Metabolism;Metabolism;Metabolism;Metabolism;Metabolism;Metabolism;Metabolism	Global and overview maps;Global and overview maps;Global and overview maps;Global and overview maps;Global and overview maps;Global and overview maps;Carbohydrate metabolism;Carbohydrate metabolism	ko01100//Metabolic pathways;ko01110//Biosynthesis of secondary metabolites;ko01130//Biosynthesis of antibiotics;ko01230//Biosynthesis of amino acids;ko01200//Carbon metabolism;ko01210//2-Oxocarboxylic acid metabolism;ko00020//Citrate cycle (TCA cycle);ko00630//Glyoxylate and dicarboxylate metabolism	K01681;K01681;K01681;K01681;K01681;K01681;K01681;K01681	GO:0005739//mitochondrion;GO:0005759//mitochondrial matrix;GO:0005829//cytosol	GO:0003994//aconitate hydratase activity;GO:0016829//lyase activity;GO:0046872//metal ion binding;GO:0051536//iron-sulfur cluster binding;GO:0051539//4 iron, 4 sulfur cluster binding	GO:0006099//tricarboxylic acid cycle;GO:0006536//glutamate metabolic process
SPBC839.07	1215	758	778	191	164	179	51	73	106	65.809	55.516	46.97	9.419	8.322	9.176	2.751	4.006	6.339	32.5353	4.36533	-2.89784	0.000123278	0.00485397	ibp1	Cdc25 family phosphatase Ibp1 [Source:PomBase;Acc:SPBC839.07]	-	-	-	-	GO:0005634//nucleus;GO:0005737//cytoplasm;GO:0005829//cytosol	GO:0004721//phosphoprotein phosphatase activity;GO:0004725//protein tyrosine phosphatase activity;GO:0016787//hydrolase activity	GO:0006470//protein dephosphorylation;GO:0007049//cell cycle;GO:0008150//biological_process;GO:0035335//peptidyl-tyrosine dephosphorylation;GO:0051301//cell division
SPCC74.04	1917	1393	1974	777	742	889	323	339	434	27.343	26.866	31.383	10.09	9.915	12.001	4.588	4.899	6.835	19.5997	5.44067	-1.84897	0.000126303	0.00492089	SPCC74.04	amino acid permease (predicted) [Source:PomBase;Acc:SPCC74.04]	-	-	-	-	GO:0005737//cytoplasm;GO:0016020//membrane;GO:0016021//integral component of membrane	GO:0015171//amino acid transmembrane transporter activity;GO:0022857//transmembrane transporter activity	GO:0003333//amino acid transmembrane transport;GO:0006865//amino acid transport;GO:0055085//transmembrane transport
SPBC336.07	926	410	505	123	131	80	29	36	65	10.111	6.053	6.146	1.223	1.34	0.827	0.315	0.398	0.784	4.28333	0.499	-3.10162	0.000127518	0.00492089	sfc3	transcription factor TFIIIC complex B box binding subunit Sfc3 [Source:PomBase;Acc:SPBC336.07]	-	-	-	-	GO:0000127//transcription factor TFIIIC complex;GO:0005634//nucleus;GO:0005635//nuclear envelope	GO:0000995//transcription factor activity, core RNA polymerase III binding;GO:0001002//RNA polymerase III type 1 promoter sequence-specific DNA binding;GO:0001003//RNA polymerase III type 2 promoter sequence-specific DNA binding;GO:0003677//DNA binding;GO:0043035//chromatin insulator sequence binding	GO:0006384//transcription initiation from RNA polymerase III promoter;GO:0042791//5S class rRNA transcription from RNA polymerase III type 1 promoter
SPAC3C7.12	780	207	492	2	8	5	5	1	11	17.597	6.319	12.376	0.034	0.164	0.116	0.109	0.03	0.269	6.101	0.136	-5.48737	0.00012784	0.00492089	tip1	CLIP170 family protein Tip1 [Source:PomBase;Acc:SPAC3C7.12]	-	-	-	-	GO:0005737//cytoplasm;GO:0005829//cytosol;GO:0005856//cytoskeleton;GO:0005874//microtubule;GO:0051285//cell cortex of cell tip;GO:0051286//cell tip;GO:1904511//cytoplasmic microtubule plus-end;GO:1990752//microtubule end	GO:0005515//protein binding;GO:0008017//microtubule binding;GO:0051010//microtubule plus-end binding	GO:0000226//microtubule cytoskeleton organization;GO:0000743//nuclear migration involved in conjugation with cellular fusion;GO:0031122//cytoplasmic microtubule organization;GO:0034613//cellular protein localization;GO:0071964//establishment of cell polarity regulating cell shape;GO:1990896//protein localization to cell cortex of cell tip
SPBC30B4.09	288	305	314	766	781	543	1899	1733	1699	13.6	19.476	16.527	32.947	34.551	24.284	89.317	82.909	88.57	23.5642	86.932	1.88329	0.000130525	0.00498704	SPBC30B4.09	Schizosaccharomyces specific protein [Source:PomBase;Acc:SPBC30B4.09]	-	-	-	-	GO:0016020//membrane;GO:0016021//integral component of membrane	GO:0003674//molecular_function	GO:0008150//biological_process
SPAC1565.08	23880	13686	16709	16659	17470	17755	38931	37096	41777	367.247	284.603	286.417	233.246	251.692	258.426	596.236	577.967	709.403	280.272	627.869	1.16364	0.000133801	0.00507461	cdc48	AAA family ATPase involved in ubiquitin-mediated protein degradation Cdc48 [Source:PomBase;Acc:SPAC1565.08]	Genetic Information Processing	Folding, sorting and degradation	ko04141//Protein processing in endoplasmic reticulum	K13525	GO:0000790//nuclear chromatin;GO:0000836//Hrd1p ubiquitin ligase complex;GO:0005634//nucleus;GO:0005737//cytoplasm;GO:0005829//cytosol;GO:0034098//VCP-NPL4-UFD1 AAA ATPase complex;GO:0036266//Cdc48p-Npl4p-Vms1p AAA ATPase complex;GO:1990023//mitotic spindle midzone;GO:1990112//RQC complex	GO:0000166//nucleotide binding;GO:0005515//protein binding;GO:0005524//ATP binding;GO:0016787//hydrolase activity;GO:0016887//ATPase activity;GO:0030674//protein binding, bridging;GO:0031593//polyubiquitin binding	GO:0006511//ubiquitin-dependent protein catabolic process;GO:0007049//cell cycle;GO:0015031//protein transport;GO:0016236//macroautophagy;GO:0030433//ER-associated ubiquitin-dependent protein catabolic process;GO:0030970//retrograde protein transport, ER to cytosol;GO:0034067//protein localization to Golgi apparatus;GO:0035103//sterol regulatory element binding protein cleavage;GO:0051228//mitoti…
SPAC17C9.16c	6449	4530	5381	1680	1932	1306	690	732	889	135.946	129.125	126.433	32.242	38.153	26.056	14.485	15.633	20.692	81.3258	16.9367	-2.26356	0.00013493	0.00508007	mfs1	MFS family transmembrane transporter Mfs1 [Source:PomBase;Acc:SPAC17C9.16c]	-	-	-	-	GO:0005783//endoplasmic reticulum;GO:0005886//plasma membrane;GO:0005887//integral component of plasma membrane;GO:0016020//membrane;GO:0016021//integral component of membrane	GO:0000297//spermine transmembrane transporter activity	GO:0006855//drug transmembrane transport;GO:0055085//transmembrane transport;GO:1903710//spermine transmembrane transport
SPCC126.04c	1710	913	1094	155	103	164	65	73	83	56.514	40.801	40.3	4.664	3.189	5.13	2.139	2.444	3.029	25.0997	2.53733	-3.30628	0.000140152	0.00523843	sgf73	SAGA complex subunit Sgf73 [Source:PomBase;Acc:SPCC126.04c]	-	-	-	-	GO:0000124//SAGA complex;GO:0000790//nuclear chromatin;GO:0005634//nucleus;GO:0030958//RITS complex	GO:0003713//transcription coactivator activity;GO:0005515//protein binding	GO:0006357//regulation of transcription from RNA polymerase II promoter;GO:0016573//histone acetylation;GO:0031048//chromatin silencing by small RNA;GO:1903508//positive regulation of nucleic acid-templated transcription;GO:1904802//RITS complex assembly
SPBP8B7.28c	77	7	33	13	7	9	0	0	0	3.875	0.443	1.839	0.575	0.316	0.405	0	0	0	1.24217	0.001	-10.2786	0.000142149	0.00527486	stc1	LIM-like protein linking chromatin modification to RNAi, Stc1 [Source:PomBase;Acc:SPBP8B7.28c]	-	-	-	-	GO:0000781//chromosome, telomeric region;GO:0005634//nucleus;GO:0005730//nucleolus;GO:0031618//nuclear pericentric heterochromatin;GO:0043494//CLRC ubiquitin ligase complex	GO:0005515//protein binding	GO:0007049//cell cycle;GO:0030702//chromatin silencing at centromere;GO:0035389//establishment of chromatin silencing at silent mating-type cassette;GO:0035390//establishment of chromatin silencing at telomere;GO:0044382//CLRC ubiquitin ligase complex localization to heterochromatin;GO:0051321//meiotic cell cycle;GO:0070924//heterochromatin assembly involved in chromatin silencing by small RNA;GO…
SPBC36.03c	18747	15441	20910	4196	3488	2142	1621	1769	1650	328.83	366.231	408.807	67.007	57.315	35.559	28.315	31.435	31.956	210.625	30.5687	-2.78455	0.000146347	0.00539183	mfs3	MFS family transmembrane transporter Mfs3 [Source:PomBase;Acc:SPBC36.03c]	-	-	-	-	GO:0000324//fungal-type vacuole;GO:0000329//fungal-type vacuole membrane;GO:0005783//endoplasmic reticulum;GO:0005886//plasma membrane;GO:0005887//integral component of plasma membrane;GO:0016020//membrane;GO:0016021//integral component of membrane	GO:0000297//spermine transmembrane transporter activity;GO:0015606//spermidine transmembrane transporter activity	GO:0006855//drug transmembrane transport;GO:0055085//transmembrane transport;GO:1903710//spermine transmembrane transport;GO:1903711//spermidine transmembrane transport
SPCC1442.16c	3308	2001	2432	1572	1573	1627	5457	5416	5946	111.452	91.161	91.33	48.219	49.648	51.88	183.095	184.865	221.198	73.9483	196.386	1.4091	0.000149935	0.00548315	zta1	NADPH quinone oxidoreductase/ARE-binding protein (predicted) [Source:PomBase;Acc:SPCC1442.16c]	-	-	-	-	GO:0005634//nucleus;GO:0005737//cytoplasm;GO:0005829//cytosol	GO:0003960//NADPH:quinone reductase activity;GO:0016491//oxidoreductase activity;GO:0017091//AU-rich element binding	GO:0034599//cellular response to oxidative stress;GO:0055114//oxidation-reduction process;GO:1990748//cellular detoxification
SPBC19C2.15c	2096	1328	1607	594	576	503	240	250	278	108.505	92.96	92.725	27.995	27.934	24.644	12.373	13.111	15.89	62.4605	13.7913	-2.17918	0.000150951	0.00548315	phs1	3-hydroxyacyl-CoA dehydratase involved in very long-chain fatty acid elongation Phs1 (predicted) [Source:PomBase;Acc:SPBC19C2.15c]	Metabolism;Metabolism;Metabolism;Metabolism;Metabolism	Global and overview maps;Global and overview maps;Global and overview maps;Lipid metabolism;Lipid metabolism	ko01100//Metabolic pathways;ko01110//Biosynthesis of secondary metabolites;ko01212//Fatty acid metabolism;ko00062//Fatty acid elongation;ko01040//Biosynthesis of unsaturated fatty acids	K10703;K10703;K10703;K10703;K10703	GO:0005783//endoplasmic reticulum;GO:0005789//endoplasmic reticulum membrane;GO:0016020//membrane;GO:0016021//integral component of membrane;GO:0030176//integral component of endoplasmic reticulum membrane	GO:0016829//lyase activity;GO:0018812//3-hydroxyacyl-CoA dehydratase activity	GO:0006629//lipid metabolic process;GO:0006631//fatty acid metabolic process;GO:0006633//fatty acid biosynthetic process;GO:0030148//sphingolipid biosynthetic process;GO:0030497//fatty acid elongation;GO:0042761//very long-chain fatty acid biosynthetic process
SPCC663.14c	235	110	64	2	16	7	0	0	3	5.325	3.367	1.614	0.047	0.329	0.161	0	0	0.081	1.80717	0.027	-6.06463	0.000153277	0.00552868	trp663	TRP-like ion channel (predicted) [Source:PomBase;Acc:SPCC663.14c]	-	-	-	-	GO:0005886//plasma membrane;GO:0016020//membrane;GO:0016021//integral component of membrane;GO:0032153//cell division site	GO:0022857//transmembrane transporter activity	GO:0009272//fungal-type cell wall biogenesis;GO:0055085//transmembrane transport
SPAC12G12.02	1345	770	804	66	90	113	46	46	58	27.686	21.432	18.437	1.23	1.73	2.21	0.952	0.963	1.313	12.1208	1.076	-3.49374	0.000157531	0.00564267	efg1	rRNA processing protein Efg1 (predicted) [Source:PomBase;Acc:SPAC12G12.02]	-	-	-	-	GO:0005634//nucleus;GO:0005730//nucleolus;GO:0005737//cytoplasm;GO:0030688//preribosome, small subunit precursor	GO:0003674//molecular_function	GO:0000462//maturation of SSU-rRNA from tricistronic rRNA transcript (SSU-rRNA, 5.8S rRNA, LSU-rRNA);GO:0006364//rRNA processing
SPAC328.05	2975	2107	2834	1373	1445	964	509	563	680	70.173	67.203	74.509	29.485	31.93	21.521	11.956	13.454	17.71	49.1368	14.3733	-1.77341	0.000163015	0.00576885	SPAC328.05	RNA-binding protein involved in export of mRNAs (predicted) [Source:PomBase;Acc:SPAC328.05]	-	-	-	-	GO:0005634//nucleus;GO:0005737//cytoplasm;GO:0005829//cytosol;GO:0071014//post-mRNA release spliceosomal complex;GO:1990904//ribonucleoprotein complex	GO:0003676//nucleic acid binding;GO:0003723//RNA binding;GO:0003729//mRNA binding	GO:0016973//poly(A)+ mRNA export from nucleus;GO:0071028//nuclear mRNA surveillance;GO:2000815//regulation of mRNA stability involved in response to oxidative stress
SPBP22H7.06	1831	1122	1844	237	244	340	97	133	168	52.472	43.478	58.901	6.183	6.551	9.222	2.768	3.861	5.316	29.4678	3.98167	-2.8877	0.00016329	0.00576885	SPBP22H7.06	nicotinamide riboside kinase (predicted) [Source:PomBase;Acc:SPBP22H7.06]	Metabolism;Metabolism	Global and overview maps;Metabolism of cofactors and vitamins	ko01100//Metabolic pathways;ko00760//Nicotinate and nicotinamide metabolism	K10524;K10524	GO:0005634//nucleus;GO:0005829//cytosol	GO:0000166//nucleotide binding;GO:0005524//ATP binding;GO:0016301//kinase activity;GO:0016740//transferase activity;GO:0046872//metal ion binding;GO:0050262//ribosylnicotinamide kinase activity	GO:0009435//NAD biosynthetic process;GO:0016310//phosphorylation;GO:0019359//nicotinamide nucleotide biosynthetic process;GO:0019363//pyridine nucleotide biosynthetic process;GO:0034356//NAD biosynthesis via nicotinamide riboside salvage pathway;GO:0046495//nicotinamide riboside metabolic process
SPBC354.11c	206	172	176	97	104	117	444	437	474	2.371	2.677	2.258	1.016	1.121	1.274	5.089	5.096	6.024	1.78617	5.403	1.59689	0.000164689	0.00577869	SPBC354.11c	dubious [Source:PomBase;Acc:SPBC354.11c]	-	-	-	-	GO:0016020//membrane;GO:0016021//integral component of membrane	-	-
SPAC10F6.12c	730	429	511	38	40	49	17	28	26	26.963	21.426	21.038	1.278	1.384	1.713	0.625	1.048	1.06	12.3003	0.911	-3.7551	0.00016856	0.00587454	mam4	protein-S isoprenylcysteine O-methyltransferase Mam4 [Source:PomBase;Acc:SPAC10F6.12c]	Metabolism;Metabolism	Global and overview maps;Metabolism of terpenoids and polyketides	ko01130//Biosynthesis of antibiotics;ko00900//Terpenoid backbone biosynthesis	K00587;K00587	GO:0005783//endoplasmic reticulum;GO:0005789//endoplasmic reticulum membrane;GO:0016020//membrane;GO:0016021//integral component of membrane	GO:0004671//protein C-terminal S-isoprenylcysteine carboxyl O-methyltransferase activity;GO:0008168//methyltransferase activity;GO:0016740//transferase activity	GO:0006481//C-terminal protein methylation;GO:0019236//response to pheromone;GO:0032259//methylation;GO:0071432//peptide mating pheromone maturation involved in conjugation with cellular fusion
SPAC5H10.02c	60	36	74	35	35	35	174	172	211	1.224	0.993	1.683	0.65	0.669	0.676	3.537	3.556	4.754	0.9825	3.949	2.00696	0.000170523	0.00590308	hsp3102	glyoxylase III Hsp3102 [Source:PomBase;Acc:SPAC5H10.02c]	Metabolism	Carbohydrate metabolism	ko00620//Pyruvate metabolism	K22211	GO:0005634//nucleus;GO:0005737//cytoplasm;GO:0005829//cytosol	GO:0016829//lyase activity;GO:0019172//glyoxalase III activity	GO:0019249//lactate biosynthetic process;GO:0061727//methylglyoxal catabolic process to lactate;GO:1990748//cellular detoxification
SPAC1782.11	7017	4601	5240	3810	3348	3813	1523	1600	2171	356.922	316.467	297.112	176.464	159.536	183.564	77.135	82.469	121.953	248.344	93.8523	-1.40388	0.000172249	0.00592306	met14	adenylyl-sulfate kinase (predicted) [Source:PomBase;Acc:SPAC1782.11]	Metabolism;Metabolism;Metabolism	Global and overview maps;Nucleotide metabolism;Energy metabolism	ko01100//Metabolic pathways;ko00230//Purine metabolism;ko00920//Sulfur metabolism	K00860;K00860;K00860	GO:0005634//nucleus;GO:0005737//cytoplasm;GO:0005829//cytosol	GO:0000166//nucleotide binding;GO:0004020//adenylylsulfate kinase activity;GO:0005524//ATP binding;GO:0016301//kinase activity;GO:0016740//transferase activity	GO:0000103//sulfate assimilation;GO:0008652//cellular amino acid biosynthetic process;GO:0009086//methionine biosynthetic process;GO:0016310//phosphorylation;GO:0019344//cysteine biosynthetic process;GO:0070814//hydrogen sulfide biosynthetic process
SPBC725.15	5552	3585	4587	2197	1737	2076	827	837	1170	197.133	172.123	181.536	71.02	57.778	69.764	29.243	30.108	45.87	124.892	35.0737	-1.83222	0.000176845	0.00600109	ura5	orotate phosphoribosyltransferase Ura5 [Source:PomBase;Acc:SPBC725.15]	Metabolism;Metabolism	Global and overview maps;Nucleotide metabolism	ko01100//Metabolic pathways;ko00240//Pyrimidine metabolism	K00762;K00762	GO:0005634//nucleus;GO:0005737//cytoplasm;GO:0005829//cytosol	GO:0004588//orotate phosphoribosyltransferase activity;GO:0016740//transferase activity;GO:0016757//transferase activity, transferring glycosyl groups	GO:0006207//'de novo' pyrimidine nucleobase biosynthetic process;GO:0006221//pyrimidine nucleotide biosynthetic process;GO:0009116//nucleoside metabolic process;GO:0044205//'de novo' UMP biosynthetic process;GO:0046132//pyrimidine ribonucleoside biosynthetic process
SPAC8E11.10	16455	12466	9335	15535	14675	9909	5784	5917	4523	341.187	349.511	215.741	293.256	285.053	194.454	119.432	124.293	103.551	279.867	115.759	-1.27362	0.000178799	0.00602774	SPAC8E11.10	sorbose reductase (predicted) [Source:PomBase;Acc:SPAC8E11.10]	Metabolism	Carbohydrate metabolism	ko00051//Fructose and mannose metabolism	K17742	GO:0005739//mitochondrion	GO:0016491//oxidoreductase activity;GO:0016616//oxidoreductase activity, acting on the CH-OH group of donors, NAD or NADP as acceptor;GO:0032115//sorbose reductase activity	GO:0005975//carbohydrate metabolic process;GO:0055114//oxidation-reduction process
SPBC1105.14	1089	806	936	3953	3415	2626	10812	10210	8418	11.365	11.373	10.888	37.56	33.389	25.939	112.374	107.953	97.003	21.7523	105.777	2.28178	0.000183632	0.00615048	rsv2	transcription factor Rsv2 [Source:PomBase;Acc:SPBC1105.14]	-	-	-	-	GO:0005634//nucleus	GO:0000978//RNA polymerase II core promoter proximal region sequence-specific DNA binding;GO:0000981//RNA polymerase II transcription factor activity, sequence-specific DNA binding;GO:0003676//nucleic acid binding;GO:0046872//metal ion binding	GO:0010672//regulation of transcription from RNA polymerase II promoter involved in meiotic cell cycle
SPBC1711.04	3051	1928	2128	1575	1471	1234	682	653	727	120.388	102.87	93.592	56.58	54.376	46.084	26.799	26.104	31.674	78.9817	28.1923	-1.48621	0.000194423	0.0064699	mtd1	methylenetetrahydrofolate reductase Mtd1 (predicted) [Source:PomBase;Acc:SPBC1711.04]	Metabolism;Metabolism	Global and overview maps;Metabolism of cofactors and vitamins	ko01100//Metabolic pathways;ko00670//One carbon pool by folate	K00295;K00295	GO:0005634//nucleus;GO:0005737//cytoplasm;GO:0005829//cytosol	GO:0004487//methylenetetrahydrofolate dehydrogenase (NAD+) activity;GO:0004488//methylenetetrahydrofolate dehydrogenase (NADP+) activity;GO:0016491//oxidoreductase activity	GO:0006164//purine nucleotide biosynthetic process;GO:0006730//one-carbon metabolic process;GO:0009113//purine nucleobase biosynthetic process;GO:0035999//tetrahydrofolate interconversion;GO:0046656//folic acid biosynthetic process;GO:0055114//oxidation-reduction process
SPAC3G6.04	1305	764	890	184	187	296	75	88	135	44.415	35.161	33.763	5.701	5.962	9.535	2.542	3.034	5.073	22.4228	3.54967	-2.65921	0.000208637	0.00689839	rnp24	RNA-binding protein Rnp24 [Source:PomBase;Acc:SPAC3G6.04]	-	-	-	-	GO:0005634//nucleus;GO:0005730//nucleolus;GO:1990904//ribonucleoprotein complex	GO:0003676//nucleic acid binding;GO:0003723//RNA binding	GO:0006364//rRNA processing
SPBC365.04c	773	304	376	13	12	26	13	11	15	37.919	20.165	20.558	0.581	0.551	1.207	0.635	0.547	0.812	13.4968	0.664667	-4.34385	0.000210343	0.0069105	SPBC365.04c	RNA-binding protein, involved in ribosome biogenesis (predicted) [Source:PomBase;Acc:SPBC365.04c]	-	-	-	-	GO:0005634//nucleus;GO:0005730//nucleolus	GO:0003676//nucleic acid binding;GO:0003723//RNA binding	GO:0042254//ribosome biogenesis
SPCC576.03c	29288	26945	24481	34739	41319	31459	73678	71500	61548	1791.65	2228.86	1669.24	1934.74	2367.92	1821.38	4488.5	4431.21	4157.29	1968.97	4359	1.14656	0.000216823	0.00707831	tpx1	thioredoxin peroxidase Tpx1 [Source:PomBase;Acc:SPCC576.03c]	-	-	-	-	GO:0005634//nucleus;GO:0005737//cytoplasm;GO:0005829//cytosol	GO:0004601//peroxidase activity;GO:0005515//protein binding;GO:0008379//thioredoxin peroxidase activity;GO:0016209//antioxidant activity;GO:0016491//oxidoreductase activity;GO:0051082//unfolded protein binding;GO:0051920//peroxiredoxin activity	GO:0006979//response to oxidative stress;GO:0036091//positive regulation of transcription from RNA polymerase II promoter in response to oxidative stress;GO:0042744//hydrogen peroxide catabolic process;GO:0043433//negative regulation of sequence-specific DNA binding transcription factor activity;GO:0045454//cell redox homeostasis;GO:0055114//oxidation-reduction process;GO:0061692//cellular detoxi…
SPBC800.08	973	354	646	15	35	27	15	21	24	25.446	12.531	18.833	0.362	0.858	0.67	0.392	0.548	0.691	9.78333	0.543667	-4.16953	0.000218622	0.00709215	gcd10	tRNA (m1A) methyltransferase Gcd10 (predicted) [Source:PomBase;Acc:SPBC800.08]	-	-	-	-	GO:0005634//nucleus;GO:0031515//tRNA (m1A) methyltransferase complex	GO:0000049//tRNA binding;GO:0003723//RNA binding;GO:0016429//tRNA (adenine-N1-)-methyltransferase activity	GO:0008033//tRNA processing;GO:0030488//tRNA methylation
SPAC1F7.02c	5408	2782	3863	578	642	1069	271	327	527	115.933	80.643	92.304	11.281	12.893	21.689	5.785	7.102	12.474	55.7905	8.45367	-2.72237	0.000224871	0.00723774	has1	ATP-dependent RNA helicase Has1 (predicted) [Source:PomBase;Acc:SPAC1F7.02c]	-	-	-	-	GO:0005634//nucleus;GO:0005730//nucleolus	GO:0000166//nucleotide binding;GO:0003676//nucleic acid binding;GO:0003723//RNA binding;GO:0003724//RNA helicase activity;GO:0004386//helicase activity;GO:0005524//ATP binding;GO:0016787//hydrolase activity	GO:0000463//maturation of LSU-rRNA from tricistronic rRNA transcript (SSU-rRNA, 5.8S rRNA, LSU-rRNA);GO:0006364//rRNA processing;GO:0042254//ribosome biogenesis
SPAC8E11.01c	1696	1015	1397	500	432	499	202	179	276	34.196	27.673	31.396	9.178	8.16	9.522	4.056	3.656	6.145	20.0208	4.619	-2.11585	0.000225916	0.00723774	SPAC8E11.01c	beta-fructofuranosidase (predicted) [Source:PomBase;Acc:SPAC8E11.01c]	Metabolism;Metabolism;Metabolism	Global and overview maps;Carbohydrate metabolism;Carbohydrate metabolism	ko01100//Metabolic pathways;ko00500//Starch and sucrose metabolism;ko00052//Galactose metabolism	K01193;K01193;K01193	GO:0000324//fungal-type vacuole;GO:0005634//nucleus;GO:0005737//cytoplasm;GO:0005829//cytosol	GO:0004553//hydrolase activity, hydrolyzing O-glycosyl compounds;GO:0004564//beta-fructofuranosidase activity;GO:0004575//sucrose alpha-glucosidase activity;GO:0016787//hydrolase activity;GO:0016798//hydrolase activity, acting on glycosyl bonds	GO:0005975//carbohydrate metabolic process;GO:0005987//sucrose catabolic process;GO:0008152//metabolic process
SPCC965.06	1055	754	1494	429	531	685	3100	3230	2094	25.164	24.319	39.719	9.316	11.865	15.464	73.636	78.051	55.149	20.9745	68.9453	1.71682	0.000227328	0.007238	osr2	aldo-keto reductase (predicted) [Source:PomBase;Acc:SPCC965.06]	-	-	-	-	GO:0005634//nucleus;GO:0005737//cytoplasm;GO:0005829//cytosol;GO:0016021//integral component of membrane	GO:0003674//molecular_function;GO:0005244//voltage-gated ion channel activity	GO:0006811//ion transport;GO:0006813//potassium ion transport;GO:0034765//regulation of ion transmembrane transport;GO:0055085//transmembrane transport;GO:0071805//potassium ion transmembrane transport
SPAC30D11.03	3058	1203	1765	122	148	247	74	76	162	59.062	31.418	37.996	2.145	2.678	4.515	1.423	1.487	3.455	22.969	2.12167	-3.43642	0.000230135	0.00724082	ddx27	ATP-dependent RNA helicase Ddx27/Drs1 (predicted) [Source:PomBase;Acc:SPAC30D11.03]	-	-	-	-	GO:0005634//nucleus;GO:0005730//nucleolus	GO:0000166//nucleotide binding;GO:0003676//nucleic acid binding;GO:0003723//RNA binding;GO:0003724//RNA helicase activity;GO:0004386//helicase activity;GO:0005524//ATP binding;GO:0016787//hydrolase activity	GO:0006364//rRNA processing;GO:0042254//ribosome biogenesis
SPAC139.01c	3792	1620	2456	95	91	110	59	57	158	62.75	36.249	45.3	1.431	1.411	1.723	0.972	0.956	2.887	24.8107	1.605	-3.95032	0.000230224	0.00724082	ath2	Ath1 complex protein Ath2 nuclease, XP-G family (predicted) [Source:PomBase;Acc:SPAC139.01c]	-	-	-	-	GO:0005634//nucleus;GO:0005829//cytosol	GO:0004518//nuclease activity;GO:0004519//endonuclease activity;GO:0004520//endodeoxyribonuclease activity;GO:0016787//hydrolase activity;GO:0017108//5'-flap endonuclease activity;GO:0046872//metal ion binding;GO:0048256//flap endonuclease activity	GO:0006281//DNA repair;GO:0090305//nucleic acid phosphodiester bond hydrolysis
SPBC1773.06c	242	150	300	169	112	236	578	538	820	7.545	6.324	10.425	4.797	3.271	6.964	17.946	16.993	28.229	6.55433	21.056	1.68371	0.000235514	0.00731373	adh8	alcohol dehydrogenase (predicted) [Source:PomBase;Acc:SPBC1773.06c]	-	-	-	-	GO:0005737//cytoplasm;GO:0005829//cytosol	GO:0004022//alcohol dehydrogenase (NAD) activity;GO:0016491//oxidoreductase activity	GO:0006066//alcohol metabolic process;GO:0006091//generation of precursor metabolites and energy;GO:0055114//oxidation-reduction process
SPBC23G7.13c	476	195	434	70	73	86	30	34	27	9.471	5.246	9.625	1.268	1.361	1.619	0.594	0.685	0.593	4.765	0.624	-2.93286	0.000236794	0.00731373	SPBC23G7.13c	urea transmembrane transporter (predicted) [Source:PomBase;Acc:SPBC23G7.13c]	-	-	-	-	GO:0005886//plasma membrane;GO:0016020//membrane;GO:0016021//integral component of membrane	GO:0015204//urea transmembrane transporter activity;GO:0015489//putrescine transmembrane transporter activity;GO:0015606//spermidine transmembrane transporter activity;GO:0022857//transmembrane transporter activity	GO:0015840//urea transport;GO:0015847//putrescine transport;GO:0015848//spermidine transport;GO:0055085//transmembrane transport;GO:0071918//urea transmembrane transport;GO:1903711//spermidine transmembrane transport
SPAC1006.04c	610	313	412	25	27	31	11	15	24	6.954	4.825	5.235	0.259	0.288	0.334	0.125	0.173	0.302	2.9825	0.2	-3.89845	0.000236796	0.00731373	mcp3	Schizosaccharomyces specific protein Mcp3 [Source:PomBase;Acc:SPAC1006.04c]	-	-	-	-	GO:0005737//cytoplasm	GO:0003674//molecular_function	GO:0008150//biological_process;GO:0051321//meiotic cell cycle
SPBC16C6.12c	2178	842	1210	160	127	211	50	78	133	64.428	33.68	39.896	4.309	3.519	5.907	1.473	2.338	4.344	25.2898	2.71833	-3.21776	0.000239116	0.00734144	las1	Las1 pre-rRNA processing protein [Source:PomBase;Acc:SPBC16C6.12c]	-	-	-	-	GO:0000775//chromosome, centromeric region;GO:0000922//spindle pole;GO:0005634//nucleus;GO:0005635//nuclear envelope;GO:0005694//chromosome;GO:0005720//nuclear heterochromatin;GO:0005737//cytoplasm;GO:0005856//cytoskeleton;GO:0030687//preribosome, large subunit precursor	GO:0004519//endonuclease activity	GO:0000448//cleavage in ITS2 between 5.8S rRNA and LSU-rRNA of tricistronic rRNA transcript (SSU-rRNA, 5.8S rRNA, LSU-rRNA);GO:0000460//maturation of 5.8S rRNA;GO:0000470//maturation of LSU-rRNA;GO:0006364//rRNA processing;GO:0030702//chromatin silencing at centromere
SPBC649.04	2265	1823	2084	3721	3119	3328	6533	6845	7129	207.025	225.311	212.314	309.64	267.07	287.893	594.658	633.842	719.477	251.542	649.326	1.36814	0.000242551	0.00740284	uvi15	UV-induced protein Uvi15 [Source:PomBase;Acc:SPBC649.04]	-	-	-	-	GO:0005886//plasma membrane;GO:0009898//cytoplasmic side of plasma membrane;GO:0032153//cell division site;GO:0051286//cell tip	GO:0003674//molecular_function	GO:0008150//biological_process
SPCC1682.13	863	638	839	507	504	470	196	258	252	26.978	26.969	29.234	14.43	14.76	13.906	6.102	8.171	8.698	21.0462	7.657	-1.45871	0.000254621	0.0077255	laf2	Clr6 associated factor 2, Laf2 [Source:PomBase;Acc:SPCC1682.13]	-	-	-	-	GO:0005634//nucleus;GO:0032221//Rpd3S complex;GO:0070210//Rpd3L-Expanded complex;GO:0070461//SAGA-type complex;GO:1990483//Clr6 histone deacetylase complex I''	GO:0003677//DNA binding;GO:0003682//chromatin binding;GO:0003713//transcription coactivator activity;GO:0004402//histone acetyltransferase activity;GO:0005515//protein binding	GO:0006325//chromatin organization;GO:0006338//chromatin remodeling;GO:0006357//regulation of transcription from RNA polymerase II promoter;GO:0016573//histone acetylation;GO:0016575//histone deacetylation;GO:0035066//positive regulation of histone acetylation;GO:0045944//positive regulation of transcription from RNA polymerase II promoter
SPBC646.06c	1497	1083	1410	725	636	794	345	342	372	42.254	41.334	44.359	18.63	16.817	21.211	9.697	9.78	11.594	30.7675	10.357	-1.5708	0.00026289	0.00792975	agn2	glucan endo-1,3-alpha-glucosidase Agn2 [Source:PomBase;Acc:SPBC646.06c]	-	-	-	-	GO:0005634//nucleus;GO:0005737//cytoplasm;GO:0005829//cytosol;GO:1990819//actin fusion focus	GO:0016787//hydrolase activity;GO:0016798//hydrolase activity, acting on glycosyl bonds;GO:0051118//glucan endo-1,3-alpha-glucosidase activity	GO:0007049//cell cycle;GO:0008152//metabolic process;GO:0051301//cell division;GO:0071998//ascospore release from ascus;GO:0072316//alpha-glucan catabolic process involved in ascospore release from ascus;GO:1904541//fungal-type cell wall disassembly involved in conjugation with cellular fusion
SPAC589.09	2280	1005	2207	217	208	223	107	99	166	43.783	26.106	47.239	3.788	3.736	4.06	2.044	1.93	3.53	21.452	2.50133	-3.10034	0.000265734	0.00793797	csr101	sec14 cytosolic factor family, glycerophospholipid-transfer protein Csr1 (predicted) [Source:PomBase;Acc:SPAC589.09]	-	-	-	-	GO:0005739//mitochondrion	-	-
SPAC1B3.09c	1405	553	872	27	45	61	35	29	41	39.068	20.792	27.026	0.684	1.172	1.605	0.969	0.817	1.259	15.0578	1.015	-3.89096	0.000266751	0.00793797	SPAC1B3.09c	Noc2p-Noc3p complex subunit Noc2 family (predicted) [Source:PomBase;Acc:SPAC1B3.09c]	-	-	-	-	GO:0005634//nucleus;GO:0005654//nucleoplasm;GO:0005730//nucleolus;GO:0030690//Noc1p-Noc2p complex;GO:0030691//Noc2p-Noc3p complex	GO:0003674//molecular_function	GO:0042254//ribosome biogenesis;GO:0042273//ribosomal large subunit biogenesis
SPAC23C4.07	518	309	372	86	81	59	37	40	13	8.599	6.948	6.882	1.307	1.26	0.929	0.615	0.675	0.232	4.32083	0.507333	-3.0903	0.000267779	0.00793797	tht2	karyogamy protein Tht2 [Source:PomBase;Acc:SPAC23C4.07]	-	-	-	-	GO:0005634//nucleus	GO:0003674//molecular_function	GO:0000742//karyogamy involved in conjugation with cellular fusion;GO:0007059//chromosome segregation;GO:0051321//meiotic cell cycle
SPBC1198.02	3056	1435	2489	415	348	500	141	179	312	108.839	69.107	98.805	13.456	11.611	16.854	5.001	6.459	12.269	53.112	7.90967	-2.74735	0.000272596	0.00803457	dea2	adenine deaminase Dea2 [Source:PomBase;Acc:SPBC1198.02]	Metabolism;Metabolism	Global and overview maps;Nucleotide metabolism	ko01100//Metabolic pathways;ko00230//Purine metabolism	K01488;K01488	GO:0005634//nucleus;GO:0005737//cytoplasm;GO:0005829//cytosol	GO:0000034//adenine deaminase activity;GO:0008270//zinc ion binding;GO:0016787//hydrolase activity;GO:0019239//deaminase activity;GO:0046872//metal ion binding	GO:0006146//adenine catabolic process;GO:0009117//nucleotide metabolic process;GO:0010389//regulation of G2/M transition of mitotic cell cycle;GO:0043103//hypoxanthine salvage
SPBP4G3.03	12	4	4	56	13	20	181	193	149	0.507	0.228	0.188	2.153	0.514	0.799	7.613	8.258	6.949	0.7315	7.60667	3.37833	0.000289045	0.00847099	fub2	PI31 proteasome regulator Fub2 (predicted) [Source:PomBase;Acc:SPBP4G3.03]	-	-	-	-	GO:0005634//nucleus;GO:0005737//cytoplasm;GO:0005829//cytosol	GO:0003674//molecular_function	GO:0006511//ubiquitin-dependent protein catabolic process
SPAC664.08c	1337	286	497	19	25	17	12	24	22	38.292	11.076	15.866	0.495	0.671	0.461	0.342	0.696	0.696	11.1435	0.578	-4.26899	0.000297774	0.0086775	bfr2	traub family protein involved in ribosome biogenesis (predicted) [Source:PomBase;Acc:SPAC664.08c]	-	-	-	-	GO:0005634//nucleus;GO:0005730//nucleolus	GO:0003674//molecular_function	GO:0000462//maturation of SSU-rRNA from tricistronic rRNA transcript (SSU-rRNA, 5.8S rRNA, LSU-rRNA);GO:0042254//ribosome biogenesis
SPAC21E11.04	796	736	519	239	253	231	1782	1726	1832	36.371	45.503	26.461	9.955	10.824	9.985	81.082	79.91	92.451	23.1832	84.481	1.86555	0.000301915	0.00874796	aca1	L-azetidine-2-carboxylic acid acetyltransferase Aca1 [Source:PomBase;Acc:SPAC21E11.04]	Metabolism;Metabolism;Metabolism	Global and overview maps;Global and overview maps;Amino acid metabolism	ko01100//Metabolic pathways;ko01110//Biosynthesis of secondary metabolites;ko00330//Arginine and proline metabolism	K22842;K22842;K22842	GO:0005634//nucleus;GO:0005737//cytoplasm;GO:0005739//mitochondrion;GO:0005829//cytosol	GO:0008080//N-acetyltransferase activity;GO:0016740//transferase activity;GO:0016746//transferase activity, transferring acyl groups;GO:0046941//azetidine-2-carboxylic acid acetyltransferase activity	GO:0006526//arginine biosynthetic process;GO:0006562//proline catabolic process
SPCC622.04	140	96	98	2	4	13	2	0	2	4.08	3.795	3.199	0.061	0.118	0.359	0.056	0	0.062	1.93533	0.0393333	-5.62069	0.000303584	0.00874796	SPCC622.04	dubious [Source:PomBase;Acc:SPCC622.04]	-	-	-	-	GO:0016020//membrane;GO:0016021//integral component of membrane	-	-
SPCC63.13	186	81	262	346	279	383	987	840	979	9.192	5.413	14.431	15.567	12.916	17.913	48.573	42.054	53.418	12.572	48.015	1.93327	0.000305416	0.00875186	SPCC63.13	DNAJ domain protein [Source:PomBase;Acc:SPCC63.13]	-	-	-	-	GO:0005783//endoplasmic reticulum;GO:0005789//endoplasmic reticulum membrane;GO:0016020//membrane;GO:0016021//integral component of membrane	GO:0030544//Hsp70 protein binding	GO:0008150//biological_process
SPAC926.08c	3152	1423	1789	218	208	332	113	119	207	113.993	69.588	72.115	7.178	7.047	11.364	4.07	4.36	8.266	46.8808	5.56533	-3.07446	0.000308257	0.00878043	rpf2	Brix domain ribosome biogenesis protein Rpf2 [Source:PomBase;Acc:SPAC926.08c]	-	-	-	-	GO:0005634//nucleus;GO:0005730//nucleolus;GO:0005732//small nucleolar ribonucleoprotein complex;GO:0005829//cytosol	GO:0005515//protein binding;GO:0019843//rRNA binding	GO:0000027//ribosomal large subunit assembly;GO:0000463//maturation of LSU-rRNA from tricistronic rRNA transcript (SSU-rRNA, 5.8S rRNA, LSU-rRNA);GO:0000470//maturation of LSU-rRNA;GO:0042273//ribosomal large subunit biogenesis;GO:1902626//assembly of large subunit precursor of preribosome
SPBC3H7.14	1349	695	1024	76	68	93	23	37	88	33.905	23.619	28.686	1.739	1.601	2.212	0.576	0.942	2.442	15.2937	1.32	-3.53432	0.000309818	0.00878043	mug176	BRCT domain protein [Source:PomBase;Acc:SPBC3H7.14]	-	-	-	-	GO:0005634//nucleus;GO:0005737//cytoplasm;GO:0005829//cytosol	GO:0003674//molecular_function	GO:0008150//biological_process;GO:0051321//meiotic cell cycle
MSTRG.5315	12321	8145	4000	23	23	28	41	68	71	247.368	221.121	89.511	0.419	0.432	0.539	0.82	1.392	1.567	93.2317	1.25967	-6.20971	0.000314304	0.0088589	--	KGG51869.1 hypothetical protein DI09_258p10 [Mitosporidium daphniae]	-	-	-	-	-	-	-
SPAC6C3.09	1746	1024	1442	133	120	152	77	70	113	67.03	53.157	61.704	4.649	4.316	5.523	2.944	2.723	4.79	32.7298	3.48567	-3.2311	0.000316917	0.008884	rpp40	RNase P subunit Rpp40 (predicted) [Source:PomBase;Acc:SPAC6C3.09]	Genetic Information Processing;Genetic Information Processing	Translation;Translation	ko03013//Nucleocytoplasmic transport;ko03008//Ribosome biogenesis in eukaryotes	K14530;K14530	GO:0000172//ribonuclease MRP complex;GO:0005634//nucleus;GO:0005655//nucleolar ribonuclease P complex;GO:0005829//cytosol	GO:0000171//ribonuclease MRP activity;GO:0004526//ribonuclease P activity	GO:0000447//endonucleolytic cleavage in ITS1 to separate SSU-rRNA from 5.8S rRNA and LSU-rRNA from tricistronic rRNA transcript (SSU-rRNA, 5.8S rRNA, LSU-rRNA);GO:0001682//tRNA 5'-leader removal
SPBC17A3.08	802	340	517	62	32	46	14	22	42	28.808	16.542	20.726	2.015	1.084	1.557	0.509	0.787	1.662	11.7887	0.986	-3.57967	0.000333778	0.00930609	SPBC17A3.08	TatD homolog (predicted) [Source:PomBase;Acc:SPBC17A3.08]	-	-	-	-	GO:0005634//nucleus;GO:0005737//cytoplasm;GO:0005829//cytosol	GO:0004518//nuclease activity;GO:0008296//3'-5'-exodeoxyribonuclease activity;GO:0016787//hydrolase activity;GO:0016788//hydrolase activity, acting on ester bonds;GO:0046872//metal ion binding	GO:0006309//apoptotic DNA fragmentation
MSTRG.5307	69	44	20	13	6	22	144	192	292	3.239	2.793	1.046	0.556	0.264	0.977	6.731	9.13	15.134	1.47917	10.3317	2.80422	0.000363035	0.0100674	--	-	-	-	-	-	-	-	-
SPBC83.15	2708	1356	1663	263	313	356	125	166	221	92.3	62.496	63.179	8.161	9.994	11.484	4.243	5.732	8.317	41.269	6.09733	-2.75881	0.000372877	0.0102848	SPBC83.15	ribosome biogenesis protein Nsa1 (predicted) [Source:PomBase;Acc:SPBC83.15]	-	-	-	-	GO:0005634//nucleus;GO:0005730//nucleolus;GO:0030687//preribosome, large subunit precursor	GO:0003674//molecular_function;GO:0005515//protein binding	GO:0006364//rRNA processing;GO:0042254//ribosome biogenesis;GO:0042273//ribosomal large subunit biogenesis
SPCC285.05	712	615	2540	321	293	396	124	119	172	15.897	18.567	63.211	6.525	6.129	8.368	2.757	2.692	4.24	19.7828	3.22967	-2.61479	0.000374862	0.0102848	SPCC285.05	purine nucleoside transmembrane transporter (predicted) [Source:PomBase;Acc:SPCC285.05]	-	-	-	-	GO:0005783//endoplasmic reticulum;GO:0016021//integral component of membrane	GO:0003824//catalytic activity;GO:0015211//purine nucleoside transmembrane transporter activity	GO:0009116//nucleoside metabolic process;GO:0015860//purine nucleoside transmembrane transport;GO:0055085//transmembrane transport
SPBC23E6.05	5266	3154	4546	1588	1798	1808	778	837	1021	167.644	135.772	161.31	46.026	53.623	54.475	24.665	26.995	35.889	103.142	29.183	-1.82143	0.000381989	0.0104249	arx1	ribosomal export complex protein Arx1, peptidase family (predicted) [Source:PomBase;Acc:SPBC23E6.05]	-	-	-	-	GO:0005634//nucleus;GO:0005635//nuclear envelope;GO:0005730//nucleolus;GO:0005737//cytoplasm;GO:0005829//cytosol	GO:0003676//nucleic acid binding;GO:0008233//peptidase activity;GO:0008237//metallopeptidase activity;GO:0016787//hydrolase activity;GO:0046872//metal ion binding	GO:0000055//ribosomal large subunit export from nucleus;GO:0006508//proteolysis;GO:0042273//ribosomal large subunit biogenesis
SPBC530.10c	19162	13558	17623	15136	16871	20608	35709	36083	32115	487.889	466.784	500.132	350.859	402.415	496.601	905.434	930.754	902.86	450.78	913.016	1.01822	0.000384473	0.0104374	anc1	mitochondrial adenine nucleotide carrier Anc1 [Source:PomBase;Acc:SPBC530.10c]	-	-	-	-	GO:0005739//mitochondrion;GO:0005743//mitochondrial inner membrane;GO:0016020//membrane;GO:0016021//integral component of membrane	GO:0005471//ATP:ADP antiporter activity;GO:0022857//transmembrane transporter activity	GO:0055085//transmembrane transport;GO:1990544//mitochondrial ATP transmembrane transport
SPAC1F8.01	48	21	32	4	4	6	145	140	276	1.103	0.654	0.822	0.085	0.086	0.13	3.314	3.256	6.993	0.48	4.521	3.23554	0.000387363	0.0104608	ght3	hexose transmembrane transporter Ght3 [Source:PomBase;Acc:SPAC1F8.01]	Cellular Processes	Cell growth and death	ko04113//Meiosis - yeast	K08139	GO:0005886//plasma membrane;GO:0005887//integral component of plasma membrane;GO:0016020//membrane;GO:0016021//integral component of membrane;GO:0031520//plasma membrane of cell tip	GO:0005215//transporter activity;GO:0005351//sugar:proton symporter activity;GO:0015128//gluconate transmembrane transporter activity;GO:0015149//hexose transmembrane transporter activity;GO:0022857//transmembrane transporter activity	GO:0008643//carbohydrate transport;GO:0008645//hexose transport;GO:0035429//gluconate transmembrane transport;GO:0055085//transmembrane transport;GO:0098704//carbohydrate import across plasma membrane;GO:1902600//hydrogen ion transmembrane transport;GO:1904659//glucose transmembrane transport
SPBC16H5.15	344	214	198	40	27	45	17	14	17	20.731	17.395	13.303	2.177	1.496	2.551	1.006	0.863	1.112	9.60883	0.993667	-3.27353	0.000396078	0.0106405	SPBC16H5.15	conserved fungal protein [Source:PomBase;Acc:SPBC16H5.15]	-	-	-	-	GO:0005634//nucleus;GO:0005737//cytoplasm;GO:0005829//cytosol	GO:0003674//molecular_function	GO:0008150//biological_process
SPBC21H7.05	950	445	716	107	104	101	56	42	68	21.09	13.358	17.717	2.163	2.163	2.122	1.238	0.945	1.667	9.76883	1.28333	-2.92829	0.000421463	0.0112347	sfc6	transcription factor TFIIIC complex subunit Sfc6 [Source:PomBase;Acc:SPBC21H7.05]	-	-	-	-	GO:0000127//transcription factor TFIIIC complex;GO:0000790//nuclear chromatin;GO:0005634//nucleus;GO:0005829//cytosol	GO:0000995//transcription factor activity, core RNA polymerase III binding;GO:0003677//DNA binding;GO:0005515//protein binding;GO:0043035//chromatin insulator sequence binding;GO:0071443//tDNA binding	GO:0006383//transcription from RNA polymerase III promoter;GO:0006384//transcription initiation from RNA polymerase III promoter
SPCC338.07c	3284	1528	2289	407	356	348	156	179	295	56.069	35.276	43.56	6.326	5.694	5.623	2.652	3.096	5.561	25.4247	3.76967	-2.75372	0.000422554	0.0112347	naa15	NatA N-acetyltransferase complex regulatory subunit Naa15 (predicted) [Source:PomBase;Acc:SPCC338.07c]	-	-	-	-	GO:0005737//cytoplasm;GO:0031415//NatA complex	GO:0004596//peptide alpha-N-acetyltransferase activity;GO:0005515//protein binding;GO:0010698//acetyltransferase activator activity	GO:0017196//N-terminal peptidyl-methionine acetylation;GO:0043085//positive regulation of catalytic activity;GO:1902391//positive regulation of N-terminal peptidyl-serine acetylation
SPBC9B6.07	1930	1280	1362	274	222	393	112	148	208	109.611	98.299	86.218	14.167	11.811	21.124	6.335	8.516	13.043	56.8717	9.298	-2.61272	0.00042991	0.0113666	nop52	nucleolar protein Nop52 family Rrp1 (predicted) [Source:PomBase;Acc:SPBC9B6.07]	-	-	-	-	GO:0005634//nucleus;GO:0005730//nucleolus;GO:0030687//preribosome, large subunit precursor;GO:0030688//preribosome, small subunit precursor	GO:0003674//molecular_function	GO:0006364//rRNA processing
SPBC1773.14	701	325	699	109	91	110	44	40	66	16.797	10.53	18.669	2.378	2.043	2.495	1.05	0.971	1.746	8.81867	1.25567	-2.81211	0.000433914	0.0113666	arg7	argininosuccinate lyase [Source:PomBase;Acc:SPBC1773.14]	Metabolism;Metabolism;Metabolism;Metabolism;Metabolism;Metabolism	Global and overview maps;Global and overview maps;Global and overview maps;Global and overview maps;Amino acid metabolism;Amino acid metabolism	ko01100//Metabolic pathways;ko01110//Biosynthesis of secondary metabolites;ko01130//Biosynthesis of antibiotics;ko01230//Biosynthesis of amino acids;ko00250//Alanine, aspartate and glutamate metabolism;ko00220//Arginine biosynthesis	K01755;K01755;K01755;K01755;K01755;K01755	GO:0005737//cytoplasm;GO:0005829//cytosol	GO:0003824//catalytic activity;GO:0004056//argininosuccinate lyase activity;GO:0016829//lyase activity	GO:0000050//urea cycle;GO:0006526//arginine biosynthetic process;GO:0008652//cellular amino acid biosynthetic process;GO:0042450//arginine biosynthetic process via ornithine
SPBC14C8.13	1093	524	849	62	47	77	39	21	64	13.625	8.835	11.798	0.701	0.552	0.914	0.487	0.263	0.884	6.07083	0.544667	-3.47845	0.000434124	0.0113666	ber1	SRR1 family protein involved in microtubule-based process Ber1 (predicted) [Source:PomBase;Acc:SPBC14C8.13]	-	-	-	-	GO:0005634//nucleus;GO:0005737//cytoplasm;GO:0005829//cytosol	GO:0003674//molecular_function	GO:0007017//microtubule-based process;GO:0007026//negative regulation of microtubule depolymerization;GO:0007623//circadian rhythm
SPCC569.07	1104	438	781	20	24	26	15	17	42	20.892	11.208	16.473	0.345	0.425	0.466	0.283	0.326	0.878	8.3015	0.495667	-4.06593	0.000437459	0.011396	SPCC569.07	aromatic aminotransferase (predicted) [Source:PomBase;Acc:SPCC569.07]	Metabolism;Metabolism;Metabolism;Metabolism;Metabolism;Metabolism;Metabolism;Metabolism;Metabolism;Metabolism;Metabolism;Metabolism	Global and overview maps;Global and overview maps;Global and overview maps;Global and overview maps;Amino acid metabolism;Global and overview maps;Amino acid metabolism;Amino acid metabolism;Amino acid metabolism;Amino acid metabolism;Amino acid metabolism;Metabolism of cofactors and vitamins	ko01100//Metabolic pathways;ko01110//Biosynthesis of secondary metabolites;ko01130//Biosynthesis of antibiotics;ko01230//Biosynthesis of amino acids;ko00270//Cysteine and methionine metabolism;ko01210//2-Oxocarboxylic acid metabolism;ko00400//Phenylalanine, tyrosine and tryptophan biosynthesis;ko00350//Tyrosine metabolism;ko00300//Lysine biosynthesis;ko00360//Phenylalanine metabolism;ko00380//Try…	K00838;K00838;K00838;K00838;K00838;K00838;K00838;K00838;K00838;K00838;K00838;K00838	GO:0005634//nucleus;GO:0005737//cytoplasm;GO:0005829//cytosol	GO:0003824//catalytic activity;GO:0008483//transaminase activity;GO:0008793//aromatic-amino-acid:2-oxoglutarate aminotransferase activity;GO:0016740//transferase activity;GO:0030170//pyridoxal phosphate binding;GO:0047536//2-aminoadipate transaminase activity;GO:0080130//L-phenylalanine:2-oxoglutarate aminotransferase activity	GO:0006571//tyrosine biosynthetic process;GO:0009058//biosynthetic process;GO:0009072//aromatic amino acid family metabolic process;GO:0009073//aromatic amino acid family biosynthetic process;GO:1901605//alpha-amino acid metabolic process
SPBC19G7.14c	940	281	476	37	15	18	25	7	23	28.926	11.684	16.351	1.04	0.427	0.525	0.776	0.225	0.79	9.8255	0.597	-4.04073	0.000440037	0.0114056	cog5	Golgi transport complex subunit Cog5 (predicted) [Source:PomBase;Acc:SPBC19G7.14c]	-	-	-	-	GO:0000139//Golgi membrane;GO:0005737//cytoplasm;GO:0005794//Golgi apparatus;GO:0005829//cytosol;GO:0016020//membrane;GO:0017119//Golgi transport complex	GO:0003674//molecular_function	GO:0006886//intracellular protein transport;GO:0006891//intra-Golgi vesicle-mediated transport;GO:0015031//protein transport
SPAC12B10.04	620	206	331	26	26	42	16	19	19	19.139	8.599	11.389	0.731	0.752	1.227	0.492	0.594	0.648	6.97283	0.578	-3.5926	0.000444579	0.0114657	pby1	tubulin-tyrosine ligase Pby1 (predicted) [Source:PomBase;Acc:SPAC12B10.04]	-	-	-	-	GO:0000932//cytoplasmic mRNA processing body;GO:0005634//nucleus;GO:0005737//cytoplasm;GO:0005829//cytosol	GO:0004835//tubulin-tyrosine ligase activity;GO:0016874//ligase activity	GO:0000226//microtubule cytoskeleton organization;GO:0006464//cellular protein modification process;GO:0018166//C-terminal protein-tyrosinylation
SPCC569.08c	4163	2874	2694	2277	2168	1424	932	1003	989	118.359	110.49	85.373	58.939	57.744	38.318	26.388	28.89	31.047	78.2038	28.775	-1.44242	0.000458256	0.0117596	ade5	phosphoribosylglycinamide formyltransferase (predicted) [Source:PomBase;Acc:SPCC569.08c]	Metabolism;Metabolism;Metabolism;Metabolism;Metabolism	Global and overview maps;Global and overview maps;Global and overview maps;Nucleotide metabolism;Metabolism of cofactors and vitamins	ko01100//Metabolic pathways;ko01110//Biosynthesis of secondary metabolites;ko01130//Biosynthesis of antibiotics;ko00230//Purine metabolism;ko00670//One carbon pool by folate	K00601;K00601;K00601;K00601;K00601	GO:0005634//nucleus	GO:0004644//phosphoribosylglycinamide formyltransferase activity;GO:0016740//transferase activity;GO:0016742//hydroxymethyl-, formyl- and related transferase activity	GO:0006164//purine nucleotide biosynthetic process;GO:0006189//'de novo' IMP biosynthetic process;GO:0009058//biosynthetic process;GO:0046084//adenine biosynthetic process
SPBC16E9.03c	650	377	561	44	49	52	22	26	41	21.05	16.51	20.251	1.297	1.487	1.592	0.71	0.853	1.466	10.3645	1.00967	-3.3597	0.000461352	0.0117805	coa1	mitochondrial inner membrane protein involved in respiratory chain complex IV assembly Coa1 (predicted) [Source:PomBase;Acc:SPBC16E9.03c]	-	-	-	-	GO:0005739//mitochondrion;GO:0005743//mitochondrial inner membrane;GO:0016020//membrane;GO:0016021//integral component of membrane;GO:0031305//integral component of mitochondrial inner membrane	GO:0003674//molecular_function	GO:0033617//mitochondrial respiratory chain complex IV assembly
SPCC1884.01	259	103	137	18	13	17	7	5	8	8.435	4.536	4.973	0.534	0.397	0.524	0.227	0.165	0.288	3.23317	0.226667	-3.8343	0.000471931	0.0119912	SPCC1884.01	Schizosaccharomyces pombe specific protein [Source:PomBase;Acc:SPCC1884.01]	-	-	-	-	GO:0005575//cellular_component	GO:0003674//molecular_function	GO:0008150//biological_process
MSTRG.4396	41732	36527	14098	274	307	394	873	729	885	738.6	726.505	333.885	7.675	7.678	6.73	17.48	17.682	24.418	303.512	19.86	-3.93382	0.000478397	0.0120959	ART2	KAG9300028.1 hypothetical protein G9A89_009756 [Geosiphon pyriformis]	-	-	-	-	-	-	-
SPAC11D3.19	165	97	110	123	90	311	571	549	483	5.256	4.178	3.906	3.567	2.686	9.377	18.115	17.719	16.99	4.82833	17.608	1.86663	0.000482236	0.0121148	SPAC11D3.19	Schizosaccharomyces pombe specific protein [Source:PomBase;Acc:SPAC11D3.19]	-	-	-	-	GO:0016020//membrane;GO:0016021//integral component of membrane	GO:0003674//molecular_function	GO:0008150//biological_process
SPCC1020.07	1312	801	971	289	242	271	108	127	170	38.065	31.424	31.4	7.634	6.577	7.441	3.12	3.733	5.446	20.4235	4.09967	-2.31665	0.000483839	0.0121148	SPCC1020.07	pseudouridine-5'-phosphatase (predicted) [Source:PomBase;Acc:SPCC1020.07]	-	-	-	-	GO:0005634//nucleus;GO:0005737//cytoplasm;GO:0005829//cytosol	GO:0000287//magnesium ion binding;GO:0016787//hydrolase activity;GO:1990738//pseudouridine 5'-phosphatase activity	GO:0016075//rRNA catabolic process;GO:0016311//dephosphorylation;GO:0043097//pyrimidine nucleoside salvage
SPAC806.08c	508	149	302	9	10	18	5	13	10	10.125	4.016	6.709	0.163	0.187	0.34	0.099	0.262	0.22	3.59	0.193667	-4.21234	0.000493411	0.0122948	mod21	gamma tubulin complex subunit Mod21 [Source:PomBase;Acc:SPAC806.08c]	-	-	-	-	GO:0000923//equatorial microtubule organizing center;GO:0000930//gamma-tubulin complex;GO:0005634//nucleus;GO:0005737//cytoplasm;GO:0005816//spindle pole body;GO:0005829//cytosol;GO:0005856//cytoskeleton;GO:0005874//microtubule;GO:0044732//mitotic spindle pole body	GO:0003674//molecular_function	GO:0000917//barrier septum assembly;GO:0007049//cell cycle;GO:0051301//cell division;GO:0051415//interphase microtubule nucleation by interphase microtubule organizing center
SPCC1620.13	185	78	79	22	23	25	4	9	7	7.684	4.368	3.645	0.827	0.896	0.988	0.184	0.392	0.307	3.068	0.294333	-3.38178	0.000518418	0.0127569	SPCC1620.13	phosphoglycerate mutase family (predicted) [Source:PomBase;Acc:SPCC1620.13]	-	-	-	-	GO:0005634//nucleus	GO:0016787//hydrolase activity	GO:0008150//biological_process
SPBP4H10.20	849	489	703	75	52	85	34	40	57	28.938	22.537	26.708	2.327	1.66	2.742	1.154	1.381	2.145	14.152	1.56	-3.18139	0.000521115	0.0127569	nhm1	m7G(5')pppN diphosphatase Nhm1 [Source:PomBase;Acc:SPBP4H10.20]	Genetic Information Processing	Folding, sorting and degradation	ko03018//RNA degradation	K12584	GO:0000932//cytoplasmic mRNA processing body;GO:0005634//nucleus;GO:0005737//cytoplasm;GO:0005829//cytosol	GO:0000340//RNA 7-methylguanosine cap binding;GO:0016787//hydrolase activity;GO:0050072//m7G(5')pppN diphosphatase activity	GO:0000290//deadenylation-dependent decapping of nuclear-transcribed mRNA
SPCC1494.04c	863	343	539	131	126	142	51	47	86	25.773	13.851	17.942	3.562	3.525	4.014	1.517	1.422	2.836	11.4445	1.925	-2.57172	0.000521145	0.0127569	tyr1	prephenate dehydrogenase [NADP+] Tyr1 (predicted) [Source:PomBase;Acc:SPCC1494.04c]	Metabolism;Metabolism;Metabolism;Metabolism	Global and overview maps;Global and overview maps;Global and overview maps;Amino acid metabolism	ko01100//Metabolic pathways;ko01110//Biosynthesis of secondary metabolites;ko01130//Biosynthesis of antibiotics;ko00400//Phenylalanine, tyrosine and tryptophan biosynthesis	K00211;K00211;K00211;K00211	GO:0005737//cytoplasm;GO:0005829//cytosol	GO:0004665//prephenate dehydrogenase (NADP+) activity;GO:0008977//prephenate dehydrogenase activity;GO:0016491//oxidoreductase activity;GO:0070403//NAD+ binding	GO:0006571//tyrosine biosynthetic process;GO:0008652//cellular amino acid biosynthetic process;GO:0009073//aromatic amino acid family biosynthetic process;GO:0055114//oxidation-reduction process
SPAC16C9.07	1456	506	841	27	42	65	21	44	50	21.638	10.168	13.931	0.365	0.585	0.914	0.311	0.662	0.82	7.9335	0.597667	-3.73054	0.000523467	0.0127569	pom2	DYRK family protein kinase Pom2 [Source:PomBase;Acc:SPAC16C9.07]	-	-	-	-	GO:0005737//cytoplasm;GO:0005739//mitochondrion;GO:0005826//actomyosin contractile ring;GO:0005856//cytoskeleton;GO:0032153//cell division site	GO:0000166//nucleotide binding;GO:0004672//protein kinase activity;GO:0004674//protein serine/threonine kinase activity;GO:0005524//ATP binding;GO:0016301//kinase activity;GO:0016740//transferase activity	GO:0006468//protein phosphorylation;GO:0010821//regulation of mitochondrion organization;GO:0016310//phosphorylation;GO:0018105//peptidyl-serine phosphorylation;GO:0018107//peptidyl-threonine phosphorylation;GO:0023052//signaling;GO:0051321//meiotic cell cycle;GO:0051445//regulation of meiotic cell cycle;GO:1902412//regulation of mitotic cytokinesis
SPAC26F1.04c	1436	955	1409	691	797	654	2776	2618	2463	34.838	31.328	38.1	15.262	18.114	15.016	67.067	64.345	65.977	25.443	65.7963	1.37074	0.000524322	0.0127569	etr1	enoyl-[acyl-carrier protein] reductase (predicted) [Source:PomBase;Acc:SPAC26F1.04c]	Metabolism;Metabolism;Metabolism	Global and overview maps;Global and overview maps;Lipid metabolism	ko01100//Metabolic pathways;ko01212//Fatty acid metabolism;ko00062//Fatty acid elongation	K07512;K07512;K07512	GO:0005737//cytoplasm;GO:0005739//mitochondrion;GO:0005759//mitochondrial matrix	GO:0008270//zinc ion binding;GO:0016491//oxidoreductase activity;GO:0016631//enoyl-[acyl-carrier-protein] reductase activity;GO:0019166//trans-2-enoyl-CoA reductase (NADPH) activity	GO:0006629//lipid metabolic process;GO:0006631//fatty acid metabolic process;GO:0006633//fatty acid biosynthetic process;GO:0055114//oxidation-reduction process
SPCC663.13c	567	353	390	110	135	109	53	59	53	38.871	32.751	29.802	6.879	8.696	7.056	3.645	4.093	3.995	20.6758	3.911	-2.40234	0.000532987	0.0129068	naa50	NatA N-acetyltransferase subunit Naa50 (predicted) [Source:PomBase;Acc:SPCC663.13c]	-	-	-	-	GO:0005634//nucleus;GO:0005737//cytoplasm;GO:0005829//cytosol;GO:0031415//NatA complex	GO:0008080//N-acetyltransferase activity;GO:0016740//transferase activity;GO:0016746//transferase activity, transferring acyl groups;GO:0034212//peptide N-acetyltransferase activity	GO:0017196//N-terminal peptidyl-methionine acetylation
SPCPB16A4.04c	866	439	547	156	179	189	66	73	106	25.537	17.505	17.979	4.188	4.945	5.275	1.938	2.181	3.451	12.5715	2.52333	-2.31675	0.000536857	0.0129398	trm8	tRNA (guanine-N7-)-methyltransferase catalytic subunit Trm8 (predicted) [Source:PomBase;Acc:SPCPB16A4.04c]	-	-	-	-	GO:0005634//nucleus;GO:0005730//nucleolus	GO:0000049//tRNA binding;GO:0003723//RNA binding;GO:0008168//methyltransferase activity;GO:0008176//tRNA (guanine-N7-)-methyltransferase activity;GO:0016740//transferase activity	GO:0006400//tRNA modification;GO:0008033//tRNA processing;GO:0030488//tRNA methylation;GO:0032259//methylation;GO:0036265//RNA (guanine-N7)-methylation
SPBC1861.06c	269	106	222	24	0	18	0	1	7	8.013	4.271	7.381	0.658	0	0.503	0	0.03	0.224	3.471	0.0846667	-5.35741	0.000544332	0.0130589	mug131	UPF0300 family protein 4 [Source:PomBase;Acc:SPBC1861.06c]	-	-	-	-	GO:0005794//Golgi apparatus	GO:0003674//molecular_function	GO:0008150//biological_process;GO:0051321//meiotic cell cycle
SPAC1486.09	1932	867	1128	143	160	234	78	91	145	61.758	37.475	40.19	4.162	4.791	7.079	2.483	2.947	5.118	25.9092	3.516	-2.88146	0.000548387	0.0130953	nob1	ribosome biogenesis protein Nob1 (predicted) [Source:PomBase;Acc:SPAC1486.09]	Genetic Information Processing	Translation	ko03008//Ribosome biogenesis in eukaryotes	K11883	GO:0005634//nucleus;GO:0005730//nucleolus;GO:0005737//cytoplasm;GO:0030688//preribosome, small subunit precursor	GO:0003723//RNA binding;GO:0004518//nuclease activity;GO:0004521//endoribonuclease activity;GO:0016787//hydrolase activity;GO:0046872//metal ion binding	GO:0000469//cleavage involved in rRNA processing;GO:0000478//endonucleolytic cleavage involved in rRNA processing;GO:0030490//maturation of SSU-rRNA;GO:0042254//ribosome biogenesis;GO:0042274//ribosomal small subunit biogenesis
SPBC1718.02	121	81	36	26	19	27	4	6	6	3.568	3.23	1.183	0.698	0.525	0.754	0.117	0.179	0.195	1.65967	0.163667	-3.34206	0.000553076	0.0131464	hop1	linear element associated protein Hop1 [Source:PomBase;Acc:SPBC1718.02]	-	-	-	-	GO:0005694//chromosome;GO:0005737//cytoplasm;GO:0030998//linear element	GO:0003677//DNA binding;GO:0046872//metal ion binding;GO:0061659//ubiquitin-like protein ligase activity	GO:0007131//reciprocal meiotic recombination;GO:0051321//meiotic cell cycle;GO:0070647//protein modification by small protein conjugation or removal
SPAC22E12.13c	8039	4845	5864	4218	3870	4866	2074	2220	2486	346.416	282.312	281.653	165.48	156.228	198.454	89.003	96.917	118.285	238.424	101.402	-1.23345	0.000562367	0.0133059	rlp24	ribosomal L24-like protein involved in ribosome biogenesis Rlp24 (predicted) [Source:PomBase;Acc:SPAC22E12.13c]	Genetic Information Processing	Translation	ko03010//Ribosome	K02896	GO:0005634//nucleus;GO:0005730//nucleolus;GO:0005737//cytoplasm;GO:0022625//cytosolic large ribosomal subunit;GO:0030687//preribosome, large subunit precursor	GO:0003674//molecular_function;GO:0003723//RNA binding;GO:0003735//structural constituent of ribosome	GO:0000027//ribosomal large subunit assembly;GO:0006412//translation;GO:0042254//ribosome biogenesis;GO:0042273//ribosomal large subunit biogenesis;GO:1902626//assembly of large subunit precursor of preribosome
SPCC364.01	740	379	527	55	71	70	40	36	39	22.858	15.83	18.145	1.547	2.055	2.046	1.23	1.127	1.33	10.4135	1.229	-3.0829	0.000569463	0.0134	cif1	calnexin independence factor Cif1 [Source:PomBase;Acc:SPCC364.01]	-	-	-	-	GO:0005634//nucleus;GO:0005730//nucleolus	GO:0003674//molecular_function	GO:0006984//ER-nucleus signaling pathway
SPBC16D10.01c	2371	906	1361	101	85	87	52	61	119	32.232	16.658	20.623	1.25	1.084	1.12	0.7	0.84	1.786	12.1612	1.10867	-3.45538	0.00057154	0.0134	SPBC16D10.01c	conserved fungal protein [Source:PomBase;Acc:SPBC16D10.01c]	-	-	-	-	GO:0005634//nucleus;GO:0005730//nucleolus;GO:0005737//cytoplasm	GO:0003674//molecular_function;GO:0005515//protein binding	GO:0008150//biological_process;GO:0042254//ribosome biogenesis
SPAC23C11.06c	1453	850	1382	4061	2789	4042	8668	8448	9990	34.569	27.345	36.648	87.962	62.162	91.014	205.371	203.623	262.433	56.6167	223.809	1.98297	0.000578791	0.0135086	SPAC23C11.06c	hydrolase (inferred_from_context) [Source:PomBase;Acc:SPAC23C11.06c]	-	-	-	-	GO:0005737//cytoplasm;GO:0016020//membrane;GO:0016021//integral component of membrane;GO:0071627//integral component of fungal-type vacuolar membrane	GO:0016787//hydrolase activity	GO:0008150//biological_process
SPAC821.07c	2380	1411	1986	241	248	359	118	147	246	42.847	34.365	39.866	3.953	4.183	6.122	2.118	2.682	4.896	21.8893	3.232	-2.75973	0.000592002	0.0136808	moc3	transcription factor Moc3 [Source:PomBase;Acc:SPAC821.07c]	-	-	-	-	GO:0005634//nucleus	GO:0000978//RNA polymerase II core promoter proximal region sequence-specific DNA binding;GO:0000981//RNA polymerase II transcription factor activity, sequence-specific DNA binding;GO:0003677//DNA binding;GO:0005515//protein binding;GO:0008270//zinc ion binding;GO:0046872//metal ion binding	GO:0006355//regulation of transcription, DNA-templated;GO:0006357//regulation of transcription from RNA polymerase II promoter;GO:0031139//positive regulation of conjugation with cellular fusion
SPBC1348.01	106	38	46	4	3	0	0	0	0	3.215	1.548	1.546	0.114	0.086	0	0	0	0	1.08483	0.001	-10.0833	0.000592551	0.0136808	SPBC1348.01	S. pombe specific DUF999 protein family 5 [Source:PomBase;Acc:SPBC1348.01]	-	-	-	-	GO:0000324//fungal-type vacuole;GO:0005773//vacuole;GO:0005774//vacuolar membrane;GO:0016020//membrane;GO:0016021//integral component of membrane	GO:0003674//molecular_function	GO:0008150//biological_process
SPAC3G6.05	7480	6687	2685	359	389	299	317	278	349	218.098	263.646	87.261	9.53	10.626	8.251	9.205	8.212	11.236	99.5687	9.551	-3.38197	0.000594124	0.0136808	SPAC3G6.05	mitochondrial Mpv17/PMP22 family protein 1 (predicted) [Source:PomBase;Acc:SPAC3G6.05]	Cellular Processes	Transport and catabolism	ko04146//Peroxisome	K13348	GO:0005737//cytoplasm;GO:0005739//mitochondrion;GO:0005743//mitochondrial inner membrane;GO:0016020//membrane;GO:0016021//integral component of membrane	GO:0003674//molecular_function	GO:0008150//biological_process
SPBP4H10.09	54	22	63	8	10	29	216	165	207	1.652	0.91	2.148	0.223	0.287	0.84	6.579	5.113	6.991	1.01	6.22767	2.62434	0.000601647	0.0137719	rsv1	transcription factor Rsv1 [Source:PomBase;Acc:SPBP4H10.09]	-	-	-	-	GO:0005634//nucleus;GO:0005737//cytoplasm;GO:0072686//mitotic spindle	GO:0000978//RNA polymerase II core promoter proximal region sequence-specific DNA binding;GO:0000981//RNA polymerase II transcription factor activity, sequence-specific DNA binding;GO:0003676//nucleic acid binding;GO:0003677//DNA binding;GO:0046872//metal ion binding	GO:0000433//negative regulation of transcription from RNA polymerase II promoter by glucose;GO:0010672//regulation of transcription from RNA polymerase II promoter involved in meiotic cell cycle
SPAC343.20	391	275	373	1255	742	1167	2480	2881	2658	9.101	8.649	9.682	26.608	16.179	25.715	57.513	67.952	68.341	15.989	64.602	2.0145	0.000603421	0.0137719	SPAC343.20	dubious [Source:PomBase;Acc:SPAC343.20]	-	-	-	-	-	-	-
SPAC31A2.02	1313	814	978	143	148	196	84	78	123	75.209	63.047	62.441	7.457	7.942	10.626	4.792	4.526	7.779	37.787	5.699	-2.72911	0.000624152	0.0141357	trm112	protein and tRNA methyltransferase regulatory subunit Trm112 (predicted) [Source:PomBase;Acc:SPAC31A2.02]	-	-	-	-	GO:0005634//nucleus;GO:0005737//cytoplasm;GO:0005829//cytosol;GO:0035657//eRF1 methyltransferase complex;GO:0043528//tRNA (m2G10) methyltransferase complex	GO:0003674//molecular_function;GO:0046982//protein heterodimerization activity	GO:0018364//peptidyl-glutamine methylation;GO:0030488//tRNA methylation;GO:0070476//rRNA (guanine-N7)-methylation;GO:2000765//regulation of cytoplasmic translation
SPBP23A10.17	470	202	249	25	14	5	0	14	7	12.602	7.299	7.426	0.614	0.339	0.133	0	0.388	0.22	4.7355	0.202667	-4.54634	0.000626886	0.0141357	SPBP23A10.17	conserved fungal protein [Source:PomBase;Acc:SPBP23A10.17]	-	-	-	-	GO:0005575//cellular_component	GO:0003674//molecular_function	GO:0008150//biological_process
SPBC1706.03	694	222	432	18	21	14	14	9	24	10.698	4.627	7.422	0.253	0.303	0.204	0.215	0.141	0.408	3.91783	0.254667	-3.94337	0.000630835	0.0141357	fzo1	mitochondrial dynamin family fusion GTPase protein (predicted) [Source:PomBase;Acc:SPBC1706.03]	-	-	-	-	GO:0005739//mitochondrion;GO:0005741//mitochondrial outer membrane;GO:0016020//membrane;GO:0016021//integral component of membrane;GO:0031307//integral component of mitochondrial outer membrane	GO:0000166//nucleotide binding;GO:0003924//GTPase activity;GO:0005525//GTP binding;GO:0016787//hydrolase activity	GO:0008053//mitochondrial fusion
SPBC29A10.11c	1553	727	1370	70	59	93	56	45	88	40.354	25.544	39.679	1.656	1.436	2.287	1.449	1.185	2.525	18.4927	1.71967	-3.42675	0.000632085	0.0141357	vps902	guanyl-nucleotide exchange factor Vps902 (predicted) [Source:PomBase;Acc:SPBC29A10.11c]	-	-	-	-	GO:0005737//cytoplasm;GO:0005829//cytosol	GO:0005085//guanyl-nucleotide exchange factor activity;GO:0005096//GTPase activator activity	GO:0016192//vesicle-mediated transport;GO:0043547//positive regulation of GTPase activity
SPBPB8B6.02c	2	0	3	8	1	5	45	47	66	0.044	0	0.073	0.159	0.02	0.103	0.979	1.04	1.591	0.0665	1.20333	4.17754	0.000633065	0.0141357	SPBPB8B6.02c	urea transmembrane transporter (predicted) [Source:PomBase;Acc:SPBPB8B6.02c]	-	-	-	-	GO:0005783//endoplasmic reticulum;GO:0005789//endoplasmic reticulum membrane;GO:0005886//plasma membrane;GO:0016020//membrane;GO:0016021//integral component of membrane	GO:0015204//urea transmembrane transporter activity;GO:0015489//putrescine transmembrane transporter activity;GO:0015606//spermidine transmembrane transporter activity;GO:0022857//transmembrane transporter activity	GO:0015840//urea transport;GO:0015847//putrescine transport;GO:0015848//spermidine transport;GO:0055085//transmembrane transport;GO:0071918//urea transmembrane transport;GO:1903711//spermidine transmembrane transport
SPCC1753.04	4693	2216	3544	503	441	600	248	250	458	149.505	95.458	125.841	14.589	13.161	18.09	7.868	8.069	16.11	69.4407	10.6823	-2.70055	0.000639615	0.0142019	tol1	3'(2'),5'-bisphosphate nucleotidase/inositol-1,4- bisphosphate 1-phosphatase [Source:PomBase;Acc:SPCC1753.04]	Metabolism;Metabolism;Metabolism	Global and overview maps;Global and overview maps;Energy metabolism	ko01100//Metabolic pathways;ko01130//Biosynthesis of antibiotics;ko00920//Sulfur metabolism	K01082;K01082;K01082	GO:0005634//nucleus;GO:0005829//cytosol	GO:0004441//inositol-1,4-bisphosphate 1-phosphatase activity;GO:0008441//3'(2'),5'-bisphosphate nucleotidase activity;GO:0016787//hydrolase activity;GO:0042578//phosphoric ester hydrolase activity;GO:0046872//metal ion binding;GO:0052829//inositol-1,3,4-trisphosphate 1-phosphatase activity	GO:0000103//sulfate assimilation;GO:0006790//sulfur compound metabolic process;GO:0016311//dephosphorylation;GO:0046854//phosphatidylinositol phosphorylation;GO:0048015//phosphatidylinositol-mediated signaling
SPAC4H3.06	948	573	689	178	183	227	87	104	109	20.492	16.762	16.605	3.501	3.716	4.654	1.869	2.284	2.594	10.955	2.249	-2.28423	0.000643708	0.0142019	SPAC4H3.06	human C19orf60 homolog [Source:PomBase;Acc:SPAC4H3.06]	-	-	-	-	GO:0005634//nucleus;GO:0005737//cytoplasm;GO:0005829//cytosol	GO:0003674//molecular_function	GO:0008150//biological_process
SPAC3G9.01	933	458	794	15	28	40	32	24	29	23.462	15.573	22.255	0.343	0.66	0.952	0.801	0.611	0.805	10.5408	0.739	-3.83427	0.000644291	0.0142019	nsk1	Clp1-interacting, microtubule plus-end binding Nsk1 [Source:PomBase;Acc:SPAC3G9.01]	-	-	-	-	GO:0000775//chromosome, centromeric region;GO:0000776//kinetochore;GO:0000777//condensed chromosome kinetochore;GO:0000942//condensed nuclear chromosome outer kinetochore;GO:0005634//nucleus;GO:0005654//nucleoplasm;GO:0005694//chromosome;GO:0005730//nucleolus;GO:0005737//cytoplasm;GO:0005819//spindle;GO:0005856//cytoskeleton;GO:0044732//mitotic spindle pole body;GO:0044816//Nsk1-Dlc1 complex;GO:0…	GO:0051010//microtubule plus-end binding	GO:0051315//attachment of mitotic spindle microtubules to kinetochore;GO:0072766//centromere clustering at the nuclear envelope
SPAC10F6.10	300	38	96	0	3	0	1	0	0	8.193	1.395	2.915	0	0.065	0	0.029	0	0	2.09467	0.00966667	-7.75949	0.000651311	0.0142956	rio1	protein kinase, RIO family Rio1 (predicted) [Source:PomBase;Acc:SPAC10F6.10]	Genetic Information Processing	Translation	ko03008//Ribosome biogenesis in eukaryotes	K07178	GO:0005634//nucleus;GO:0005737//cytoplasm;GO:0005829//cytosol;GO:0030688//preribosome, small subunit precursor	GO:0000166//nucleotide binding;GO:0004674//protein serine/threonine kinase activity;GO:0005524//ATP binding;GO:0016301//kinase activity;GO:0016740//transferase activity;GO:0016787//hydrolase activity;GO:0046872//metal ion binding	GO:0000462//maturation of SSU-rRNA from tricistronic rRNA transcript (SSU-rRNA, 5.8S rRNA, LSU-rRNA);GO:0006468//protein phosphorylation;GO:0016310//phosphorylation;GO:0030490//maturation of SSU-rRNA;GO:0042254//ribosome biogenesis
SPBC28E12.04	670	265	458	19	13	17	9	11	27	18.272	9.772	13.922	0.472	0.332	0.439	0.244	0.304	0.813	7.2015	0.453667	-3.98859	0.000661788	0.014464	SPBC28E12.04	Schizosaccharomyces specific protein [Source:PomBase;Acc:SPBC28E12.04]	-	-	-	-	GO:0005737//cytoplasm;GO:0005739//mitochondrion	GO:0003674//molecular_function	GO:0008150//biological_process
SPBC20F10.09	1775	1142	1579	603	465	532	206	272	344	126.049	109.659	124.982	38.985	30.935	35.756	14.568	19.569	26.973	77.7277	20.37	-1.93198	0.000671929	0.0146237	lsm5	U6 snRNP-associated protein Lsm5 (predicted) [Source:PomBase;Acc:SPBC20F10.09]	Genetic Information Processing;Genetic Information Processing	Transcription;Folding, sorting and degradation	ko03040//Spliceosome;ko03018//RNA degradation	K12624;K12624	GO:0005634//nucleus;GO:0005681//spliceosomal complex;GO:0005688//U6 snRNP;GO:0005697//telomerase holoenzyme complex;GO:0005730//nucleolus;GO:0005732//small nucleolar ribonucleoprotein complex;GO:0046540//U4/U6 x U5 tri-snRNP complex;GO:1990726//Lsm1-7-Pat1 complex	GO:0003723//RNA binding;GO:0005515//protein binding;GO:0008266//poly(U) RNA binding	GO:0006364//rRNA processing;GO:0006397//mRNA processing;GO:0008033//tRNA processing;GO:0008380//RNA splicing;GO:0045292//mRNA cis splicing, via spliceosome
SPBC11B10.04c	1132	369	553	27	21	32	15	8	49	37.535	16.542	20.456	0.822	0.663	0.994	0.505	0.271	1.798	12.8353	0.858	-3.903	0.000676921	0.0146519	mrps28	mitochondrial ribosomal protein subunit S28 (predicted) [Source:PomBase;Acc:SPBC11B10.04c]	Genetic Information Processing	Translation	ko03010//Ribosome	K02956	GO:0005622//intracellular;GO:0005739//mitochondrion;GO:0005763//mitochondrial small ribosomal subunit;GO:0005840//ribosome	GO:0003723//RNA binding;GO:0003735//structural constituent of ribosome;GO:0019843//rRNA binding	GO:0006412//translation;GO:0032543//mitochondrial translation
SPBC29A3.15c	3937	2157	3045	301	246	369	171	202	301	104.033	77.072	89.685	7.241	6.09	9.228	4.5	5.408	8.782	48.8915	6.23	-2.97228	0.000678909	0.0146519	rsm23	mitochondrial ribosomal protein subunit S23 (predicted) [Source:PomBase;Acc:SPBC29A3.15c]	-	-	-	-	GO:0005739//mitochondrion;GO:0005763//mitochondrial small ribosomal subunit;GO:0005840//ribosome	GO:0000166//nucleotide binding;GO:0003735//structural constituent of ribosome;GO:0005524//ATP binding	GO:0032543//mitochondrial translation
SPAC1751.04	1092	855	1052	100	101	115	67	72	82	40.403	42.794	43.386	3.353	3.5	4.033	2.48	2.691	3.364	22.9115	2.845	-3.00957	0.000690432	0.0148385	loc1	ribosome biogenesis protein Loc1 (predicted) [Source:PomBase;Acc:SPAC1751.04]	-	-	-	-	GO:0005730//nucleolus;GO:0030684//preribosome	GO:0003674//molecular_function	GO:0042273//ribosomal large subunit biogenesis
SPCC1281.03c	4167	2521	3622	259	232	333	162	204	313	148.294	121.314	143.672	8.392	7.735	11.216	5.741	7.355	12.299	73.4372	8.465	-3.11693	0.00070783	0.0150795	emc4	ER membrane protein complex subunit 4 (predicted) [Source:PomBase;Acc:SPCC1281.03c]	-	-	-	-	GO:0005783//endoplasmic reticulum;GO:0005789//endoplasmic reticulum membrane;GO:0016020//membrane;GO:0016021//integral component of membrane;GO:0072546//ER membrane protein complex	GO:0003674//molecular_function	GO:1990456//mitochondrion-ER tethering
SPCC16C4.04	440	251	435	27	33	55	21	18	28	16.633	12.83	18.328	0.929	1.169	1.968	0.791	0.689	1.169	8.64283	0.883	-3.29102	0.000708937	0.0150795	SPCC16C4.04	Schizosaccharomyces specific protein [Source:PomBase;Acc:SPCC16C4.04]	-	-	-	-	GO:0005575//cellular_component	GO:0003674//molecular_function	GO:0008150//biological_process
SPBC16A3.19	521	187	347	9	11	13	14	12	7	15.998	7.765	11.877	0.252	0.316	0.378	0.428	0.373	0.237	6.09767	0.346	-4.13941	0.000710718	0.0150795	eaf7	histone acetyltransferase complex subunit Eaf7 [Source:PomBase;Acc:SPBC16A3.19]	-	-	-	-	GO:0000790//nuclear chromatin;GO:0005634//nucleus;GO:0035267//NuA4 histone acetyltransferase complex;GO:0043189//H4/H2A histone acetyltransferase complex	GO:0003674//molecular_function	GO:0006281//DNA repair;GO:0006325//chromatin organization;GO:0006338//chromatin remodeling;GO:0006355//regulation of transcription, DNA-templated;GO:0006357//regulation of transcription from RNA polymerase II promoter;GO:0006974//cellular response to DNA damage stimulus;GO:0016573//histone acetylation
SPAC13G7.03	656	336	449	52	32	63	28	30	33	28.294	19.596	21.586	2.042	1.293	2.572	1.203	1.311	1.572	12.5638	1.362	-3.20548	0.00071388	0.0150795	upf3	up-frameshift suppressor 3 family protein (predicted) [Source:PomBase;Acc:SPAC13G7.03]	Genetic Information Processing;Genetic Information Processing	Translation;Translation	ko03013//Nucleocytoplasmic transport;ko03015//mRNA surveillance pathway	K14328;K14328	GO:0005634//nucleus;GO:0005730//nucleolus;GO:0005737//cytoplasm	GO:0003674//molecular_function;GO:0003676//nucleic acid binding;GO:0003729//mRNA binding	GO:0000184//nuclear-transcribed mRNA catabolic process, nonsense-mediated decay;GO:0045727//positive regulation of translation;GO:0070478//nuclear-transcribed mRNA catabolic process, 3'-5' exonucleolytic nonsense-mediated decay
SPBC1773.13	619	310	610	78	48	87	37	38	44	13.683	9.266	15.03	1.57	0.994	1.82	0.815	0.851	1.074	7.0605	0.913333	-2.95056	0.000716263	0.0150795	SPBC1773.13	aromatic aminotransferase (predicted) [Source:PomBase;Acc:SPBC1773.13]	Metabolism;Metabolism;Metabolism;Metabolism;Metabolism;Metabolism;Metabolism;Metabolism;Metabolism;Metabolism;Metabolism;Metabolism	Global and overview maps;Global and overview maps;Global and overview maps;Global and overview maps;Amino acid metabolism;Global and overview maps;Amino acid metabolism;Amino acid metabolism;Amino acid metabolism;Amino acid metabolism;Amino acid metabolism;Metabolism of cofactors and vitamins	ko01100//Metabolic pathways;ko01110//Biosynthesis of secondary metabolites;ko01130//Biosynthesis of antibiotics;ko01230//Biosynthesis of amino acids;ko00270//Cysteine and methionine metabolism;ko01210//2-Oxocarboxylic acid metabolism;ko00400//Phenylalanine, tyrosine and tryptophan biosynthesis;ko00350//Tyrosine metabolism;ko00300//Lysine biosynthesis;ko00360//Phenylalanine metabolism;ko00380//Try…	K00838;K00838;K00838;K00838;K00838;K00838;K00838;K00838;K00838;K00838;K00838;K00838	GO:0005634//nucleus;GO:0005737//cytoplasm;GO:0005829//cytosol	GO:0003824//catalytic activity;GO:0008483//transaminase activity;GO:0008793//aromatic-amino-acid:2-oxoglutarate aminotransferase activity;GO:0016740//transferase activity;GO:0030170//pyridoxal phosphate binding;GO:0047536//2-aminoadipate transaminase activity;GO:0080130//L-phenylalanine:2-oxoglutarate aminotransferase activity	GO:0006571//tyrosine biosynthetic process;GO:0009058//biosynthetic process;GO:0009073//aromatic amino acid family biosynthetic process;GO:0009074//aromatic amino acid family catabolic process;GO:1901605//alpha-amino acid metabolic process
SPAC1002.13c	21733	15770	21774	25083	28212	32861	10355	12174	10170	505.244	495.739	564.215	530.888	614.425	723.027	239.735	286.726	261.057	572.256	262.506	-1.12431	0.000729777	0.0151196	psu1	cell wall protein Psu1, beta-glucosidase (predicted) [Source:PomBase;Acc:SPAC1002.13c]	-	-	-	-	GO:0005576//extracellular region;GO:0005618//cell wall;GO:0009277//fungal-type cell wall;GO:0009986//cell surface	GO:0008422//beta-glucosidase activity;GO:0016787//hydrolase activity;GO:0016798//hydrolase activity, acting on glycosyl bonds	GO:0000272//polysaccharide catabolic process;GO:0005975//carbohydrate metabolic process;GO:0008152//metabolic process;GO:0031505//fungal-type cell wall organization;GO:0071555//cell wall organization;GO:0071852//fungal-type cell wall organization or biogenesis
SPBC1773.12	106	63	110	10	11	31	5	4	5	2.149	1.727	2.486	0.185	0.209	0.595	0.101	0.082	0.112	1.22517	0.0983333	-3.63915	0.000732638	0.0151196	SPBC1773.12	transcription factor, zf-fungal binuclear cluster type (predicted) [Source:PomBase;Acc:SPBC1773.12]	-	-	-	-	GO:0000228//nuclear chromosome;GO:0005634//nucleus;GO:0005730//nucleolus;GO:0016020//membrane;GO:0016021//integral component of membrane;GO:0031965//nuclear membrane	GO:0000978//RNA polymerase II core promoter proximal region sequence-specific DNA binding;GO:0000981//RNA polymerase II transcription factor activity, sequence-specific DNA binding;GO:0003677//DNA binding;GO:0008270//zinc ion binding;GO:0046872//metal ion binding	GO:0006351//transcription, DNA-templated;GO:0006355//regulation of transcription, DNA-templated;GO:0006357//regulation of transcription from RNA polymerase II promoter
SPCC1322.04	9294	6511	9593	19079	16883	18668	37822	37900	37321	226.403	214.48	260.47	423.151	385.301	430.413	917.575	935.383	1003.88	323.37	952.281	1.5582	0.000740153	0.0151196	fyu1	UTP-glucose-1-phosphate uridylyltransferase Fyu1 [Source:PomBase;Acc:SPCC1322.04]	Metabolism;Metabolism;Metabolism;Metabolism;Metabolism;Metabolism	Global and overview maps;Global and overview maps;Carbohydrate metabolism;Carbohydrate metabolism;Carbohydrate metabolism;Carbohydrate metabolism	ko01100//Metabolic pathways;ko01130//Biosynthesis of antibiotics;ko00500//Starch and sucrose metabolism;ko00520//Amino sugar and nucleotide sugar metabolism;ko00052//Galactose metabolism;ko00040//Pentose and glucuronate interconversions	K00963;K00963;K00963;K00963;K00963;K00963	GO:0005634//nucleus;GO:0005737//cytoplasm;GO:0005829//cytosol	GO:0003983//UTP:glucose-1-phosphate uridylyltransferase activity;GO:0016740//transferase activity;GO:0016779//nucleotidyltransferase activity;GO:0046872//metal ion binding;GO:0070569//uridylyltransferase activity	GO:0005977//glycogen metabolic process;GO:0006011//UDP-glucose metabolic process
SPCC63.06	1877	1034	1586	644	569	633	254	285	398	61.469	45.788	57.892	19.201	17.457	19.62	8.284	9.456	14.392	36.9045	10.7107	-1.78475	0.000740831	0.0151196	SPCC63.06	human WDR89 family WD repeat protein [Source:PomBase;Acc:SPCC63.06]	-	-	-	-	GO:0005634//nucleus;GO:0005737//cytoplasm;GO:0005829//cytosol;GO:0032991//macromolecular complex	GO:0003674//molecular_function;GO:0005515//protein binding	GO:0008150//biological_process
SPCC1442.02	818	319	529	55	55	38	17	22	54	17.682	9.324	12.745	1.082	1.114	0.777	0.366	0.482	1.289	7.12067	0.712333	-3.32139	0.000743518	0.0151196	SPCC1442.02	central kinetochore associated family protein (predicted) [Source:PomBase;Acc:SPCC1442.02]	-	-	-	-	GO:0005634//nucleus;GO:0005737//cytoplasm;GO:0005829//cytosol	GO:0055105//ubiquitin-protein transferase inhibitor activity	GO:0031397//negative regulation of protein ubiquitination;GO:0032434//regulation of proteasomal ubiquitin-dependent protein catabolic process
SPCC4G3.16	464	241	303	19	20	28	6	8	28	12.552	8.815	9.136	0.468	0.507	0.717	0.162	0.219	0.836	5.36583	0.405667	-3.72544	0.000743521	0.0151196	rib2	CMP deaminase family/ methyltransferase bifunctional enzyme involved in riboflavin biosynthesis and tRNA pseudouridine biosynthesis Rib2 (predicted) [Source:PomBase;Acc:SPCC4G3.16]	Metabolism;Metabolism	Global and overview maps;Metabolism of cofactors and vitamins	ko01100//Metabolic pathways;ko00740//Riboflavin metabolism	K14655;K14655	GO:0005634//nucleus;GO:0005737//cytoplasm;GO:0005739//mitochondrion;GO:0005829//cytosol	GO:0003824//catalytic activity;GO:0008835//diaminohydroxyphosphoribosylaminopyrimidine deaminase activity;GO:0009982//pseudouridine synthase activity;GO:0016787//hydrolase activity;GO:0046872//metal ion binding	GO:0009231//riboflavin biosynthetic process;GO:0031119//tRNA pseudouridine synthesis
SPBC800.14c	314	242	393	159	157	203	658	724	700	22.366	23.309	31.202	10.311	10.476	13.685	46.675	52.246	55.054	18.5582	51.325	1.46761	0.000743676	0.0151196	SPBC800.14c	DUF1772 family protein [Source:PomBase;Acc:SPBC800.14c]	-	-	-	-	GO:0005739//mitochondrion;GO:0016020//membrane;GO:0016021//integral component of membrane;GO:0031966//mitochondrial membrane	GO:0003824//catalytic activity	GO:0008150//biological_process
SPAC3G9.13c	1323	545	1190	103	76	144	47	54	107	9.669	5.387	9.691	0.688	0.522	0.998	0.342	0.402	0.864	4.4925	0.536	-3.06721	0.000744416	0.0151196	msw1	mitochondrial tryptophan-tRNA ligase Msw1 (predicted) [Source:PomBase;Acc:SPAC3G9.13c]	Genetic Information Processing	Translation	ko00970//Aminoacyl-tRNA biosynthesis	K01867	GO:0005739//mitochondrion;GO:0005759//mitochondrial matrix;GO:0005829//cytosol	GO:0000166//nucleotide binding;GO:0004812//aminoacyl-tRNA ligase activity;GO:0004830//tryptophan-tRNA ligase activity;GO:0005524//ATP binding;GO:0016874//ligase activity	GO:0006412//translation;GO:0006418//tRNA aminoacylation for protein translation;GO:0006436//tryptophanyl-tRNA aminoacylation;GO:0032543//mitochondrial translation;GO:0070183//mitochondrial tryptophanyl-tRNA aminoacylation
SPBC215.07c	1770	1086	1469	574	443	393	210	207	315	39.557	32.818	36.593	11.679	9.275	8.313	4.674	4.687	7.773	23.0392	5.71133	-2.01219	0.000747474	0.0151196	pdp2	PWWP domain protein Pdp2 (predicted) [Source:PomBase;Acc:SPBC215.07c]	-	-	-	-	GO:0000790//nuclear chromatin;GO:0005634//nucleus	GO:0035064//methylated histone binding	GO:0006338//chromatin remodeling;GO:0006357//regulation of transcription from RNA polymerase II promoter
SPAC22F8.07c	907	287	486	44	40	61	20	24	49	22.446	9.604	13.406	0.991	0.927	1.429	0.493	0.602	1.339	8.13383	0.811333	-3.32557	0.0007479	0.0151196	rtf1	replication termination factor Rtf1 [Source:PomBase;Acc:SPAC22F8.07c]	-	-	-	-	GO:0005634//nucleus;GO:0005654//nucleoplasm	GO:0000978//RNA polymerase II core promoter proximal region sequence-specific DNA binding;GO:0003677//DNA binding	GO:0006260//DNA replication;GO:0008156//negative regulation of DNA replication;GO:0071171//site-specific DNA replication termination at RTS1 barrier
SPAC3C7.08c	18604	10484	15135	5812	6667	8501	3022	3506	4429	251.336	191.52	227.906	71.485	84.378	108.695	40.658	47.986	66.067	155.887	51.5703	-1.59588	0.000750412	0.0151196	elf1	AAA family ATPase Elf1 [Source:PomBase;Acc:SPAC3C7.08c]	-	-	-	-	GO:0005634//nucleus;GO:0005737//cytoplasm;GO:0005829//cytosol;GO:0032991//macromolecular complex	GO:0000166//nucleotide binding;GO:0005524//ATP binding;GO:0016887//ATPase activity	GO:0016973//poly(A)+ mRNA export from nucleus;GO:0051028//mRNA transport
SPCC1450.13c	677	539	745	487	438	487	1195	1286	1225	29.066	31.292	35.652	19.036	17.617	19.789	51.094	55.936	58.072	25.4087	55.034	1.115	0.000753887	0.0151305	SPCC1450.13c	riboflavin synthase [Source:PomBase;Acc:SPCC1450.13c]	Metabolism;Metabolism;Metabolism	Global and overview maps;Global and overview maps;Metabolism of cofactors and vitamins	ko01100//Metabolic pathways;ko01110//Biosynthesis of secondary metabolites;ko00740//Riboflavin metabolism	K00793;K00793;K00793	GO:0005634//nucleus;GO:0005829//cytosol	GO:0004746//riboflavin synthase activity;GO:0016740//transferase activity	GO:0009231//riboflavin biosynthetic process
SPAP7G5.06	989	700	1683	136	149	271	71	75	156	15.62	14.95	29.628	1.956	2.205	4.051	1.117	1.2	2.721	11.4017	1.67933	-2.76328	0.00075904	0.0151749	per1	plasma membrane amino acid permease Per1 [Source:PomBase;Acc:SPAP7G5.06]	-	-	-	-	GO:0000139//Golgi membrane;GO:0005794//Golgi apparatus;GO:0016020//membrane;GO:0016021//integral component of membrane;GO:0051286//cell tip	GO:0015171//amino acid transmembrane transporter activity;GO:0015193//L-proline transmembrane transporter activity;GO:0022857//transmembrane transporter activity	GO:0003333//amino acid transmembrane transport;GO:0006865//amino acid transport;GO:0019740//nitrogen utilization;GO:0055085//transmembrane transport
SPBC1734.01c	1526	420	877	40	74	89	20	35	87	31.487	11.718	20.17	0.751	1.43	1.738	0.411	0.732	1.982	11.2157	1.04167	-3.42855	0.000775615	0.0154044	esf1	pre-rRNA processing protein Esf1 (predicted) [Source:PomBase;Acc:SPBC1734.01c]	-	-	-	-	GO:0005634//nucleus;GO:0005730//nucleolus	GO:0003723//RNA binding	GO:0006364//rRNA processing;GO:0042254//ribosome biogenesis
SPAC343.13	679	313	597	88	90	105	30	49	67	17.213	10.729	16.869	2.031	2.137	2.519	0.757	1.258	1.875	8.583	1.29667	-2.72667	0.00077649	0.0154044	pet112	mitochondrial glutamyl-tRNA amidotransferase beta subunit (predicted) [Source:PomBase;Acc:SPAC343.13]	Metabolism;Genetic Information Processing	Global and overview maps;Translation	ko01100//Metabolic pathways;ko00970//Aminoacyl-tRNA biosynthesis	K02434;K02434	GO:0005739//mitochondrion;GO:0005759//mitochondrial matrix;GO:0030956//glutamyl-tRNA(Gln) amidotransferase complex	GO:0000166//nucleotide binding;GO:0003824//catalytic activity;GO:0005524//ATP binding;GO:0016874//ligase activity;GO:0016884//carbon-nitrogen ligase activity, with glutamine as amido-N-donor;GO:0050567//glutaminyl-tRNA synthase (glutamine-hydrolyzing) activity	GO:0006412//translation;GO:0032543//mitochondrial translation;GO:0070681//glutaminyl-tRNAGln biosynthesis via transamidation
SPBC14C8.12	1815	960	1112	106	127	156	54	75	142	87.284	62.431	59.605	4.642	5.719	7.097	2.585	3.654	7.533	37.7963	4.59067	-3.04147	0.000798321	0.0157768	rpb8	DNA-directed RNA polymerase I, II and III subunit Rpb8 [Source:PomBase;Acc:SPBC14C8.12]	Metabolism;Metabolism;Metabolism;Genetic Information Processing	Global and overview maps;Nucleotide metabolism;Nucleotide metabolism;Transcription	ko01100//Metabolic pathways;ko00230//Purine metabolism;ko00240//Pyrimidine metabolism;ko03020//RNA polymerase	K03016;K03016;K03016;K03016	GO:0005634//nucleus;GO:0005665//DNA-directed RNA polymerase II, core complex;GO:0005666//DNA-directed RNA polymerase III complex;GO:0005736//DNA-directed RNA polymerase I complex;GO:0005829//cytosol	GO:0001054//RNA polymerase I activity;GO:0001055//RNA polymerase II activity;GO:0001056//RNA polymerase III activity;GO:0003677//DNA binding;GO:0003899//DNA-directed RNA polymerase activity;GO:0005515//protein binding	GO:0006351//transcription, DNA-templated;GO:0006360//transcription from RNA polymerase I promoter;GO:0006366//transcription from RNA polymerase II promoter;GO:0006383//transcription from RNA polymerase III promoter
SPBC342.01c	1602	1017	1800	187	157	201	89	111	166	30.164	25.886	37.767	3.199	2.775	3.579	1.664	2.12	3.451	17.2283	2.41167	-2.83668	0.000801725	0.0157836	alg6	glucosyltransferase Alg6 [Source:PomBase;Acc:SPBC342.01c]	Metabolism;Metabolism	Global and overview maps;Glycan biosynthesis and metabolism	ko01100//Metabolic pathways;ko00510//N-Glycan biosynthesis	K03848;K03848	GO:0000329//fungal-type vacuole membrane;GO:0005783//endoplasmic reticulum;GO:0005789//endoplasmic reticulum membrane;GO:0005794//Golgi apparatus;GO:0016020//membrane;GO:0016021//integral component of membrane	GO:0016740//transferase activity;GO:0016757//transferase activity, transferring glycosyl groups;GO:0016758//transferase activity, transferring hexosyl groups;GO:0042281//dolichyl pyrophosphate Man9GlcNAc2 alpha-1,3-glucosyltransferase activity	GO:0006486//protein glycosylation;GO:0006487//protein N-linked glycosylation;GO:0006488//dolichol-linked oligosaccharide biosynthetic process;GO:0006490//oligosaccharide-lipid intermediate biosynthetic process;GO:0018279//protein N-linked glycosylation via asparagine
SPBC21C3.08c	38027	27272	26899	24394	21305	13704	9595	9326	11863	1012.28	981.666	798.119	591.196	531.302	345.26	254.361	251.509	348.685	709.97	284.852	-1.31755	0.000810149	0.0158888	car2	ornithine transaminase Car2 [Source:PomBase;Acc:SPBC21C3.08c]	Metabolism;Metabolism;Metabolism;Metabolism	Global and overview maps;Global and overview maps;Global and overview maps;Amino acid metabolism	ko01100//Metabolic pathways;ko01110//Biosynthesis of secondary metabolites;ko01130//Biosynthesis of antibiotics;ko00330//Arginine and proline metabolism	K00819;K00819;K00819;K00819	GO:0005634//nucleus;GO:0005737//cytoplasm;GO:0005829//cytosol	GO:0003824//catalytic activity;GO:0004587//ornithine-oxo-acid transaminase activity;GO:0008483//transaminase activity;GO:0016740//transferase activity;GO:0030170//pyridoxal phosphate binding	GO:0010121//arginine catabolic process to proline via ornithine;GO:0019544//arginine catabolic process to glutamate;GO:0055129//L-proline biosynthetic process
SPAC1687.10	497	253	341	32	49	35	16	20	32	10.021	6.898	7.664	0.587	0.926	0.668	0.321	0.409	0.712	4.46067	0.480667	-3.21415	0.000831385	0.0161647	mcp1	microtubule binding protein Mcp1 [Source:PomBase;Acc:SPAC1687.10]	-	-	-	-	GO:0005737//cytoplasm;GO:0005881//cytoplasmic microtubule;GO:0015630//microtubule cytoskeleton;GO:0035371//microtubule plus-end	GO:0008017//microtubule binding	GO:0000226//microtubule cytoskeleton organization;GO:0007019//microtubule depolymerization;GO:0051321//meiotic cell cycle
SPAC688.02c	288	161	172	21	23	27	9	5	19	14.843	11.22	9.881	0.985	1.111	1.317	0.462	0.261	1.081	6.5595	0.601333	-3.44735	0.000831892	0.0161647	mis14	NMS complex subunit Mis14 [Source:PomBase;Acc:SPAC688.02c]	-	-	-	-	GO:0000444//MIS12/MIND type complex;GO:0000775//chromosome, centromeric region;GO:0000776//kinetochore;GO:0000777//condensed chromosome kinetochore;GO:0000778//condensed nuclear chromosome kinetochore;GO:0000779//condensed chromosome, centromeric region;GO:0000818//nuclear MIS12/MIND complex;GO:0000941//condensed nuclear chromosome inner kinetochore;GO:0005634//nucleus;GO:0005694//chromosome;GO:0…	GO:0005515//protein binding	GO:0000070//mitotic sister chromatid segregation;GO:0007049//cell cycle;GO:0051301//cell division;GO:0051321//meiotic cell cycle
SPAC17A2.14	3475	1705	2843	568	436	521	276	255	386	62.29	41.322	56.796	9.268	7.321	8.838	4.926	4.63	7.639	30.9725	5.73167	-2.43396	0.00083362	0.0161647	SPAC17A2.14	CorA family magnesium ion transmembrane transporter [Source:PomBase;Acc:SPAC17A2.14]	-	-	-	-	GO:0000329//fungal-type vacuole membrane;GO:0005737//cytoplasm;GO:0005886//plasma membrane;GO:0016020//membrane;GO:0016021//integral component of membrane;GO:1990816//vacuole-mitochondrion membrane contact site	GO:0015095//magnesium ion transmembrane transporter activity;GO:0046873//metal ion transmembrane transporter activity	GO:0010961//cellular magnesium ion homeostasis;GO:0030001//metal ion transport;GO:0055085//transmembrane transport;GO:1903830//magnesium ion transmembrane transport
SPAC23H3.15c	492	418	366	2594	1868	1324	5623	5825	4879	16.893	19.406	14.007	81.085	60.084	43.024	192.263	202.618	184.966	39.0832	193.282	2.30609	0.000838768	0.0162036	SPAC23H3.15c	Schizosaccharomyces specific protein [Source:PomBase;Acc:SPAC23H3.15c]	-	-	-	-	GO:0005634//nucleus;GO:0005829//cytosol	GO:0003674//molecular_function	GO:0006281//DNA repair
SPAC1002.10c	890	544	371	90	51	33	29	26	55	20.248	16.735	9.408	1.864	1.087	0.711	0.657	0.599	1.382	8.34217	0.879333	-3.24594	0.000850295	0.0162827	sgt1	SGT1 family transcriptional regulator Sgt1 [Source:PomBase;Acc:SPAC1002.10c]	-	-	-	-	GO:0005634//nucleus;GO:0005737//cytoplasm;GO:0005829//cytosol	-	-
SPBC8D2.16c	1451	561	877	98	65	90	35	40	102	23.98	12.532	16.158	1.471	1.009	1.401	0.571	0.672	1.866	9.42517	1.03633	-3.18503	0.000851818	0.0162827	SPBC8D2.16c	DUF171 family protein [Source:PomBase;Acc:SPBC8D2.16c]	-	-	-	-	GO:0005634//nucleus;GO:0005730//nucleolus;GO:0005737//cytoplasm;GO:0005829//cytosol	GO:0008168//methyltransferase activity;GO:0008173//RNA methyltransferase activity;GO:0016740//transferase activity	GO:0000070//mitotic sister chromatid segregation;GO:0001510//RNA methylation;GO:0032259//methylation
SPAC22E12.01	1963	1292	1657	227	211	268	123	148	194	45.59	40.574	42.894	4.8	4.591	5.891	2.845	3.482	4.975	24.0567	3.76733	-2.67482	0.000852333	0.0162827	pet3	phosphoenolpyruvate transmembrane transporter Pet3 [Source:PomBase;Acc:SPAC22E12.01]	-	-	-	-	GO:0000139//Golgi membrane;GO:0005793//endoplasmic reticulum-Golgi intermediate compartment;GO:0005794//Golgi apparatus;GO:0005801//cis-Golgi network;GO:0016020//membrane;GO:0016021//integral component of membrane	GO:0015297//antiporter activity;GO:0022857//transmembrane transporter activity;GO:0071917//triose-phosphate transmembrane transporter activity	GO:0008643//carbohydrate transport;GO:0015786//UDP-glucose transport;GO:0035436//triose phosphate transmembrane transport
SPBC30D10.15	1174	435	678	51	78	87	41	35	71	33.137	16.602	21.33	1.311	2.062	2.324	1.152	1.001	2.213	12.7943	1.45533	-3.13608	0.000873281	0.0166213	SPBC30D10.15	snoRNP assembly factor Naf1 (predicted) [Source:PomBase;Acc:SPBC30D10.15]	-	-	-	-	GO:0005634//nucleus;GO:0005635//nuclear envelope;GO:0005654//nucleoplasm;GO:0005732//small nucleolar ribonucleoprotein complex	GO:0003723//RNA binding;GO:0030515//snoRNA binding	GO:0000493//box H/ACA snoRNP assembly;GO:0001522//pseudouridine synthesis;GO:0006364//rRNA processing;GO:0042254//ribosome biogenesis
SPAC890.05	1713	672	839	90	103	130	51	73	101	55.593	29.486	30.351	2.659	3.131	3.993	1.648	2.4	3.628	20.8688	2.55867	-3.02789	0.000877887	0.0166476	SPAC890.05	ribosome biogenesis protein, G-patch domain, PINX1 family (predicted) [Source:PomBase;Acc:SPAC890.05]	-	-	-	-	GO:0005634//nucleus;GO:0005730//nucleolus	GO:0003676//nucleic acid binding;GO:0003723//RNA binding	GO:0006364//rRNA processing;GO:0042254//ribosome biogenesis
SPBC211.02c	609	220	471	29	21	28	18	12	30	9.533	4.663	8.21	0.415	0.303	0.42	0.286	0.182	0.516	3.924	0.328	-3.58056	0.00088234	0.0166689	cwf3	complexed with Cdc5 protein Cwf3 [Source:PomBase;Acc:SPBC211.02c]	Genetic Information Processing	Transcription	ko03040//Spliceosome	K12867	GO:0000974//Prp19 complex;GO:0005634//nucleus;GO:0005681//spliceosomal complex;GO:0005829//cytosol;GO:0071004//U2-type prespliceosome;GO:0071007//U2-type catalytic step 2 spliceosome;GO:0071013//catalytic step 2 spliceosome;GO:0071014//post-mRNA release spliceosomal complex	GO:0003674//molecular_function;GO:0005515//protein binding	GO:0000349//generation of catalytic spliceosome for first transesterification step;GO:0000398//mRNA splicing, via spliceosome;GO:0006396//RNA processing;GO:0006397//mRNA processing;GO:0008380//RNA splicing;GO:0045292//mRNA cis splicing, via spliceosome
SPCC126.05c	1014	458	817	34	37	46	17	39	52	35.733	21.824	32.09	1.091	1.221	1.534	0.597	1.392	2.023	15.5822	1.33733	-3.54246	0.000885475	0.0166689	mrpl17	mitochondrial ribosomal protein subunit L17 (predicted) [Source:PomBase;Acc:SPCC126.05c]	-	-	-	-	GO:0005739//mitochondrion;GO:0005762//mitochondrial large ribosomal subunit;GO:0005840//ribosome	GO:0003735//structural constituent of ribosome	GO:0032543//mitochondrial translation
SPAC1783.02c	776	499	739	115	159	147	82	93	54	28.188	24.5	29.917	3.82	5.397	5.066	2.97	3.439	2.176	16.148	2.86167	-2.49643	0.000897263	0.0167738	vps66	acyltransferase (predicted) [Source:PomBase;Acc:SPAC1783.02c]	Metabolism;Metabolism;Metabolism;Metabolism	Global and overview maps;Global and overview maps;Lipid metabolism;Lipid metabolism	ko01100//Metabolic pathways;ko01110//Biosynthesis of secondary metabolites;ko00564//Glycerophospholipid metabolism;ko00561//Glycerolipid metabolism	K22831;K22831;K22831;K22831	GO:0000139//Golgi membrane;GO:0005783//endoplasmic reticulum;GO:0005789//endoplasmic reticulum membrane;GO:0005794//Golgi apparatus;GO:0005811//lipid particle;GO:0016020//membrane;GO:0016021//integral component of membrane	GO:0003841//1-acylglycerol-3-phosphate O-acyltransferase activity;GO:0016740//transferase activity;GO:0016746//transferase activity, transferring acyl groups	GO:0006629//lipid metabolic process;GO:0019432//triglyceride biosynthetic process
SPCC285.17	8383	4499	7333	873	773	914	585	514	752	208.562	151.354	203.35	19.774	18.016	21.522	14.494	12.955	20.658	103.763	16.0357	-2.69394	0.000897551	0.0167738	spp27	RNA polymerase I upstream activation factor complex subunit Spp27 [Source:PomBase;Acc:SPCC285.17]	-	-	-	-	GO:0000500//RNA polymerase I upstream activating factor complex;GO:0005634//nucleus;GO:0005737//cytoplasm;GO:0005829//cytosol	GO:0001181//transcription factor activity, core RNA polymerase I binding;GO:0005515//protein binding	GO:0006361//transcription initiation from RNA polymerase I promoter
SPAPJ760.03c	4354	2659	5001	3118	3370	4998	1838	1792	1612	176.414	145.681	225.853	115.017	127.917	191.66	74.163	73.559	72.118	163.757	73.28	-1.16007	0.000903272	0.0167813	adg1	Schizosaccharomyces specific protein Adg1 [Source:PomBase;Acc:SPAPJ760.03c]	-	-	-	-	GO:0005737//cytoplasm;GO:0005783//endoplasmic reticulum	GO:0003674//molecular_function	GO:0008150//biological_process
SPCC18.17c	2150	1111	2120	353	310	521	191	180	293	50.893	35.561	55.934	7.607	6.874	11.672	4.502	4.317	7.658	28.0902	5.49233	-2.35457	0.000906457	0.0167813	SPCC18.17c	proteasome assembly chaperone (predicted) [Source:PomBase;Acc:SPCC18.17c]	-	-	-	-	GO:0005634//nucleus;GO:0005737//cytoplasm;GO:0005829//cytosol;GO:0008540//proteasome regulatory particle, base subcomplex	GO:0003674//molecular_function	GO:0043248//proteasome assembly;GO:0070682//proteasome regulatory particle assembly
SPAC17H9.11	2287	1575	1760	428	451	389	254	225	278	107.134	99.766	91.896	18.253	19.792	17.247	11.849	10.678	14.379	59.0147	12.302	-2.26218	0.00091076	0.0167813	gmf1	cofilin/tropomyosin family Glia Maturation Factor homolog Gmf1 [Source:PomBase;Acc:SPAC17H9.11]	-	-	-	-	GO:0005622//intracellular;GO:0005634//nucleus;GO:0005737//cytoplasm;GO:0005829//cytosol;GO:0005856//cytoskeleton;GO:0030479//actin cortical patch	GO:0003779//actin binding;GO:0071933//Arp2/3 complex binding	GO:0000147//actin cortical patch assembly;GO:0034316//negative regulation of Arp2/3 complex-mediated actin nucleation;GO:0071846//actin filament debranching
SPCC1393.06c	590	191	435	21	21	33	18	15	24	18.444	8.074	15.157	0.598	0.615	0.976	0.56	0.475	0.828	7.31067	0.621	-3.55734	0.000910964	0.0167813	ipi1	rRNA processing protein Ipi1 (predicted) [Source:PomBase;Acc:SPCC1393.06c]	-	-	-	-	GO:0005634//nucleus;GO:0005720//nuclear heterochromatin;GO:0071339//MLL1 complex;GO:0097344//Rix1 complex	GO:0003674//molecular_function	GO:0006364//rRNA processing;GO:0042254//ribosome biogenesis
SPCC1393.05	402	74	181	10	2	3	3	4	7	6.354	1.581	3.189	0.144	0.03	0.045	0.047	0.064	0.122	1.8905	0.0776667	-4.60533	0.000916148	0.0168167	ers1	RNA-silencing factor Ers1 [Source:PomBase;Acc:SPCC1393.05]	-	-	-	-	GO:0000775//chromosome, centromeric region;GO:0005634//nucleus;GO:0005737//cytoplasm;GO:0005816//spindle pole body;GO:0005829//cytosol;GO:0005856//cytoskeleton	GO:0003674//molecular_function;GO:0005515//protein binding	GO:0030422//production of siRNA involved in RNA interference;GO:0030702//chromatin silencing at centromere;GO:0031047//gene silencing by RNA;GO:0031048//chromatin silencing by small RNA;GO:0034630//RITS complex localization;GO:0051570//regulation of histone H3-K9 methylation
SPBC409.11	589	264	328	25	35	28	24	18	21	15.635	9.476	9.704	0.604	0.87	0.703	0.634	0.484	0.615	6.16533	0.577667	-3.41587	0.000920018	0.0168278	meu18	Schizosaccharomyces specific protein Meu18 [Source:PomBase;Acc:SPBC409.11]	-	-	-	-	GO:0005635//nuclear envelope;GO:0005737//cytoplasm	GO:0003674//molecular_function	GO:0008150//biological_process;GO:0051321//meiotic cell cycle
SPAC23D3.16	282	289	276	148	167	185	85	84	65	19.08	26.452	20.786	9.102	10.58	11.856	5.732	5.789	4.861	16.3093	5.46067	-1.57855	0.000933932	0.0169929	SPAC23D3.16	Schizosaccharomyces specific protein [Source:PomBase;Acc:SPAC23D3.16]	-	-	-	-	GO:0000329//fungal-type vacuole membrane;GO:0071986//Ragulator complex	GO:0003674//molecular_function	GO:0032006//regulation of TOR signaling;GO:1903778//protein localization to vacuolar membrane
SPAC23C4.17	1886	864	1499	123	103	155	76	77	140	27.819	17.223	24.645	1.653	1.421	2.169	1.119	1.149	2.276	12.4883	1.51467	-3.04351	0.000937949	0.0169929	trm402	tRNA (cytosine-5-)-methyltransferase (predicted) [Source:PomBase;Acc:SPAC23C4.17]	-	-	-	-	GO:0005634//nucleus;GO:0005737//cytoplasm	GO:0000049//tRNA binding;GO:0003723//RNA binding;GO:0008168//methyltransferase activity;GO:0016428//tRNA (cytosine-5-)-methyltransferase activity;GO:0016740//transferase activity	GO:0008033//tRNA processing;GO:0030488//tRNA methylation;GO:0032259//methylation
SPCC4B3.18	1497	618	1051	82	72	91	41	41	108	33.018	18.443	25.831	1.655	1.481	1.897	0.911	0.916	2.626	13.7208	1.48433	-3.20848	0.000938924	0.0169929	ppc1	phosphopantothenate-cysteine ligase (predicted) [Source:PomBase;Acc:SPCC4B3.18]	Metabolism;Metabolism	Global and overview maps;Metabolism of cofactors and vitamins	ko01100//Metabolic pathways;ko00770//Pantothenate and CoA biosynthesis	K01922;K01922	GO:0005634//nucleus;GO:0005737//cytoplasm;GO:0005829//cytosol	GO:0004632//phosphopantothenate--cysteine ligase activity	GO:0015937//coenzyme A biosynthetic process;GO:1990181//acetyl-CoA biosynthetic process from pantothenate
SPAC328.03	4635	2876	4416	2370	1895	2138	6849	7406	10158	98.237	82.424	104.323	45.732	37.626	42.887	144.562	159.024	237.721	68.5382	180.436	1.39651	0.000955045	0.0171705	tps1	alpha,alpha-trehalose-phosphate synthase [UDP-forming] [Source:PomBase;Acc:SPAC328.03]	Metabolism;Metabolism	Global and overview maps;Carbohydrate metabolism	ko01100//Metabolic pathways;ko00500//Starch and sucrose metabolism	K00697;K00697	GO:0005737//cytoplasm;GO:0005829//cytosol;GO:0005946//alpha,alpha-trehalose-phosphate synthase complex (UDP-forming)	GO:0003824//catalytic activity;GO:0003825//alpha,alpha-trehalose-phosphate synthase (UDP-forming) activity;GO:0004805//trehalose-phosphatase activity;GO:0005515//protein binding;GO:0016740//transferase activity;GO:0016757//transferase activity, transferring glycosyl groups	GO:0005992//trehalose biosynthetic process;GO:0016311//dephosphorylation;GO:0030437//ascospore formation;GO:0034605//cellular response to heat;GO:0070413//trehalose metabolism in response to stress;GO:0090441//trehalose biosynthesis in response to heat stress
SPAC18G6.12c	874	522	1246	238	190	202	118	94	126	31.584	25.507	50.188	7.83	6.432	6.909	4.247	3.441	5.028	21.4083	4.23867	-2.33649	0.000955393	0.0171705	SPAC18G6.12c	ThiJ domain protein (predicted) [Source:PomBase;Acc:SPAC18G6.12c]	-	-	-	-	GO:0005737//cytoplasm	GO:0003824//catalytic activity	GO:0008150//biological_process
SPCC1739.11c	1745	584	997	56	102	113	52	51	102	23.285	10.538	14.829	0.68	1.275	1.427	0.691	0.689	1.503	8.67233	0.961	-3.17381	0.000963421	0.0172546	cdc11	SIN component scaffold protein, centriolin ortholog Cdc11 [Source:PomBase;Acc:SPCC1739.11c]	-	-	-	-	GO:0005634//nucleus;GO:0005737//cytoplasm;GO:0005816//spindle pole body;GO:0005856//cytoskeleton;GO:0032153//cell division site;GO:0044732//mitotic spindle pole body;GO:0061499//outer plaque of mitotic spindle pole body	GO:0005515//protein binding;GO:0060090//binding, bridging	GO:0031028//septation initiation signaling;GO:0034613//cellular protein localization;GO:1902412//regulation of mitotic cytokinesis
SPBP4H10.12	366	217	263	289	219	392	608	668	841	31.719	25.429	25.405	22.802	17.78	32.152	52.473	58.649	80.475	25.8812	63.8657	1.30314	0.000970785	0.0173263	SPBP4H10.12	conserved protein [Source:PomBase;Acc:SPBP4H10.12]	-	-	-	-	GO:0005634//nucleus;GO:0005829//cytosol;GO:0072380//TRC complex	GO:0003674//molecular_function	GO:0006620//posttranslational protein targeting to membrane;GO:0045047//protein targeting to ER;GO:0090158//endoplasmic reticulum membrane organization
SPAPB8E5.03	20148	15504	21413	4633	5494	5921	3209	3199	3265	484.519	504.171	573.967	101.425	123.767	134.768	76.844	77.932	86.687	320.436	80.4877	-1.9932	0.000993541	0.0176394	mae1	malic acid transport protein Mae1 [Source:PomBase;Acc:SPAPB8E5.03]	-	-	-	-	GO:0005783//endoplasmic reticulum;GO:0016020//membrane;GO:0016021//integral component of membrane	GO:0015140//malate transmembrane transporter activity;GO:0015141//succinate transmembrane transporter activity;GO:0015366//malate:proton symporter activity;GO:0097434//succinate:proton symporter activity;GO:1901239//malonate(1-) transmembrane transporter activity	GO:0055085//transmembrane transport;GO:0071423//malate transmembrane transport;GO:0098714//malate import across plasma membrane;GO:0098715//malonic acid import across plasma membrane;GO:0098720//succinate import across plasma membrane
SPAC1952.06c	1055	445	555	20	49	55	20	25	56	19.6	11.179	11.493	0.338	0.853	0.967	0.37	0.471	1.149	7.405	0.663333	-3.48069	0.000995163	0.0176394	SPAC1952.06c	spliceosomal complex subunit (predicted) [Source:PomBase;Acc:SPAC1952.06c]	Genetic Information Processing	Transcription	ko03040//Spliceosome	K12864	GO:0005634//nucleus;GO:0005681//spliceosomal complex	GO:0003674//molecular_function	GO:0006397//mRNA processing;GO:0008380//RNA splicing;GO:0045292//mRNA cis splicing, via spliceosome
[truncated: 820 more rows]

## Sheet: htb1-D67N ubp8Δ
id	WT-1_count	WT-2_count	WT-3_count	WT-4_count	WT-5_count	WT-6_count	D67Nubp8-D-1_count	D67Nubp8-D-2_count	D67Nubp8-D-3_count	WT-1_fpkm	WT-2_fpkm	WT-3_fpkm	WT-4_fpkm	WT-5_fpkm	WT-6_fpkm	D67Nubp8-D-1_fpkm	D67Nubp8-D-2_fpkm	D67Nubp8-D-3_fpkm	WT_mean	D67Nubp8-D_mean	log2(fc)	PValue	FDR	Symbol	Description	KEGG_A_class	KEGG_B_class	Pathway	K_ID	GO Component	GO Function	GO Process
[truncated: 34 more rows]

[truncated: 2 more sheets: htb1-P102L, htb1-P102L ubp8Δ]
