# Supplementary material for: Characterization of oncohistone H2B variants in Schizosaccharomyces pombe reveals a key role of H2B monoubiquitination deficiency in genomic instability by altering gene expression
Source: FEMS Yeast Res. 2025 May 22;25:foaf027. doi: 10.1093/femsyr/foaf027 (PMC12128920; doi:10.1093/femsyr/foaf027)
Supplement: foaf027_Supplemental_Files [file foaf027_supplemental_files.zip › Table S5.xls]

## Sheet: htb1-G52D
id	WT-1_count	WT-2_count	WT-3_count	WT-4_count	WT-5_count	WT-6_count	G52D-1_count	G52D-2_count	G52D-3_count	WT-1_fpkm	WT-2_fpkm	WT-3_fpkm	WT-4_fpkm	WT-5_fpkm	WT-6_fpkm	G52D-1_fpkm	G52D-2_fpkm	G52D-3_fpkm	WT_mean	G52D_mean	log2(fc)	PValue	FDR	Symbol	Description	KEGG_A_class	KEGG_B_class	Pathway	K_ID	GO Component	GO Function	GO Process
SPBC725.10	313	217	339	248	177	282	4852	3383	4054	15.666	14.661	18.868	11.269	8.297	13.352	231.444	190.907	183.018	13.6855	201.79	3.88213	1.32683e-26	6.85043e-23	SPBC725.10	mitochondrial transport protein, tspO homolog (predicted) [Source:PomBase;Acc:SPBC725.10]	-	-	-	-	GO:0005739//mitochondrion;GO:0005741//mitochondrial outer membrane;GO:0016020//membrane;GO:0016021//integral component of membrane;GO:0031966//mitochondrial membrane	GO:0003674//molecular_function	GO:1990542//mitochondrial transmembrane transport
SPAC4H3.08	392	233	454	200	224	361	4147	4365	4917	11.193	8.996	14.449	5.199	5.992	9.755	112.97	140.653	126.778	9.264	126.8	3.77478	1.21439e-20	3.13494e-17	SPAC4H3.08	3-hydroxyacyl-CoA dehydrogenase (predicted) [Source:PomBase;Acc:SPAC4H3.08]	-	-	-	-	GO:0005634//nucleus;GO:0005829//cytosol	GO:0003857//3-hydroxyacyl-CoA dehydrogenase activity;GO:0016491//oxidoreductase activity	GO:0006631//fatty acid metabolic process;GO:0055114//oxidation-reduction process
SPAC15E1.02c	220	111	119	407	340	361	11195	5499	7423	18.385	12.543	11.084	30.965	26.618	28.552	892.576	518.609	560.165	21.3578	657.117	4.94331	4.54927e-20	7.82929e-17	SPAC15E1.02c	DUF1761 family protein [Source:PomBase;Acc:SPAC15E1.02c]	-	-	-	-	GO:0016020//membrane;GO:0016021//integral component of membrane	GO:0003674//molecular_function	GO:0008150//biological_process
SPBC725.03	478	371	444	441	480	345	3826	2567	4114	17.141	17.99	17.747	14.398	16.125	11.709	130.901	103.887	133.223	15.8517	122.67	2.95208	7.68323e-19	9.91713e-16	SPBC725.03	pyridoxamine 5'-phosphate oxidase (predicted) [Source:PomBase;Acc:SPBC725.03]	-	-	-	-	GO:0005634//nucleus;GO:0005829//cytosol	GO:0004733//pyridoxamine-phosphate oxidase activity;GO:0010181//FMN binding;GO:0048037//cofactor binding	GO:0010144//pyridoxal phosphate biosynthetic process from pyridoxamine
SPBC16E9.16c	477	361	339	1513	1254	1897	44431	31880	41863	9.842	10.072	7.797	28.423	24.24	37.046	874.686	742.369	780.03	19.57	799.028	5.35153	7.91302e-18	8.17099e-15	lsd90	Lsd90 protein [Source:PomBase;Acc:SPBC16E9.16c]	-	-	-	-	GO:0005575//cellular_component	GO:0000166//nucleotide binding;GO:0005524//ATP binding	GO:0042759//long-chain fatty acid biosynthetic process
SPAC22H10.13	250	101	210	347	253	502	11502	4782	5200	22.895	12.507	21.436	28.932	21.706	43.511	1004.99	494.235	430.038	25.1645	643.087	4.67555	1.06311e-17	9.14804e-15	zym1	metallothionein Zym1 [Source:PomBase;Acc:SPAC22H10.13]	-	-	-	-	GO:0005634//nucleus;GO:0005737//cytoplasm;GO:0005829//cytosol	GO:0008270//zinc ion binding;GO:0046872//metal ion binding	GO:0006882//cellular zinc ion homeostasis;GO:1990748//cellular detoxification
SPCC338.12	612	507	700	459	385	464	5784	3054	3705	42.556	47.671	54.254	29.058	25.08	30.537	383.727	239.662	232.647	38.1927	285.345	2.90134	1.25056e-14	9.22378e-12	pbi2	proteinase B inhibitor Pbi2 [Source:PomBase;Acc:SPCC338.12]	-	-	-	-	GO:0000324//fungal-type vacuole;GO:0005634//nucleus;GO:0005737//cytoplasm;GO:0005829//cytosol	GO:0004866//endopeptidase inhibitor activity	GO:0007039//protein catabolic process in the vacuole;GO:0010951//negative regulation of endopeptidase activity;GO:0042144//vacuole fusion, non-autophagic
MSTRG.4811	104	87	82	37	24	37	3494	531	2165	1.671	1.89	1.468	0.541	0.361	0.563	53.554	9.627	31.408	1.08233	31.5297	4.86449	4.48322e-14	2.89336e-11	tlh1	NP_001343051.1 RecQ type DNA helicase Tlh1 [Schizosaccharomyces pombe]	-	-	-	-	-	-	-
SPACUNK4.17	1986	1060	1819	2456	2181	2032	28229	11258	16421	48.66	35.119	49.676	54.785	50.061	47.12	659.889	311.295	363.321	47.5702	444.835	3.22514	5.08835e-14	2.91902e-11	SPACUNK4.17	NAD binding dehydrogenase family protein [Source:PomBase;Acc:SPACUNK4.17]	-	-	-	-	GO:0005634//nucleus;GO:0005737//cytoplasm;GO:0005829//cytosol	GO:0016491//oxidoreductase activity	GO:0008150//biological_process;GO:0055114//oxidation-reduction process
SPAC9E9.09c	3386	3672	4596	2850	3569	4004	17343	17087	20808	83.049	121.784	125.647	63.641	82.006	92.947	405.84	472.968	460.868	94.8457	446.559	2.2352	1.04042e-13	4.93604e-11	atd1	aldehyde dehydrogenase (predicted) [Source:PomBase;Acc:SPAC9E9.09c]	Metabolism;Metabolism;Metabolism;Metabolism;Metabolism;Metabolism;Metabolism;Metabolism;Metabolism;Metabolism;Metabolism;Metabolism;Metabolism	Global and overview maps;Global and overview maps;Global and overview maps;Carbohydrate metabolism;Carbohydrate metabolism;Amino acid metabolism;Lipid metabolism;Amino acid metabolism;Amino acid metabolism;Amino acid metabolism;Metabolism of other amino acids;Lipid metabolism;Amino acid metabolism	ko01100//Metabolic pathways;ko01110//Biosynthesis of secondary metabolites;ko01130//Biosynthesis of antibiotics;ko00010//Glycolysis / Gluconeogenesis;ko00620//Pyruvate metabolism;ko00330//Arginine and proline metabolism;ko00561//Glycerolipid metabolism;ko00310//Lysine degradation;ko00340//Histidine metabolism;ko00380//Tryptophan metabolism;ko00410//beta-Alanine metabolism;ko00071//Fatty acid degr…	K00128;K00128;K00128;K00128;K00128;K00128;K00128;K00128;K00128;K00128;K00128;K00128;K00128	GO:0005634//nucleus;GO:0005737//cytoplasm;GO:0005759//mitochondrial matrix;GO:0005794//Golgi apparatus;GO:0005829//cytosol	GO:0004029//aldehyde dehydrogenase (NAD) activity;GO:0004030//aldehyde dehydrogenase [NAD(P)+] activity;GO:0016491//oxidoreductase activity;GO:0016620//oxidoreductase activity, acting on the aldehyde or oxo group of donors, NAD or NADP as acceptor	GO:0006068//ethanol catabolic process;GO:0006090//pyruvate metabolic process;GO:0006740//NADPH regeneration;GO:0019413//acetate biosynthetic process;GO:0055114//oxidation-reduction process
SPBC365.12c	1330	915	1378	788	758	678	9446	5895	8077	23.33	21.698	26.945	12.59	12.457	11.252	158.081	116.699	127.936	18.0453	134.239	2.8951	1.05165e-13	4.93604e-11	ish1	LEA domain protein [Source:PomBase;Acc:SPBC365.12c]	-	-	-	-	GO:0005634//nucleus;GO:0005635//nuclear envelope;GO:0005783//endoplasmic reticulum;GO:0005886//plasma membrane;GO:0016020//membrane;GO:0031965//nuclear membrane	GO:0005515//protein binding	GO:0008150//biological_process
SPBC3E7.02c	368	190	412	701	844	601	4328	8004	14423	20.166	14.079	25.165	34.973	43.327	31.17	226.276	494.987	713.71	28.1467	478.324	4.08695	2.69541e-13	1.1597e-10	hsp16	heat shock protein Hsp16 [Source:PomBase;Acc:SPBC3E7.02c]	Genetic Information Processing	Folding, sorting and degradation	ko04141//Protein processing in endoplasmic reticulum	K13993	GO:0005634//nucleus;GO:0005737//cytoplasm;GO:0005829//cytosol	GO:0005515//protein binding;GO:0042802//identical protein binding;GO:0051082//unfolded protein binding	GO:0034605//cellular response to heat;GO:0034620//cellular response to unfolded protein;GO:0061077//chaperone-mediated protein folding;GO:0071218//cellular response to misfolded protein
SPBC119.03	1152	656	896	997	694	574	5810	4646	5920	48.832	37.601	42.334	38.476	27.559	23.028	234.972	222.257	226.609	36.305	227.946	2.65045	4.16134e-13	1.65269e-10	SPBC119.03	human COMT catechol O-methyltransferase homolog 1 [Source:PomBase;Acc:SPBC119.03]	Metabolism;Metabolism	Global and overview maps;Amino acid metabolism	ko01100//Metabolic pathways;ko00350//Tyrosine metabolism	K00545;K00545	GO:0005634//nucleus;GO:0005737//cytoplasm;GO:0005829//cytosol	GO:0008168//methyltransferase activity;GO:0008171//O-methyltransferase activity;GO:0016740//transferase activity;GO:0046872//metal ion binding	GO:0006584//catecholamine metabolic process;GO:0008150//biological_process;GO:0032259//methylation
SPAC637.03	598	425	858	1159	909	1276	9596	6306	8140	19.394	18.638	31.015	34.22	27.617	39.165	296.915	230.798	238.387	28.3415	255.367	3.17158	8.23829e-13	3.03816e-10	SPAC637.03	conserved fungal protein [Source:PomBase;Acc:SPAC637.03]	-	-	-	-	GO:0016020//membrane;GO:0016021//integral component of membrane	GO:0003674//molecular_function	GO:0008150//biological_process
SPAC27F1.05c	741	478	893	407	337	518	5678	4389	4003	15.691	13.687	21.077	7.846	6.685	10.381	114.713	104.886	76.545	12.5612	98.7147	2.97429	1.70756e-12	5.87741e-10	SPAC27F1.05c	aminotransferase class-III, unknown specificty [Source:PomBase;Acc:SPAC27F1.05c]	-	-	-	-	GO:0005737//cytoplasm;GO:0005759//mitochondrial matrix;GO:0005829//cytosol	GO:0003824//catalytic activity;GO:0008483//transaminase activity;GO:0016740//transferase activity;GO:0030170//pyridoxal phosphate binding	GO:0008150//biological_process
SPBC16G5.11c	851	24	378	0	0	0	0	0	0	29.531	1.145	14.598	0	0	0	0	0	0	7.54567	0.001	-12.8814	2.50166e-12	8.07255e-10	bag101	BAG family molecular chaperone regulator Bag101 (predicted) [Source:PomBase;Acc:SPBC16G5.11c]	-	-	-	-	GO:0005634//nucleus;GO:0005730//nucleolus;GO:0005737//cytoplasm	GO:0005515//protein binding;GO:0051087//chaperone binding	GO:0006457//protein folding
SPCC1739.02c	802	496	574	169	134	88	2	0	0	35.624	29.825	28.425	6.825	5.591	3.704	0.089	0	0	18.3323	0.0296667	-9.27133	3.73505e-12	1.13436e-09	mrpl22	mitochondrial ribosomal protein subunit L22 (predicted) [Source:PomBase;Acc:SPCC1739.02c]	-	-	-	-	GO:0005737//cytoplasm;GO:0005739//mitochondrion;GO:0005762//mitochondrial large ribosomal subunit;GO:0005840//ribosome;GO:0015934//large ribosomal subunit	GO:0003735//structural constituent of ribosome	GO:0006412//translation;GO:0032543//mitochondrial translation;GO:0042255//ribosome assembly
SPAC4A8.04	3432	2704	4463	3765	3555	4779	20749	16739	18324	74.116	78.961	107.428	74.024	71.922	97.678	427.511	407.958	357.343	84.0215	397.604	2.2425	4.10231e-12	1.17668e-09	isp6	vacuolar serine protease Isp6 [Source:PomBase;Acc:SPAC4A8.04]	Cellular Processes	Transport and catabolism	ko04138//Autophagy - yeast	K01336	GO:0000324//fungal-type vacuole;GO:0005615//extracellular space;GO:0005794//Golgi apparatus	GO:0004175//endopeptidase activity;GO:0004252//serine-type endopeptidase activity;GO:0008233//peptidase activity;GO:0008236//serine-type peptidase activity;GO:0016787//hydrolase activity	GO:0000747//conjugation with cellular fusion;GO:0006508//proteolysis;GO:0006914//autophagy;GO:0007033//vacuole organization
SPAC3A11.10c	2416	1711	2570	3320	2097	2963	13384	12096	13269	65.317	62.549	77.444	81.716	53.11	75.814	345.221	369.054	323.941	69.325	346.072	2.31962	8.85528e-12	2.40631e-09	SPAC3A11.10c	dipeptidyl peptidase (predicted) [Source:PomBase;Acc:SPAC3A11.10c]	-	-	-	-	GO:0005794//Golgi apparatus	GO:0004177//aminopeptidase activity;GO:0008233//peptidase activity;GO:0008237//metallopeptidase activity;GO:0016787//hydrolase activity;GO:0016805//dipeptidase activity;GO:0046872//metal ion binding;GO:0070573//metallodipeptidase activity	GO:0006508//proteolysis;GO:0008150//biological_process
SPAC23H3.15c	492	418	366	2594	1868	1324	41203	16392	27361	16.893	19.406	14.007	81.085	60.084	43.024	1349.71	635.156	848.321	39.0832	944.397	4.59477	1.65143e-11	4.26318e-09	SPAC23H3.15c	Schizosaccharomyces specific protein [Source:PomBase;Acc:SPAC23H3.15c]	-	-	-	-	GO:0005634//nucleus;GO:0005829//cytosol	GO:0003674//molecular_function	GO:0006281//DNA repair
SPBC16A3.02c	1858	1034	1782	1676	1566	2398	13856	7911	9654	45.86	34.523	49.025	37.662	36.21	56.012	326.29	220.362	215.173	43.2153	253.942	2.55488	3.47756e-11	8.54984e-09	SPBC16A3.02c	mitochondrial conserved protein (predicted) [Source:PomBase;Acc:SPBC16A3.02c]	-	-	-	-	GO:0005737//cytoplasm;GO:0005739//mitochondrion;GO:0005783//endoplasmic reticulum;GO:0005794//Golgi apparatus	GO:0016491//oxidoreductase activity;GO:0016616//oxidoreductase activity, acting on the CH-OH group of donors, NAD or NADP as acceptor	GO:0008150//biological_process;GO:0055114//oxidation-reduction process
SPCC417.06c	159	136	216	151	109	109	983	779	1048	3.303	3.82	5.001	2.856	2.121	2.143	19.481	18.261	19.657	3.20733	19.133	2.57662	9.29308e-11	2.18092e-08	mug27	meiosis specific protein kinase Mug27/Slk1 [Source:PomBase;Acc:SPCC417.06c]	Cellular Processes	Cell growth and death	ko04111//Cell cycle - yeast	K06684	GO:0005628//prospore membrane;GO:0005634//nucleus;GO:0005730//nucleolus;GO:0005737//cytoplasm;GO:0005816//spindle pole body;GO:0005829//cytosol;GO:0035974//meiotic spindle pole body	GO:0000166//nucleotide binding;GO:0004672//protein kinase activity;GO:0004674//protein serine/threonine kinase activity;GO:0005524//ATP binding;GO:0016301//kinase activity;GO:0016740//transferase activity	GO:0006468//protein phosphorylation;GO:0016310//phosphorylation;GO:0018105//peptidyl-serine phosphorylation;GO:0023052//signaling;GO:0032120//ascospore-type prospore membrane assembly;GO:0035556//intracellular signal transduction;GO:0051321//meiotic cell cycle
SPAC19G12.09	1427	944	1302	937	807	893	8407	4264	5542	55.054	49.247	55.989	32.911	29.167	32.607	309.449	185.653	193.077	42.4958	229.393	2.43243	1.25381e-10	2.81452e-08	SPAC19G12.09	NADH/NADPH dependent indole-3-acetaldehyde reductase [Source:PomBase;Acc:SPAC19G12.09]	-	-	-	-	GO:0005634//nucleus;GO:0005737//cytoplasm;GO:0005829//cytosol	GO:0004032//alditol:NADP+ 1-oxidoreductase activity;GO:0008106//alcohol dehydrogenase (NADP+) activity;GO:0016491//oxidoreductase activity;GO:0016652//oxidoreductase activity, acting on NAD(P)H, NAD(P) as acceptor;GO:0047018//indole-3-acetaldehyde reductase (NADH) activity;GO:0047019//indole-3-acetaldehyde reductase (NADPH) activity;GO:0051268//alpha-keto amide reductase activity;GO:0051269//alph…	GO:0008150//biological_process;GO:0055114//oxidation-reduction process
SPAC29A4.11	153	88	184	77	66	57	1057	792	1576	1.234	0.96	1.654	0.568	0.501	0.434	8.138	7.208	11.482	0.891833	8.94267	3.32586	1.4951e-10	3.21634e-08	rga3	Rho-type GTPase activating protein Rga3 [Source:PomBase;Acc:SPAC29A4.11]	-	-	-	-	GO:0005737//cytoplasm;GO:0005829//cytosol;GO:0030428//cell septum;GO:0032153//cell division site;GO:0051285//cell cortex of cell tip;GO:0051286//cell tip	GO:0005096//GTPase activator activity;GO:0046872//metal ion binding	GO:0007165//signal transduction;GO:0035556//intracellular signal transduction;GO:0043087//regulation of GTPase activity;GO:0043547//positive regulation of GTPase activity
SPAP8A3.04c	2960	2576	2983	8796	7630	8014	80675	41753	54889	192.391	226.401	216.108	520.499	464.591	492.986	5002.83	3062.67	3221.64	352.163	3762.38	3.41733	2.67179e-10	5.51779e-08	hsp9	heat shock protein Hsp9 [Source:PomBase;Acc:SPAP8A3.04c]	-	-	-	-	GO:0005634//nucleus;GO:0005737//cytoplasm;GO:0005829//cytosol;GO:0005886//plasma membrane	GO:0003674//molecular_function;GO:0008289//lipid binding	GO:0010972//negative regulation of G2/M transition of mitotic cell cycle;GO:1903614//negative regulation of protein tyrosine phosphatase activity
SPBC21C3.19	1063	1089	977	3150	2616	1883	18897	12416	17133	52.809	73.155	54.1	142.471	121.749	88.535	895.676	696.106	768.611	88.8032	786.798	3.14731	2.91495e-10	5.78842e-08	SPBC21C3.19	SBDS family protein Rtc3 (predicted) [Source:PomBase;Acc:SPBC21C3.19]	-	-	-	-	GO:0005634//nucleus;GO:0005737//cytoplasm;GO:0005829//cytosol	GO:0003674//molecular_function	GO:0042254//ribosome biogenesis
SPAC22F8.12c	845	469	657	66	42	59	4	0	0	11.545	8.658	10.003	0.819	0.534	0.758	0.052	0	0	5.38617	0.0173333	-8.27957	5.36735e-10	1.02636e-07	shf1	small histone ubiquitination factor Shf1 [Source:PomBase;Acc:SPAC22F8.12c]	-	-	-	-	GO:0005634//nucleus;GO:0005737//cytoplasm;GO:0005816//spindle pole body;GO:0005829//cytosol;GO:0005856//cytoskeleton;GO:0033503//HULC complex	GO:0003674//molecular_function	GO:0006325//chromatin organization;GO:0006342//chromatin silencing;GO:0071894//histone H2B conserved C-terminal lysine ubiquitination
SPAC977.18	76	56	42	553	114	89	9764	2212	3287	4.743	4.744	2.933	31.556	6.687	5.257	583.589	156.425	185.934	9.32	308.649	5.04949	8.17534e-10	1.50747e-07	SPAC977.18	conserved fungal protein [Source:PomBase;Acc:SPAC977.18]	-	-	-	-	GO:0005886//plasma membrane	GO:0003674//molecular_function	GO:0008150//biological_process
SPAC212.11	0	0	11	10	4	16	900	216	466	0	0	0.102	0.075	0.028	0.123	7.095	2.014	3.475	0.0546667	4.19467	6.26175	1.64752e-09	2.93315e-07	tlh1	RecQ type DNA helicase [Source:PomBase;Acc:SPAC212.11]	-	-	-	-	GO:0005634//nucleus;GO:0005694//chromosome;GO:0005737//cytoplasm	GO:0000166//nucleotide binding;GO:0003676//nucleic acid binding;GO:0003678//DNA helicase activity;GO:0004386//helicase activity;GO:0005524//ATP binding;GO:0008270//zinc ion binding;GO:0016787//hydrolase activity;GO:0036310//annealing helicase activity;GO:0043138//3'-5' DNA helicase activity;GO:0046872//metal ion binding	GO:0000722//telomere maintenance via recombination;GO:0000733//DNA strand renaturation;GO:0032508//DNA duplex unwinding
SPBC1685.12c	274	157	197	517	394	533	2632	2371	3205	4.361	3.383	3.5	7.494	5.873	8.023	39.966	42.586	46.072	5.439	42.8747	2.97871	2.84814e-09	4.90164e-07	SPBC1685.12c	dubious [Source:PomBase;Acc:SPBC1685.12c]	-	-	-	-	-	-	-
SPAC26F1.07	3949	3142	5736	5155	4804	4738	20235	15202	21508	139.58	150.17	225.981	165.885	159.072	158.498	682.377	606.397	686.493	166.531	658.422	1.98322	2.96028e-09	4.9303e-07	SPAC26F1.07	glucose 1-dehydrogenase (NADP+) (predicted) [Source:PomBase;Acc:SPAC26F1.07]	Metabolism;Metabolism;Metabolism;Metabolism;Metabolism;Metabolism	Global and overview maps;Global and overview maps;Global and overview maps;Carbohydrate metabolism;Lipid metabolism;Carbohydrate metabolism	ko01100//Metabolic pathways;ko01110//Biosynthesis of secondary metabolites;ko01130//Biosynthesis of antibiotics;ko00010//Glycolysis / Gluconeogenesis;ko00561//Glycerolipid metabolism;ko00040//Pentose and glucuronate interconversions	K00002;K00002;K00002;K00002;K00002;K00002	GO:0005634//nucleus;GO:0005829//cytosol	GO:0004032//alditol:NADP+ 1-oxidoreductase activity;GO:0008106//alcohol dehydrogenase (NADP+) activity;GO:0016491//oxidoreductase activity;GO:0047935//glucose 1-dehydrogenase (NADP+) activity	GO:0019568//arabinose catabolic process;GO:0042843//D-xylose catabolic process;GO:0055114//oxidation-reduction process
SPAC688.04c	978	811	1173	1938	1680	1645	8980	5761	7545	35.479	39.783	47.431	64.008	57.095	56.48	310.81	235.859	247.169	50.046	264.613	2.40256	5.46609e-09	8.81919e-07	gst3	glutathione S-transferase Gst3 [Source:PomBase;Acc:SPAC688.04c]	Metabolism	Metabolism of other amino acids	ko00480//Glutathione metabolism	K00799	GO:0005737//cytoplasm;GO:0005783//endoplasmic reticulum	GO:0004364//glutathione transferase activity;GO:0004602//glutathione peroxidase activity;GO:0005515//protein binding;GO:0016740//transferase activity;GO:0043295//glutathione binding	GO:0006749//glutathione metabolic process;GO:0019430//removal of superoxide radicals
SPCPB16A4.07	140	121	111	202	190	153	2112	513	1006	9.551	11.162	8.44	12.546	12.143	9.878	137.461	39.495	61.972	10.62	79.6427	2.90676	1.23799e-08	1.93689e-06	SPCPB16A4.07	Schizosaccharomyces specific protein [Source:PomBase;Acc:SPCPB16A4.07]	-	-	-	-	GO:0005575//cellular_component	GO:0003674//molecular_function	GO:0008150//biological_process
SPBC8E4.01c	11291	6676	8369	3976	2639	3587	871	762	733	254.515	203.493	210.274	81.609	55.721	76.524	18.726	19.374	14.929	147.023	17.6763	-3.05615	1.45388e-08	2.16368e-06	pho84	inorganic phosphate transmembrane transporter (predicted) [Source:PomBase;Acc:SPBC8E4.01c]	-	-	-	-	GO:0005887//integral component of plasma membrane;GO:0016020//membrane;GO:0016021//integral component of membrane	GO:0005215//transporter activity;GO:0005315//inorganic phosphate transmembrane transporter activity;GO:0022857//transmembrane transporter activity	GO:0006817//phosphate ion transport;GO:0035435//phosphate ion transmembrane transport;GO:0055085//transmembrane transport
SPCC4G3.03	219	125	221	166	106	114	919	731	1146	4.714	3.638	5.303	3.253	2.138	2.323	18.874	17.758	22.277	3.5615	19.6363	2.46297	1.46676e-08	2.16368e-06	SPCC4G3.03	WD40/YVTN repeat-like protein [Source:PomBase;Acc:SPCC4G3.03]	-	-	-	-	GO:0005634//nucleus;GO:0005737//cytoplasm;GO:0005829//cytosol;GO:0032991//macromolecular complex	GO:0003674//molecular_function;GO:0005515//protein binding	GO:0008150//biological_process
SPAC212.08c	10	15	32	20	25	100	1088	357	554	0.368	0.795	1.398	0.706	0.917	3.672	40.129	15.567	19.32	1.30933	25.0053	4.25533	2.12006e-08	3.04052e-06	SPAC212.08c	S. pombe specific GPI anchored protein family 1 [Source:PomBase;Acc:SPAC212.08c]	-	-	-	-	GO:0005783//endoplasmic reticulum;GO:0005886//plasma membrane;GO:0016020//membrane;GO:0031225//anchored component of membrane;GO:0031362//anchored component of external side of plasma membrane	GO:0003674//molecular_function	GO:0008150//biological_process
SPAC1006.01	3803	2821	4375	4105	3324	4339	14118	11219	13739	94.767	95.055	121.516	93.129	77.597	102.332	335.65	315.503	309.16	97.3993	320.104	1.71656	2.38315e-08	3.32546e-06	psp3	vacuolar serine protease Psp3 (predicted) [Source:PomBase;Acc:SPAC1006.01]	Cellular Processes	Transport and catabolism	ko04138//Autophagy - yeast	K01336	GO:0000324//fungal-type vacuole;GO:0000328//fungal-type vacuole lumen;GO:0005615//extracellular space	GO:0004252//serine-type endopeptidase activity;GO:0008233//peptidase activity;GO:0008236//serine-type peptidase activity;GO:0016787//hydrolase activity	GO:0006508//proteolysis;GO:0007039//protein catabolic process in the vacuole
SPCC63.14	3792	2072	3513	3887	2743	4586	14640	12248	16601	40.249	29.738	41.561	37.561	27.275	46.069	148.255	146.713	159.118	37.0755	151.362	2.02947	2.98258e-08	4.05239e-06	eis1	eisosome assembly protein eis1 [Source:PomBase;Acc:SPCC63.14]	-	-	-	-	GO:0005737//cytoplasm;GO:0005829//cytosol;GO:0032126//eisosome;GO:0045121//membrane raft	GO:0003674//molecular_function	GO:0007009//plasma membrane organization;GO:0070941//eisosome assembly
SPAC26H5.09c	9663	6722	10454	15340	13243	18725	52471	57789	74645	290.996	273.724	350.899	420.573	373.606	533.689	1507.57	1963.99	2029.9	373.914	1833.82	2.29407	3.08922e-08	4.08965e-06	SPAC26H5.09c	oxidoreductase involved in NADPH regeneration (predicted) [Source:PomBase;Acc:SPAC26H5.09c]	-	-	-	-	GO:0005634//nucleus	GO:0016491//oxidoreductase activity	GO:0006740//NADPH regeneration;GO:0055114//oxidation-reduction process
SPAC139.05	596	461	594	643	733	851	4172	1914	2924	12.777	13.363	14.193	12.549	14.721	17.266	85.33	46.306	56.604	14.1448	62.7467	2.14926	3.34201e-08	4.3137e-06	SPAC139.05	succinate-semialdehyde dehydrogenase (predicted) [Source:PomBase;Acc:SPAC139.05]	Metabolism;Metabolism;Metabolism;Metabolism;Metabolism;Metabolism	Global and overview maps;Amino acid metabolism;Amino acid metabolism;Metabolism of cofactors and vitamins;Amino acid metabolism;Carbohydrate metabolism	ko01100//Metabolic pathways;ko00250//Alanine, aspartate and glutamate metabolism;ko00350//Tyrosine metabolism;ko00760//Nicotinate and nicotinamide metabolism;ko00310//Lysine degradation;ko00650//Butanoate metabolism	K00135;K00135;K00135;K00135;K00135;K00135	GO:0005737//cytoplasm;GO:0005829//cytosol	GO:0004777//succinate-semialdehyde dehydrogenase (NAD+) activity;GO:0009013//succinate-semialdehyde dehydrogenase [NAD(P)+] activity;GO:0016491//oxidoreductase activity;GO:0016620//oxidoreductase activity, acting on the aldehyde or oxo group of donors, NAD or NADP as acceptor	GO:0006538//glutamate catabolic process;GO:0009450//gamma-aminobutyric acid catabolic process;GO:0055114//oxidation-reduction process
SPAC977.09c	1089	336	609	217	212	217	0	22	0	20.708	8.643	12.899	3.749	3.774	3.913	0	0.462	0	8.94767	0.154	-5.86051	5.70613e-08	7.18555e-06	SPAC977.09c	phospholipase (predicted) [Source:PomBase;Acc:SPAC977.09c]	Metabolism	Lipid metabolism	ko00564//Glycerophospholipid metabolism	K13333	-	GO:0004620//phospholipase activity	GO:0009395//phospholipid catabolic process
SPCC757.07c	1529	1169	1075	4425	4611	3233	28320	17071	23455	32.348	33.442	25.35	85.231	91.388	64.735	571.633	407.585	448.1	55.4157	475.773	3.10191	7.68324e-08	9.44489e-06	ctt1	catalase [Source:PomBase;Acc:SPCC757.07c]	Metabolism;Metabolism;Metabolism;Environmental Information Processing;Cellular Processes;Metabolism;Metabolism	Global and overview maps;Global and overview maps;Global and overview maps;Signal transduction;Transport and catabolism;Carbohydrate metabolism;Amino acid metabolism	ko01110//Biosynthesis of secondary metabolites;ko01130//Biosynthesis of antibiotics;ko01200//Carbon metabolism;ko04011//MAPK signaling pathway - yeast;ko04146//Peroxisome;ko00630//Glyoxylate and dicarboxylate metabolism;ko00380//Tryptophan metabolism	K03781;K03781;K03781;K03781;K03781;K03781;K03781	GO:0005759//mitochondrial matrix;GO:0005777//peroxisome;GO:0005782//peroxisomal matrix	GO:0004096//catalase activity;GO:0004601//peroxidase activity;GO:0016491//oxidoreductase activity;GO:0020037//heme binding;GO:0046872//metal ion binding	GO:0006979//response to oxidative stress;GO:0042542//response to hydrogen peroxide;GO:0042744//hydrogen peroxide catabolic process;GO:0055114//oxidation-reduction process;GO:0061692//cellular detoxification of hydrogen peroxide
SPAC3G9.11c	442	282	344	248	248	351	1415	1103	1291	8.297	7.158	7.198	4.238	4.361	6.236	25.342	23.367	21.884	6.248	23.531	1.9131	1.31281e-07	1.57629e-05	pdc201	pyruvate decarboxylase (predicted) [Source:PomBase;Acc:SPAC3G9.11c]	Metabolism;Metabolism;Metabolism	Global and overview maps;Global and overview maps;Carbohydrate metabolism	ko01100//Metabolic pathways;ko01110//Biosynthesis of secondary metabolites;ko00010//Glycolysis / Gluconeogenesis	K01568;K01568;K01568	GO:0005634//nucleus;GO:0005737//cytoplasm;GO:0005829//cytosol	GO:0000287//magnesium ion binding;GO:0003824//catalytic activity;GO:0004737//pyruvate decarboxylase activity;GO:0016829//lyase activity;GO:0016831//carboxy-lyase activity;GO:0030976//thiamine pyrophosphate binding;GO:0046872//metal ion binding	GO:0006090//pyruvate metabolic process;GO:0006091//generation of precursor metabolites and energy
SPAC11D3.09	92	86	70	65	48	61	435	299	403	2.236	2.835	1.897	1.429	1.084	1.396	10.074	8.18	8.82	1.81283	9.02467	2.31563	1.48959e-07	1.7479e-05	SPAC11D3.09	agmatinase (predicted) [Source:PomBase;Acc:SPAC11D3.09]	Metabolism;Metabolism	Global and overview maps;Amino acid metabolism	ko01100//Metabolic pathways;ko00330//Arginine and proline metabolism	K01480;K01480	GO:0005783//endoplasmic reticulum	GO:0008783//agmatinase activity;GO:0016787//hydrolase activity;GO:0016813//hydrolase activity, acting on carbon-nitrogen (but not peptide) bonds, in linear amidines;GO:0046872//metal ion binding	GO:0006520//cellular amino acid metabolic process;GO:0033389//putrescine biosynthetic process from arginine, using agmatinase
SPCP20C8.02c	230	87	162	84	75	132	6	9	15	9.137	4.666	7.161	3.028	2.791	4.946	0.229	0.403	0.553	5.28817	0.395	-3.74284	1.9125e-07	2.16741e-05	SPCP20C8.02c	S. pombe specific UPF0321 family protein 1 [Source:PomBase;Acc:SPCP20C8.02c]	-	-	-	-	GO:0005575//cellular_component	GO:0003674//molecular_function	GO:0008150//biological_process
SPAC8E11.10	16455	12466	9335	15535	14675	9909	3173	3039	4415	341.187	349.511	215.741	293.256	285.053	194.454	62.769	71.112	82.665	279.867	72.182	-1.95503	1.93697e-07	2.16741e-05	SPAC8E11.10	sorbose reductase (predicted) [Source:PomBase;Acc:SPAC8E11.10]	Metabolism	Carbohydrate metabolism	ko00051//Fructose and mannose metabolism	K17742	GO:0005739//mitochondrion	GO:0016491//oxidoreductase activity;GO:0016616//oxidoreductase activity, acting on the CH-OH group of donors, NAD or NADP as acceptor;GO:0032115//sorbose reductase activity	GO:0005975//carbohydrate metabolic process;GO:0055114//oxidation-reduction process
SPBPB21E7.04c	58	44	28	267	108	96	1891	827	1069	2.394	2.455	1.288	10.031	4.175	3.75	74.454	38.516	39.837	4.0155	50.9357	3.66502	2.00152e-07	2.16741e-05	SPBPB21E7.04c	human COMT ortholog 2 [Source:PomBase;Acc:SPBPB21E7.04c]	Metabolism;Metabolism	Global and overview maps;Amino acid metabolism	ko01100//Metabolic pathways;ko00350//Tyrosine metabolism	K00545;K00545	GO:0000324//fungal-type vacuole;GO:0005773//vacuole	GO:0008168//methyltransferase activity;GO:0008171//O-methyltransferase activity;GO:0016740//transferase activity;GO:0046872//metal ion binding	GO:0006584//catecholamine metabolic process;GO:0008150//biological_process;GO:0032259//methylation
SPAC23C11.06c	1453	850	1382	4061	2789	4042	19352	14943	19822	34.569	27.345	36.648	87.962	62.162	91.014	439.269	401.216	425.86	56.6167	422.115	2.89834	2.01503e-07	2.16741e-05	SPAC23C11.06c	hydrolase (inferred_from_context) [Source:PomBase;Acc:SPAC23C11.06c]	-	-	-	-	GO:0005737//cytoplasm;GO:0016020//membrane;GO:0016021//integral component of membrane;GO:0071627//integral component of fungal-type vacuolar membrane	GO:0016787//hydrolase activity	GO:0008150//biological_process
SPBPB2B2.19c	690	312	137	0	21	13	0	0	0	20.111	12.292	4.455	0	0.571	0.346	0	0	0	6.29583	0.001	-12.6202	2.44117e-07	2.57219e-05	SPBPB2B2.19c	S. pombe specific 5Tm protein family [Source:PomBase;Acc:SPBPB2B2.19c]	-	-	-	-	-	-	-
SPBC16A3.13	795	502	864	682	611	882	2967	2146	2658	16.002	13.663	19.384	12.498	11.521	16.802	56.978	48.747	48.312	14.9783	51.3457	1.77737	2.85925e-07	2.93968e-05	meu7	alpha-amylase homolog Aah4 [Source:PomBase;Acc:SPBC16A3.13]	Metabolism;Metabolism	Global and overview maps;Carbohydrate metabolism	ko01100//Metabolic pathways;ko00500//Starch and sucrose metabolism	K01176;K01176	GO:0005783//endoplasmic reticulum;GO:0005886//plasma membrane;GO:0009897//external side of plasma membrane;GO:0016020//membrane;GO:0031225//anchored component of membrane	GO:0003824//catalytic activity;GO:0004556//alpha-amylase activity;GO:0005509//calcium ion binding;GO:0016787//hydrolase activity;GO:0016798//hydrolase activity, acting on glycosyl bonds;GO:0046872//metal ion binding	GO:0005975//carbohydrate metabolic process;GO:0008152//metabolic process;GO:0008360//regulation of cell shape;GO:0009272//fungal-type cell wall biogenesis;GO:0016052//carbohydrate catabolic process
SPAC977.12	3194	2151	2662	1620	1617	1908	637	370	553	109.572	99.811	101.809	50.604	51.964	61.95	20.855	14.315	17.121	79.285	17.4303	-2.18545	2.90381e-07	2.93968e-05	SPAC977.12	L-asparaginase (predicted) [Source:PomBase;Acc:SPAC977.12]	Metabolism;Metabolism;Metabolism;Metabolism	Global and overview maps;Global and overview maps;Amino acid metabolism;Metabolism of other amino acids	ko01100//Metabolic pathways;ko01110//Biosynthesis of secondary metabolites;ko00250//Alanine, aspartate and glutamate metabolism;ko00460//Cyanoamino acid metabolism	K01424;K01424;K01424;K01424	GO:0005576//extracellular region;GO:0005618//cell wall;GO:0009986//cell surface;GO:0042597//periplasmic space	GO:0004067//asparaginase activity;GO:0016787//hydrolase activity	GO:0006528//asparagine metabolic process;GO:0006530//asparagine catabolic process;GO:0006531//aspartate metabolic process
SPBC1709.13c	423	244	393	20	41	49	4	4	7	11.947	9.338	12.373	0.52	1.074	1.324	0.096	0.12	0.169	6.096	0.128333	-5.5699	3.08779e-07	3.01567e-05	set10	ribosomal lysine methyltransferase Set10 [Source:PomBase;Acc:SPBC1709.13c]	-	-	-	-	GO:0005634//nucleus;GO:0005737//cytoplasm;GO:0005829//cytosol	GO:0005515//protein binding;GO:0008168//methyltransferase activity;GO:0016279//protein-lysine N-methyltransferase activity;GO:0016740//transferase activity	GO:0018026//peptidyl-lysine monomethylation;GO:0018027//peptidyl-lysine dimethylation;GO:0032259//methylation;GO:0042254//ribosome biogenesis
SPAC821.09	4106	2392	4979	2265	2196	4244	513	749	851	52.272	41.177	70.651	26.252	26.19	51.135	6.231	10.761	9.783	44.6128	8.925	-2.32153	3.09569e-07	3.01567e-05	eng1	endo-1,3-beta-glucanase Eng1 [Source:PomBase;Acc:SPAC821.09]	-	-	-	-	GO:0000936//primary cell septum;GO:0009986//cell surface;GO:0030428//cell septum;GO:0043187//cell septum surface;GO:1990819//actin fusion focus	GO:0016787//hydrolase activity;GO:0016798//hydrolase activity, acting on glycosyl bonds;GO:0030246//carbohydrate binding;GO:0030247//polysaccharide binding;GO:0042973//glucan endo-1,3-beta-D-glucosidase activity;GO:0052861//glucan endo-1,3-beta-glucanase activity, C-3 substituted reducing group;GO:0052862//glucan endo-1,4-beta-glucanase activity, C-3 substituted reducing group	GO:0007049//cell cycle;GO:0008152//metabolic process;GO:0030994//primary cell septum disassembly;GO:0044347//cell wall polysaccharide catabolic process;GO:0051301//cell division;GO:1904541//fungal-type cell wall disassembly involved in conjugation with cellular fusion
SPCC1393.12	411	207	298	81	82	152	2345	1175	1773	18.875	12.855	15.254	3.387	3.528	6.607	102.749	60.899	73.529	10.0843	79.059	2.97081	3.42469e-07	3.27438e-05	SPCC1393.12	Schizosaccharomyces specific protein [Source:PomBase;Acc:SPCC1393.12]	-	-	-	-	GO:0005737//cytoplasm	GO:0003674//molecular_function	GO:0008150//biological_process
SPBC359.04c	624	370	564	79	109	57	13	9	21	8.854	7.099	8.92	1.021	1.449	0.765	0.176	0.144	0.269	4.68467	0.196333	-4.57657	3.67321e-07	3.37702e-05	pfl7	cell surface glycoprotein (predicted), DIPSY family [Source:PomBase;Acc:SPBC359.04c]	-	-	-	-	GO:0009986//cell surface;GO:0010339//external side of cell wall	-	GO:0043689//cell-cell adhesion involved in flocculation
SPBP4G3.03	12	4	4	56	13	20	1010	182	217	0.507	0.228	0.188	2.153	0.514	0.799	40.7	8.675	8.276	0.7315	19.217	4.71538	3.70718e-07	3.37702e-05	fub2	PI31 proteasome regulator Fub2 (predicted) [Source:PomBase;Acc:SPBP4G3.03]	-	-	-	-	GO:0005634//nucleus;GO:0005737//cytoplasm;GO:0005829//cytosol	GO:0003674//molecular_function	GO:0006511//ubiquitin-dependent protein catabolic process
SPBC649.04	2265	1823	2084	3721	3119	3328	13638	8301	10798	207.025	225.311	212.314	309.64	267.07	287.893	1189.3	856.259	891.246	251.542	978.933	1.96041	3.72826e-07	3.37702e-05	uvi15	UV-induced protein Uvi15 [Source:PomBase;Acc:SPBC649.04]	-	-	-	-	GO:0005886//plasma membrane;GO:0009898//cytoplasmic side of plasma membrane;GO:0032153//cell division site;GO:0051286//cell tip	GO:0003674//molecular_function	GO:0008150//biological_process
SPBC32F12.03c	2847	2119	2704	1691	1733	1757	11689	5713	8336	177.172	178.311	187.56	95.806	101.032	103.484	694.014	401.228	468.451	140.561	521.231	1.89073	3.98249e-07	3.5451e-05	gpx1	glutathione peroxidase Gpx1 [Source:PomBase;Acc:SPBC32F12.03c]	Metabolism;Metabolism	Metabolism of other amino acids;Lipid metabolism	ko00480//Glutathione metabolism;ko00590//Arachidonic acid metabolism	K00432;K00432	GO:0005634//nucleus;GO:0005737//cytoplasm;GO:0005739//mitochondrion;GO:0005829//cytosol	GO:0004601//peroxidase activity;GO:0004602//glutathione peroxidase activity;GO:0008379//thioredoxin peroxidase activity;GO:0016209//antioxidant activity;GO:0016491//oxidoreductase activity;GO:0051920//peroxiredoxin activity	GO:0006979//response to oxidative stress;GO:0042744//hydrogen peroxide catabolic process;GO:0045454//cell redox homeostasis;GO:0055114//oxidation-reduction process;GO:0061692//cellular detoxification of hydrogen peroxide
SPAC29A4.17c	121	93	115	72	48	66	528	367	551	5.562	5.814	5.91	3.045	2.095	2.899	23.227	19.13	22.981	4.22083	21.7793	2.36736	5.0005e-07	4.37586e-05	SPAC29A4.17c	mitochondrial FUN14 family protein involved in mitophagy [Source:PomBase;Acc:SPAC29A4.17c]	-	-	-	-	GO:0005739//mitochondrion;GO:0005741//mitochondrial outer membrane;GO:0016020//membrane;GO:0016021//integral component of membrane;GO:0031307//integral component of mitochondrial outer membrane	GO:0003674//molecular_function	GO:0000422//mitophagy
SPAC22A12.17c	590	409	521	261	285	285	2040	1464	1807	7.522	7.047	7.403	3.032	3.4	3.434	24.815	21.064	20.812	5.30633	22.2303	2.06674	5.3126e-07	4.57149e-05	SPAC22A12.17c	short chain dehydrogenase (predicted) [Source:PomBase;Acc:SPAC22A12.17c]	Metabolism	Carbohydrate metabolism	ko00051//Fructose and mannose metabolism	K17742	GO:0005634//nucleus;GO:0005737//cytoplasm;GO:0005829//cytosol	GO:0016491//oxidoreductase activity;GO:0016616//oxidoreductase activity, acting on the CH-OH group of donors, NAD or NADP as acceptor	GO:0008150//biological_process;GO:0055114//oxidation-reduction process
SPAC3C7.14c	33562	25016	16326	36629	37829	38559	126112	111598	119269	1641.2	1654.14	889.853	1630.72	1732.97	1784.56	5883.74	6158.7	5266.72	1555.57	5769.72	1.89105	6.84306e-07	5.79192e-05	obr1	ubiquitinated histone-like protein Uhp1 [Source:PomBase;Acc:SPAC3C7.14c]	Metabolism;Metabolism	Global and overview maps;Metabolism of cofactors and vitamins	ko01110//Biosynthesis of secondary metabolites;ko00130//Ubiquinone and other terpenoid-quinone biosynthesis	K03809;K03809	GO:0005634//nucleus;GO:0005829//cytosol;GO:0031934//mating-type region heterochromatin	GO:0003955//NAD(P)H dehydrogenase (quinone) activity;GO:0005515//protein binding;GO:0010181//FMN binding;GO:0016491//oxidoreductase activity	GO:0030466//chromatin silencing at silent mating-type cassette;GO:0055114//oxidation-reduction process
SPAC19A8.16	10	8	7	4	9	6	164	84	70	1.12	1.211	0.874	0.408	0.944	0.636	17.518	10.613	7.077	0.8655	11.736	3.76126	9.65806e-07	8.04267e-05	prl65	conserved fungal protein [Source:PomBase;Acc:SPAC19A8.16]	-	-	-	-	GO:0005575//cellular_component	GO:0003674//molecular_function	GO:0008150//biological_process
SPAC56F8.12	632	352	976	598	505	1058	3330	2608	3628	23.604	17.777	40.63	20.334	17.669	37.398	118.659	109.926	122.36	26.2353	116.982	2.1567	1.08682e-06	8.90677e-05	SPAC56F8.12	conserved fungal protein [Source:PomBase;Acc:SPAC56F8.12]	-	-	-	-	GO:0005794//Golgi apparatus;GO:0016020//membrane;GO:0016021//integral component of membrane	GO:0003674//molecular_function	GO:0008150//biological_process
SPAC9G1.14	5	3	5	4	3	2	38	72	147	0.363	0.298	0.417	0.229	0.213	0.153	2.544	5.769	9.424	0.278833	5.91233	4.40625	1.19031e-06	9.60244e-05	SPAC9G1.14	dubious [Source:PomBase;Acc:SPAC9G1.14]	-	-	-	-	-	-	-
SPAC3G6.07	6	3	3	4	3	2	106	38	99	0.397	0.268	0.221	0.241	0.186	0.125	6.685	2.835	5.909	0.239667	5.143	4.42351	1.21331e-06	9.63739e-05	SPAC3G6.07	dubious [Source:PomBase;Acc:SPAC3G6.07]	-	-	-	-	GO:0005634//nucleus;GO:0005829//cytosol	GO:0003674//molecular_function	GO:0008150//biological_process
SPCC70.08c	1557	1436	440	631	546	373	3151	6433	8867	93.058	116.053	29.312	34.335	30.571	21.099	179.678	433.907	478.563	54.0713	364.049	2.7512	1.25383e-06	9.80833e-05	SPCC70.08c	methyltransferase (predicted) [Source:PomBase;Acc:SPCC70.08c]	-	-	-	-	GO:0005634//nucleus;GO:0005737//cytoplasm;GO:0005829//cytosol	GO:0008168//methyltransferase activity;GO:0016740//transferase activity	GO:0008150//biological_process;GO:0032259//methylation
SPCPB16A4.06c	105	36	90	39	33	38	616	280	442	3.422	1.586	3.269	1.157	1.007	1.172	19.153	10.298	13.007	1.9355	14.1527	2.8703	1.40005e-06	0.000107888	SPCPB16A4.06c	Schizosaccharomyces specific protein [Source:PomBase;Acc:SPCPB16A4.06c]	-	-	-	-	GO:0005634//nucleus;GO:0005829//cytosol	GO:0003674//molecular_function	GO:0008150//biological_process
SPBP4H10.10	172	135	203	137	90	98	652	528	668	6.827	7.246	8.981	4.951	3.347	3.682	24.691	23.652	23.943	5.839	24.0953	2.04496	1.72342e-06	0.000130853	SPBP4H10.10	rhomboid family protease [Source:PomBase;Acc:SPBP4H10.10]	-	-	-	-	GO:0005739//mitochondrion;GO:0005743//mitochondrial inner membrane;GO:0016020//membrane;GO:0016021//integral component of membrane	GO:0004252//serine-type endopeptidase activity;GO:0008233//peptidase activity;GO:0008236//serine-type peptidase activity;GO:0016787//hydrolase activity	GO:0006508//proteolysis;GO:0008150//biological_process;GO:0010821//regulation of mitochondrion organization
SPBC215.05	14880	12657	22357	45460	40673	44255	156738	148593	191099	394.981	454.301	661.472	1098.61	1011.42	1111.8	3969.45	4451.34	4580.68	788.765	4333.83	2.45797	1.84085e-06	0.000137744	gpd1	glycerol-3-phosphate dehydrogenase Gpd1 [Source:PomBase;Acc:SPBC215.05]	Metabolism;Environmental Information Processing;Metabolism	Global and overview maps;Signal transduction;Lipid metabolism	ko01110//Biosynthesis of secondary metabolites;ko04011//MAPK signaling pathway - yeast;ko00564//Glycerophospholipid metabolism	K00006;K00006;K00006	GO:0005634//nucleus;GO:0005737//cytoplasm;GO:0005829//cytosol;GO:0009331//glycerol-3-phosphate dehydrogenase complex	GO:0004367//glycerol-3-phosphate dehydrogenase [NAD+] activity;GO:0016491//oxidoreductase activity;GO:0016616//oxidoreductase activity, acting on the CH-OH group of donors, NAD or NADP as acceptor;GO:0042803//protein homodimerization activity;GO:0051287//NAD binding	GO:0005975//carbohydrate metabolic process;GO:0006072//glycerol-3-phosphate metabolic process;GO:0006114//glycerol biosynthetic process;GO:0006116//NADH oxidation;GO:0009992//cellular water homeostasis;GO:0046168//glycerol-3-phosphate catabolic process;GO:0055114//oxidation-reduction process;GO:0071470//cellular response to osmotic stress
SPAC13F5.03c	190	117	183	1225	526	472	1342	5155	12370	3.689	3.072	3.961	21.656	9.569	8.674	24.862	112.968	216.909	8.43683	118.246	3.80895	1.87077e-06	0.000137983	gld1	mitochondrial glycerol dehydrogenase Gld1 [Source:PomBase;Acc:SPAC13F5.03c]	-	-	-	-	GO:0005739//mitochondrion	GO:0008270//zinc ion binding;GO:0008888//glycerol dehydrogenase [NAD+] activity;GO:0016491//oxidoreductase activity;GO:0016614//oxidoreductase activity, acting on CH-OH group of donors;GO:0046872//metal ion binding	GO:0006071//glycerol metabolic process;GO:0019564//aerobic glycerol catabolic process;GO:0042149//cellular response to glucose starvation;GO:0055114//oxidation-reduction process;GO:0061613//glycolytic process from glycerol
SPBC30B4.09	288	305	314	766	781	543	2628	2056	2885	13.6	19.476	16.527	32.947	34.551	24.284	118.415	109.596	123.015	23.5642	117.009	2.31195	1.90894e-06	0.000138815	SPBC30B4.09	Schizosaccharomyces specific protein [Source:PomBase;Acc:SPBC30B4.09]	-	-	-	-	GO:0016020//membrane;GO:0016021//integral component of membrane	GO:0003674//molecular_function	GO:0008150//biological_process
SPBC660.06	2852	2451	2463	9417	6902	6084	38177	22624	28416	101.342	117.767	97.55	304.645	229.757	204.607	1294.27	907.253	911.804	175.945	1037.78	2.5603	2.61052e-06	0.000187196	SPBC660.06	WW domain containing conserved fungal protein [Source:PomBase;Acc:SPBC660.06]	-	-	-	-	GO:0005634//nucleus	GO:0003674//molecular_function;GO:0005515//protein binding	GO:0008150//biological_process
SPCC63.13	186	81	262	346	279	383	1332	1264	1555	9.192	5.413	14.431	15.567	12.916	17.913	62.801	70.492	69.391	12.572	67.5613	2.42598	3.08843e-06	0.000218432	SPCC63.13	DNAJ domain protein [Source:PomBase;Acc:SPCC63.13]	-	-	-	-	GO:0005783//endoplasmic reticulum;GO:0005789//endoplasmic reticulum membrane;GO:0016020//membrane;GO:0016021//integral component of membrane	GO:0030544//Hsp70 protein binding	GO:0008150//biological_process
SPAC26F1.11	17	3	8	5	5	4	190	61	115	0.423	0.101	0.222	0.113	0.117	0.094	4.515	1.715	2.586	0.178333	2.93867	4.04251	3.19859e-06	0.000223167	SPAC26F1.11	dubious [Source:PomBase;Acc:SPAC26F1.11]	-	-	-	-	-	-	-
SPAC13G7.02c	7405	4667	3069	3955	6507	2174	15277	18873	36148	144.271	122.951	66.646	70.152	118.765	40.087	283.971	414.966	635.968	93.812	444.968	2.24586	3.74066e-06	0.000257507	ssa1	heat shock protein Ssa1 (predicted) [Source:PomBase;Acc:SPAC13G7.02c]	Genetic Information Processing;Genetic Information Processing;Cellular Processes	Transcription;Folding, sorting and degradation;Transport and catabolism	ko03040//Spliceosome;ko04141//Protein processing in endoplasmic reticulum;ko04144//Endocytosis	K03283;K03283;K03283	GO:0005634//nucleus;GO:0005737//cytoplasm;GO:0005829//cytosol;GO:0005886//plasma membrane	GO:0000166//nucleotide binding;GO:0005524//ATP binding;GO:0016887//ATPase activity;GO:0031072//heat shock protein binding;GO:0042623//ATPase activity, coupled;GO:0044183//protein binding involved in protein folding;GO:0051082//unfolded protein binding;GO:0051787//misfolded protein binding	GO:0002181//cytoplasmic translation;GO:0006986//response to unfolded protein;GO:0016192//vesicle-mediated transport;GO:0034605//cellular response to heat;GO:0034620//cellular response to unfolded protein;GO:0042026//protein refolding;GO:0051085//chaperone mediated protein folding requiring cofactor
SPBC428.03c	4268	3012	3879	1950	2376	1766	777	559	833	107.731	102.804	109.134	44.812	56.184	42.189	18.712	15.924	18.987	77.1423	17.8743	-2.10963	4.0127e-06	0.0002726	pho4	thiamine-repressible acid phosphatase Pho4 [Source:PomBase;Acc:SPBC428.03c]	Metabolism;Metabolism;Metabolism	Global and overview maps;Metabolism of cofactors and vitamins;Metabolism of cofactors and vitamins	ko01100//Metabolic pathways;ko00730//Thiamine metabolism;ko00740//Riboflavin metabolism	K01078;K01078;K01078	GO:0005576//extracellular region;GO:0005618//cell wall;GO:0009277//fungal-type cell wall;GO:0030287//cell wall-bounded periplasmic space	GO:0003993//acid phosphatase activity;GO:0016787//hydrolase activity;GO:0016791//phosphatase activity;GO:0042131//thiamine phosphate phosphatase activity	GO:0009228//thiamine biosynthetic process;GO:0016311//dephosphorylation
SPAC977.02	43	18	11	45	10	15	538	129	194	2.067	1.163	0.586	1.978	0.467	0.682	24.515	6.968	8.395	1.15717	13.2927	3.52196	4.33174e-06	0.000290451	SPAC977.02	S. pombe specific 5Tm protein family [Source:PomBase;Acc:SPAC977.02]	-	-	-	-	-	-	-
MSTRG.1089	10	9	4	6	14	8	212	63	77	0.669	0.814	0.298	0.365	0.877	0.506	13.522	4.753	4.649	0.588167	7.64133	3.69953	4.59884e-06	0.000303286	--	-	-	-	-	-	-	-	-
SPBPB10D8.02c	2184	1358	1609	217	224	54	69	25	55	42.533	35.761	34.926	3.847	4.087	0.995	1.282	0.549	0.967	20.3582	0.932667	-4.4481	4.64063e-06	0.000303286	SPBPB10D8.02c	arylsulfatase (predicted) [Source:PomBase;Acc:SPBPB10D8.02c]	Metabolism	Lipid metabolism	ko00600//Sphingolipid metabolism	K01130	GO:0005634//nucleus;GO:0005737//cytoplasm;GO:0005829//cytosol	GO:0003824//catalytic activity;GO:0004065//arylsulfatase activity;GO:0008484//sulfuric ester hydrolase activity;GO:0016787//hydrolase activity;GO:0046872//metal ion binding	GO:0046505//sulfolipid metabolic process
SPBPB8B6.05c	2467	1634	1894	1524	1780	1654	710	331	554	91.567	81.977	78.335	51.489	61.894	58.101	25.136	13.875	18.579	70.5605	19.1967	-1.878	4.82778e-06	0.000311573	SPBPB8B6.05c	L-asparaginase (predicted) [Source:PomBase;Acc:SPBPB8B6.05c]	Metabolism;Metabolism;Metabolism;Metabolism	Global and overview maps;Global and overview maps;Amino acid metabolism;Metabolism of other amino acids	ko01100//Metabolic pathways;ko01110//Biosynthesis of secondary metabolites;ko00250//Alanine, aspartate and glutamate metabolism;ko00460//Cyanoamino acid metabolism	K01424;K01424;K01424;K01424	GO:0005576//extracellular region;GO:0005618//cell wall;GO:0005737//cytoplasm;GO:0009986//cell surface;GO:0042597//periplasmic space	GO:0004067//asparaginase activity;GO:0016787//hydrolase activity	GO:0006528//asparagine metabolic process;GO:0006530//asparagine catabolic process;GO:0006531//aspartate metabolic process
SPBC23E6.10c	1885	1328	1905	653	549	843	280	129	217	62.21	59.264	70.076	19.62	16.974	26.331	8.816	4.805	6.467	42.4125	6.696	-2.66312	5.1861e-06	0.000330566	mri1	methylthioribose-1-phosphate isomerase Mri1 (predicted) [Source:PomBase;Acc:SPBC23E6.10c]	Metabolism;Metabolism	Global and overview maps;Amino acid metabolism	ko01100//Metabolic pathways;ko00270//Cysteine and methionine metabolism	K08963;K08963	GO:0005634//nucleus;GO:0005737//cytoplasm;GO:0005829//cytosol	GO:0016853//isomerase activity;GO:0046523//S-methyl-5-thioribose-1-phosphate isomerase activity	GO:0008652//cellular amino acid biosynthetic process;GO:0009086//methionine biosynthetic process;GO:0019284//L-methionine biosynthetic process from S-adenosylmethionine;GO:0019509//L-methionine biosynthetic process from methylthioadenosine;GO:0044237//cellular metabolic process;GO:0044249//cellular biosynthetic process
SPCC70.10	992	669	797	1126	926	1043	3058	2176	3143	42.796	39.032	38.302	44.213	37.412	42.571	125.821	105.909	122.407	40.721	118.046	1.5355	5.41647e-06	0.00034104	SPCC70.10	Schizosaccharomyces specific protein [Source:PomBase;Acc:SPCC70.10]	-	-	-	-	GO:0000324//fungal-type vacuole	GO:0003674//molecular_function	GO:0008150//biological_process
SPBC9B6.07	1930	1280	1362	274	222	393	146	38	66	109.611	98.299	86.218	14.167	11.811	21.124	7.911	2.436	3.385	56.8717	4.57733	-3.63513	6.91473e-06	0.00043013	nop52	nucleolar protein Nop52 family Rrp1 (predicted) [Source:PomBase;Acc:SPBC9B6.07]	-	-	-	-	GO:0005634//nucleus;GO:0005730//nucleolus;GO:0030687//preribosome, large subunit precursor;GO:0030688//preribosome, small subunit precursor	GO:0003674//molecular_function	GO:0006364//rRNA processing
SPAC4F10.20	2414	1952	1986	1865	1804	2440	6725	4493	5707	225.04	246.06	206.36	158.286	157.548	215.28	598.133	472.691	480.428	201.429	517.084	1.36013	7.028e-06	0.000431971	grx1	glutaredoxin Grx1 [Source:PomBase;Acc:SPAC4F10.20]	-	-	-	-	GO:0005634//nucleus;GO:0005829//cytosol	GO:0004362//glutathione-disulfide reductase activity;GO:0004602//glutathione peroxidase activity;GO:0009055//electron carrier activity;GO:0015035//protein disulfide oxidoreductase activity;GO:0015038//glutathione disulfide oxidoreductase activity	GO:0019430//removal of superoxide radicals;GO:0022900//electron transport chain;GO:0034599//cellular response to oxidative stress;GO:0045454//cell redox homeostasis;GO:0055114//oxidation-reduction process
SPBC1685.17	124	73	159	88	75	363	1668	667	874	8.163	6.482	11.646	5.264	4.634	22.64	104.767	49.569	51.943	9.80483	68.7597	2.81	7.83569e-06	0.000475949	SPBC1685.17	Schizosaccharomyces pombe specific protein [Source:PomBase;Acc:SPBC1685.17]	-	-	-	-	GO:0005575//cellular_component	GO:0003674//molecular_function	GO:0008150//biological_process
SPBC359.01	1973	1250	4188	48	72	67	67	18	28	35.328	30.262	83.6	0.787	1.208	1.136	1.145	0.364	0.453	25.3868	0.654	-5.27865	8.09637e-06	0.000486065	SPBC359.01	amino acid transmembrane transporter (predicted) [Source:PomBase;Acc:SPBC359.01]	-	-	-	-	GO:0005794//Golgi apparatus;GO:0016020//membrane;GO:0016021//integral component of membrane	GO:0015171//amino acid transmembrane transporter activity;GO:0022857//transmembrane transporter activity	GO:0003333//amino acid transmembrane transport;GO:0006865//amino acid transport;GO:0055085//transmembrane transport
SPCC16A11.15c	509	302	381	297	245	233	1385	899	1380	23.037	18.482	19.22	12.238	10.388	9.981	59.805	45.918	56.4	15.5577	54.041	1.79643	8.39787e-06	0.00049837	SPCC16A11.15c	Schizosaccharomyces specific protein [Source:PomBase;Acc:SPCC16A11.15c]	-	-	-	-	GO:0005634//nucleus;GO:0005829//cytosol	GO:0003674//molecular_function	GO:0008150//biological_process
SPBC1105.14	1089	806	936	3953	3415	2626	16405	8739	14847	11.365	11.373	10.888	37.56	33.389	25.939	163.35	102.927	139.928	21.7523	135.402	2.638	1.22609e-05	0.000719354	rsv2	transcription factor Rsv2 [Source:PomBase;Acc:SPBC1105.14]	-	-	-	-	GO:0005634//nucleus	GO:0000978//RNA polymerase II core promoter proximal region sequence-specific DNA binding;GO:0000981//RNA polymerase II transcription factor activity, sequence-specific DNA binding;GO:0003676//nucleic acid binding;GO:0046872//metal ion binding	GO:0010672//regulation of transcription from RNA polymerase II promoter involved in meiotic cell cycle
SPCC736.15	21599	13594	16061	30008	21314	31163	86158	60991	77318	408.563	347.707	338.628	516.779	377.698	557.901	1554.91	1302	1320.7	424.546	1392.54	1.71372	1.30636e-05	0.000757838	pil1	eisosome BAR domain protein Pil1 [Source:PomBase;Acc:SPCC736.15]	-	-	-	-	GO:0005886//plasma membrane;GO:0032126//eisosome;GO:0036286//eisosome filament;GO:0036362//ascus membrane	GO:0003674//molecular_function;GO:0008289//lipid binding	GO:0006469//negative regulation of protein kinase activity;GO:0006897//endocytosis;GO:0070941//eisosome assembly
SPBC337.08c	5767	2875	2090	1418	1293	1625	9299	13651	17384	113.779	76.699	45.96	25.47	23.898	30.343	175.037	303.945	309.713	52.6915	262.898	2.31886	1.33898e-05	0.000768131	ubi4	ubiquitin [Source:PomBase;Acc:SPBC337.08c]	-	-	-	-	GO:0005575//cellular_component;GO:0005634//nucleus;GO:0005737//cytoplasm	GO:0005515//protein binding;GO:0031386//protein tag;GO:0031625//ubiquitin protein ligase binding	GO:0010499//proteasomal ubiquitin-independent protein catabolic process;GO:0016567//protein ubiquitination;GO:0019941//modification-dependent protein catabolic process;GO:0051321//meiotic cell cycle
SPAC328.03	4635	2876	4416	2370	1895	2138	14948	8279	11823	98.237	82.424	104.323	45.732	37.626	42.887	302.269	198.027	226.283	68.5382	242.193	1.82118	1.50112e-05	0.00085168	tps1	alpha,alpha-trehalose-phosphate synthase [UDP-forming] [Source:PomBase;Acc:SPAC328.03]	Metabolism;Metabolism	Global and overview maps;Carbohydrate metabolism	ko01100//Metabolic pathways;ko00500//Starch and sucrose metabolism	K00697;K00697	GO:0005737//cytoplasm;GO:0005829//cytosol;GO:0005946//alpha,alpha-trehalose-phosphate synthase complex (UDP-forming)	GO:0003824//catalytic activity;GO:0003825//alpha,alpha-trehalose-phosphate synthase (UDP-forming) activity;GO:0004805//trehalose-phosphatase activity;GO:0005515//protein binding;GO:0016740//transferase activity;GO:0016757//transferase activity, transferring glycosyl groups	GO:0005992//trehalose biosynthetic process;GO:0016311//dephosphorylation;GO:0030437//ascospore formation;GO:0034605//cellular response to heat;GO:0070413//trehalose metabolism in response to stress;GO:0090441//trehalose biosynthesis in response to heat stress
SPAC23D3.11	540	332	485	386	333	404	1395	1015	1283	8.506	7.065	8.505	5.527	4.907	6.022	20.959	18.028	18.248	6.75533	19.0783	1.49784	1.64213e-05	0.000921557	ayr1	1-acyldihydroxyacetone phosphate reductase (predicted) [Source:PomBase;Acc:SPAC23D3.11]	Metabolism;Metabolism;Metabolism	Global and overview maps;Lipid metabolism;Lipid metabolism	ko01100//Metabolic pathways;ko00564//Glycerophospholipid metabolism;ko00565//Ether lipid metabolism	K06123;K06123;K06123	GO:0000329//fungal-type vacuole membrane;GO:0005737//cytoplasm;GO:0005739//mitochondrion;GO:0005773//vacuole;GO:0005783//endoplasmic reticulum;GO:0005794//Golgi apparatus;GO:0005811//lipid particle	GO:0000140//acylglycerone-phosphate reductase activity;GO:0004806//triglyceride lipase activity;GO:0016491//oxidoreductase activity	GO:0006654//phosphatidic acid biosynthetic process;GO:0019433//triglyceride catabolic process;GO:0055114//oxidation-reduction process
SPAC16E8.16	449	304	381	209	169	305	1733	835	1152	10.351	9.476	9.79	4.386	3.65	6.655	38.116	21.724	23.982	7.38467	27.9407	1.91976	1.83544e-05	0.00101896	sua7	transcription factor TFIIB [Source:PomBase;Acc:SPAC16E8.16]	Genetic Information Processing	Transcription	ko03022//Basal transcription factors	K03124	GO:0005634//nucleus;GO:0097550//transcriptional preinitiation complex	GO:0000979//RNA polymerase II core promoter sequence-specific DNA binding;GO:0001139//transcription factor activity, core RNA polymerase II recruiting;GO:0005515//protein binding;GO:0008134//transcription factor binding;GO:0017025//TBP-class protein binding;GO:0046872//metal ion binding	GO:0001174//transcriptional start site selection at RNA polymerase II promoter;GO:0006352//DNA-templated transcription, initiation;GO:0006355//regulation of transcription, DNA-templated;GO:0006367//transcription initiation from RNA polymerase II promoter;GO:0051123//RNA polymerase II transcriptional preinitiation complex assembly;GO:0070897//DNA-templated transcriptional preinitiation complex ass…
SPCC306.08c	6353	5460	6186	6774	5388	6451	14945	12289	15373	209.371	243.316	227.233	203.247	166.348	201.213	469.912	457.06	457.504	208.455	461.492	1.14657	2.15636e-05	0.00118439	mdh1	malate dehydrogenase Mdh1 (predicted) [Source:PomBase;Acc:SPCC306.08c]	Metabolism;Metabolism;Metabolism;Metabolism;Metabolism;Metabolism;Metabolism;Metabolism	Global and overview maps;Global and overview maps;Global and overview maps;Global and overview maps;Amino acid metabolism;Carbohydrate metabolism;Carbohydrate metabolism;Carbohydrate metabolism	ko01100//Metabolic pathways;ko01110//Biosynthesis of secondary metabolites;ko01130//Biosynthesis of antibiotics;ko01200//Carbon metabolism;ko00270//Cysteine and methionine metabolism;ko00620//Pyruvate metabolism;ko00020//Citrate cycle (TCA cycle);ko00630//Glyoxylate and dicarboxylate metabolism	K00026;K00026;K00026;K00026;K00026;K00026;K00026;K00026	GO:0005737//cytoplasm;GO:0005739//mitochondrion;GO:0005759//mitochondrial matrix	GO:0003824//catalytic activity;GO:0016491//oxidoreductase activity;GO:0016616//oxidoreductase activity, acting on the CH-OH group of donors, NAD or NADP as acceptor;GO:0030060//L-malate dehydrogenase activity	GO:0005975//carbohydrate metabolic process;GO:0006099//tricarboxylic acid cycle;GO:0006108//malate metabolic process;GO:0019752//carboxylic acid metabolic process;GO:0055114//oxidation-reduction process
SPCC1739.08c	21	11	10	14	12	15	49	83	315	0.382	0.267	0.205	0.233	0.197	0.262	0.834	1.69	5.097	0.257667	2.54033	3.30144	2.27448e-05	0.00123612	SPCC1739.08c	short chain dehydrogenase (predicted) [Source:PomBase;Acc:SPCC1739.08c]	Metabolism	Carbohydrate metabolism	ko00051//Fructose and mannose metabolism	K17742	GO:0005634//nucleus;GO:0005737//cytoplasm;GO:0005829//cytosol	GO:0016491//oxidoreductase activity;GO:0016616//oxidoreductase activity, acting on the CH-OH group of donors, NAD or NADP as acceptor	GO:0008150//biological_process;GO:0055114//oxidation-reduction process
SPBPB10D8.01	788	308	480	35	26	14	10	7	15	14.997	7.926	10.182	0.606	0.464	0.252	0.182	0.15	0.258	5.73783	0.196667	-4.86668	2.45514e-05	0.00132041	SPBPB10D8.01	cysteine transmembrane transporter (predicted) [Source:PomBase;Acc:SPBPB10D8.01]	-	-	-	-	GO:0005783//endoplasmic reticulum;GO:0005887//integral component of plasma membrane;GO:0016020//membrane;GO:0016021//integral component of membrane;GO:0031224//intrinsic component of membrane	GO:0022857//transmembrane transporter activity;GO:0033229//cysteine transmembrane transporter activity	GO:0042883//cysteine transport;GO:0055085//transmembrane transport;GO:1903712//cysteine transmembrane transport
SPBC1198.14c	326	190	290	163	81	117	1373	626	987	8.406	6.624	8.334	3.826	1.957	2.855	33.776	18.216	22.981	5.33367	24.991	2.22821	2.69178e-05	0.00143275	fbp1	fructose-1,6-bisphosphatase Fbp1 [Source:PomBase;Acc:SPBC1198.14c]	Metabolism;Metabolism;Metabolism;Metabolism;Metabolism;Metabolism;Metabolism;Metabolism	Global and overview maps;Global and overview maps;Global and overview maps;Global and overview maps;Carbohydrate metabolism;Carbohydrate metabolism;Carbohydrate metabolism;Energy metabolism	ko01100//Metabolic pathways;ko01110//Biosynthesis of secondary metabolites;ko01130//Biosynthesis of antibiotics;ko01200//Carbon metabolism;ko00010//Glycolysis / Gluconeogenesis;ko00030//Pentose phosphate pathway;ko00051//Fructose and mannose metabolism;ko00680//Methane metabolism	K03841;K03841;K03841;K03841;K03841;K03841;K03841;K03841	GO:0005634//nucleus;GO:0005737//cytoplasm;GO:0005829//cytosol	GO:0003824//catalytic activity;GO:0016787//hydrolase activity;GO:0016791//phosphatase activity;GO:0042132//fructose 1,6-bisphosphate 1-phosphatase activity;GO:0042578//phosphoric ester hydrolase activity;GO:0046872//metal ion binding	GO:0005975//carbohydrate metabolic process;GO:0005986//sucrose biosynthetic process;GO:0006000//fructose metabolic process;GO:0006002//fructose 6-phosphate metabolic process;GO:0006094//gluconeogenesis;GO:0008152//metabolic process;GO:0016311//dephosphorylation;GO:0030388//fructose 1,6-bisphosphate metabolic process;GO:0042149//cellular response to glucose starvation
SPBC947.15c	2795	1694	2309	2217	2036	2575	8147	4562	6461	49.886	40.883	45.935	36.025	34.043	43.497	138.731	91.89	104.134	41.7115	111.585	1.41963	2.78194e-05	0.00145123	nde1	mitochondrial NADH dehydrogenase (ubiquinone) Nde1 (predicted) [Source:PomBase;Acc:SPBC947.15c]	-	-	-	-	GO:0005739//mitochondrion;GO:0005743//mitochondrial inner membrane	GO:0008137//NADH dehydrogenase (ubiquinone) activity;GO:0016491//oxidoreductase activity	GO:0006116//NADH oxidation;GO:0006120//mitochondrial electron transport, NADH to ubiquinone;GO:0055114//oxidation-reduction process
SPBC887.17	3900	2628	3336	1528	1711	2666	1000	393	576	67.722	61.707	64.568	24.156	27.834	43.815	16.567	7.702	9.032	48.3003	11.1003	-2.12143	2.78272e-05	0.00145123	SPBC887.17	transmembrane transporter (predicted) [Source:PomBase;Acc:SPBC887.17]	-	-	-	-	GO:0000139//Golgi membrane;GO:0005794//Golgi apparatus;GO:0005886//plasma membrane;GO:0016020//membrane;GO:0016021//integral component of membrane	GO:0005345//purine nucleobase transmembrane transporter activity;GO:0022857//transmembrane transporter activity	GO:0015853//adenine transport;GO:0015854//guanine transport;GO:0055085//transmembrane transport;GO:1904082//pyrimidine nucleobase transmembrane transport;GO:1904823//purine nucleobase transmembrane transport
SPBC56F2.06	227	160	349	119	121	138	1242	511	892	5.902	5.625	10.114	2.817	2.947	3.396	30.808	14.993	20.942	5.1335	22.2477	2.11564	2.97179e-05	0.00153434	mug147	Schizosaccharomyces specific protein Mug147 [Source:PomBase;Acc:SPBC56F2.06]	-	-	-	-	GO:0005634//nucleus;GO:0005737//cytoplasm;GO:0005829//cytosol	GO:0003674//molecular_function	GO:0008150//biological_process;GO:0051321//meiotic cell cycle
SPBC359.03c	2817	1775	2477	137	163	190	113	54	95	53.467	45.559	52.396	2.363	2.898	3.413	2.046	1.156	1.628	26.6827	1.61	-4.05077	3.49657e-05	0.0017874	aat1	amino acid transmembrane transporter Aat1 [Source:PomBase;Acc:SPBC359.03c]	-	-	-	-	GO:0000139//Golgi membrane;GO:0000324//fungal-type vacuole;GO:0005794//Golgi apparatus;GO:0005886//plasma membrane;GO:0016020//membrane;GO:0016021//integral component of membrane;GO:0031520//plasma membrane of cell tip;GO:0051286//cell tip	GO:0015171//amino acid transmembrane transporter activity;GO:0022857//transmembrane transporter activity	GO:0003333//amino acid transmembrane transport;GO:0006865//amino acid transport;GO:0055085//transmembrane transport
SPAC1F7.12	3449	3058	4535	2735	2818	2606	8446	7742	8867	110.932	132.996	162.579	80.087	84.91	79.328	259.177	281.018	257.536	108.472	265.91	1.29362	3.61983e-05	0.00183227	yak3	aldose reductase ARK13 family YakC [Source:PomBase;Acc:SPAC1F7.12]	-	-	-	-	GO:0005634//nucleus;GO:0005829//cytosol	GO:0016491//oxidoreductase activity;GO:0016614//oxidoreductase activity, acting on CH-OH group of donors	GO:0008150//biological_process;GO:0055114//oxidation-reduction process
SPAC19G12.10c	31385	16701	29121	45773	27842	46878	139367	90042	106599	410.724	295.536	424.775	545.355	341.336	580.616	1740.09	1329.82	1259.74	433.057	1443.21	1.73666	3.67656e-05	0.00184292	cpy1	vacuolar carboxypeptidase Y [Source:PomBase;Acc:SPAC19G12.10c]	-	-	-	-	GO:0000324//fungal-type vacuole;GO:0005773//vacuole	GO:0004180//carboxypeptidase activity;GO:0004185//serine-type carboxypeptidase activity;GO:0008233//peptidase activity;GO:0016787//hydrolase activity	GO:0006508//proteolysis;GO:0008150//biological_process;GO:0046938//phytochelatin biosynthetic process;GO:0051603//proteolysis involved in cellular protein catabolic process
SPBC725.15	5552	3585	4587	2197	1737	2076	991	605	824	197.133	172.123	181.536	71.02	57.778	69.764	33.571	24.243	26.42	124.892	28.078	-2.15317	3.82964e-05	0.00190119	ura5	orotate phosphoribosyltransferase Ura5 [Source:PomBase;Acc:SPBC725.15]	Metabolism;Metabolism	Global and overview maps;Nucleotide metabolism	ko01100//Metabolic pathways;ko00240//Pyrimidine metabolism	K00762;K00762	GO:0005634//nucleus;GO:0005737//cytoplasm;GO:0005829//cytosol	GO:0004588//orotate phosphoribosyltransferase activity;GO:0016740//transferase activity;GO:0016757//transferase activity, transferring glycosyl groups	GO:0006207//'de novo' pyrimidine nucleobase biosynthetic process;GO:0006221//pyrimidine nucleotide biosynthetic process;GO:0009116//nucleoside metabolic process;GO:0044205//'de novo' UMP biosynthetic process;GO:0046132//pyrimidine ribonucleoside biosynthetic process
SPAC12B10.15c	112	68	125	127	139	93	411	320	462	9.444	7.753	11.748	9.749	10.98	7.422	33.064	30.451	35.178	9.516	32.8977	1.78956	4.41354e-05	0.0021702	SPAC12B10.15c	ribonuclease H2 complex subunit (predicted) [Source:PomBase;Acc:SPAC12B10.15c]	Genetic Information Processing	Replication and repair	ko03030//DNA replication	K10745	GO:0005634//nucleus;GO:0005829//cytosol;GO:0032299//ribonuclease H2 complex	GO:0004523//RNA-DNA hybrid ribonuclease activity	GO:0006401//RNA catabolic process;GO:0090502//RNA phosphodiester bond hydrolysis, endonucleolytic;GO:1903469//removal of RNA primer involved in mitotic DNA replication
SPBPB21E7.01c	454	265	649	208	163	172	1637	1333	1587	13.541	10.688	21.576	5.648	4.555	4.855	46.584	44.87	42.744	10.1438	44.7327	2.14073	4.51953e-05	0.00220135	eno102	enolase (predicted) [Source:PomBase;Acc:SPBPB21E7.01c]	Metabolism;Metabolism;Metabolism;Metabolism;Metabolism;Genetic Information Processing;Metabolism;Metabolism	Global and overview maps;Global and overview maps;Global and overview maps;Global and overview maps;Global and overview maps;Folding, sorting and degradation;Carbohydrate metabolism;Energy metabolism	ko01100//Metabolic pathways;ko01110//Biosynthesis of secondary metabolites;ko01130//Biosynthesis of antibiotics;ko01230//Biosynthesis of amino acids;ko01200//Carbon metabolism;ko03018//RNA degradation;ko00010//Glycolysis / Gluconeogenesis;ko00680//Methane metabolism	K01689;K01689;K01689;K01689;K01689;K01689;K01689;K01689	GO:0000015//phosphopyruvate hydratase complex;GO:0005737//cytoplasm	GO:0000287//magnesium ion binding;GO:0004634//phosphopyruvate hydratase activity;GO:0016829//lyase activity;GO:0046872//metal ion binding	GO:0006096//glycolytic process;GO:0061621//canonical glycolysis
SPBC354.12	3391	1774	4431	6141	6439	23790	47955	56006	60677	109.354	77.365	159.296	180.312	194.538	726.195	1475.64	2038.52	1767.19	241.177	1760.45	2.86778	5.16699e-05	0.0024932	gpd3	glyceraldehyde 3-phosphate dehydrogenase Gpd3 [Source:PomBase;Acc:SPBC354.12]	Metabolism;Metabolism;Metabolism;Metabolism;Metabolism;Metabolism	Global and overview maps;Global and overview maps;Global and overview maps;Global and overview maps;Global and overview maps;Carbohydrate metabolism	ko01100//Metabolic pathways;ko01110//Biosynthesis of secondary metabolites;ko01130//Biosynthesis of antibiotics;ko01230//Biosynthesis of amino acids;ko01200//Carbon metabolism;ko00010//Glycolysis / Gluconeogenesis	K00134;K00134;K00134;K00134;K00134;K00134	GO:0005737//cytoplasm;GO:0005829//cytosol	GO:0004365//glyceraldehyde-3-phosphate dehydrogenase (NAD+) (phosphorylating) activity;GO:0016491//oxidoreductase activity;GO:0016620//oxidoreductase activity, acting on the aldehyde or oxo group of donors, NAD or NADP as acceptor;GO:0050661//NADP binding;GO:0051287//NAD binding	GO:0006006//glucose metabolic process;GO:0006096//glycolytic process;GO:0055114//oxidation-reduction process;GO:0061621//canonical glycolysis
SPAC922.06	367	219	531	80	127	195	29	0	0	14.391	11.61	23.25	2.859	4.677	7.246	1.099	0	0	10.6722	0.366333	-4.86455	5.27291e-05	0.00252074	SPAC922.06	3-oxoacyl-[acyl-carrier-protein]reductase (predicted) [Source:PomBase;Acc:SPAC922.06]	-	-	-	-	GO:0005634//nucleus;GO:0005737//cytoplasm;GO:0005829//cytosol	GO:0004316//3-oxoacyl-[acyl-carrier-protein] reductase (NADPH) activity;GO:0016491//oxidoreductase activity	GO:0009107//lipoate biosynthetic process;GO:0055114//oxidation-reduction process
SPBC359.05	1538	563	990	30	20	33	41	5	11	14.979	7.414	10.747	0.266	0.182	0.304	0.381	0.055	0.097	5.64867	0.177667	-4.99067	5.53364e-05	0.00260811	abc3	ABC transmembrane transporter Abc3, unknown specificity [Source:PomBase;Acc:SPBC359.05]	-	-	-	-	GO:0000324//fungal-type vacuole;GO:0000329//fungal-type vacuole membrane;GO:0005773//vacuole;GO:0005774//vacuolar membrane;GO:0016020//membrane;GO:0016021//integral component of membrane	GO:0000166//nucleotide binding;GO:0005524//ATP binding;GO:0016887//ATPase activity;GO:0020037//heme binding;GO:0042626//ATPase activity, coupled to transmembrane movement of substances	GO:0055085//transmembrane transport
SPAC2F3.05c	640	344	681	455	389	463	1376	1237	2090	22.587	16.416	26.789	14.62	12.861	15.465	46.332	49.269	66.608	18.123	54.0697	1.577	5.55669e-05	0.00260811	SPAC2F3.05c	xylose and arabinose reductase (predicted) [Source:PomBase;Acc:SPAC2F3.05c]	-	-	-	-	GO:0005634//nucleus;GO:0005737//cytoplasm;GO:0005829//cytosol	GO:0016491//oxidoreductase activity;GO:0032866//D-xylose:NADP reductase activity;GO:0032867//L-arabinose:NADP reductase activity	GO:0019568//arabinose catabolic process;GO:0042843//D-xylose catabolic process;GO:0055114//oxidation-reduction process
MSTRG.5315	12321	8145	4000	23	23	28	18	31	56	247.368	221.121	89.511	0.419	0.432	0.539	0.336	0.703	1.023	93.2317	0.687333	-7.08367	5.63219e-05	0.00261973	--	KGG51869.1 hypothetical protein DI09_258p10 [Mitosporidium daphniae]	-	-	-	-	-	-	-
SPAC2E1P3.01	1231	850	1357	639	592	699	4321	2186	2874	29.392	27.443	36.114	13.89	13.242	15.796	98.432	58.903	61.966	22.6462	73.1003	1.69061	6.16416e-05	0.00284157	SPAC2E1P3.01	dehydrogenase (predicted) [Source:PomBase;Acc:SPAC2E1P3.01]	-	-	-	-	GO:0005739//mitochondrion	GO:0008106//alcohol dehydrogenase (NADP+) activity;GO:0008270//zinc ion binding;GO:0016491//oxidoreductase activity	GO:0008150//biological_process;GO:0055114//oxidation-reduction process
SPAC30C2.02	6189	3406	6985	1577	1857	1914	1080	355	518	204.831	152.427	257.672	47.517	57.576	59.953	34.102	13.259	15.481	129.996	20.9473	-2.63363	6.29773e-05	0.00287407	mmd1	deoxyhypusine hydroxylase (predicted) [Source:PomBase;Acc:SPAC30C2.02]	-	-	-	-	GO:0005634//nucleus;GO:0005737//cytoplasm;GO:0005829//cytosol	GO:0004497//monooxygenase activity;GO:0005515//protein binding;GO:0016491//oxidoreductase activity;GO:0019135//deoxyhypusine monooxygenase activity;GO:0046872//metal ion binding	GO:0008612//peptidyl-lysine modification to peptidyl-hypusine;GO:0055114//oxidation-reduction process;GO:2000765//regulation of cytoplasmic translation
SPAC5H10.09c	498	395	435	511	404	276	1169	1007	1342	27.548	29.546	26.821	25.735	20.936	14.45	61.695	62.864	67.036	24.1727	63.865	1.40165	6.346e-05	0.00287407	ecm31	3-methyl-2-oxobutanoatehydroxymethyltransferase Ecm31 (predicted) [Source:PomBase;Acc:SPAC5H10.09c]	Metabolism;Metabolism;Metabolism	Global and overview maps;Global and overview maps;Metabolism of cofactors and vitamins	ko01100//Metabolic pathways;ko01110//Biosynthesis of secondary metabolites;ko00770//Pantothenate and CoA biosynthesis	K00606;K00606;K00606	GO:0005739//mitochondrion	GO:0000287//magnesium ion binding;GO:0003824//catalytic activity;GO:0003864//3-methyl-2-oxobutanoate hydroxymethyltransferase activity;GO:0016740//transferase activity	GO:0015940//pantothenate biosynthetic process
SPAC3C7.12	780	207	492	2	8	5	5	0	7	17.597	6.319	12.376	0.034	0.164	0.116	0.11	0	0.133	6.101	0.081	-6.23498	6.85588e-05	0.00305361	tip1	CLIP170 family protein Tip1 [Source:PomBase;Acc:SPAC3C7.12]	-	-	-	-	GO:0005737//cytoplasm;GO:0005829//cytosol;GO:0005856//cytoskeleton;GO:0005874//microtubule;GO:0051285//cell cortex of cell tip;GO:0051286//cell tip;GO:1904511//cytoplasmic microtubule plus-end;GO:1990752//microtubule end	GO:0005515//protein binding;GO:0008017//microtubule binding;GO:0051010//microtubule plus-end binding	GO:0000226//microtubule cytoskeleton organization;GO:0000743//nuclear migration involved in conjugation with cellular fusion;GO:0031122//cytoplasmic microtubule organization;GO:0034613//cellular protein localization;GO:0071964//establishment of cell polarity regulating cell shape;GO:1990896//protein localization to cell cortex of cell tip
SPAC1A6.02	655	277	457	73	58	72	23	30	21	19.562	11.171	15.204	1.991	1.61	2.022	0.651	1.008	0.577	8.59333	0.745333	-3.52726	6.86071e-05	0.00305361	SPAC1A6.02	WD repeat protein, human WDR55 family, involved in ribosome biogenesis (predicted) [Source:PomBase;Acc:SPAC1A6.02]	-	-	-	-	GO:0005634//nucleus;GO:0005730//nucleolus;GO:0031080//nuclear pore outer ring	GO:0003674//molecular_function;GO:0005515//protein binding	GO:0042274//ribosomal small subunit biogenesis
SPCC1235.01	3076	1097	1894	1367	1130	946	14757	2773	6539	60.56	29.204	41.562	24.502	20.841	17.627	277.19	61.612	116.254	32.3827	151.685	2.22779	7.37244e-05	0.00325333	SPCC1235.01	Schizosaccharomyces specific protein [Source:PomBase;Acc:SPCC1235.01]	-	-	-	-	GO:0005737//cytoplasm;GO:0005829//cytosol	GO:0003674//molecular_function	GO:0008150//biological_process
SPAC1F8.02c	3	1	2	0	0	0	70	41	64	0.185	0.083	0.137	0	0	0	4.118	2.853	3.563	0.0675	3.51133	5.70099	7.59903e-05	0.0033249	shu1	heme import protein Shu1 [Source:PomBase;Acc:SPAC1F8.02c]	-	-	-	-	GO:0000324//fungal-type vacuole;GO:0005783//endoplasmic reticulum;GO:0005886//plasma membrane;GO:0016020//membrane;GO:0031225//anchored component of membrane;GO:0031362//anchored component of external side of plasma membrane;GO:0046658//anchored component of plasma membrane	GO:0020037//heme binding	GO:0010106//cellular response to iron ion starvation;GO:1904334//heme import across plasma membrane
SPBC19F8.06c	156	145	223	115	65	104	742	358	603	1.928	2.428	3.076	1.296	0.75	1.224	8.761	4.998	6.738	1.78367	6.83233	1.93753	8.79098e-05	0.00381411	meu22	amino acid transmembrane transporter, predicted Meu22 [Source:PomBase;Acc:SPBC19F8.06c]	-	-	-	-	GO:0016020//membrane;GO:0016021//integral component of membrane	GO:0015171//amino acid transmembrane transporter activity;GO:0022857//transmembrane transporter activity	GO:0003333//amino acid transmembrane transport;GO:0006865//amino acid transport;GO:0051321//meiotic cell cycle;GO:0055085//transmembrane transport
SPAC1B3.20	216	213	223	155	157	153	872	387	584	19.721	26.333	22.693	12.901	13.434	13.244	75.88	39.849	48.1	18.0543	54.6097	1.59681	9.53675e-05	0.00408257	SPAC1B3.20	Schizosaccharomyces specific protein [Source:PomBase;Acc:SPAC1B3.20]	-	-	-	-	GO:0005634//nucleus;GO:0005829//cytosol	GO:0003674//molecular_function	GO:0008150//biological_process
SPAC1782.11	7017	4601	5240	3810	3348	3813	1725	1314	1907	356.922	316.467	297.112	176.464	159.536	183.564	83.723	75.407	87.603	248.344	82.2443	-1.59435	9.5679e-05	0.00408257	met14	adenylyl-sulfate kinase (predicted) [Source:PomBase;Acc:SPAC1782.11]	Metabolism;Metabolism;Metabolism	Global and overview maps;Nucleotide metabolism;Energy metabolism	ko01100//Metabolic pathways;ko00230//Purine metabolism;ko00920//Sulfur metabolism	K00860;K00860;K00860	GO:0005634//nucleus;GO:0005737//cytoplasm;GO:0005829//cytosol	GO:0000166//nucleotide binding;GO:0004020//adenylylsulfate kinase activity;GO:0005524//ATP binding;GO:0016301//kinase activity;GO:0016740//transferase activity	GO:0000103//sulfate assimilation;GO:0008652//cellular amino acid biosynthetic process;GO:0009086//methionine biosynthetic process;GO:0016310//phosphorylation;GO:0019344//cysteine biosynthetic process;GO:0070814//hydrogen sulfide biosynthetic process
SPBC17D1.06	11506	5981	7494	1913	1818	2304	1457	347	487	234.311	164.698	170.101	35.468	34.683	44.407	28.309	7.975	8.956	113.945	15.08	-2.91763	9.96843e-05	0.00421861	dbp3	ATP-dependent RNA helicase Dbp3 (predicted) [Source:PomBase;Acc:SPBC17D1.06]	-	-	-	-	GO:0005634//nucleus;GO:0005730//nucleolus	GO:0000166//nucleotide binding;GO:0003676//nucleic acid binding;GO:0003723//RNA binding;GO:0003724//RNA helicase activity;GO:0004386//helicase activity;GO:0005524//ATP binding;GO:0016787//hydrolase activity	GO:0006364//rRNA processing;GO:0042254//ribosome biogenesis
SPAC1F7.02c	5408	2782	3863	578	642	1069	582	105	191	115.933	80.643	92.304	11.281	12.893	21.689	11.904	2.54	3.697	55.7905	6.047	-3.20573	0.000121223	0.00508662	has1	ATP-dependent RNA helicase Has1 (predicted) [Source:PomBase;Acc:SPAC1F7.02c]	-	-	-	-	GO:0005634//nucleus;GO:0005730//nucleolus	GO:0000166//nucleotide binding;GO:0003676//nucleic acid binding;GO:0003723//RNA binding;GO:0003724//RNA helicase activity;GO:0004386//helicase activity;GO:0005524//ATP binding;GO:0016787//hydrolase activity	GO:0000463//maturation of LSU-rRNA from tricistronic rRNA transcript (SSU-rRNA, 5.8S rRNA, LSU-rRNA);GO:0006364//rRNA processing;GO:0042254//ribosome biogenesis
SPBC660.05	525	760	523	4031	2806	2207	14908	7147	12795	17.973	35.181	19.956	125.635	89.991	71.507	486.922	276.121	395.545	60.0405	386.196	2.68533	0.000122166	0.00508662	SPBC660.05	WW domain containing conserved fungal protein [Source:PomBase;Acc:SPBC660.05]	-	-	-	-	GO:0005634//nucleus	GO:0003674//molecular_function;GO:0005515//protein binding	GO:0008150//biological_process
SPAC4G9.20c	6660	6236	6035	2667	4123	3137	1668	1369	1587	220.42	279.076	222.624	80.36	127.833	98.261	52.669	51.133	47.43	171.429	50.4107	-1.76581	0.000124306	0.00513366	SPAC4G9.20c	mitochondrial carrier with solute carrier repeats, organic acid transmembrane transporter (predicted) [Source:PomBase;Acc:SPAC4G9.20c]	-	-	-	-	GO:0005739//mitochondrion;GO:0005743//mitochondrial inner membrane;GO:0016020//membrane;GO:0016021//integral component of membrane	GO:0000064//L-ornithine transmembrane transporter activity;GO:0005313//L-glutamate transmembrane transporter activity;GO:0015187//glycine transmembrane transporter activity;GO:0022857//transmembrane transporter activity	GO:0055085//transmembrane transport;GO:1904983//transmembrane glycine transport from cytosol to mitochondrion;GO:1990575//mitochondrial L-ornithine transmembrane transport
SPBC1347.02	18761	12846	15911	6216	7390	7762	4650	1570	2228	601.764	557.158	568.843	181.519	222.059	235.633	142.301	56.831	64.533	394.496	87.8883	-2.16627	0.000125284	0.00513366	fkbp39	FKBP-type peptidyl-prolyl cis-trans isomerase (predicted) [Source:PomBase;Acc:SPBC1347.02]	-	-	-	-	GO:0005634//nucleus;GO:0005730//nucleolus	GO:0003755//peptidyl-prolyl cis-trans isomerase activity;GO:0016853//isomerase activity	GO:0000412//histone peptidyl-prolyl isomerization;GO:0006334//nucleosome assembly
SPCC320.05	956	744	918	529	539	496	2110	1664	2198	16.406	17.264	17.559	8.265	8.665	8.056	34.547	32.226	34.062	12.7025	33.6117	1.40385	0.000142936	0.00576635	SPCC320.05	sulfate transmembrane transporter (predicted) [Source:PomBase;Acc:SPCC320.05]	-	-	-	-	GO:0000329//fungal-type vacuole membrane;GO:0005783//endoplasmic reticulum;GO:0005789//endoplasmic reticulum membrane;GO:0005887//integral component of plasma membrane;GO:0016020//membrane;GO:0016021//integral component of membrane	GO:0008271//secondary active sulfate transmembrane transporter activity;GO:0015116//sulfate transmembrane transporter activity;GO:0015301//anion:anion antiporter activity	GO:0008272//sulfate transport;GO:0055085//transmembrane transport;GO:1902358//sulfate transmembrane transport
SPBC1289.07c	5444	3473	4865	1528	1623	2071	1006	450	772	196.731	169.707	195.958	50.271	54.945	70.832	34.685	18.352	25.193	123.074	26.0767	-2.23869	0.000142958	0.00576635	rpc40	DNA-directed RNA polymerase I and III subunit Rpc40 [Source:PomBase;Acc:SPBC1289.07c]	Metabolism;Metabolism;Metabolism;Genetic Information Processing	Global and overview maps;Nucleotide metabolism;Nucleotide metabolism;Transcription	ko01100//Metabolic pathways;ko00230//Purine metabolism;ko00240//Pyrimidine metabolism;ko03020//RNA polymerase	K03027;K03027;K03027;K03027	GO:0005634//nucleus;GO:0005666//DNA-directed RNA polymerase III complex;GO:0005730//nucleolus;GO:0005736//DNA-directed RNA polymerase I complex;GO:0005829//cytosol	GO:0001054//RNA polymerase I activity;GO:0001056//RNA polymerase III activity;GO:0003677//DNA binding;GO:0003899//DNA-directed RNA polymerase activity;GO:0016740//transferase activity;GO:0016779//nucleotidyltransferase activity;GO:0046983//protein dimerization activity	GO:0006351//transcription, DNA-templated;GO:0006360//transcription from RNA polymerase I promoter;GO:0006383//transcription from RNA polymerase III promoter
SPAC3H1.07	20317	14373	14206	15754	18075	13190	8000	4833	6770	765.53	732.285	596.606	540.417	638.005	470.373	287.595	205.514	230.352	623.869	241.154	-1.37129	0.000147308	0.00589576	aru1	arginase Aru1 [Source:PomBase;Acc:SPAC3H1.07]	Metabolism;Metabolism;Metabolism;Metabolism;Metabolism;Metabolism	Global and overview maps;Global and overview maps;Global and overview maps;Global and overview maps;Amino acid metabolism;Amino acid metabolism	ko01100//Metabolic pathways;ko01110//Biosynthesis of secondary metabolites;ko01130//Biosynthesis of antibiotics;ko01230//Biosynthesis of amino acids;ko00330//Arginine and proline metabolism;ko00220//Arginine biosynthesis	K01476;K01476;K01476;K01476;K01476;K01476	GO:0005634//nucleus;GO:0005737//cytoplasm;GO:0005829//cytosol	GO:0004053//arginase activity;GO:0016787//hydrolase activity;GO:0016813//hydrolase activity, acting on carbon-nitrogen (but not peptide) bonds, in linear amidines;GO:0030145//manganese ion binding;GO:0046872//metal ion binding	GO:0000050//urea cycle;GO:0006525//arginine metabolic process;GO:0010121//arginine catabolic process to proline via ornithine;GO:0019547//arginine catabolic process to ornithine
SPBP4H10.03	2126	1344	1921	162	216	265	135	87	130	55.09	47.092	55.483	3.822	5.243	6.499	3.338	2.544	3.042	28.8715	2.97467	-3.27885	0.000171339	0.00678208	oxa102	mitochondrial inner membrane translocase Oxa102 [Source:PomBase;Acc:SPBP4H10.03]	Genetic Information Processing	Folding, sorting and degradation	ko03060//Protein export	K03217	GO:0005739//mitochondrion;GO:0005743//mitochondrial inner membrane;GO:0016020//membrane;GO:0016021//integral component of membrane;GO:0031305//integral component of mitochondrial inner membrane	GO:0032977//membrane insertase activity	GO:0032979//protein insertion into mitochondrial membrane from inner side;GO:0033617//mitochondrial respiratory chain complex IV assembly;GO:0051205//protein insertion into membrane
SPAC26H5.08c	2758	1819	2575	5236	4270	4871	12441	9266	12691	78.034	69.593	81.207	134.875	113.18	130.437	335.837	295.87	324.253	101.221	318.653	1.65448	0.000172081	0.00678208	bgl2	glucan beta-glucosidase Bgl2 (predicted) [Source:PomBase;Acc:SPAC26H5.08c]	Metabolism	Carbohydrate metabolism	ko00500//Starch and sucrose metabolism	K01210	GO:0005576//extracellular region;GO:0005618//cell wall;GO:0009277//fungal-type cell wall;GO:0009986//cell surface	GO:0004338//glucan exo-1,3-beta-glucosidase activity;GO:0004553//hydrolase activity, hydrolyzing O-glycosyl compounds;GO:0016787//hydrolase activity;GO:0016798//hydrolase activity, acting on glycosyl bonds;GO:0042124//1,3-beta-glucanosyltransferase activity;GO:0042973//glucan endo-1,3-beta-D-glucosidase activity	GO:0005975//carbohydrate metabolic process;GO:0008152//metabolic process;GO:0070879//fungal-type cell wall beta-glucan metabolic process
SPAC23C4.17	1886	864	1499	123	103	155	107	41	69	27.819	17.223	24.645	1.653	1.421	2.169	1.508	0.677	0.923	12.4883	1.036	-3.59149	0.000175155	0.00685094	trm402	tRNA (cytosine-5-)-methyltransferase (predicted) [Source:PomBase;Acc:SPAC23C4.17]	-	-	-	-	GO:0005634//nucleus;GO:0005737//cytoplasm	GO:0000049//tRNA binding;GO:0003723//RNA binding;GO:0008168//methyltransferase activity;GO:0016428//tRNA (cytosine-5-)-methyltransferase activity;GO:0016740//transferase activity	GO:0008033//tRNA processing;GO:0030488//tRNA methylation;GO:0032259//methylation
SPCC1020.06c	15515	9715	11842	18212	19320	18784	39301	35701	46976	508.095	430.206	432.258	542.991	592.726	582.202	1227.95	1319.45	1389.21	514.746	1312.2	1.35006	0.000180232	0.00699653	tal1	transaldolase (predicted) [Source:PomBase;Acc:SPCC1020.06c]	Metabolism;Metabolism;Metabolism;Metabolism;Metabolism;Metabolism	Global and overview maps;Global and overview maps;Global and overview maps;Global and overview maps;Global and overview maps;Carbohydrate metabolism	ko01100//Metabolic pathways;ko01110//Biosynthesis of secondary metabolites;ko01130//Biosynthesis of antibiotics;ko01230//Biosynthesis of amino acids;ko01200//Carbon metabolism;ko00030//Pentose phosphate pathway	K00616;K00616;K00616;K00616;K00616;K00616	GO:0005634//nucleus;GO:0005737//cytoplasm;GO:0005829//cytosol	GO:0003824//catalytic activity;GO:0004801//sedoheptulose-7-phosphate:D-glyceraldehyde-3-phosphate glyceronetransferase activity;GO:0016740//transferase activity	GO:0005975//carbohydrate metabolic process;GO:0006098//pentose-phosphate shunt;GO:0009052//pentose-phosphate shunt, non-oxidative branch
MSTRG.4394	3237	2582	4769	15	15	19	40	4	25	55.305	59.57	91.21	0.203	0.209	0.268	0.566	0.061	0.331	34.4608	0.319333	-6.75375	0.000184333	0.00710231	--	KAG5513850.1 hypothetical protein PMAC_000472 [Pneumocystis sp. 'macacae']	-	-	-	-	-	-	-
SPBC4F6.09	9949	7353	10619	252	164	401	439	209	285	154.99	154.892	184.389	3.574	2.393	5.912	6.525	3.674	4.009	84.3583	4.736	-4.15479	0.000207328	0.0078485	str1	siderophore-iron transmembrane transporter Str1 [Source:PomBase;Acc:SPBC4F6.09]	-	-	-	-	GO:0005783//endoplasmic reticulum;GO:0005887//integral component of plasma membrane;GO:0016020//membrane;GO:0016021//integral component of membrane	GO:0022857//transmembrane transporter activity	GO:0006811//ion transport;GO:0033214//iron assimilation by chelation and transport;GO:0044718//siderophore transmembrane transport;GO:0055072//iron ion homeostasis;GO:0055085//transmembrane transport
SPBC18H10.17c	1369	912	1257	129	125	158	77	65	88	46.371	41.78	47.456	3.975	3.955	5.068	2.5	2.48	2.701	24.7675	2.56033	-3.27404	0.000208304	0.0078485	SPBC18H10.17c	mitochondrial recombinase Mhr1 (predicted) [Source:PomBase;Acc:SPBC18H10.17c]	-	-	-	-	GO:0005634//nucleus;GO:0005739//mitochondrion;GO:0005762//mitochondrial large ribosomal subunit	GO:0000150//recombinase activity;GO:0003697//single-stranded DNA binding;GO:0003735//structural constituent of ribosome	GO:0000002//mitochondrial genome maintenance;GO:0006310//DNA recombination;GO:0006355//regulation of transcription, DNA-templated;GO:0090297//positive regulation of mitochondrial DNA replication
SPBPB2B2.18	11	2	2	424	28	41	4039	954	1171	1.114	0.274	0.226	39.057	2.657	3.923	390.35	109.038	107.076	7.87517	202.155	4.68201	0.000209343	0.0078485	SPBPB2B2.18	Schizosaccharomyces specific protein [Source:PomBase;Acc:SPBPB2B2.18]	-	-	-	-	GO:0005886//plasma membrane	GO:0003674//molecular_function	GO:0008150//biological_process
SPAC1B2.03c	8244	6835	9161	1861	2274	2069	1207	763	1128	174.571	195.709	216.223	35.877	45.11	41.465	24.385	18.234	21.57	118.159	21.3963	-2.4653	0.00020978	0.0078485	SPAC1B2.03c	GNS1/SUR4 family protein (predicted) [Source:PomBase;Acc:SPAC1B2.03c]	Metabolism;Metabolism;Metabolism;Metabolism;Metabolism	Global and overview maps;Global and overview maps;Global and overview maps;Lipid metabolism;Lipid metabolism	ko01100//Metabolic pathways;ko01110//Biosynthesis of secondary metabolites;ko01212//Fatty acid metabolism;ko00062//Fatty acid elongation;ko01040//Biosynthesis of unsaturated fatty acids	K10246;K10246;K10246;K10246;K10246	GO:0005783//endoplasmic reticulum;GO:0005789//endoplasmic reticulum membrane;GO:0016020//membrane;GO:0016021//integral component of membrane;GO:0030176//integral component of endoplasmic reticulum membrane;GO:0031965//nuclear membrane	GO:0009922//fatty acid elongase activity;GO:0016740//transferase activity	GO:0006629//lipid metabolic process;GO:0006631//fatty acid metabolic process;GO:0006633//fatty acid biosynthetic process;GO:0019367//fatty acid elongation, saturated fatty acid;GO:0030148//sphingolipid biosynthetic process;GO:0034625//fatty acid elongation, monounsaturated fatty acid;GO:0034626//fatty acid elongation, polyunsaturated fatty acid;GO:0042761//very long-chain fatty acid biosynthetic …
SPAPB1A10.14	693	493	556	836	688	1119	184	243	300	20.762	19.972	18.567	22.803	19.31	31.73	5.26	8.216	8.116	22.1907	7.19733	-1.62442	0.000213063	0.00791398	pof15	F-box protein (predicted) [Source:PomBase;Acc:SPAPB1A10.14]	-	-	-	-	GO:0000151//ubiquitin ligase complex	GO:0030674//protein binding, bridging	GO:0016567//protein ubiquitination;GO:0032446//protein modification by small protein conjugation
SPAC16C9.03	6588	3339	4851	849	778	1559	813	245	316	157.62	108.022	129.364	18.493	17.438	35.302	18.558	6.615	6.827	77.7065	10.6667	-2.86493	0.000216087	0.00796899	nmd3	export adaptor Nmd3 (predicted) [Source:PomBase;Acc:SPAC16C9.03]	Genetic Information Processing;Genetic Information Processing	Translation;Translation	ko03013//Nucleocytoplasmic transport;ko03008//Ribosome biogenesis in eukaryotes	K07562;K07562	GO:0005634//nucleus;GO:0005654//nucleoplasm;GO:0005737//cytoplasm;GO:0005829//cytosol	GO:0043023//ribosomal large subunit binding	GO:0000054//ribosomal subunit export from nucleus;GO:0000055//ribosomal large subunit export from nucleus;GO:0015031//protein transport
SPAC10F6.06	13688	10963	13052	6794	7567	6104	35412	21557	28491	556.049	602.202	590.983	251.27	287.972	234.682	1372.48	988.281	1045.15	420.526	1135.31	1.43281	0.000222433	0.00814483	vip1	RNA-binding protein Vip1 [Source:PomBase;Acc:SPAC10F6.06]	-	-	-	-	GO:0005829//cytosol	GO:0003676//nucleic acid binding;GO:0003723//RNA binding	GO:0008150//biological_process
SPAC343.21	136	95	100	109	117	111	408	262	312	2.455	2.319	2.012	1.792	1.979	1.897	7.028	5.338	5.087	2.07567	5.81767	1.48687	0.00023785	0.00864803	SPAC343.21	dubious [Source:PomBase;Acc:SPAC343.21]	-	-	-	-	GO:0016020//membrane;GO:0016021//integral component of membrane	-	-
SPBPB8B6.06c	2108	1099	1486	231	393	343	183	130	152	72.394	51.029	56.864	7.232	12.627	11.154	5.983	5.034	4.713	35.2167	5.24333	-2.7477	0.000242247	0.00867749	SPBPB8B6.06c	CRCB domain protein [Source:PomBase;Acc:SPBPB8B6.06c]	-	-	-	-	GO:0016021//integral component of membrane	-	-
SPAC1F8.05	530	404	352	370	209	382	1204	878	1131	24.655	25.413	18.251	15.67	9.108	16.818	53.436	46.094	47.51	18.3192	49.0133	1.41982	0.000242572	0.00867749	isp3	Schizosaccharomyces pombe specific protein Isp3 [Source:PomBase;Acc:SPAC1F8.05]	-	-	-	-	GO:1990916//Isp3 layer of spore wall	GO:1990915//structural constituent of ascospore wall	GO:0030476//ascospore wall assembly
SPBC13E7.09	832	429	725	737	458	738	1983	1488	1793	11.635	8.116	11.302	9.387	6.006	9.77	26.464	23.481	22.647	9.36933	24.1973	1.36883	0.000243703	0.00867749	vrp1	verprolin [Source:PomBase;Acc:SPBC13E7.09]	-	-	-	-	GO:0005634//nucleus;GO:0005737//cytoplasm;GO:0005829//cytosol;GO:0005856//cytoskeleton;GO:0005884//actin filament;GO:0030479//actin cortical patch;GO:0031097//medial cortex;GO:0035840//old growing cell tip	GO:0003779//actin binding;GO:0003785//actin monomer binding;GO:0005515//protein binding;GO:0051015//actin filament binding	GO:0000147//actin cortical patch assembly;GO:0006897//endocytosis;GO:0030048//actin filament-based movement;GO:0051666//actin cortical patch localization;GO:2000601//positive regulation of Arp2/3 complex-mediated actin nucleation
SPAC4D7.02c	653	416	783	332	292	437	1934	1237	1507	20.198	17.399	26.994	9.349	8.461	12.793	57.072	43.179	42.092	15.8657	47.4477	1.58043	0.000246098	0.00870275	pgc1	phosphatidylglycerol phospholipase C Pgc1 (predicted) [Source:PomBase;Acc:SPAC4D7.02c]	Metabolism	Lipid metabolism	ko00564//Glycerophospholipid metabolism	K18694	GO:0005739//mitochondrion;GO:0005783//endoplasmic reticulum;GO:0016020//membrane;GO:0016021//integral component of membrane;GO:0031966//mitochondrial membrane	GO:0008081//phosphoric diester hydrolase activity;GO:0016787//hydrolase activity;GO:0034479//phosphatidylglycerol phospholipase C activity	GO:0006629//lipid metabolic process;GO:0006644//phospholipid metabolic process;GO:0046475//glycerophospholipid catabolic process
SPBC29B5.01	1478	1157	1853	1099	844	889	3416	2762	3914	24.58	26.018	34.348	16.64	13.149	13.993	54.2	51.838	58.779	21.4547	54.939	1.35654	0.000248891	0.00874166	atf1	transcription factor, Atf-CREB family Atf1 [Source:PomBase;Acc:SPBC29B5.01]	Environmental Information Processing	Signal transduction	ko04011//MAPK signaling pathway - yeast	K09051	GO:0000790//nuclear chromatin;GO:0005634//nucleus;GO:0005720//nuclear heterochromatin;GO:1990243//atf1-pcr1 complex	GO:0000978//RNA polymerase II core promoter proximal region sequence-specific DNA binding;GO:0001228//transcriptional activator activity, RNA polymerase II transcription regulatory region sequence-specific binding;GO:0003677//DNA binding;GO:0003690//double-stranded DNA binding;GO:0003700//transcription factor activity, sequence-specific DNA binding;GO:0003723//RNA binding;GO:0005515//protein bind…	GO:0006338//chromatin remodeling;GO:0006355//regulation of transcription, DNA-templated;GO:0007131//reciprocal meiotic recombination;GO:0010846//activation of reciprocal meiotic recombination;GO:0016584//nucleosome positioning;GO:0034599//cellular response to oxidative stress;GO:0034605//cellular response to heat;GO:0045128//negative regulation of reciprocal meiotic recombination;GO:0051321//meio…
SPAC26F1.04c	1436	955	1409	691	797	654	2906	2303	3639	34.838	31.328	38.1	15.262	18.114	15.016	67.262	63.053	79.721	25.443	70.012	1.46033	0.000251405	0.00877028	etr1	enoyl-[acyl-carrier protein] reductase (predicted) [Source:PomBase;Acc:SPAC26F1.04c]	Metabolism;Metabolism;Metabolism	Global and overview maps;Global and overview maps;Lipid metabolism	ko01100//Metabolic pathways;ko01212//Fatty acid metabolism;ko00062//Fatty acid elongation	K07512;K07512;K07512	GO:0005737//cytoplasm;GO:0005739//mitochondrion;GO:0005759//mitochondrial matrix	GO:0008270//zinc ion binding;GO:0016491//oxidoreductase activity;GO:0016631//enoyl-[acyl-carrier-protein] reductase activity;GO:0019166//trans-2-enoyl-CoA reductase (NADPH) activity	GO:0006629//lipid metabolic process;GO:0006631//fatty acid metabolic process;GO:0006633//fatty acid biosynthetic process;GO:0055114//oxidation-reduction process
SPBC14C8.13	1093	524	849	62	47	77	54	30	32	13.625	8.835	11.798	0.701	0.552	0.914	0.644	0.429	0.362	6.07083	0.478333	-3.66581	0.000253996	0.00880122	ber1	SRR1 family protein involved in microtubule-based process Ber1 (predicted) [Source:PomBase;Acc:SPBC14C8.13]	-	-	-	-	GO:0005634//nucleus;GO:0005737//cytoplasm;GO:0005829//cytosol	GO:0003674//molecular_function	GO:0007017//microtubule-based process;GO:0007026//negative regulation of microtubule depolymerization;GO:0007623//circadian rhythm
SPAC6B12.03c	10	7	15	5	4	4	124	41	66	0.383	0.363	0.641	0.174	0.144	0.145	4.534	1.773	2.284	0.308333	2.86367	3.2153	0.00025759	0.00886626	bit2	HbrB family protein involved in TOR signaling Bit2 (predicted) [Source:PomBase;Acc:SPAC6B12.03c]	-	-	-	-	GO:0005634//nucleus;GO:0005829//cytosol;GO:0031932//TORC2 complex	GO:0003674//molecular_function	GO:0031929//TOR signaling;GO:0038203//TORC2 signaling
SPCC1529.01	931	627	508	308	442	307	117	76	198	17.421	15.864	10.595	5.247	7.748	5.437	2.089	1.605	3.346	10.3853	2.34667	-2.14586	0.000270241	0.00924008	SPCC1529.01	transmembrane transporter (predicted) [Source:PomBase;Acc:SPCC1529.01]	-	-	-	-	GO:0000329//fungal-type vacuole membrane;GO:0005783//endoplasmic reticulum;GO:0005887//integral component of plasma membrane;GO:0016020//membrane;GO:0016021//integral component of membrane	GO:0005215//transporter activity;GO:0022857//transmembrane transporter activity	GO:0006855//drug transmembrane transport;GO:0055085//transmembrane transport
SPCC290.02	957	511	723	168	171	229	116	36	76	31.83	22.982	26.804	5.087	5.328	7.209	3.681	1.351	2.283	16.54	2.43833	-2.76199	0.000277444	0.00936279	rpc34	DNA-directed RNA polymerase III complex subunit Rpc34 (predicted) [Source:PomBase;Acc:SPCC290.02]	Metabolism;Metabolism;Metabolism;Genetic Information Processing	Global and overview maps;Nucleotide metabolism;Nucleotide metabolism;Transcription	ko01100//Metabolic pathways;ko00230//Purine metabolism;ko00240//Pyrimidine metabolism;ko03020//RNA polymerase	K03025;K03025;K03025;K03025	GO:0005634//nucleus;GO:0005666//DNA-directed RNA polymerase III complex;GO:0005829//cytosol	GO:0001056//RNA polymerase III activity;GO:0003899//DNA-directed RNA polymerase activity	GO:0006383//transcription from RNA polymerase III promoter
SPAC977.10	1850	1157	1803	431	467	497	317	127	178	30.527	25.816	33.162	6.475	7.219	7.762	4.991	2.365	2.652	18.4935	3.336	-2.47083	0.000279246	0.00936279	sod2	plasma membrane sodium ion/proton antiporter Sod2 [Source:PomBase;Acc:SPAC977.10]	-	-	-	-	GO:0005628//prospore membrane;GO:0005886//plasma membrane;GO:0005887//integral component of plasma membrane;GO:0016020//membrane;GO:0016021//integral component of membrane;GO:0031520//plasma membrane of cell tip;GO:0042175//nuclear outer membrane-endoplasmic reticulum membrane network;GO:1990578//perinuclear endoplasmic reticulum membrane	GO:0015297//antiporter activity;GO:0015299//solute:proton antiporter activity;GO:0015385//sodium:proton antiporter activity	GO:0006811//ion transport;GO:0006812//cation transport;GO:0006814//sodium ion transport;GO:0006883//cellular sodium ion homeostasis;GO:0030004//cellular monovalent inorganic cation homeostasis;GO:0030007//cellular potassium ion homeostasis;GO:0036376//sodium ion export from cell;GO:0051452//intracellular pH reduction;GO:0055085//transmembrane transport;GO:1902600//hydrogen ion transmembrane trans…
MSTRG.4396	41732	36527	14098	274	307	394	656	650	961	738.6	726.505	333.885	7.675	7.678	6.73	18.542	23.131	25.951	303.512	22.5413	-3.75111	0.00027927	0.00936279	ART2	KAG9300028.1 hypothetical protein G9A89_009756 [Geosiphon pyriformis]	-	-	-	-	-	-	-
SPCC74.04	1917	1393	1974	777	742	889	496	278	330	27.343	26.866	31.383	10.09	9.915	12.001	6.75	4.475	4.25	19.5997	5.15833	-1.92585	0.000292709	0.00974381	SPCC74.04	amino acid permease (predicted) [Source:PomBase;Acc:SPCC74.04]	-	-	-	-	GO:0005737//cytoplasm;GO:0016020//membrane;GO:0016021//integral component of membrane	GO:0015171//amino acid transmembrane transporter activity;GO:0022857//transmembrane transporter activity	GO:0003333//amino acid transmembrane transport;GO:0006865//amino acid transport;GO:0055085//transmembrane transport
SPAC14C4.12c	2161	1517	2081	588	576	514	278	204	332	55.997	53.154	60.104	13.872	13.982	12.606	6.873	5.966	7.769	34.9525	6.86933	-2.34715	0.000294409	0.00974381	laf1	Clr6 L associated factor 1 Laf1 [Source:PomBase;Acc:SPAC14C4.12c]	-	-	-	-	GO:0005634//nucleus;GO:0032221//Rpd3S complex;GO:0070210//Rpd3L-Expanded complex;GO:0070461//SAGA-type complex;GO:1990483//Clr6 histone deacetylase complex I''	GO:0003677//DNA binding;GO:0003682//chromatin binding;GO:0003713//transcription coactivator activity;GO:0004402//histone acetyltransferase activity;GO:0005515//protein binding	GO:0006325//chromatin organization;GO:0006338//chromatin remodeling;GO:0006357//regulation of transcription from RNA polymerase II promoter;GO:0016573//histone acetylation;GO:0035066//positive regulation of histone acetylation;GO:1903508//positive regulation of nucleic acid-templated transcription
SPAC1250.05	1507	1160	1390	876	932	810	440	340	478	116.185	120.93	119.447	61.487	67.314	59.104	32.365	29.582	33.278	90.7445	31.7417	-1.51543	0.000296381	0.0097466	rpl3002	60S ribosomal protein L30 (predicted) [Source:PomBase;Acc:SPAC1250.05]	Genetic Information Processing	Translation	ko03010//Ribosome	K02908	GO:0005829//cytosol;GO:0005840//ribosome;GO:0022625//cytosolic large ribosomal subunit	GO:0003723//RNA binding;GO:0003735//structural constituent of ribosome	GO:0002181//cytoplasmic translation;GO:0006364//rRNA processing
SPCC126.10	905	348	644	43	33	41	36	14	28	33.374	17.353	26.481	1.444	1.14	1.431	1.267	0.583	0.932	13.5372	0.927333	-3.86769	0.00032707	0.0106319	iah1	isoamyl acetate hydrolytic enzyme Iah1 (predicted) [Source:PomBase;Acc:SPCC126.10]	-	-	-	-	GO:0005737//cytoplasm	GO:0016787//hydrolase activity;GO:0016788//hydrolase activity, acting on ester bonds	GO:0006083//acetate metabolic process;GO:0006084//acetyl-CoA metabolic process
SPAC17G6.15c	6502	5433	5683	3293	3879	3181	1784	1529	1988	189.937	214.606	185.04	87.578	106.154	87.947	49.721	50.407	52.442	145.21	50.8567	-1.51364	0.000327421	0.0106319	SPAC17G6.15c	MTC tricarboxylate transmembrane transporter (predicted) [Source:PomBase;Acc:SPAC17G6.15c]	-	-	-	-	GO:0005739//mitochondrion;GO:0005743//mitochondrial inner membrane;GO:0016020//membrane;GO:0016021//integral component of membrane;GO:0031966//mitochondrial membrane	GO:0015075//ion transmembrane transporter activity;GO:0015194//L-serine transmembrane transporter activity	GO:0006811//ion transport;GO:0006865//amino acid transport;GO:0015825//L-serine transport;GO:0055085//transmembrane transport
SPBC1711.07	3944	2554	2229	2114	2682	2957	1453	649	854	79.488	69.602	50.072	38.789	50.638	56.404	27.939	14.761	15.542	57.4988	19.414	-1.56644	0.000330942	0.0106481	rrb1	WD repeat protein Rrb1 (predicted) [Source:PomBase;Acc:SPBC1711.07]	-	-	-	-	GO:0005634//nucleus;GO:0005730//nucleolus;GO:0005737//cytoplasm;GO:0005829//cytosol	GO:0003674//molecular_function;GO:0005515//protein binding	GO:0006364//rRNA processing;GO:0042254//ribosome biogenesis
SPCC576.03c	29288	26945	24481	34739	41319	31459	71284	64454	72426	1791.65	2228.86	1669.24	1934.74	2367.92	1821.38	4160.44	4449.72	4000.9	1968.97	4203.69	1.09422	0.000332044	0.0106481	tpx1	thioredoxin peroxidase Tpx1 [Source:PomBase;Acc:SPCC576.03c]	-	-	-	-	GO:0005634//nucleus;GO:0005737//cytoplasm;GO:0005829//cytosol	GO:0004601//peroxidase activity;GO:0005515//protein binding;GO:0008379//thioredoxin peroxidase activity;GO:0016209//antioxidant activity;GO:0016491//oxidoreductase activity;GO:0051082//unfolded protein binding;GO:0051920//peroxiredoxin activity	GO:0006979//response to oxidative stress;GO:0036091//positive regulation of transcription from RNA polymerase II promoter in response to oxidative stress;GO:0042744//hydrogen peroxide catabolic process;GO:0043433//negative regulation of sequence-specific DNA binding transcription factor activity;GO:0045454//cell redox homeostasis;GO:0055114//oxidation-reduction process;GO:0061692//cellular detoxi…
SPBC23E6.05	5266	3154	4546	1588	1798	1808	1112	512	786	167.644	135.772	161.31	46.026	53.623	54.475	33.775	18.395	22.596	103.142	24.922	-2.04914	0.000338686	0.0107941	arx1	ribosomal export complex protein Arx1, peptidase family (predicted) [Source:PomBase;Acc:SPBC23E6.05]	-	-	-	-	GO:0005634//nucleus;GO:0005635//nuclear envelope;GO:0005730//nucleolus;GO:0005737//cytoplasm;GO:0005829//cytosol	GO:0003676//nucleic acid binding;GO:0008233//peptidase activity;GO:0008237//metallopeptidase activity;GO:0016787//hydrolase activity;GO:0046872//metal ion binding	GO:0000055//ribosomal large subunit export from nucleus;GO:0006508//proteolysis;GO:0042273//ribosomal large subunit biogenesis
SPAC26F1.14c	922	531	677	807	800	955	1711	1730	2249	19.34	15.061	15.828	15.411	15.721	18.959	34.242	40.954	42.6	16.72	39.2653	1.23168	0.000361774	0.0114591	aif1	apoptosis-inducing factor homolog Aif1 (predicted) [Source:PomBase;Acc:SPAC26F1.14c]	-	-	-	-	GO:0005634//nucleus;GO:0005739//mitochondrion;GO:0005741//mitochondrial outer membrane;GO:0005743//mitochondrial inner membrane;GO:0005829//cytosol;GO:0016020//membrane	GO:0016491//oxidoreductase activity;GO:0016668//oxidoreductase activity, acting on a sulfur group of donors, NAD(P) as acceptor;GO:0046872//metal ion binding;GO:0050660//flavin adenine dinucleotide binding;GO:0051536//iron-sulfur cluster binding;GO:0051537//2 iron, 2 sulfur cluster binding	GO:0006915//apoptotic process;GO:0055114//oxidation-reduction process
SPBC20F10.01	11588	8100	9093	6440	6799	7305	4395	2252	2946	534.806	505.49	467.756	270.592	293.959	319.08	193.522	117.294	122.778	398.614	144.531	-1.46361	0.00038343	0.012071	gar1	snoRNP pseudouridylase box H/ACA snoRNP complex protein Gar1 [Source:PomBase;Acc:SPBC20F10.01]	Genetic Information Processing	Translation	ko03008//Ribosome biogenesis in eukaryotes	K11128	GO:0005634//nucleus;GO:0005730//nucleolus;GO:0031429//box H/ACA snoRNP complex	GO:0003723//RNA binding;GO:0034513//box H/ACA snoRNA binding	GO:0000454//snoRNA guided rRNA pseudouridine synthesis;GO:0001522//pseudouridine synthesis;GO:0006364//rRNA processing;GO:0031118//rRNA pseudouridine synthesis;GO:0031120//snRNA pseudouridine synthesis;GO:0042254//ribosome biogenesis
SPAC18B11.04	1203	819	802	642	551	490	2355	1631	2365	41.61	38.305	30.919	20.216	17.854	16.04	77.714	63.665	73.868	27.4907	71.749	1.38402	0.000395889	0.0123866	ncs1	neuronal calcium sensor related protein Ncs1 [Source:PomBase;Acc:SPAC18B11.04]	-	-	-	-	GO:0005634//nucleus;GO:0005737//cytoplasm;GO:0005829//cytosol;GO:0005886//plasma membrane;GO:0016020//membrane	GO:0005509//calcium ion binding;GO:0005515//protein binding;GO:0046872//metal ion binding;GO:0098744//1-phosphatidylinositol 4-kinase activator activity	GO:0030435//sporulation resulting in formation of a cellular spore;GO:0033674//positive regulation of kinase activity;GO:0035584//calcium-mediated signaling using intracellular calcium source
SPAC23A1.03	7860	5975	7541	4590	5458	4611	2809	1789	2678	462.68	475.594	494.78	245.987	300.985	256.889	157.759	118.847	142.353	372.819	139.653	-1.41663	0.000398254	0.0123866	apt1	adenine phosphoribosyltransferase (APRT) (predicted) [Source:PomBase;Acc:SPAC23A1.03]	Metabolism;Metabolism	Global and overview maps;Nucleotide metabolism	ko01100//Metabolic pathways;ko00230//Purine metabolism	K00759;K00759	GO:0005634//nucleus;GO:0005737//cytoplasm;GO:0005829//cytosol	GO:0002055//adenine binding;GO:0003999//adenine phosphoribosyltransferase activity;GO:0016208//AMP binding;GO:0016740//transferase activity;GO:0016757//transferase activity, transferring glycosyl groups;GO:0016763//transferase activity, transferring pentosyl groups;GO:0046872//metal ion binding	GO:0006166//purine ribonucleoside salvage;GO:0006168//adenine salvage;GO:0009116//nucleoside metabolic process;GO:0044209//AMP salvage
SPBP8B7.16c	21018	11472	13214	3330	5036	7886	3775	1250	1832	541.33	399.53	379.341	78.083	121.509	192.229	92.762	36.333	42.608	285.337	57.2343	-2.31771	0.000409394	0.0126569	dbp2	ATP-dependent RNA helicase Dbp2 [Source:PomBase;Acc:SPBP8B7.16c]	Genetic Information Processing	Transcription	ko03040//Spliceosome	K12823	GO:0005634//nucleus;GO:0005730//nucleolus;GO:0005737//cytoplasm;GO:0005829//cytosol;GO:1990904//ribonucleoprotein complex	GO:0000166//nucleotide binding;GO:0003676//nucleic acid binding;GO:0003723//RNA binding;GO:0003724//RNA helicase activity;GO:0004386//helicase activity;GO:0005524//ATP binding;GO:0016787//hydrolase activity	GO:0000184//nuclear-transcribed mRNA catabolic process, nonsense-mediated decay;GO:0006364//rRNA processing;GO:0042254//ribosome biogenesis
SPBC800.14c	314	242	393	159	157	203	865	646	778	22.366	23.309	31.202	10.311	10.476	13.685	58.784	51.929	50.042	18.5582	53.585	1.52978	0.000420549	0.0129244	SPBC800.14c	DUF1772 family protein [Source:PomBase;Acc:SPBC800.14c]	-	-	-	-	GO:0005739//mitochondrion;GO:0016020//membrane;GO:0016021//integral component of membrane;GO:0031966//mitochondrial membrane	GO:0003824//catalytic activity	GO:0008150//biological_process
SPAC19G12.05	7325	5480	5413	2144	2193	2389	1385	969	1149	269.917	273.05	222.323	71.926	75.703	83.316	48.692	40.296	38.233	166.039	42.407	-1.96915	0.000461756	0.0139771	SPAC19G12.05	mitochondrial citrate transmembrane transporter (predicted) [Source:PomBase;Acc:SPAC19G12.05]	-	-	-	-	GO:0005739//mitochondrion;GO:0005743//mitochondrial inner membrane;GO:0016020//membrane;GO:0016021//integral component of membrane	GO:0005371//tricarboxylate secondary active transmembrane transporter activity;GO:0022857//transmembrane transporter activity	GO:0006843//mitochondrial citrate transport;GO:0055085//transmembrane transport
SPCC569.07	1104	438	781	20	24	26	42	13	20	20.892	11.208	16.473	0.345	0.425	0.466	0.758	0.278	0.342	8.3015	0.459333	-4.17576	0.000461986	0.0139771	SPCC569.07	aromatic aminotransferase (predicted) [Source:PomBase;Acc:SPCC569.07]	Metabolism;Metabolism;Metabolism;Metabolism;Metabolism;Metabolism;Metabolism;Metabolism;Metabolism;Metabolism;Metabolism;Metabolism	Global and overview maps;Global and overview maps;Global and overview maps;Global and overview maps;Amino acid metabolism;Global and overview maps;Amino acid metabolism;Amino acid metabolism;Amino acid metabolism;Amino acid metabolism;Amino acid metabolism;Metabolism of cofactors and vitamins	ko01100//Metabolic pathways;ko01110//Biosynthesis of secondary metabolites;ko01130//Biosynthesis of antibiotics;ko01230//Biosynthesis of amino acids;ko00270//Cysteine and methionine metabolism;ko01210//2-Oxocarboxylic acid metabolism;ko00400//Phenylalanine, tyrosine and tryptophan biosynthesis;ko00350//Tyrosine metabolism;ko00300//Lysine biosynthesis;ko00360//Phenylalanine metabolism;ko00380//Try…	K00838;K00838;K00838;K00838;K00838;K00838;K00838;K00838;K00838;K00838;K00838;K00838	GO:0005634//nucleus;GO:0005737//cytoplasm;GO:0005829//cytosol	GO:0003824//catalytic activity;GO:0008483//transaminase activity;GO:0008793//aromatic-amino-acid:2-oxoglutarate aminotransferase activity;GO:0016740//transferase activity;GO:0030170//pyridoxal phosphate binding;GO:0047536//2-aminoadipate transaminase activity;GO:0080130//L-phenylalanine:2-oxoglutarate aminotransferase activity	GO:0006571//tyrosine biosynthetic process;GO:0009058//biosynthetic process;GO:0009072//aromatic amino acid family metabolic process;GO:0009073//aromatic amino acid family biosynthetic process;GO:1901605//alpha-amino acid metabolic process
SPBC530.07c	945	570	1008	164	135	130	98	53	73	28.568	23.301	33.966	4.514	3.823	3.72	2.827	1.808	1.993	16.3153	2.20933	-2.88455	0.000462926	0.0139771	SPBC530.07c	TENA/THI family protein [Source:PomBase;Acc:SPBC530.07c]	-	-	-	-	GO:0005634//nucleus;GO:0005737//cytoplasm;GO:0005829//cytosol	GO:0003824//catalytic activity	GO:0008150//biological_process
SPBPB10D8.07c	3554	2159	1973	11	36	21	90	40	55	107.167	88.019	66.298	0.29	1.013	0.605	2.604	1.378	1.492	43.8987	1.82467	-4.58847	0.000486641	0.0144757	SPBPB10D8.07c	transmembrane transporter (predicted) [Source:PomBase;Acc:SPBPB10D8.07c]	-	-	-	-	GO:0016021//integral component of membrane	-	GO:0055085//transmembrane transport
SPBC32F12.17	563	358	559	460	363	367	1107	849	1537	8.24	7.084	9.119	6.128	4.976	5.083	15.455	14.021	20.31	6.77167	16.5953	1.29319	0.000486802	0.0144757	SPBC32F12.17	dubious [Source:PomBase;Acc:SPBC32F12.17]	-	-	-	-	GO:0016020//membrane;GO:0016021//integral component of membrane	-	-
SPBC83.15	2708	1356	1663	263	313	356	297	82	100	92.3	62.496	63.179	8.161	9.994	11.484	9.658	3.154	3.078	41.269	5.29667	-2.9619	0.000487851	0.0144757	SPBC83.15	ribosome biogenesis protein Nsa1 (predicted) [Source:PomBase;Acc:SPBC83.15]	-	-	-	-	GO:0005634//nucleus;GO:0005730//nucleolus;GO:0030687//preribosome, large subunit precursor	GO:0003674//molecular_function;GO:0005515//protein binding	GO:0006364//rRNA processing;GO:0042254//ribosome biogenesis;GO:0042273//ribosomal large subunit biogenesis
SPAC1071.12c	416	187	189	16	0	37	6	6	0	21.569	13.122	10.952	0.738	0.004	1.802	0.279	0.374	0	8.03117	0.217667	-5.20542	0.000493373	0.0145559	stp1	protein tyrosine phosphatase Stp1 [Source:PomBase;Acc:SPAC1071.12c]	Metabolism;Metabolism;Metabolism	Global and overview maps;Metabolism of cofactors and vitamins;Metabolism of cofactors and vitamins	ko01100//Metabolic pathways;ko00730//Thiamine metabolism;ko00740//Riboflavin metabolism	K14394;K14394;K14394	GO:0005634//nucleus;GO:0005737//cytoplasm;GO:0005829//cytosol	GO:0003993//acid phosphatase activity;GO:0004721//phosphoprotein phosphatase activity;GO:0004725//protein tyrosine phosphatase activity;GO:0004726//non-membrane spanning protein tyrosine phosphatase activity;GO:0016787//hydrolase activity	GO:0006470//protein dephosphorylation;GO:0023052//signaling;GO:0035335//peptidyl-tyrosine dephosphorylation
SPBC839.07	1215	758	778	191	164	179	105	61	110	65.809	55.516	46.97	9.419	8.322	9.176	5.426	3.729	5.38	32.5353	4.845	-2.74744	0.00050138	0.0147081	ibp1	Cdc25 family phosphatase Ibp1 [Source:PomBase;Acc:SPBC839.07]	-	-	-	-	GO:0005634//nucleus;GO:0005737//cytoplasm;GO:0005829//cytosol	GO:0004721//phosphoprotein phosphatase activity;GO:0004725//protein tyrosine phosphatase activity;GO:0016787//hydrolase activity	GO:0006470//protein dephosphorylation;GO:0007049//cell cycle;GO:0008150//biological_process;GO:0035335//peptidyl-tyrosine dephosphorylation;GO:0051301//cell division
SPBC1711.16	5996	3303	4175	1473	1824	2387	1330	494	681	141.36	105.296	109.71	31.616	40.285	53.261	29.916	13.144	14.498	80.2547	19.186	-2.06453	0.000505177	0.0147358	pwp1	WD repeat protein Pwp1 (predicted) [Source:PomBase;Acc:SPBC1711.16]	-	-	-	-	GO:0005634//nucleus;GO:0005730//nucleolus;GO:0005737//cytoplasm;GO:0005829//cytosol	GO:0003674//molecular_function;GO:0005515//protein binding	GO:0006364//rRNA processing
SPBPB10D8.05c	0	0	0	2	2	63	602	388	408	0.001	0.004	0	0.079	0.077	2.226	21.38	16.283	13.707	0.397833	17.1233	5.42766	0.000516826	0.0149909	SPBPB10D8.05c	transmembrane transporter (predicted) [Source:PomBase;Acc:SPBPB10D8.05c]	-	-	-	-	GO:0016021//integral component of membrane	-	GO:0055085//transmembrane transport
SPCC1322.08	1724	1118	2052	1029	817	1327	4829	2539	4238	24.378	21.373	32.343	13.245	10.818	17.768	65.165	40.52	54.12	19.9875	53.2683	1.41418	0.000521781	0.0150242	srk1	MAPK-activated protein kinase Srk1 [Source:PomBase;Acc:SPCC1322.08]	-	-	-	-	GO:0005634//nucleus;GO:0005730//nucleolus;GO:0005737//cytoplasm;GO:0042764//ascospore-type prospore	GO:0000166//nucleotide binding;GO:0004672//protein kinase activity;GO:0004674//protein serine/threonine kinase activity;GO:0005515//protein binding;GO:0005524//ATP binding;GO:0016301//kinase activity;GO:0016740//transferase activity	GO:0006468//protein phosphorylation;GO:0010515//negative regulation of induction of conjugation with cellular fusion;GO:0010972//negative regulation of G2/M transition of mitotic cell cycle;GO:0016310//phosphorylation;GO:0023052//signaling;GO:0032092//positive regulation of protein binding;GO:0034599//cellular response to oxidative stress;GO:0042770//signal transduction in response to DNA damage;…
SPBC28E12.04	670	265	458	19	13	17	25	3	13	18.272	9.772	13.922	0.472	0.332	0.439	0.65	0.092	0.32	7.2015	0.354	-4.34648	0.000526647	0.0150242	SPBC28E12.04	Schizosaccharomyces specific protein [Source:PomBase;Acc:SPBC28E12.04]	-	-	-	-	GO:0005737//cytoplasm;GO:0005739//mitochondrion	GO:0003674//molecular_function	GO:0008150//biological_process
SPAC1834.13	42	30	48	49	29	54	172	127	182	1.738	1.679	2.214	1.846	1.124	2.115	6.79	5.93	6.8	1.786	6.50667	1.86519	0.000526705	0.0150242	SPAC1834.13	dubious [Source:PomBase;Acc:SPAC1834.13]	-	-	-	-	-	-	-
SPAC29B12.04	31920	25621	26273	41825	39480	43572	74539	74969	89516	1146.42	1244.28	1051.76	1367.6	1328.35	1481.09	2554.16	3038.66	2903.22	1269.91	2832.01	1.1571	0.000531063	0.0150653	snz1	pyridoxine biosynthesis protein [Source:PomBase;Acc:SPAC29B12.04]	Metabolism	Metabolism of cofactors and vitamins	ko00750//Vitamin B6 metabolism	K06215	GO:0005829//cytosol;GO:1903600//glutaminase complex	GO:0003824//catalytic activity;GO:0004359//glutaminase activity;GO:0016829//lyase activity;GO:0016843//amine-lyase activity;GO:0036381//pyridoxal 5'-phosphate synthase (glutamine hydrolysing) activity	GO:0006520//cellular amino acid metabolic process;GO:0006535//cysteine biosynthetic process from serine;GO:0008615//pyridoxine biosynthetic process;GO:0042819//vitamin B6 biosynthetic process;GO:0042823//pyridoxal phosphate biosynthetic process
SPAC806.11	4053	3161	6154	1346	1545	2699	942	741	951	219.782	231.782	371.961	66.451	78.487	138.519	48.736	45.347	46.569	184.497	46.884	-1.97643	0.000543949	0.0153465	SPAC806.11	dubious [Source:PomBase;Acc:SPAC806.11]	-	-	-	-	GO:0016020//membrane;GO:0016021//integral component of membrane	-	-
SPAC212.01c	63	58	77	11	1	0	0	0	0	3.397	4.238	4.659	0.541	0.062	0	0	0	0	2.1495	0.001	-11.0698	0.000565654	0.0158721	SPAC212.01c	S. pombe specific DUF999 family protein 2 [Source:PomBase;Acc:SPAC212.01c]	-	-	-	-	-	-	-
SPAC1687.19c	1479	942	1177	1271	1442	1715	705	363	509	48.605	41.861	43.114	38.028	44.395	53.342	22.105	13.463	15.105	44.8908	16.891	-1.41017	0.000576006	0.0160659	qtr1	queuine tRNA-ribosyltransferase Qtrt1 [Source:PomBase;Acc:SPAC1687.19c]	-	-	-	-	GO:0005634//nucleus;GO:0005737//cytoplasm;GO:0005829//cytosol	GO:0008479//queuine tRNA-ribosyltransferase activity;GO:0016740//transferase activity;GO:0016757//transferase activity, transferring glycosyl groups;GO:0016763//transferase activity, transferring pentosyl groups;GO:0046872//metal ion binding	GO:0006400//tRNA modification;GO:0008033//tRNA processing
SPAC18G6.13	36	26	30	68	51	84	293	171	189	4.883	4.769	4.536	8.398	6.481	10.784	37.919	26.177	23.151	6.64183	29.0823	2.13049	0.000579689	0.0160659	SPAC18G6.13	Schizosaccharomyces specific protein [Source:PomBase;Acc:SPAC18G6.13]	-	-	-	-	GO:0005634//nucleus;GO:0005635//nuclear envelope	GO:0003674//molecular_function	GO:0008150//biological_process
SPAC1486.11	41	17	29	51	24	34	257	94	133	6.091	3.415	4.802	6.898	3.34	4.781	36.428	15.76	17.843	4.88783	23.3437	2.25576	0.000581895	0.0160659	fmc1	mitochondrial matrix protein, F1F0 ATP synthase assembly factor Fmc1 (predicted) [Source:PomBase;Acc:SPAC1486.11]	-	-	-	-	GO:0005739//mitochondrion;GO:0005759//mitochondrial matrix	GO:0003674//molecular_function	GO:0033615//mitochondrial proton-transporting ATP synthase complex assembly;GO:0034553//mitochondrial respiratory chain complex II assembly
SPBPB2B2.12c	80	19	54	24	14	0	511	202	359	1.052	0.334	0.788	0.285	0.168	0	6.433	3.013	4.277	0.437833	4.57433	3.38511	0.000605094	0.0166117	gal10	UDP-glucose 4-epimerase/aldose 1-epimerase Gal10 [Source:PomBase;Acc:SPBPB2B2.12c]	Metabolism;Metabolism;Metabolism	Global and overview maps;Carbohydrate metabolism;Carbohydrate metabolism	ko01100//Metabolic pathways;ko00520//Amino sugar and nucleotide sugar metabolism;ko00052//Galactose metabolism	K01784;K01784;K01784	GO:0005575//cellular_component;GO:0005829//cytosol	GO:0003824//catalytic activity;GO:0003978//UDP-glucose 4-epimerase activity;GO:0004034//aldose 1-epimerase activity;GO:0016853//isomerase activity;GO:0030246//carbohydrate binding	GO:0005975//carbohydrate metabolic process;GO:0006012//galactose metabolic process;GO:0008152//metabolic process;GO:0019318//hexose metabolic process;GO:0019388//galactose catabolic process;GO:0033499//galactose catabolic process via UDP-galactose;GO:0042125//protein galactosylation
SPAC1002.12c	2018	1512	2373	1896	1786	2238	4256	3724	4597	48.704	49.345	63.837	41.661	40.382	51.121	98.002	101.432	100.189	49.175	99.8743	1.02219	0.000608098	0.0166117	SPAC1002.12c	succinate-semialdehyde dehydrogenase [NAD(P)+] (predicted) [Source:PomBase;Acc:SPAC1002.12c]	Metabolism;Metabolism;Metabolism;Metabolism;Metabolism;Metabolism	Global and overview maps;Amino acid metabolism;Amino acid metabolism;Metabolism of cofactors and vitamins;Amino acid metabolism;Carbohydrate metabolism	ko01100//Metabolic pathways;ko00250//Alanine, aspartate and glutamate metabolism;ko00350//Tyrosine metabolism;ko00760//Nicotinate and nicotinamide metabolism;ko00310//Lysine degradation;ko00650//Butanoate metabolism	K00135;K00135;K00135;K00135;K00135;K00135	GO:0005737//cytoplasm;GO:0005829//cytosol	GO:0004777//succinate-semialdehyde dehydrogenase (NAD+) activity;GO:0009013//succinate-semialdehyde dehydrogenase [NAD(P)+] activity;GO:0016491//oxidoreductase activity;GO:0016620//oxidoreductase activity, acting on the aldehyde or oxo group of donors, NAD or NADP as acceptor	GO:0006540//glutamate decarboxylation to succinate;GO:0009450//gamma-aminobutyric acid catabolic process;GO:0055114//oxidation-reduction process
SPBPB21E7.11	2	2	0	7	1	3	61	32	58	0.058	0.093	0	0.22	0.032	0.098	2.017	1.236	1.809	0.0835	1.68733	4.33682	0.000619071	0.0168224	SPBPB21E7.11	Schizosaccharomyces pombe specific protein [Source:PomBase;Acc:SPBPB21E7.11]	-	-	-	-	GO:0005575//cellular_component	GO:0003674//molecular_function	GO:0008150//biological_process
SPCC16C4.08c	1348	735	960	294	302	523	243	73	149	39.255	28.943	31.161	7.795	8.239	14.415	6.751	2.399	3.918	21.6347	4.356	-2.31227	0.000646894	0.0174536	skb15	p21 activated protein kinase inhibitor Skb15 [Source:PomBase;Acc:SPCC16C4.08c]	-	-	-	-	GO:0005634//nucleus;GO:0030685//nucleolar preribosome	GO:0004860//protein kinase inhibitor activity;GO:0005515//protein binding	GO:0006469//negative regulation of protein kinase activity;GO:0032956//regulation of actin cytoskeleton organization;GO:0042254//ribosome biogenesis;GO:0070507//regulation of microtubule cytoskeleton organization
SPAC343.12	4381	2676	9737	8393	9494	32352	64244	40813	64259	102.719	84.847	254.455	179.147	208.534	717.891	1437.08	1079.89	1360.51	257.932	1292.49	2.32509	0.00064906	0.0174536	rds1	conserved fungal protein [Source:PomBase;Acc:SPAC343.12]	-	-	-	-	GO:0005783//endoplasmic reticulum	GO:0003674//molecular_function	GO:0008150//biological_process
SPBC21C3.08c	38027	27272	26899	24394	21305	13704	11033	7874	10408	1012.28	981.666	798.119	591.196	531.302	345.26	280.21	236.549	250.192	709.97	255.65	-1.47359	0.000667726	0.0178467	car2	ornithine transaminase Car2 [Source:PomBase;Acc:SPBC21C3.08c]	Metabolism;Metabolism;Metabolism;Metabolism	Global and overview maps;Global and overview maps;Global and overview maps;Amino acid metabolism	ko01100//Metabolic pathways;ko01110//Biosynthesis of secondary metabolites;ko01130//Biosynthesis of antibiotics;ko00330//Arginine and proline metabolism	K00819;K00819;K00819;K00819	GO:0005634//nucleus;GO:0005737//cytoplasm;GO:0005829//cytosol	GO:0003824//catalytic activity;GO:0004587//ornithine-oxo-acid transaminase activity;GO:0008483//transaminase activity;GO:0016740//transferase activity;GO:0030170//pyridoxal phosphate binding	GO:0010121//arginine catabolic process to proline via ornithine;GO:0019544//arginine catabolic process to glutamate;GO:0055129//L-proline biosynthetic process
SPCC622.12c	37992	30032	36705	20267	21016	26608	68497	61493	72220	853.959	912.786	919.591	414.74	442.536	566.043	1468.92	1559.87	1465.89	684.942	1498.23	1.1292	0.000670591	0.0178467	gdh1	NADP-specific glutamate dehydrogenase Gdh1 (predicted) [Source:PomBase;Acc:SPCC622.12c]	Metabolism;Metabolism;Metabolism;Metabolism	Global and overview maps;Amino acid metabolism;Amino acid metabolism;Energy metabolism	ko01100//Metabolic pathways;ko00250//Alanine, aspartate and glutamate metabolism;ko00220//Arginine biosynthesis;ko00910//Nitrogen metabolism	K00262;K00262;K00262;K00262	GO:0005634//nucleus;GO:0005739//mitochondrion;GO:0005829//cytosol	GO:0004354//glutamate dehydrogenase (NADP+) activity;GO:0016491//oxidoreductase activity;GO:0016639//oxidoreductase activity, acting on the CH-NH2 group of donors, NAD or NADP as acceptor	GO:0006520//cellular amino acid metabolic process;GO:0006537//glutamate biosynthetic process;GO:0019676//ammonia assimilation cycle;GO:0036267//invasive filamentous growth;GO:0055114//oxidation-reduction process;GO:0097054//L-glutamate biosynthetic process
SPCC576.01c	589	380	513	1197	912	724	2400	1813	2112	22.193	19.361	21.545	41.062	32.192	25.819	86.278	77.094	71.862	27.0287	78.4113	1.53657	0.000692492	0.0183351	xan1	alpha ketoglutarate dependent xanthine dioxygenase Xan1 [Source:PomBase;Acc:SPCC576.01c]	-	-	-	-	GO:0005634//nucleus;GO:0005737//cytoplasm;GO:0005829//cytosol	GO:0005506//iron ion binding;GO:0016491//oxidoreductase activity;GO:0046872//metal ion binding;GO:0051213//dioxygenase activity;GO:0097641//alpha-ketoglutarate-dependent xanthine dioxygenase activity	GO:0006151//xanthine oxidation;GO:0055114//oxidation-reduction process
SPCC16C4.04	440	251	435	27	33	55	24	15	26	16.633	12.83	18.328	0.929	1.169	1.968	0.866	0.64	0.888	8.64283	0.798	-3.43704	0.00069831	0.0183948	SPCC16C4.04	Schizosaccharomyces specific protein [Source:PomBase;Acc:SPCC16C4.04]	-	-	-	-	GO:0005575//cellular_component	GO:0003674//molecular_function	GO:0008150//biological_process
SPAC8C9.03	112	42	83	64	35	58	335	166	288	2.184	1.107	1.804	1.136	0.639	1.07	6.232	3.653	5.071	1.32333	4.98533	1.91351	0.000718509	0.0188308	cgs1	cAMP-dependent protein kinase regulatory subunit Cgs1 [Source:PomBase;Acc:SPAC8C9.03]	-	-	-	-	GO:0005634//nucleus;GO:0005737//cytoplasm;GO:0005829//cytosol;GO:0005952//cAMP-dependent protein kinase complex	GO:0000166//nucleotide binding;GO:0004862//cAMP-dependent protein kinase inhibitor activity;GO:0005515//protein binding;GO:0008603//cAMP-dependent protein kinase regulator activity;GO:0030552//cAMP binding;GO:0047555//3',5'-cyclic-GMP phosphodiesterase activity	GO:0001932//regulation of protein phosphorylation;GO:0019933//cAMP-mediated signaling;GO:0019934//cGMP-mediated signaling;GO:0042149//cellular response to glucose starvation;GO:0046827//positive regulation of protein export from nucleus;GO:0051447//negative regulation of meiotic cell cycle;GO:2000480//negative regulation of cAMP-dependent protein kinase activity
SPCC794.01c	308	250	395	1191	837	613	978	2228	5003	6.384	6.992	9.122	22.467	16.241	12.01	19.332	52.096	93.601	12.2027	55.0097	2.17249	0.000732729	0.0191065	zwf2	glucose-6-phosphate 1-dehydrogenase Zwf2 (predicted) [Source:PomBase;Acc:SPCC794.01c]	Metabolism;Metabolism;Metabolism;Metabolism;Metabolism;Metabolism	Global and overview maps;Global and overview maps;Global and overview maps;Global and overview maps;Metabolism of other amino acids;Carbohydrate metabolism	ko01100//Metabolic pathways;ko01110//Biosynthesis of secondary metabolites;ko01130//Biosynthesis of antibiotics;ko01200//Carbon metabolism;ko00480//Glutathione metabolism;ko00030//Pentose phosphate pathway	K00036;K00036;K00036;K00036;K00036;K00036	GO:0005737//cytoplasm;GO:0005829//cytosol	GO:0004345//glucose-6-phosphate dehydrogenase activity;GO:0016491//oxidoreductase activity;GO:0016614//oxidoreductase activity, acting on CH-OH group of donors;GO:0047935//glucose 1-dehydrogenase (NADP+) activity;GO:0050661//NADP binding	GO:0005975//carbohydrate metabolic process;GO:0006006//glucose metabolic process;GO:0006098//pentose-phosphate shunt;GO:0055114//oxidation-reduction process
SPAC23H4.15	2689	1014	1474	61	116	184	151	39	86	47.379	24.159	28.948	0.979	1.915	3.068	2.538	0.775	1.368	17.7413	1.56033	-3.50719	0.000739594	0.0191126	tsr1	ribosome biogenesis protein Tsr1 (predicted) [Source:PomBase;Acc:SPAC23H4.15]	-	-	-	-	GO:0005634//nucleus;GO:0005730//nucleolus;GO:0005737//cytoplasm;GO:0030688//preribosome, small subunit precursor	GO:0003674//molecular_function;GO:0003924//GTPase activity;GO:0005525//GTP binding;GO:0034511//U3 snoRNA binding	GO:0000462//maturation of SSU-rRNA from tricistronic rRNA transcript (SSU-rRNA, 5.8S rRNA, LSU-rRNA);GO:0006364//rRNA processing;GO:0042254//ribosome biogenesis
SPCC191.01	742	541	1034	456	353	435	1889	1394	1945	18.104	17.849	28.12	10.129	8.069	10.045	43.974	38.385	42.854	15.386	41.7377	1.43973	0.000740369	0.0191126	SPCC191.01	Schizosaccharomyces specific protein [Source:PomBase;Acc:SPCC191.01]	-	-	-	-	GO:0005634//nucleus;GO:0005737//cytoplasm;GO:0005829//cytosol	GO:0003674//molecular_function	GO:0008150//biological_process
SPBC1289.14	13	1	2	2	3	8	85	42	68	0.398	0.041	0.068	0.056	0.086	0.232	2.484	1.452	1.881	0.146833	1.939	3.72306	0.000747084	0.0191383	SPBC1289.14	adducin (predicted) [Source:PomBase;Acc:SPBC1289.14]	-	-	-	-	GO:0005856//cytoskeleton;GO:0044853//plasma membrane raft	GO:0003674//molecular_function;GO:0030507//spectrin binding;GO:0051015//actin filament binding	GO:0030036//actin cytoskeleton organization;GO:0051016//barbed-end actin filament capping;GO:0051017//actin filament bundle assembly
SPAC1635.01	17014	13465	15573	18111	16756	17470	32514	29030	33919	534.016	571.471	544.81	517.526	492.688	518.959	973.647	1028.29	961.368	529.912	987.767	0.898419	0.000748778	0.0191383	SPAC1635.01	mitochondrial outer membrane voltage-dependent anion-selective channel (predicted) [Source:PomBase;Acc:SPAC1635.01]	-	-	-	-	GO:0005739//mitochondrion;GO:0005741//mitochondrial outer membrane;GO:0016020//membrane;GO:0016021//integral component of membrane;GO:0046930//pore complex	GO:0008308//voltage-gated anion channel activity;GO:0015288//porin activity	GO:0006811//ion transport;GO:0055085//transmembrane transport;GO:0098656//anion transmembrane transport;GO:0098661//inorganic anion transmembrane transport;GO:1990542//mitochondrial transmembrane transport
SPAC22F8.05	879	456	794	197	162	258	2955	1128	2068	12.199	8.557	12.282	2.489	2.106	3.389	39.127	17.667	25.917	6.837	27.5703	2.01168	0.00079087	0.0200244	SPAC22F8.05	alpha,alpha-trehalose-phosphate synthase (predicted) [Source:PomBase;Acc:SPAC22F8.05]	Metabolism;Metabolism	Global and overview maps;Carbohydrate metabolism	ko01100//Metabolic pathways;ko00500//Starch and sucrose metabolism	K22337;K22337	GO:0005737//cytoplasm;GO:0005829//cytosol;GO:0005946//alpha,alpha-trehalose-phosphate synthase complex (UDP-forming)	GO:0003824//catalytic activity;GO:0003825//alpha,alpha-trehalose-phosphate synthase (UDP-forming) activity;GO:0004805//trehalose-phosphatase activity;GO:0016740//transferase activity;GO:0016757//transferase activity, transferring glycosyl groups	GO:0005992//trehalose biosynthetic process;GO:0016311//dephosphorylation;GO:0070413//trehalose metabolism in response to stress
SPBC16D10.03	1753	1030	1511	227	290	324	201	95	176	47.55	37.767	45.682	5.607	7.37	8.319	5.199	2.902	4.308	25.3825	4.13633	-2.61741	0.000791202	0.0200244	pgp2	EKC/KEOPS complex ATPase subunit Pgp2 [Source:PomBase;Acc:SPBC16D10.03]	-	-	-	-	GO:0000408//EKC/KEOPS complex;GO:0005634//nucleus;GO:0005737//cytoplasm;GO:0005829//cytosol	GO:0016740//transferase activity;GO:0016746//transferase activity, transferring acyl groups;GO:0016747//transferase activity, transferring acyl groups other than amino-acyl groups;GO:0046872//metal ion binding;GO:0061711//N(6)-L-threonylcarbamoyladenine synthase	GO:0002949//tRNA threonylcarbamoyladenosine modification;GO:0008033//tRNA processing
SPAC27F1.06c	3941	1990	2344	481	509	617	489	152	247	141.326	96.496	93.691	15.704	17.1	20.941	16.73	6.151	7.999	64.2097	10.2933	-2.64108	0.000834161	0.0210087	SPAC27F1.06c	FKBP-type peptidyl-prolyl cis-trans isomerase (predicted) [Source:PomBase;Acc:SPAC27F1.06c]	-	-	-	-	GO:0005730//nucleolus;GO:0005737//cytoplasm	GO:0003755//peptidyl-prolyl cis-trans isomerase activity;GO:0016853//isomerase activity	GO:0000412//histone peptidyl-prolyl isomerization;GO:0000413//protein peptidyl-prolyl isomerization;GO:0006334//nucleosome assembly;GO:0061077//chaperone-mediated protein folding
SPBC26H8.08c	10238	5583	7058	1069	1112	2193	1428	354	549	305.559	225.313	234.793	29.047	31.091	61.946	40.662	11.923	14.796	147.958	22.4603	-2.71974	0.00083913	0.0210312	grn1	GTPase Grn1 [Source:PomBase;Acc:SPBC26H8.08c]	Genetic Information Processing	Translation	ko03008//Ribosome biogenesis in eukaryotes	K14538	GO:0005634//nucleus;GO:0005730//nucleolus	GO:0000166//nucleotide binding;GO:0003723//RNA binding;GO:0003924//GTPase activity;GO:0005525//GTP binding	GO:0006364//rRNA processing;GO:0015031//protein transport;GO:0042254//ribosome biogenesis
SPAC694.03	814	406	640	91	70	71	54	32	55	19.238	12.991	16.86	1.967	1.556	1.585	1.225	0.853	1.171	9.03283	1.083	-3.06015	0.000847493	0.0211382	SPAC694.03	nicotinamide-nucleotide adenylyltransferase (predicted) [Source:PomBase;Acc:SPAC694.03]	Metabolism;Metabolism	Global and overview maps;Metabolism of cofactors and vitamins	ko01100//Metabolic pathways;ko00760//Nicotinate and nicotinamide metabolism	K19785;K19785	GO:0005634//nucleus;GO:0005737//cytoplasm;GO:0005829//cytosol	GO:0000166//nucleotide binding;GO:0000309//nicotinamide-nucleotide adenylyltransferase activity;GO:0005524//ATP binding;GO:0016740//transferase activity;GO:0016779//nucleotidyltransferase activity;GO:0016887//ATPase activity	GO:0009435//NAD biosynthetic process;GO:0019363//pyridine nucleotide biosynthetic process;GO:0034356//NAD biosynthesis via nicotinamide riboside salvage pathway
SPAC926.08c	3152	1423	1789	218	208	332	282	64	133	113.993	69.588	72.115	7.178	7.047	11.364	9.73	2.612	4.344	46.8808	5.562	-3.07532	0.000870035	0.0215777	rpf2	Brix domain ribosome biogenesis protein Rpf2 [Source:PomBase;Acc:SPAC926.08c]	-	-	-	-	GO:0005634//nucleus;GO:0005730//nucleolus;GO:0005732//small nucleolar ribonucleoprotein complex;GO:0005829//cytosol	GO:0005515//protein binding;GO:0019843//rRNA binding	GO:0000027//ribosomal large subunit assembly;GO:0000463//maturation of LSU-rRNA from tricistronic rRNA transcript (SSU-rRNA, 5.8S rRNA, LSU-rRNA);GO:0000470//maturation of LSU-rRNA;GO:0042273//ribosomal large subunit biogenesis;GO:1902626//assembly of large subunit precursor of preribosome
SPAC23G3.03	1522	1110	2296	1743	1459	1171	4412	2921	3988	36.303	35.801	61.041	37.85	32.601	26.435	100.403	78.628	85.897	38.3385	88.3093	1.20377	0.0008785	0.0215777	sib2	ornithine N5 monooxygenase (predicted) [Source:PomBase;Acc:SPAC23G3.03]	-	-	-	-	GO:0005634//nucleus;GO:0005737//cytoplasm;GO:0005829//cytosol	GO:0004497//monooxygenase activity;GO:0016491//oxidoreductase activity;GO:0016787//hydrolase activity;GO:0031172//ornithine N5-monooxygenase activity;GO:0050660//flavin adenine dinucleotide binding;GO:0050661//NADP binding	GO:0009056//catabolic process;GO:0010106//cellular response to iron ion starvation;GO:0031169//ferrichrome biosynthetic process;GO:0055114//oxidation-reduction process
SPBC29A3.16	1932	1137	1249	411	441	546	359	131	184	75.66	60.209	54.519	14.654	16.179	20.237	13.413	5.79	6.507	40.243	8.57	-2.23137	0.000881587	0.0215777	rrs1	ribosome biogenesis protein Rrs1 [Source:PomBase;Acc:SPBC29A3.16]	-	-	-	-	GO:0005634//nucleus;GO:0005730//nucleolus;GO:0030687//preribosome, large subunit precursor	GO:0005515//protein binding	GO:0000055//ribosomal large subunit export from nucleus;GO:0000447//endonucleolytic cleavage in ITS1 to separate SSU-rRNA from 5.8S rRNA and LSU-rRNA from tricistronic rRNA transcript (SSU-rRNA, 5.8S rRNA, LSU-rRNA);GO:0006364//rRNA processing;GO:0042254//ribosome biogenesis;GO:0042273//ribosomal large subunit biogenesis
SPCC16A11.05c	789	461	580	204	188	200	136	48	84	56.115	44.334	45.978	13.209	12.526	13.462	9.228	3.853	5.395	30.9373	6.15867	-2.32866	0.00088183	0.0215777	dim1	U4/U6 x U5 tri-snRNP complex subunit Dim1 [Source:PomBase;Acc:SPCC16A11.05c]	Genetic Information Processing	Transcription	ko03040//Spliceosome	K12859	GO:0005634//nucleus;GO:0005682//U5 snRNP;GO:0046540//U4/U6 x U5 tri-snRNP complex	GO:0003674//molecular_function	GO:0000398//mRNA splicing, via spliceosome;GO:0006397//mRNA processing;GO:0008380//RNA splicing;GO:0045292//mRNA cis splicing, via spliceosome
SPAC3F10.16c	3131	1410	2192	292	376	669	389	111	194	71.232	43.376	55.585	6.048	8.014	14.405	8.444	2.85	3.986	33.11	5.09333	-2.70058	0.000889699	0.0216675	SPAC3F10.16c	GTP binding protein, HSR1-related (predicted) [Source:PomBase;Acc:SPAC3F10.16c]	Genetic Information Processing	Translation	ko03008//Ribosome biogenesis in eukaryotes	K14539	GO:0005737//cytoplasm;GO:0005829//cytosol	GO:0000166//nucleotide binding;GO:0003924//GTPase activity;GO:0005525//GTP binding;GO:0016787//hydrolase activity	GO:0000027//ribosomal large subunit assembly;GO:0015031//protein transport
SPAC17A2.11	30	26	38	35	27	19	95	91	195	0.697	0.817	0.984	0.74	0.588	0.418	2.106	2.386	4.092	0.707333	2.86133	2.01623	0.000921908	0.0223465	SPAC17A2.11	Schizosaccharomyces pombe specific protein [Source:PomBase;Acc:SPAC17A2.11]	-	-	-	-	GO:0005739//mitochondrion;GO:0016020//membrane;GO:0016021//integral component of membrane;GO:0031966//mitochondrial membrane	GO:0003674//molecular_function	GO:0008150//biological_process
SPAC26A3.17c	2299	1504	1277	1079	1279	1110	566	450	675	81.199	71.829	50.272	34.695	42.319	37.104	19.073	17.937	21.528	52.903	19.5127	-1.43894	0.00093018	0.0224417	SPAC26A3.17c	N-methyltransferase (predicted) [Source:PomBase;Acc:SPAC26A3.17c]	-	-	-	-	GO:0005634//nucleus;GO:0005737//cytoplasm;GO:0005829//cytosol	GO:0008168//methyltransferase activity;GO:0008757//S-adenosylmethionine-dependent methyltransferase activity;GO:0016274//protein-arginine N-methyltransferase activity;GO:0016740//transferase activity;GO:0019702//protein-arginine N5-methyltransferase activity	GO:0018216//peptidyl-arginine methylation;GO:0032259//methylation;GO:0035246//peptidyl-arginine N-methylation;GO:0042254//ribosome biogenesis
SPBC13A2.03	5119	3402	4594	704	652	833	580	338	519	127.289	114.388	127.327	15.938	15.188	19.604	13.76	9.485	11.654	69.9557	11.633	-2.58822	0.000959667	0.0229389	SPBC13A2.03	phosphatidate cytidylyltransferase (predicted) [Source:PomBase;Acc:SPBC13A2.03]	Metabolism;Metabolism;Metabolism;Environmental Information Processing	Global and overview maps;Global and overview maps;Lipid metabolism;Signal transduction	ko01100//Metabolic pathways;ko01110//Biosynthesis of secondary metabolites;ko00564//Glycerophospholipid metabolism;ko04070//Phosphatidylinositol signaling system	K00981;K00981;K00981;K00981	GO:0005783//endoplasmic reticulum;GO:0005789//endoplasmic reticulum membrane;GO:0016020//membrane;GO:0016021//integral component of membrane	GO:0004605//phosphatidate cytidylyltransferase activity;GO:0016740//transferase activity;GO:0016772//transferase activity, transferring phosphorus-containing groups;GO:0016779//nucleotidyltransferase activity	GO:0006629//lipid metabolic process;GO:0006655//phosphatidylglycerol biosynthetic process;GO:0006658//phosphatidylserine metabolic process;GO:0008654//phospholipid biosynthetic process;GO:0016024//CDP-diacylglycerol biosynthetic process
SPAC8C9.04	4420	2755	4989	12421	8479	12822	30728	21518	27430	79.221	66.77	99.668	202.683	142.369	217.504	525.456	435.251	443.959	134.702	468.222	1.79742	0.000959675	0.0229389	SPAC8C9.04	Schizosaccharomyces specific protein [Source:PomBase;Acc:SPAC8C9.04]	-	-	-	-	GO:0005886//plasma membrane;GO:0032153//cell division site;GO:0071944//cell periphery	GO:0003674//molecular_function	GO:0008150//biological_process;GO:0051321//meiotic cell cycle
SPAC13G7.08c	2633	1505	2208	854	751	1036	631	251	395	80.116	61.922	74.885	23.658	21.407	29.835	18.318	8.619	10.853	48.6372	12.5967	-1.94902	0.000984226	0.0233433	crb3	WD repeat protein Crb3 [Source:PomBase;Acc:SPAC13G7.08c]	-	-	-	-	GO:0000775//chromosome, centromeric region;GO:0005634//nucleus;GO:0005656//nuclear pre-replicative complex;GO:0005694//chromosome;GO:0005720//nuclear heterochromatin;GO:0005829//cytosol;GO:0032153//cell division site;GO:0097344//Rix1 complex	GO:0005515//protein binding	GO:0006364//rRNA processing;GO:0030174//regulation of DNA-dependent DNA replication initiation;GO:0030702//chromatin silencing at centromere;GO:0042254//ribosome biogenesis
SPBC1105.16c	213	193	158	0	15	10	0	0	6	11.168	13.658	9.2	0	0.72	0.494	0	0	0.265	5.87333	0.0883333	-6.05508	0.000985638	0.0233433	rpr2	RNase P subunit Rpr2 (predicted) [Source:PomBase;Acc:SPBC1105.16c]	Genetic Information Processing	Translation	ko03013//Nucleocytoplasmic transport	K03540	GO:0005634//nucleus;GO:0005655//nucleolar ribonuclease P complex;GO:0005737//cytoplasm;GO:0005829//cytosol	GO:0004526//ribonuclease P activity;GO:0016787//hydrolase activity;GO:0046872//metal ion binding	GO:0008033//tRNA processing;GO:0090501//RNA phosphodiester bond hydrolysis;GO:0090502//RNA phosphodiester bond hydrolysis, endonucleolytic
SPBC13E7.02	275	91	116	1	0	0	1	1	0	6.185	2.779	2.915	0.024	0	0	0.031	0.03	0	1.98383	0.0203333	-6.6083	0.00100681	0.0237359	cwf24	ubiquitin-protein ligase E3/GCN5-related N acetyltransferase fusion protein [Source:PomBase;Acc:SPBC13E7.02]	-	-	-	-	GO:0005634//nucleus;GO:0005681//spliceosomal complex;GO:0005684//U2-type spliceosomal complex	GO:0003677//DNA binding;GO:0008080//N-acetyltransferase activity;GO:0008270//zinc ion binding;GO:0046872//metal ion binding;GO:0061630//ubiquitin protein ligase activity	GO:0006397//mRNA processing;GO:0008380//RNA splicing;GO:0016074//snoRNA metabolic process;GO:0016567//protein ubiquitination;GO:0034247//snoRNA splicing;GO:0045292//mRNA cis splicing, via spliceosome;GO:0070647//protein modification by small protein conjugation or removal
SPAC11H11.02c	384	205	308	30	28	39	20	14	22	6.169	4.457	5.519	0.434	0.422	0.594	0.303	0.249	0.326	2.9325	0.292667	-3.3248	0.00102999	0.024172	mug162	Schizosaccharomyces specific protein Mug162 [Source:PomBase;Acc:SPAC11H11.02c]	-	-	-	-	GO:0005783//endoplasmic reticulum;GO:0005789//endoplasmic reticulum membrane;GO:0016020//membrane;GO:0016021//integral component of membrane	GO:0003674//molecular_function	GO:0008150//biological_process;GO:0051321//meiotic cell cycle
SPBP26C9.03c	1221	1290	2092	168	215	222	156	115	149	15.694	22.42	29.97	1.966	2.589	2.701	1.913	1.668	1.729	12.5567	1.77	-2.82663	0.00106326	0.0248398	fet4	iron/zinc ion transmembrane transporter (predicted) [Source:PomBase;Acc:SPBP26C9.03c]	-	-	-	-	GO:0000139//Golgi membrane;GO:0005794//Golgi apparatus;GO:0005886//plasma membrane;GO:0005887//integral component of plasma membrane;GO:0016020//membrane;GO:0016021//integral component of membrane;GO:0032153//cell division site;GO:0051286//cell tip	GO:0005381//iron ion transmembrane transporter activity	GO:0006811//ion transport;GO:0006829//zinc II ion transport;GO:0034755//iron ion transmembrane transport;GO:0055072//iron ion homeostasis;GO:0055085//transmembrane transport;GO:0071578//zinc II ion transmembrane import
SPBC365.04c	773	304	376	13	12	26	30	7	16	37.919	20.165	20.558	0.581	0.551	1.207	1.404	0.388	0.709	13.4968	0.833667	-4.01701	0.00108949	0.0251948	SPBC365.04c	RNA-binding protein, involved in ribosome biogenesis (predicted) [Source:PomBase;Acc:SPBC365.04c]	-	-	-	-	GO:0005634//nucleus;GO:0005730//nucleolus	GO:0003676//nucleic acid binding;GO:0003723//RNA binding	GO:0042254//ribosome biogenesis
SPAPB17E12.07c	634	390	590	23	32	32	39	24	16	14.967	12.457	15.51	0.496	0.699	0.709	0.872	0.639	0.335	7.473	0.615333	-3.60225	0.00109095	0.0251948	sen2	tRNA-splicing endonuclease subunit catalytic subunit Sen2 (predicted) [Source:PomBase;Acc:SPAPB17E12.07c]	-	-	-	-	GO:0000214//tRNA-intron endonuclease complex;GO:0005737//cytoplasm;GO:0005741//mitochondrial outer membrane	GO:0000213//tRNA-intron endonuclease activity;GO:0003676//nucleic acid binding;GO:0004518//nuclease activity;GO:0016829//lyase activity	GO:0000379//tRNA-type intron splice site recognition and cleavage;GO:0006388//tRNA splicing, via endonucleolytic cleavage and ligation;GO:0008033//tRNA processing;GO:0090305//nucleic acid phosphodiester bond hydrolysis;GO:0090501//RNA phosphodiester bond hydrolysis;GO:0090502//RNA phosphodiester bond hydrolysis, endonucleolytic
SPAC31A2.15c	726	371	579	21	30	44	41	18	24	17.075	11.797	15.187	0.45	0.666	0.977	0.93	0.478	0.5	7.692	0.636	-3.59626	0.00109309	0.0251948	dcc1	Ctf18 RFC-like complex subunit Dcc1 [Source:PomBase;Acc:SPAC31A2.15c]	-	-	-	-	GO:0000775//chromosome, centromeric region;GO:0000785//chromatin;GO:0005634//nucleus;GO:0005654//nucleoplasm;GO:0005737//cytoplasm;GO:0005829//cytosol;GO:0031390//Ctf18 RFC-like complex	GO:0003677//DNA binding;GO:0003689//DNA clamp loader activity	GO:0006260//DNA replication;GO:0006275//regulation of DNA replication;GO:0007049//cell cycle;GO:0007064//mitotic sister chromatid cohesion;GO:0034088//maintenance of mitotic sister chromatid cohesion
MSTRG.4668	798	540	472	759	522	487	2347	1015	1358	9.71	8.885	6.402	8.408	5.95	5.608	27.247	13.938	14.922	7.49383	18.7023	1.31944	0.00111086	0.0253783	SPAC513.07	NP_593981.1 flavonol reductase/cinnamoyl-CoA reductase family [Schizosaccharomyces pombe]	-	-	-	-	-	GO:0003674//molecular_function;GO:0003824//catalytic activity;GO:0003854//3-beta-hydroxy-delta5-steroid dehydrogenase activity;GO:0003978//UDP-glucose 4-epimerase activity;GO:0004043//L-aminoadipate-semialdehyde dehydrogenase activity;GO:0005488//binding;GO:0008446//GDP-mannose 4,6-dehydratase activity;GO:0008667//2,3-dihydro-2,3-dihydroxybenzoate dehydrogenase activity;GO:0016491//oxidoreductase…	GO:0000271//polysaccharide biosynthetic process;GO:0005975//carbohydrate metabolic process;GO:0006012//galactose metabolic process;GO:0006694//steroid biosynthetic process;GO:0008150//biological_process;GO:0008152//metabolic process;GO:0009243//O antigen biosynthetic process;GO:0019878//lysine biosynthetic process via aminoadipic acid;GO:0055114//oxidation-reduction process
SPAC22E12.13c	8039	4845	5864	4218	3870	4866	3038	1209	1649	346.416	282.312	281.653	165.48	156.228	198.454	124.901	58.795	64.167	238.424	82.621	-1.52895	0.00111088	0.0253783	rlp24	ribosomal L24-like protein involved in ribosome biogenesis Rlp24 (predicted) [Source:PomBase;Acc:SPAC22E12.13c]	Genetic Information Processing	Translation	ko03010//Ribosome	K02896	GO:0005634//nucleus;GO:0005730//nucleolus;GO:0005737//cytoplasm;GO:0022625//cytosolic large ribosomal subunit;GO:0030687//preribosome, large subunit precursor	GO:0003674//molecular_function;GO:0003723//RNA binding;GO:0003735//structural constituent of ribosome	GO:0000027//ribosomal large subunit assembly;GO:0006412//translation;GO:0042254//ribosome biogenesis;GO:0042273//ribosomal large subunit biogenesis;GO:1902626//assembly of large subunit precursor of preribosome
SPBC713.04c	2924	1410	2052	225	229	438	294	99	177	47.289	30.831	36.985	3.312	3.469	6.703	4.536	1.807	2.585	21.4315	2.976	-2.84829	0.00112871	0.025574	pwp2	U3 snoRNP-associated protein Utp1 (predicted) [Source:PomBase;Acc:SPBC713.04c]	Genetic Information Processing	Translation	ko03008//Ribosome biogenesis in eukaryotes	K14558	GO:0005730//nucleolus;GO:0005732//small nucleolar ribonucleoprotein complex;GO:0005829//cytosol;GO:0032040//small-subunit processome;GO:0034388//Pwp2p-containing subcomplex of 90S preribosome	GO:0005515//protein binding;GO:0030515//snoRNA binding	GO:0000028//ribosomal small subunit assembly;GO:0000462//maturation of SSU-rRNA from tricistronic rRNA transcript (SSU-rRNA, 5.8S rRNA, LSU-rRNA);GO:0006364//rRNA processing
SPAC8E11.03c	492	432	517	430	476	330	987	792	1251	21.783	25.863	25.513	17.332	19.743	13.828	41.692	39.573	50.016	20.677	43.7603	1.0816	0.00112936	0.025574	dmc1	RecA family ATPase Dmc1 [Source:PomBase;Acc:SPAC8E11.03c]	Cellular Processes	Cell growth and death	ko04113//Meiosis - yeast	K10872	GO:0000794//condensed nuclear chromosome;GO:0005634//nucleus;GO:0005829//cytosol	GO:0000150//recombinase activity;GO:0000166//nucleotide binding;GO:0003677//DNA binding;GO:0003690//double-stranded DNA binding;GO:0003697//single-stranded DNA binding;GO:0005515//protein binding;GO:0005524//ATP binding;GO:0008094//DNA-dependent ATPase activity;GO:0016887//ATPase activity;GO:0017116//single-stranded DNA-dependent ATP-dependent DNA helicase activity;GO:0042802//identical protein b…	GO:0000709//meiotic joint molecule formation;GO:0000730//DNA recombinase assembly;GO:0006259//DNA metabolic process;GO:0006281//DNA repair;GO:0006310//DNA recombination;GO:0006311//meiotic gene conversion;GO:0006312//mitotic recombination;GO:0007049//cell cycle;GO:0007131//reciprocal meiotic recombination;GO:0010520//regulation of reciprocal meiotic recombination;GO:0032508//DNA duplex unwinding;…
SPBC1A4.11c	826	617	800	202	207	188	124	87	115	34.887	35.238	37.662	7.767	8.19	7.515	4.997	4.147	4.386	21.8765	4.51	-2.27818	0.00115293	0.0259437	SPBC1A4.11c	Schizosaccharomyces specific protein [Source:PomBase;Acc:SPBC1A4.11c]	-	-	-	-	GO:0005634//nucleus;GO:0005737//cytoplasm;GO:0005829//cytosol	GO:0003674//molecular_function	GO:0008150//biological_process
SPCC330.09	3590	1623	1733	347	340	602	375	174	206	74.602	45.605	40.14	6.565	6.619	11.84	7.435	4.081	3.866	30.8952	5.12733	-2.5911	0.00115573	0.0259437	enp2	rRNA processing protein Enp2 (predicted) [Source:PomBase;Acc:SPCC330.09]	-	-	-	-	GO:0005634//nucleus;GO:0005730//nucleolus;GO:0005829//cytosol;GO:0030686//90S preribosome;GO:0032040//small-subunit processome	GO:0003674//molecular_function;GO:0005515//protein binding	GO:0000462//maturation of SSU-rRNA from tricistronic rRNA transcript (SSU-rRNA, 5.8S rRNA, LSU-rRNA);GO:0006364//rRNA processing;GO:0042254//ribosome biogenesis;GO:0042274//ribosomal small subunit biogenesis
SPBP22H7.06	1831	1122	1844	237	244	340	242	132	142	52.472	43.478	58.901	6.183	6.551	9.222	6.617	4.269	3.675	29.4678	4.85367	-2.60199	0.00117463	0.0262538	SPBP22H7.06	nicotinamide riboside kinase (predicted) [Source:PomBase;Acc:SPBP22H7.06]	Metabolism;Metabolism	Global and overview maps;Metabolism of cofactors and vitamins	ko01100//Metabolic pathways;ko00760//Nicotinate and nicotinamide metabolism	K10524;K10524	GO:0005634//nucleus;GO:0005829//cytosol	GO:0000166//nucleotide binding;GO:0005524//ATP binding;GO:0016301//kinase activity;GO:0016740//transferase activity;GO:0046872//metal ion binding;GO:0050262//ribosylnicotinamide kinase activity	GO:0009435//NAD biosynthetic process;GO:0016310//phosphorylation;GO:0019359//nicotinamide nucleotide biosynthetic process;GO:0019363//pyridine nucleotide biosynthetic process;GO:0034356//NAD biosynthesis via nicotinamide riboside salvage pathway;GO:0046495//nicotinamide riboside metabolic process
SPBC3D6.10	408	125	254	10	10	28	14	13	3	7.2	2.982	5	0.164	0.164	0.47	0.233	0.255	0.054	2.66333	0.180667	-3.88183	0.00119288	0.0265466	apn2	AP-endonuclease Apn2 [Source:PomBase;Acc:SPBC3D6.10]	Genetic Information Processing	Replication and repair	ko03410//Base excision repair	K10772	GO:0005622//intracellular;GO:0005634//nucleus	GO:0003677//DNA binding;GO:0003906//DNA-(apurinic or apyrimidinic site) lyase activity;GO:0004518//nuclease activity;GO:0004519//endonuclease activity;GO:0004528//phosphodiesterase I activity;GO:0008311//double-stranded DNA 3'-5' exodeoxyribonuclease activity;GO:0016829//lyase activity;GO:0046872//metal ion binding	GO:0006281//DNA repair;GO:0006284//base-excision repair;GO:0006974//cellular response to DNA damage stimulus;GO:0090305//nucleic acid phosphodiester bond hydrolysis;GO:1902546//positive regulation of DNA N-glycosylase activity
SPAC1486.10	2959	1273	2025	123	96	155	189	63	118	51.535	29.98	39.31	1.95	1.566	2.555	3.141	1.238	1.856	21.1493	2.07833	-3.34711	0.00121136	0.0268422	thi1	transcription factor Thi1 [Source:PomBase;Acc:SPAC1486.10]	-	-	-	-	GO:0005634//nucleus	GO:0000978//RNA polymerase II core promoter proximal region sequence-specific DNA binding;GO:0000981//RNA polymerase II transcription factor activity, sequence-specific DNA binding;GO:0001228//transcriptional activator activity, RNA polymerase II transcription regulatory region sequence-specific binding;GO:0003677//DNA binding;GO:0008270//zinc ion binding;GO:0046872//metal ion binding	GO:0006351//transcription, DNA-templated;GO:0006355//regulation of transcription, DNA-templated;GO:0006357//regulation of transcription from RNA polymerase II promoter;GO:0031047//gene silencing by RNA;GO:0045893//positive regulation of transcription, DNA-templated;GO:0045944//positive regulation of transcription from RNA polymerase II promoter;GO:0090180//positive regulation of thiamine biosynth…
SPAC140.02	30134	19668	23039	10597	10603	17792	9871	3206	4471	689.924	608.898	587.94	220.887	227.419	385.533	215.62	82.838	92.437	453.433	130.298	-1.79907	0.00122111	0.0269107	gar2	nucleolar protein required for rRNA processing [Source:PomBase;Acc:SPAC140.02]	-	-	-	-	GO:0001651//dense fibrillar component;GO:0005634//nucleus;GO:0005730//nucleolus;GO:0005732//small nucleolar ribonucleoprotein complex;GO:1990904//ribonucleoprotein complex	GO:0003676//nucleic acid binding;GO:0003723//RNA binding;GO:0003729//mRNA binding	GO:0006364//rRNA processing;GO:0006397//mRNA processing;GO:0042254//ribosome biogenesis
SPBC530.13	763	365	562	92	46	102	63	31	46	24.75	16.031	20.331	2.718	1.407	3.135	1.937	1.135	1.36	11.3953	1.47733	-2.94738	0.00122508	0.0269107	lsc1	Lsk1 associated cyclin [Source:PomBase;Acc:SPBC530.13]	-	-	-	-	GO:0005634//nucleus;GO:0005737//cytoplasm;GO:0005829//cytosol;GO:0008024//positive transcription elongation factor complex b;GO:0019908//nuclear cyclin-dependent protein kinase holoenzyme complex;GO:0070692//trimeric positive transcription elongation factor complex b	GO:0016538//cyclin-dependent protein serine/threonine kinase regulator activity;GO:0061575//cyclin-dependent protein serine/threonine kinase activator activity	GO:0000079//regulation of cyclin-dependent protein serine/threonine kinase activity;GO:0006357//regulation of transcription from RNA polymerase II promoter;GO:0006397//mRNA processing;GO:0023052//signaling;GO:0032786//positive regulation of DNA-templated transcription, elongation;GO:0045737//positive regulation of cyclin-dependent protein serine/threonine kinase activity;GO:0071619//phosphorylati…
SPBC29A10.08	22144	16330	22082	38359	33989	34694	69934	58010	77445	680.421	678.507	756.289	1073.1	978.41	1008.95	2050.22	2011.62	2148.91	862.612	2070.25	1.26302	0.00123374	0.0269107	gas2	1,3-beta-glucanosyltransferase Gas2 (predicted) [Source:PomBase;Acc:SPBC29A10.08]	-	-	-	-	GO:0000936//primary cell septum;GO:0005576//extracellular region;GO:0005783//endoplasmic reticulum;GO:0005788//endoplasmic reticulum lumen;GO:0009277//fungal-type cell wall;GO:0030427//site of polarized growth;GO:0031362//anchored component of external side of plasma membrane;GO:0043188//cell septum edging;GO:0051286//cell tip;GO:0071944//cell periphery	GO:0016740//transferase activity;GO:0042124//1,3-beta-glucanosyltransferase activity	GO:0006074//(1->3)-beta-D-glucan metabolic process;GO:0031505//fungal-type cell wall organization;GO:0071555//cell wall organization;GO:0071970//fungal-type cell wall (1->3)-beta-D-glucan biosynthetic process
SPAC343.15	326	178	347	27	0	0	0	0	0	8.365	6.171	9.948	0.635	0	0	0	0	0	4.1865	0.001	-12.0315	0.00123922	0.0269107	tit1	tRNA isopentenyltransferase Tit1 [Source:PomBase;Acc:SPAC343.15]	-	-	-	-	GO:0005634//nucleus;GO:0005730//nucleolus;GO:0005737//cytoplasm;GO:0005739//mitochondrion;GO:0005829//cytosol	GO:0000166//nucleotide binding;GO:0005524//ATP binding;GO:0016740//transferase activity;GO:0046872//metal ion binding;GO:0052381//tRNA dimethylallyltransferase activity	GO:0006400//tRNA modification;GO:0008033//tRNA processing
SPCC63.06	1877	1034	1586	644	569	633	427	194	309	61.469	45.788	57.892	19.201	17.457	19.62	13.341	7.17	9.138	36.9045	9.883	-1.90078	0.00124796	0.0269107	SPCC63.06	human WDR89 family WD repeat protein [Source:PomBase;Acc:SPCC63.06]	-	-	-	-	GO:0005634//nucleus;GO:0005737//cytoplasm;GO:0005829//cytosol;GO:0032991//macromolecular complex	GO:0003674//molecular_function;GO:0005515//protein binding	GO:0008150//biological_process
SPCC126.05c	1014	458	817	34	37	46	54	20	43	35.733	21.824	32.09	1.091	1.221	1.534	1.816	0.795	1.368	15.5822	1.32633	-3.55438	0.00125089	0.0269107	mrpl17	mitochondrial ribosomal protein subunit L17 (predicted) [Source:PomBase;Acc:SPCC126.05c]	-	-	-	-	GO:0005739//mitochondrion;GO:0005762//mitochondrial large ribosomal subunit;GO:0005840//ribosome	GO:0003735//structural constituent of ribosome	GO:0032543//mitochondrial translation
SPCC830.07c	2493	1631	1693	1315	1383	1013	4621	2666	4969	57.785	51.119	43.739	27.75	30.031	22.222	102.19	69.738	104.006	38.7743	91.978	1.24619	0.00125093	0.0269107	psi1	DNAJ domain protein, involved in translation initiation Psi1 [Source:PomBase;Acc:SPCC830.07c]	-	-	-	-	GO:0005634//nucleus;GO:0005829//cytosol	GO:0030544//Hsp70 protein binding;GO:0051082//unfolded protein binding;GO:0051087//chaperone binding	GO:0002183//cytoplasmic translational initiation;GO:0006413//translational initiation;GO:0006457//protein folding;GO:0051085//chaperone mediated protein folding requiring cofactor
SPCC962.06c	3599	2070	2861	3151	3361	4019	7594	5936	7151	84.171	65.462	74.58	67.092	73.638	88.959	169.446	156.672	151.023	75.6503	159.047	1.07203	0.00127656	0.0273482	bpb1	zinc finger splicing factor Bpb1 [Source:PomBase;Acc:SPCC962.06c]	-	-	-	-	GO:0000243//commitment complex;GO:0005634//nucleus;GO:0005681//spliceosomal complex;GO:0005737//cytoplasm;GO:0005829//cytosol;GO:0071004//U2-type prespliceosome	GO:0003676//nucleic acid binding;GO:0003723//RNA binding;GO:0008270//zinc ion binding;GO:0045131//pre-mRNA branch point binding;GO:0046872//metal ion binding	GO:0000398//mRNA splicing, via spliceosome;GO:0006397//mRNA processing;GO:0008380//RNA splicing;GO:0045292//mRNA cis splicing, via spliceosome
SPAC9G1.13c	906	450	696	14	29	31	47	17	24	27.072	18.163	23.157	0.389	0.804	0.884	1.349	0.585	0.642	11.7448	0.858667	-3.77378	0.00128832	0.0273834	swc4	Swr1 complex subunit Swc4 [Source:PomBase;Acc:SPAC9G1.13c]	-	-	-	-	GO:0000812//Swr1 complex;GO:0005634//nucleus;GO:0035267//NuA4 histone acetyltransferase complex	GO:0003677//DNA binding;GO:0003714//transcription corepressor activity	GO:0000122//negative regulation of transcription from RNA polymerase II promoter;GO:0006281//DNA repair;GO:0006325//chromatin organization;GO:0006338//chromatin remodeling;GO:0006974//cellular response to DNA damage stimulus;GO:0043486//histone exchange;GO:0043967//histone H4 acetylation;GO:0043968//histone H2A acetylation
SPCC126.07c	1426	759	1381	1112	999	1327	3742	1942	2759	26.779	19.273	28.907	19.012	17.575	23.585	67.045	41.157	46.787	22.5218	51.663	1.19781	0.00128919	0.0273834	pbr1	ubiquitin-protein ligase E3 (predicted) [Source:PomBase;Acc:SPCC126.07c]	-	-	-	-	GO:0005634//nucleus;GO:0005737//cytoplasm;GO:0005829//cytosol	GO:0008270//zinc ion binding;GO:0046872//metal ion binding;GO:0061630//ubiquitin protein ligase activity	GO:0000122//negative regulation of transcription from RNA polymerase II promoter;GO:0016567//protein ubiquitination;GO:0070647//protein modification by small protein conjugation or removal
SPAC18B11.06	1943	804	1090	150	164	290	212	48	79	71.71	40.124	44.839	5.04	5.67	10.13	7.465	1.999	2.633	29.5855	4.03233	-2.8752	0.00129412	0.0273834	lcp5	U3 snoRNP-associated protein Lcp5 (predicted) [Source:PomBase;Acc:SPAC18B11.06]	-	-	-	-	GO:0005634//nucleus;GO:0005730//nucleolus;GO:0005732//small nucleolar ribonucleoprotein complex;GO:0032040//small-subunit processome	GO:0003723//RNA binding	GO:0000462//maturation of SSU-rRNA from tricistronic rRNA transcript (SSU-rRNA, 5.8S rRNA, LSU-rRNA);GO:0006364//rRNA processing
SPAC9G1.07	615	273	518	0	2	4	8	3	12	18.355	11.022	17.218	0	0.058	0.119	0.234	0.097	0.319	7.79533	0.216667	-5.16906	0.00133679	0.0281708	SPAC9G1.07	Schizosaccharomyces specific protein [Source:PomBase;Acc:SPAC9G1.07]	-	-	-	-	GO:0005794//Golgi apparatus	GO:0003674//molecular_function	GO:0008150//biological_process
SPBC4B4.12c	443	280	402	52	33	48	40	0	3	23.605	20.179	23.852	2.538	1.623	2.407	2.018	0	0.133	12.3673	0.717	-4.10842	0.00135223	0.0283804	SPBC4B4.12c	Schizosaccharomyces specific protein [Source:PomBase;Acc:SPBC4B4.12c]	-	-	-	-	GO:0005634//nucleus;GO:0005829//cytosol	GO:0003674//molecular_function	GO:0008150//biological_process
SPBC36.04	4480	3235	5066	4128	4401	4526	9791	7194	9022	148.586	145.082	187.279	124.647	136.742	142.071	309.819	269.27	270.209	147.401	283.099	0.94156	0.00136133	0.0284253	cys11	cysteine synthase [Source:PomBase;Acc:SPBC36.04]	Metabolism;Metabolism;Metabolism;Metabolism;Metabolism;Metabolism;Metabolism	Global and overview maps;Global and overview maps;Global and overview maps;Global and overview maps;Global and overview maps;Amino acid metabolism;Energy metabolism	ko01100//Metabolic pathways;ko01110//Biosynthesis of secondary metabolites;ko01130//Biosynthesis of antibiotics;ko01230//Biosynthesis of amino acids;ko01200//Carbon metabolism;ko00270//Cysteine and methionine metabolism;ko00920//Sulfur metabolism	K01738;K01738;K01738;K01738;K01738;K01738;K01738	GO:0005737//cytoplasm;GO:0005739//mitochondrion	GO:0004124//cysteine synthase activity;GO:0016740//transferase activity;GO:0030170//pyridoxal phosphate binding	GO:0006535//cysteine biosynthetic process from serine;GO:0008652//cellular amino acid biosynthetic process;GO:0019344//cysteine biosynthetic process
SPBCPT2R1.08c	131	96	41	0	16	74	812	328	594	1.019	1.01	0.355	0	0.12	0.547	6.028	2.881	4.17	0.5085	4.35967	3.0999	0.00136538	0.0284253	tlh2	RecQ type DNA helicase Tlh1 [Source:PomBase;Acc:SPBCPT2R1.08c]	-	-	-	-	GO:0000784//nuclear chromosome, telomeric region;GO:0005634//nucleus;GO:0005694//chromosome;GO:0005737//cytoplasm	GO:0000166//nucleotide binding;GO:0003676//nucleic acid binding;GO:0003678//DNA helicase activity;GO:0004386//helicase activity;GO:0005524//ATP binding;GO:0008270//zinc ion binding;GO:0009378//four-way junction helicase activity;GO:0016787//hydrolase activity;GO:0036310//annealing helicase activity;GO:0043138//3'-5' DNA helicase activity;GO:0046872//metal ion binding	GO:0000722//telomere maintenance via recombination;GO:0000724//double-strand break repair via homologous recombination;GO:0000733//DNA strand renaturation;GO:0006268//DNA unwinding involved in DNA replication;GO:0006281//DNA repair;GO:0006310//DNA recombination;GO:0032508//DNA duplex unwinding
SPBP4H10.12	366	217	263	289	219	392	830	589	731	31.719	25.429	25.405	22.802	17.78	32.152	68.627	57.606	57.207	25.8812	61.1467	1.24037	0.00137237	0.028456	SPBP4H10.12	conserved protein [Source:PomBase;Acc:SPBP4H10.12]	-	-	-	-	GO:0005634//nucleus;GO:0005829//cytosol;GO:0072380//TRC complex	GO:0003674//molecular_function	GO:0006620//posttranslational protein targeting to membrane;GO:0045047//protein targeting to ER;GO:0090158//endoplasmic reticulum membrane organization
SPAC13G7.13c	3951	2673	5545	649	786	833	649	409	423	44.308	40.534	69.311	6.626	8.258	8.841	6.944	5.176	4.284	29.6463	5.468	-2.43877	0.00139641	0.0288387	msa1	RNA-binding protein Msa1 [Source:PomBase;Acc:SPAC13G7.13c]	-	-	-	-	GO:0005634//nucleus;GO:0005737//cytoplasm;GO:0005829//cytosol;GO:1990904//ribonucleoprotein complex	GO:0003676//nucleic acid binding;GO:0003723//RNA binding	GO:0031138//negative regulation of conjugation with cellular fusion
SPAC20H4.05c	668	382	463	173	168	156	107	37	87	9.538	7.387	7.367	2.251	2.253	2.114	1.464	0.594	1.126	5.15167	1.06133	-2.27916	0.0014255	0.0293222	SPAC20H4.05c	5'-methylthioribulose-1-phosphate dehydratase, adducin (predicted) [Source:PomBase;Acc:SPAC20H4.05c]	Metabolism;Metabolism	Global and overview maps;Amino acid metabolism	ko01100//Metabolic pathways;ko00270//Cysteine and methionine metabolism	K08964;K08964	GO:0005634//nucleus;GO:0005737//cytoplasm;GO:0005829//cytosol	GO:0008270//zinc ion binding;GO:0016829//lyase activity;GO:0046570//methylthioribulose 1-phosphate dehydratase activity;GO:0046872//metal ion binding	GO:0008652//cellular amino acid biosynthetic process;GO:0009086//methionine biosynthetic process;GO:0019284//L-methionine biosynthetic process from S-adenosylmethionine;GO:0019509//L-methionine biosynthetic process from methylthioadenosine
SPCC895.06	3390	1756	2426	1101	1319	1603	902	421	650	62.14	43.525	49.567	18.374	22.65	27.81	15.775	8.709	10.759	37.3443	11.7477	-1.66852	0.00144525	0.0296104	elp2	elongator complex subunit Elp2 (predicted) [Source:PomBase;Acc:SPCC895.06]	-	-	-	-	GO:0005634//nucleus;GO:0005737//cytoplasm;GO:0005829//cytosol;GO:0008023//transcription elongation factor complex;GO:0033588//Elongator holoenzyme complex	GO:0003674//molecular_function;GO:0005515//protein binding	GO:0002098//tRNA wobble uridine modification;GO:0006357//regulation of transcription from RNA polymerase II promoter;GO:0008033//tRNA processing;GO:0015031//protein transport
SPAC11D3.06	1561	1264	955	227	213	205	203	89	124	39.298	43.017	26.797	5.194	5.032	4.877	4.887	2.539	2.819	20.7025	3.415	-2.59985	0.00154379	0.0315043	SPAC11D3.06	MatE family transmembrane transporter (predicted) [Source:PomBase;Acc:SPAC11D3.06]	-	-	-	-	GO:0000329//fungal-type vacuole membrane;GO:0005794//Golgi apparatus;GO:0016020//membrane;GO:0016021//integral component of membrane	GO:0015297//antiporter activity;GO:0022857//transmembrane transporter activity;GO:0042910//xenobiotic transporter activity	GO:0006855//drug transmembrane transport;GO:0042908//xenobiotic transport;GO:0055085//transmembrane transport
SPAC513.05	2223	1370	2367	63	42	126	105	84	126	17.939	14.955	21.292	0.464	0.318	0.966	0.809	0.765	0.918	9.32233	0.830667	-3.48835	0.00163003	0.0330526	ams1	alpha-mannosidase Ams1 (predicted) [Source:PomBase;Acc:SPAC513.05]	Metabolism	Glycan biosynthesis and metabolism	ko00511//Other glycan degradation	K01191	GO:0000329//fungal-type vacuole membrane;GO:0005737//cytoplasm;GO:0005773//vacuole;GO:0005829//cytosol	GO:0003824//catalytic activity;GO:0004559//alpha-mannosidase activity;GO:0016787//hydrolase activity;GO:0016798//hydrolase activity, acting on glycosyl bonds;GO:0030246//carbohydrate binding;GO:0046872//metal ion binding	GO:0005975//carbohydrate metabolic process;GO:0006013//mannose metabolic process;GO:0008152//metabolic process;GO:0009313//oligosaccharide catabolic process
SPAC869.11	5617	3705	3021	1375	1501	2259	1068	666	1021	98.895	88.206	59.285	22.04	24.757	37.643	17.94	13.233	16.233	55.1377	15.802	-1.80293	0.00164069	0.0330526	cat1	cationic amino acid transmembrane transporter Cat1 [Source:PomBase;Acc:SPAC869.11]	-	-	-	-	GO:0005737//cytoplasm;GO:0005886//plasma membrane;GO:0005887//integral component of plasma membrane;GO:0016020//membrane;GO:0016021//integral component of membrane;GO:0031520//plasma membrane of cell tip;GO:0032153//cell division site;GO:0032178//medial membrane band;GO:0051286//cell tip	GO:0015171//amino acid transmembrane transporter activity;GO:0015181//arginine transmembrane transporter activity;GO:0015189//L-lysine transmembrane transporter activity;GO:0022857//transmembrane transporter activity	GO:0003333//amino acid transmembrane transport;GO:0006865//amino acid transport;GO:0055085//transmembrane transport;GO:0097638//L-arginine import across plasma membrane;GO:0097639//L-lysine import across plasma membrane
SPAC5H10.02c	60	36	74	35	35	35	184	116	205	1.224	0.993	1.683	0.65	0.669	0.676	3.583	2.671	3.777	0.9825	3.34367	1.7669	0.00164265	0.0330526	hsp3102	glyoxylase III Hsp3102 [Source:PomBase;Acc:SPAC5H10.02c]	Metabolism	Carbohydrate metabolism	ko00620//Pyruvate metabolism	K22211	GO:0005634//nucleus;GO:0005737//cytoplasm;GO:0005829//cytosol	GO:0016829//lyase activity;GO:0019172//glyoxalase III activity	GO:0019249//lactate biosynthetic process;GO:0061727//methylglyoxal catabolic process to lactate;GO:1990748//cellular detoxification
SPCC188.14	1363	1003	1385	272	382	264	227	112	198	29.82	29.673	33.775	5.418	7.829	5.467	4.738	2.765	3.912	18.6637	3.805	-2.29426	0.00164527	0.0330526	SPCC188.14	Schizosaccharomyces pombe specific protein [Source:PomBase;Acc:SPCC188.14]	-	-	-	-	GO:0005575//cellular_component	GO:0003674//molecular_function	GO:0008150//biological_process
SPAPJ691.02	260	159	194	62	61	78	588	348	666	7.896	6.529	6.567	1.714	1.735	2.242	17.037	11.927	18.264	4.44717	15.7427	1.82372	0.00167171	0.0334536	SPAPJ691.02	yippee-like protein [Source:PomBase;Acc:SPAPJ691.02]	-	-	-	-	GO:0000151//ubiquitin ligase complex;GO:0005634//nucleus	GO:0008270//zinc ion binding;GO:0046872//metal ion binding	GO:0006915//apoptotic process
SPCC1884.01	259	103	137	18	13	17	9	10	7	8.435	4.536	4.973	0.534	0.397	0.524	0.28	0.368	0.206	3.23317	0.284667	-3.5056	0.00167836	0.0334571	SPCC1884.01	Schizosaccharomyces pombe specific protein [Source:PomBase;Acc:SPCC1884.01]	-	-	-	-	GO:0005575//cellular_component	GO:0003674//molecular_function	GO:0008150//biological_process
SPAPB24D3.01	2511	1255	1695	95	74	107	161	65	100	38.693	26.15	29.112	1.333	1.068	1.56	2.367	1.13	1.391	16.3193	1.62933	-3.32423	0.00170485	0.0337343	toe3	transcription factor (predicted) [Source:PomBase;Acc:SPAPB24D3.01]	-	-	-	-	GO:0000790//nuclear chromatin;GO:0005634//nucleus;GO:0016020//membrane;GO:0016021//integral component of membrane	GO:0000978//RNA polymerase II core promoter proximal region sequence-specific DNA binding;GO:0000981//RNA polymerase II transcription factor activity, sequence-specific DNA binding;GO:0003677//DNA binding;GO:0008270//zinc ion binding;GO:0046872//metal ion binding	GO:0006351//transcription, DNA-templated;GO:0006355//regulation of transcription, DNA-templated;GO:0006357//regulation of transcription from RNA polymerase II promoter
SPBC12D12.05c	2878	1383	2224	338	257	503	348	152	215	74.66	48.51	64.317	7.983	6.255	12.36	8.613	4.46	5.032	35.6808	6.035	-2.56372	0.00170533	0.0337343	SPBC12D12.05c	mitochondrial carrier, calcium binding subfamily (predicted) [Source:PomBase;Acc:SPBC12D12.05c]	-	-	-	-	GO:0005739//mitochondrion;GO:0005743//mitochondrial inner membrane;GO:0016020//membrane;GO:0016021//integral component of membrane	GO:0005347//ATP transmembrane transporter activity;GO:0005471//ATP:ADP antiporter activity;GO:0022857//transmembrane transporter activity	GO:0055085//transmembrane transport;GO:1990544//mitochondrial ATP transmembrane transport
SPBC83.19c	0	0	0	0	0	0	21	39	36	0	0	0	0	0	0	2.074	4.557	3.366	0.001	3.33233	11.7023	0.00176881	0.0348563	SPBC83.19c	Schizosaccharomyces pombe specific protein [Source:PomBase;Acc:SPBC83.19c]	-	-	-	-	GO:0005634//nucleus;GO:0005739//mitochondrion	GO:0003674//molecular_function	GO:0008150//biological_process
SPAC23A1.14c	2072	1454	2512	1357	1130	1407	3651	3557	4362	50.137	47.574	67.751	29.894	25.615	32.222	84.288	97.134	95.313	42.1988	92.245	1.12827	0.00180093	0.0353544	SPAC23A1.14c	uncharacterised trans-sulfuration enzyme (predicted) [Source:PomBase;Acc:SPAC23A1.14c]	Metabolism;Metabolism;Metabolism;Metabolism;Metabolism;Metabolism;Metabolism	Global and overview maps;Global and overview maps;Global and overview maps;Global and overview maps;Amino acid metabolism;Energy metabolism;Metabolism of other amino acids	ko01100//Metabolic pathways;ko01110//Biosynthesis of secondary metabolites;ko01130//Biosynthesis of antibiotics;ko01230//Biosynthesis of amino acids;ko00270//Cysteine and methionine metabolism;ko00920//Sulfur metabolism;ko00450//Selenocompound metabolism	K01739;K01739;K01739;K01739;K01739;K01739;K01739	GO:0005575//cellular_component;GO:0005737//cytoplasm	GO:0003824//catalytic activity;GO:0016740//transferase activity;GO:0016829//lyase activity;GO:0016846//carbon-sulfur lyase activity;GO:0030170//pyridoxal phosphate binding	GO:0008150//biological_process;GO:0019346//transsulfuration
SPBC1604.13c	1628	1212	1506	159	194	202	171	97	157	83.264	83.82	85.853	7.404	9.295	9.778	8.344	5.599	7.251	46.569	7.06467	-2.72068	0.00181433	0.0354825	mrpl32	mitochondrial ribosomal protein subunit L32 (predicted) [Source:PomBase;Acc:SPBC1604.13c]	Genetic Information Processing	Translation	ko03010//Ribosome	K02911	GO:0005739//mitochondrion;GO:0005762//mitochondrial large ribosomal subunit;GO:0005840//ribosome;GO:0015934//large ribosomal subunit	GO:0003735//structural constituent of ribosome	GO:0006412//translation;GO:0032543//mitochondrial translation
SPCC1827.05c	2344	899	1310	178	201	220	244	62	101	108.608	56.325	67.655	7.509	8.725	9.648	10.786	3.242	4.226	43.0783	6.08467	-2.82371	0.00187301	0.0364919	SPCC1827.05c	nucleolar RNA-binding protein NIFK (predicted) [Source:PomBase;Acc:SPCC1827.05c]	-	-	-	-	GO:0005634//nucleus;GO:0005730//nucleolus	GO:0003676//nucleic acid binding;GO:0003723//RNA binding	GO:0042254//ribosome biogenesis
SPBC1348.03	12	0	1	18	4	11	207	42	69	0.721	0	0.067	0.968	0.203	0.642	11.784	2.804	3.709	0.4335	6.099	3.81447	0.00189138	0.0367112	SPBC1348.03	S. pombe specific 5Tm protein family [Source:PomBase;Acc:SPBC1348.03]	-	-	-	-	GO:0005634//nucleus;GO:0005737//cytoplasm;GO:0016020//membrane;GO:0016021//integral component of membrane;GO:0031965//nuclear membrane	GO:0003674//molecular_function	GO:0008150//biological_process
SPBC30D10.11	382	205	453	14	24	23	22	7	23	7.14	5.176	9.438	0.237	0.414	0.408	0.393	0.149	0.383	3.80217	0.308333	-3.62426	0.00189909	0.0367228	gpi1	pig-Q [Source:PomBase;Acc:SPBC30D10.11]	Metabolism;Metabolism	Global and overview maps;Glycan biosynthesis and metabolism	ko01100//Metabolic pathways;ko00563//Glycosylphosphatidylinositol (GPI)-anchor biosynthesis	K03860;K03860	GO:0000506//glycosylphosphatidylinositol-N-acetylglucosaminyltransferase (GPI-GnT) complex;GO:0005783//endoplasmic reticulum;GO:0016020//membrane;GO:0016021//integral component of membrane	GO:0017176//phosphatidylinositol N-acetylglucosaminyltransferase activity	GO:0006506//GPI anchor biosynthetic process
SPAC31A2.02	1313	814	978	143	148	196	172	51	93	75.209	63.047	62.441	7.457	7.942	10.626	9.4	3.297	4.81	37.787	5.83567	-2.69492	0.00191948	0.0369786	trm112	protein and tRNA methyltransferase regulatory subunit Trm112 (predicted) [Source:PomBase;Acc:SPAC31A2.02]	-	-	-	-	GO:0005634//nucleus;GO:0005737//cytoplasm;GO:0005829//cytosol;GO:0035657//eRF1 methyltransferase complex;GO:0043528//tRNA (m2G10) methyltransferase complex	GO:0003674//molecular_function;GO:0046982//protein heterodimerization activity	GO:0018364//peptidyl-glutamine methylation;GO:0030488//tRNA methylation;GO:0070476//rRNA (guanine-N7)-methylation;GO:2000765//regulation of cytoplasmic translation
SPBC17A3.08	802	340	517	62	32	46	63	14	28	28.808	16.542	20.726	2.015	1.084	1.557	2.159	0.581	0.893	11.7887	1.211	-3.28313	0.00193022	0.0370473	SPBC17A3.08	TatD homolog (predicted) [Source:PomBase;Acc:SPBC17A3.08]	-	-	-	-	GO:0005634//nucleus;GO:0005737//cytoplasm;GO:0005829//cytosol	GO:0004518//nuclease activity;GO:0008296//3'-5'-exodeoxyribonuclease activity;GO:0016787//hydrolase activity;GO:0016788//hydrolase activity, acting on ester bonds;GO:0046872//metal ion binding	GO:0006309//apoptotic DNA fragmentation
SPBC216.03	763	654	757	453	434	458	1841	1039	1370	27.071	31.376	29.937	14.633	14.425	15.379	62.319	41.602	43.893	22.1368	49.2713	1.1543	0.00196719	0.0375619	SPBC216.03	conserved fungal protein [Source:PomBase;Acc:SPBC216.03]	-	-	-	-	GO:0005634//nucleus;GO:0005737//cytoplasm;GO:0005829//cytosol	GO:0003674//molecular_function	GO:0008150//biological_process
SPAC3F10.10c	525	286	387	59	64	23	34	17	40	8.511	6.264	6.983	0.865	0.97	0.351	0.53	0.319	0.592	3.99067	0.480333	-3.05452	0.00197158	0.0375619	map3	pheromone M-factor receptor Map3 [Source:PomBase;Acc:SPAC3F10.10c]	Environmental Information Processing	Signal transduction	ko04011//MAPK signaling pathway - yeast	K04627	GO:0005634//nucleus;GO:0005887//integral component of plasma membrane;GO:0016020//membrane;GO:0016021//integral component of membrane;GO:0031520//plasma membrane of cell tip	GO:0004930//G-protein coupled receptor activity;GO:0004932//mating-type factor pheromone receptor activity	GO:0000750//pheromone-dependent signal transduction involved in conjugation with cellular fusion;GO:0000755//cytogamy;GO:0007165//signal transduction;GO:0007186//G-protein coupled receptor signaling pathway;GO:0019236//response to pheromone;GO:0051446//positive regulation of meiotic cell cycle
SPAC1952.04c	292	197	356	882	573	537	1767	1156	1507	24.845	22.666	33.763	68.324	45.674	43.244	143.444	111.004	115.791	39.7527	123.413	1.63437	0.00199106	0.0377935	SPAC1952.04c	conserved fungal protein [Source:PomBase;Acc:SPAC1952.04c]	-	-	-	-	GO:0005886//plasma membrane	GO:0003674//molecular_function	GO:0008150//biological_process
SPBP22H7.04	475	209	358	5	23	31	28	4	13	8.739	5.192	7.338	0.088	0.389	0.537	0.49	0.083	0.21	3.71383	0.261	-3.83079	0.00202696	0.0383156	SPBP22H7.04	human TMEM186 ortholog [Source:PomBase;Acc:SPBP22H7.04]	-	-	-	-	GO:0005739//mitochondrion;GO:0016020//membrane;GO:0016021//integral component of membrane;GO:0031966//mitochondrial membrane	GO:0003674//molecular_function	GO:0008150//biological_process
SPCC297.04c	170	84	158	33	27	48	14	1	16	8.189	5.452	8.454	1.45	1.217	2.207	0.636	0.06	0.715	4.49483	0.470333	-3.25651	0.00203341	0.0383156	set7	histone lysine methyltransferase Set7 (predicted) [Source:PomBase;Acc:SPCC297.04c]	-	-	-	-	GO:0000790//nuclear chromatin;GO:0005634//nucleus;GO:0005737//cytoplasm;GO:0005829//cytosol	GO:0005515//protein binding;GO:0008168//methyltransferase activity;GO:0016740//transferase activity;GO:0018024//histone-lysine N-methyltransferase activity	GO:0010452//histone H3-K36 methylation;GO:0032259//methylation;GO:0034968//histone lysine methylation
SPAC139.01c	3792	1620	2456	95	91	110	237	74	123	62.75	36.249	45.3	1.431	1.411	1.723	3.742	1.382	1.838	24.8107	2.32067	-3.41835	0.00205717	0.0386223	ath2	Ath1 complex protein Ath2 nuclease, XP-G family (predicted) [Source:PomBase;Acc:SPAC139.01c]	-	-	-	-	GO:0005634//nucleus;GO:0005829//cytosol	GO:0004518//nuclease activity;GO:0004519//endonuclease activity;GO:0004520//endodeoxyribonuclease activity;GO:0016787//hydrolase activity;GO:0017108//5'-flap endonuclease activity;GO:0046872//metal ion binding;GO:0048256//flap endonuclease activity	GO:0006281//DNA repair;GO:0090305//nucleic acid phosphodiester bond hydrolysis
SPAC8F11.09c	1738	1100	1300	403	423	479	320	180	261	51.186	43.806	42.675	10.806	11.671	13.351	8.992	5.983	6.941	28.9158	7.30533	-1.98484	0.00213157	0.0398743	nnt1	nicotinamide N-methyltransferase Nnt1 (predicted) [Source:PomBase;Acc:SPAC8F11.09c]	-	-	-	-	GO:0005737//cytoplasm;GO:0005829//cytosol	GO:0008112//nicotinamide N-methyltransferase activity;GO:0008168//methyltransferase activity;GO:0016279//protein-lysine N-methyltransferase activity;GO:0016740//transferase activity;GO:0071885//N-terminal protein N-methyltransferase activity	GO:0006769//nicotinamide metabolic process;GO:0018013//N-terminal peptidyl-glycine methylation;GO:0018027//peptidyl-lysine dimethylation;GO:0032259//methylation
SPBC11C11.06c	965	711	965	252	335	340	2715	1260	2015	42.684	42.526	47.576	10.148	13.882	14.233	114.576	62.897	80.485	28.5082	85.986	1.59273	0.00219649	0.0409308	SPBC11C11.06c	Schizosaccharomyces specific protein [Source:PomBase;Acc:SPBC11C11.06c]	-	-	-	-	GO:0005634//nucleus;GO:0005739//mitochondrion;GO:0005829//cytosol	GO:0003674//molecular_function	GO:0008150//biological_process
SPCC663.13c	567	353	390	110	135	109	94	24	55	38.871	32.751	29.802	6.879	8.696	7.056	6.147	1.82	3.382	20.6758	3.783	-2.45034	0.0022039	0.0409308	naa50	NatA N-acetyltransferase subunit Naa50 (predicted) [Source:PomBase;Acc:SPCC663.13c]	-	-	-	-	GO:0005634//nucleus;GO:0005737//cytoplasm;GO:0005829//cytosol;GO:0031415//NatA complex	GO:0008080//N-acetyltransferase activity;GO:0016740//transferase activity;GO:0016746//transferase activity, transferring acyl groups;GO:0034212//peptide N-acetyltransferase activity	GO:0017196//N-terminal peptidyl-methionine acetylation
SPAC2F7.04	1089	457	725	29	32	44	58	17	48	25.019	14.197	18.565	0.607	0.689	0.957	1.271	0.441	0.996	10.0057	0.902667	-3.47048	0.00221604	0.0409392	pmc2	mediator complex subunit Med1 [Source:PomBase;Acc:SPAC2F7.04]	-	-	-	-	GO:0005634//nucleus;GO:0005829//cytosol;GO:0016592//mediator complex	GO:0003712//transcription cofactor activity;GO:0003713//transcription coactivator activity	GO:0006357//regulation of transcription from RNA polymerase II promoter;GO:0060261//positive regulation of transcription initiation from RNA polymerase II promoter
SPCC584.13	1787	1312	1508	840	866	1036	625	361	505	41.115	40.818	38.672	17.595	18.666	22.559	13.719	9.373	10.492	29.9042	11.1947	-1.41753	0.00222146	0.0409392	SPCC584.13	amino acid permease (predicted) [Source:PomBase;Acc:SPCC584.13]	-	-	-	-	GO:0000324//fungal-type vacuole;GO:0016020//membrane;GO:0016021//integral component of membrane	GO:0015171//amino acid transmembrane transporter activity;GO:0022857//transmembrane transporter activity	GO:0003333//amino acid transmembrane transport;GO:0006865//amino acid transport;GO:0055085//transmembrane transport
SPCC320.08	6365	4682	5467	1725	2593	3488	2074	798	1118	166.873	165.981	159.757	41.174	63.686	86.548	51.878	23.611	26.468	114.003	33.9857	-1.74608	0.00223393	0.0409392	SPCC320.08	transmembrane transporter (predicted) [Source:PomBase;Acc:SPCC320.08]	-	-	-	-	GO:0000139//Golgi membrane;GO:0005794//Golgi apparatus;GO:0016020//membrane;GO:0016021//integral component of membrane	GO:0022857//transmembrane transporter activity	GO:0055085//transmembrane transport
SPCC191.11	601	334	667	130	125	245	1220	980	1828	10.146	7.625	12.551	1.998	1.977	3.915	19.651	18.671	27.868	6.36867	22.0633	1.79259	0.00223608	0.0409392	inv1	external invertase, beta-fructofuranosidase [Source:PomBase;Acc:SPCC191.11]	Metabolism;Metabolism;Metabolism	Global and overview maps;Carbohydrate metabolism;Carbohydrate metabolism	ko01100//Metabolic pathways;ko00500//Starch and sucrose metabolism;ko00052//Galactose metabolism	K01193;K01193;K01193	GO:0000324//fungal-type vacuole;GO:0005576//extracellular region;GO:0005737//cytoplasm	GO:0004553//hydrolase activity, hydrolyzing O-glycosyl compounds;GO:0004564//beta-fructofuranosidase activity;GO:0004575//sucrose alpha-glucosidase activity;GO:0016787//hydrolase activity;GO:0016798//hydrolase activity, acting on glycosyl bonds	GO:0005975//carbohydrate metabolic process;GO:0005987//sucrose catabolic process;GO:0008152//metabolic process
SPCC1827.01c	748	209	375	8	13	13	28	4	17	15.108	5.708	8.442	0.147	0.246	0.249	0.54	0.091	0.31	4.98333	0.313667	-3.98981	0.0022599	0.0412263	utp25	U3 associated protein Utp25 (predicted) [Source:PomBase;Acc:SPCC1827.01c]	-	-	-	-	GO:0005634//nucleus;GO:0005730//nucleolus;GO:0032040//small-subunit processome	GO:0003674//molecular_function;GO:0019843//rRNA binding;GO:0034511//U3 snoRNA binding	GO:0000462//maturation of SSU-rRNA from tricistronic rRNA transcript (SSU-rRNA, 5.8S rRNA, LSU-rRNA);GO:0006364//rRNA processing;GO:0030490//maturation of SSU-rRNA;GO:0042254//ribosome biogenesis
SPAC869.02c	1061	468	751	704	480	662	4494	793	1596	23.803	14.197	18.779	14.379	10.088	14.056	96.19	20.077	32.333	15.8837	49.5333	1.64086	0.00226772	0.0412263	SPAC869.02c	nitric oxide dioxygenase (predicted) [Source:PomBase;Acc:SPAC869.02c]	-	-	-	-	GO:0005634//nucleus;GO:0005737//cytoplasm;GO:0005739//mitochondrion;GO:0005829//cytosol	GO:0008941//nitric oxide dioxygenase activity;GO:0016491//oxidoreductase activity;GO:0019825//oxygen binding;GO:0020037//heme binding;GO:0046872//metal ion binding;GO:0071949//FAD binding	GO:0009636//response to toxic substance;GO:0046210//nitric oxide catabolic process;GO:0051409//response to nitrosative stress;GO:0055114//oxidation-reduction process;GO:0070458//cellular detoxification of nitrogen compound;GO:0071500//cellular response to nitrosative stress
SPAC17D4.01	10266	5219	10794	2099	1984	4921	2288	1043	1407	347.129	238.625	406.815	64.617	62.847	157.483	73.812	39.801	42.962	212.919	52.1917	-2.02842	0.00228022	0.0413081	pex7	peroxin-7 (predicted) [Source:PomBase;Acc:SPAC17D4.01]	Cellular Processes	Transport and catabolism	ko04146//Peroxisome	K13341	GO:0005634//nucleus;GO:0005737//cytoplasm;GO:0005777//peroxisome;GO:0005782//peroxisomal matrix;GO:0005829//cytosol;GO:0032991//macromolecular complex	GO:0000268//peroxisome targeting sequence binding;GO:0005515//protein binding	GO:0006625//protein targeting to peroxisome;GO:0015031//protein transport
SPAPB8E5.03	20148	15504	21413	4633	5494	5921	3619	2976	3933	484.519	504.171	573.967	101.425	123.767	134.768	83.04	80.776	85.41	320.436	83.0753	-1.94754	0.00229519	0.0413164	mae1	malic acid transport protein Mae1 [Source:PomBase;Acc:SPAPB8E5.03]	-	-	-	-	GO:0005783//endoplasmic reticulum;GO:0016020//membrane;GO:0016021//integral component of membrane	GO:0015140//malate transmembrane transporter activity;GO:0015141//succinate transmembrane transporter activity;GO:0015366//malate:proton symporter activity;GO:0097434//succinate:proton symporter activity;GO:1901239//malonate(1-) transmembrane transporter activity	GO:0055085//transmembrane transport;GO:0071423//malate transmembrane transport;GO:0098714//malate import across plasma membrane;GO:0098715//malonic acid import across plasma membrane;GO:0098720//succinate import across plasma membrane
SPAC57A10.06	18	10	4	19	10	14	53	81	86	2.095	1.574	0.519	2.014	1.091	1.542	5.887	10.642	9.041	1.4725	8.52333	2.53315	0.0023055	0.0413164	mug15	Schizosaccharomyces specific protein Mug15 [Source:PomBase;Acc:SPAC57A10.06]	-	-	-	-	GO:0005634//nucleus;GO:0005737//cytoplasm;GO:0005829//cytosol	GO:0003674//molecular_function	GO:0008150//biological_process;GO:0051321//meiotic cell cycle
SPBC409.15	2979	2109	2063	1040	1241	1427	885	452	676	186.604	178.669	144.025	59.319	72.806	84.583	52.908	31.938	38.221	121.001	41.0223	-1.56054	0.00230676	0.0413164	tsr2	rRNA processing protein Tsr2 (predicted) [Source:PomBase;Acc:SPBC409.15]	-	-	-	-	GO:0005634//nucleus;GO:0005737//cytoplasm;GO:0005829//cytosol	GO:0003674//molecular_function	GO:0000462//maturation of SSU-rRNA from tricistronic rRNA transcript (SSU-rRNA, 5.8S rRNA, LSU-rRNA);GO:0006364//rRNA processing;GO:0030490//maturation of SSU-rRNA;GO:0042254//ribosome biogenesis
SPAC1751.04	1092	855	1052	100	101	115	142	46	68	40.403	42.794	43.386	3.353	3.5	4.033	5	1.915	2.264	22.9115	3.05967	-2.90463	0.00231269	0.0413164	loc1	ribosome biogenesis protein Loc1 (predicted) [Source:PomBase;Acc:SPAC1751.04]	-	-	-	-	GO:0005730//nucleolus;GO:0030684//preribosome	GO:0003674//molecular_function	GO:0042273//ribosomal large subunit biogenesis
SPCC550.07	431	235	535	343	287	343	930	782	871	6.166	4.546	8.531	4.468	3.847	4.644	12.694	12.626	11.253	5.367	12.191	1.18363	0.00232834	0.0414526	SPCC550.07	acetamidase (predicted) [Source:PomBase;Acc:SPCC550.07]	Metabolism;Metabolism;Metabolism	Amino acid metabolism;Amino acid metabolism;Amino acid metabolism	ko00330//Arginine and proline metabolism;ko00360//Phenylalanine metabolism;ko00380//Tryptophan metabolism	K01426;K01426;K01426	GO:0005634//nucleus;GO:0005737//cytoplasm;GO:0005829//cytosol	GO:0004040//amidase activity;GO:0016787//hydrolase activity;GO:0017064//fatty acid amide hydrolase activity;GO:0043864//indoleacetamide hydrolase activity	GO:0009062//fatty acid catabolic process
SPBC800.06	2899	1651	1942	506	605	903	561	244	336	122.443	94.292	91.424	19.457	23.938	36.097	22.606	11.63	12.815	64.6085	15.6837	-2.04246	0.00236481	0.0417238	brx1	ribosome biogenesis protein Brx1 (predicted) [Source:PomBase;Acc:SPBC800.06]	-	-	-	-	GO:0005634//nucleus;GO:0005730//nucleolus;GO:0005737//cytoplasm;GO:0005829//cytosol;GO:0032153//cell division site	GO:0003723//RNA binding;GO:0005515//protein binding	GO:0000027//ribosomal large subunit assembly;GO:0006364//rRNA processing;GO:0042254//ribosome biogenesis
SPAC1039.02	14145	10701	29073	4776	4156	3430	4729	804	839	227.632	232.86	521.49	69.974	62.656	52.242	72.608	14.602	12.192	194.476	33.134	-2.55321	0.00236565	0.0417238	SPAC1039.02	phosphoprotein phosphatase (predicted) [Source:PomBase;Acc:SPAC1039.02]	-	-	-	-	GO:0005783//endoplasmic reticulum;GO:0005829//cytosol;GO:0009986//cell surface;GO:0016020//membrane	GO:0008253//5'-nucleotidase activity;GO:0016787//hydrolase activity	GO:0006154//adenosine catabolic process;GO:0009166//nucleotide catabolic process;GO:0016311//dephosphorylation
SPBC14C8.12	1815	960	1112	106	127	156	166	62	102	87.284	62.431	59.605	4.642	5.719	7.097	7.613	3.363	4.43	37.7963	5.13533	-2.87972	0.00236782	0.0417238	rpb8	DNA-directed RNA polymerase I, II and III subunit Rpb8 [Source:PomBase;Acc:SPBC14C8.12]	Metabolism;Metabolism;Metabolism;Genetic Information Processing	Global and overview maps;Nucleotide metabolism;Nucleotide metabolism;Transcription	ko01100//Metabolic pathways;ko00230//Purine metabolism;ko00240//Pyrimidine metabolism;ko03020//RNA polymerase	K03016;K03016;K03016;K03016	GO:0005634//nucleus;GO:0005665//DNA-directed RNA polymerase II, core complex;GO:0005666//DNA-directed RNA polymerase III complex;GO:0005736//DNA-directed RNA polymerase I complex;GO:0005829//cytosol	GO:0001054//RNA polymerase I activity;GO:0001055//RNA polymerase II activity;GO:0001056//RNA polymerase III activity;GO:0003677//DNA binding;GO:0003899//DNA-directed RNA polymerase activity;GO:0005515//protein binding	GO:0006351//transcription, DNA-templated;GO:0006360//transcription from RNA polymerase I promoter;GO:0006366//transcription from RNA polymerase II promoter;GO:0006383//transcription from RNA polymerase III promoter
SPAC13G6.03	1610	750	1602	78	93	203	158	49	102	18.2	11.471	20.184	0.803	0.985	2.173	1.706	0.625	1.042	8.96933	1.12433	-2.99593	0.00241288	0.0423731	gpi7	GPI anchor biosynthesis protein Gpi7 (predicted) [Source:PomBase;Acc:SPAC13G6.03]	Metabolism	Glycan biosynthesis and metabolism	ko00563//Glycosylphosphatidylinositol (GPI)-anchor biosynthesis	K05310	GO:0005783//endoplasmic reticulum;GO:0005789//endoplasmic reticulum membrane;GO:0016020//membrane;GO:0016021//integral component of membrane;GO:0030176//integral component of endoplasmic reticulum membrane	GO:0003824//catalytic activity;GO:0016740//transferase activity;GO:0051267//CP2 mannose-ethanolamine phosphotransferase activity;GO:0051377//mannose-ethanolamine phosphotransferase activity	GO:0006506//GPI anchor biosynthetic process
SPAC1783.02c	776	499	739	115	159	147	112	57	90	28.188	24.5	29.917	3.82	5.397	5.066	3.898	2.35	2.957	16.148	3.06833	-2.39583	0.00243023	0.042415	vps66	acyltransferase (predicted) [Source:PomBase;Acc:SPAC1783.02c]	Metabolism;Metabolism;Metabolism;Metabolism	Global and overview maps;Global and overview maps;Lipid metabolism;Lipid metabolism	ko01100//Metabolic pathways;ko01110//Biosynthesis of secondary metabolites;ko00564//Glycerophospholipid metabolism;ko00561//Glycerolipid metabolism	K22831;K22831;K22831;K22831	GO:0000139//Golgi membrane;GO:0005783//endoplasmic reticulum;GO:0005789//endoplasmic reticulum membrane;GO:0005794//Golgi apparatus;GO:0005811//lipid particle;GO:0016020//membrane;GO:0016021//integral component of membrane	GO:0003841//1-acylglycerol-3-phosphate O-acyltransferase activity;GO:0016740//transferase activity;GO:0016746//transferase activity, transferring acyl groups	GO:0006629//lipid metabolic process;GO:0019432//triglyceride biosynthetic process
SPBC16D10.02	1382	595	1103	114	96	208	160	51	76	45.868	26.703	40.804	3.445	2.985	6.534	5.067	1.91	2.278	21.0565	3.085	-2.77092	0.00243481	0.042415	trm11	tRNA (guanine-N2-)-methyltransferase catalytic subunit Trm11 (predicted) [Source:PomBase;Acc:SPBC16D10.02]	-	-	-	-	GO:0005634//nucleus;GO:0005737//cytoplasm;GO:0005829//cytosol;GO:0043528//tRNA (m2G10) methyltransferase complex	GO:0000049//tRNA binding;GO:0003676//nucleic acid binding;GO:0003723//RNA binding;GO:0004809//tRNA (guanine-N2-)-methyltransferase activity;GO:0008168//methyltransferase activity;GO:0016740//transferase activity	GO:0002940//tRNA N2-guanine methylation;GO:0008033//tRNA processing;GO:0032259//methylation
SPAC4F8.04	1415	557	833	54	56	117	126	17	38	51.134	27.218	33.553	1.777	1.896	4.002	4.344	0.693	1.24	19.93	2.09233	-3.25176	0.00244898	0.042415	SPAC4F8.04	Brix domain protein Rpf1 (predicted) [Source:PomBase;Acc:SPAC4F8.04]	-	-	-	-	GO:0005634//nucleus;GO:0005730//nucleolus;GO:0005732//small nucleolar ribonucleoprotein complex;GO:0030687//preribosome, large subunit precursor	GO:0042134//rRNA primary transcript binding	GO:0000027//ribosomal large subunit assembly;GO:0000463//maturation of LSU-rRNA from tricistronic rRNA transcript (SSU-rRNA, 5.8S rRNA, LSU-rRNA);GO:0000466//maturation of 5.8S rRNA from tricistronic rRNA transcript (SSU-rRNA, 5.8S rRNA, LSU-rRNA);GO:0006364//rRNA processing
SPAC212.12	7	11	24	13	10	68	242	77	133	0.91	1.938	3.403	1.485	1.219	8.132	29.082	10.936	15.129	2.84783	18.3823	2.69038	0.00246063	0.042415	SPAC212.12	S. pombe specific GPI anchored protein family 1 [Source:PomBase;Acc:SPAC212.12]	-	-	-	-	GO:0005886//plasma membrane;GO:0016020//membrane;GO:0031225//anchored component of membrane;GO:0031362//anchored component of external side of plasma membrane	GO:0003674//molecular_function	GO:0008150//biological_process
SPAC750.07c	7	11	24	13	10	68	242	77	133	0.91	1.938	3.403	1.485	1.219	8.132	29.082	10.936	15.129	2.84783	18.3823	2.69038	0.00246063	0.042415	SPAC750.07c	S. pombe specific protein [Source:PomBase;Acc:SPAC750.07c]	-	-	-	-	GO:0005886//plasma membrane;GO:0016020//membrane;GO:0031225//anchored component of membrane;GO:0031362//anchored component of external side of plasma membrane	GO:0003674//molecular_function	GO:0008150//biological_process
MSTRG.2498	468	203	180	14	14	9	20	8	10	17.067	9.931	7.328	0.449	0.452	0.295	0.685	0.32	0.321	5.92033	0.442	-3.74356	0.00246455	0.042415	--	-	-	-	-	-	-	-	-
SPCC622.13c	785	318	517	253	156	132	1694	901	1405	7.778	4.261	5.71	2.282	1.448	1.238	16.014	10.075	12.571	3.78617	12.8867	1.76707	0.00249333	0.0427677	tti1	Tel Two Interacting protein 1 [Source:PomBase;Acc:SPCC622.13c]	-	-	-	-	GO:0005737//cytoplasm;GO:0031931//TORC1 complex;GO:0031932//TORC2 complex;GO:0070209//ASTRA complex	GO:0005515//protein binding	GO:0006338//chromatin remodeling;GO:0032006//regulation of TOR signaling
SPAC1399.02	1648	1116	1286	228	224	281	223	124	166	28.625	26.22	24.9	3.612	3.645	4.627	3.696	2.431	2.604	15.2715	2.91033	-2.39159	0.0025168	0.0430272	SPAC1399.02	transmembrane transporter (predicted) [Source:PomBase;Acc:SPAC1399.02]	-	-	-	-	GO:0005887//integral component of plasma membrane;GO:0016020//membrane;GO:0016021//integral component of membrane	GO:0022857//transmembrane transporter activity	GO:0055085//transmembrane transport
SPBC21C3.10c	1500	1033	1031	773	690	437	408	251	342	64.578	60.136	49.474	30.298	27.829	17.806	16.759	12.195	13.296	41.6868	14.0833	-1.5656	0.00253996	0.0432799	SPBC21C3.10c	5-amino-6-(5-phosphoribosylamino) uracil reductase (predicted) [Source:PomBase;Acc:SPBC21C3.10c]	Metabolism;Metabolism	Global and overview maps;Metabolism of cofactors and vitamins	ko01100//Metabolic pathways;ko00740//Riboflavin metabolism	K14654;K14654	GO:0005634//nucleus;GO:0005829//cytosol	GO:0008703//5-amino-6-(5-phosphoribosylamino)uracil reductase activity;GO:0016491//oxidoreductase activity	GO:0009231//riboflavin biosynthetic process;GO:0055114//oxidation-reduction process
SPAC25B8.14	698	322	450	70	68	46	42	45	45	14.169	8.841	10.193	1.294	1.294	0.877	0.813	1.026	0.823	6.11133	0.887333	-2.78394	0.00255503	0.0433935	mal2	kinetochore protein, CENP-O ortholog Mal2 [Source:PomBase;Acc:SPAC25B8.14]	-	-	-	-	GO:0000775//chromosome, centromeric region;GO:0000776//kinetochore;GO:0000777//condensed chromosome kinetochore;GO:0000778//condensed nuclear chromosome kinetochore;GO:0000780//condensed nuclear chromosome, centromeric region;GO:0005634//nucleus;GO:0005694//chromosome;GO:0005829//cytosol;GO:0031511//Mis6-Sim4 complex	GO:0005515//protein binding	GO:0000070//mitotic sister chromatid segregation;GO:0007049//cell cycle;GO:0034508//centromere complex assembly;GO:0051301//cell division
SPAC1039.01	5064	4303	14138	1313	1518	1181	1534	550	574	80.965	93.028	251.951	19.112	22.737	17.871	23.4	9.924	8.287	80.944	13.8703	-2.54492	0.0025893	0.0436809	SPAC1039.01	amino acid permease (predicted) [Source:PomBase;Acc:SPAC1039.01]	-	-	-	-	GO:0005737//cytoplasm;GO:0016020//membrane;GO:0016021//integral component of membrane	GO:0015171//amino acid transmembrane transporter activity;GO:0022857//transmembrane transporter activity	GO:0003333//amino acid transmembrane transport;GO:0006865//amino acid transport;GO:0055085//transmembrane transport
SPACUNK4.19	33	12	18	13	8	11	112	59	84	0.61	0.3	0.371	0.219	0.139	0.192	1.975	1.231	1.402	0.305167	1.536	2.33151	0.00259781	0.0436809	mug153	Schizosaccharomyces pombe specific protein [Source:PomBase;Acc:SPACUNK4.19]	-	-	-	-	GO:0005739//mitochondrion	GO:0003674//molecular_function	GO:0008150//biological_process;GO:0051321//meiotic cell cycle
SPCC320.10	4302	2252	3838	371	295	449	434	228	338	110.073	77.915	109.457	8.642	7.071	10.873	10.595	6.584	7.81	54.0052	8.32967	-2.69677	0.00260299	0.0436809	srp72	signal recognition particle subunit Srp72 (predicted) [Source:PomBase;Acc:SPCC320.10]	Genetic Information Processing	Folding, sorting and degradation	ko03060//Protein export	K03108	GO:0005634//nucleus;GO:0005737//cytoplasm;GO:0005786//signal recognition particle, endoplasmic reticulum targeting;GO:0005829//cytosol;GO:0048500//signal recognition particle	GO:0005048//signal sequence binding;GO:0005515//protein binding;GO:0008312//7S RNA binding;GO:0043022//ribosome binding	GO:0006614//SRP-dependent cotranslational protein targeting to membrane
SPBC21H7.04	1703	700	1316	42	72	198	151	37	69	35.484	19.722	30.563	0.797	1.405	3.905	3.002	0.87	1.298	15.3127	1.72333	-3.15145	0.00260822	0.0436809	dbp7	ATP-dependent RNA helicase Dbp7 (predicted) [Source:PomBase;Acc:SPBC21H7.04]	-	-	-	-	GO:0005634//nucleus;GO:0005730//nucleolus	GO:0000166//nucleotide binding;GO:0003676//nucleic acid binding;GO:0003723//RNA binding;GO:0003724//RNA helicase activity;GO:0004386//helicase activity;GO:0005524//ATP binding;GO:0016787//hydrolase activity	GO:0006364//rRNA processing;GO:0042254//ribosome biogenesis
SPCC364.07	15327	10788	8846	12497	12827	10191	18380	23594	32488	313.218	298.106	201.494	232.508	245.566	197.106	358.36	544.14	599.531	248	500.677	1.01354	0.00261426	0.0436809	ser3	D-3 phosphoglycerate dehydrogenase Ser3 (predicted) [Source:PomBase;Acc:SPCC364.07]	Metabolism;Metabolism;Metabolism;Metabolism;Metabolism;Metabolism	Global and overview maps;Global and overview maps;Global and overview maps;Global and overview maps;Amino acid metabolism;Energy metabolism	ko01100//Metabolic pathways;ko01130//Biosynthesis of antibiotics;ko01230//Biosynthesis of amino acids;ko01200//Carbon metabolism;ko00260//Glycine, serine and threonine metabolism;ko00680//Methane metabolism	K00058;K00058;K00058;K00058;K00058;K00058	GO:0005829//cytosol	GO:0004617//phosphoglycerate dehydrogenase activity;GO:0016491//oxidoreductase activity;GO:0016616//oxidoreductase activity, acting on the CH-OH group of donors, NAD or NADP as acceptor;GO:0016618//hydroxypyruvate reductase activity;GO:0030267//glyoxylate reductase (NADP) activity;GO:0051287//NAD binding	GO:0006564//L-serine biosynthetic process;GO:0008652//cellular amino acid biosynthetic process;GO:0055114//oxidation-reduction process
SPCC663.14c	235	110	64	2	16	7	0	6	5	5.325	3.367	1.614	0.047	0.329	0.161	0	0.164	0.111	1.80717	0.0916667	-4.30119	0.0026486	0.044112	trp663	TRP-like ion channel (predicted) [Source:PomBase;Acc:SPCC663.14c]	-	-	-	-	GO:0005886//plasma membrane;GO:0016020//membrane;GO:0016021//integral component of membrane;GO:0032153//cell division site	GO:0022857//transmembrane transporter activity	GO:0009272//fungal-type cell wall biogenesis;GO:0055085//transmembrane transport
SPAC4F10.09c	5381	2039	3304	181	188	327	516	56	108	86.092	44.112	58.92	2.636	2.818	4.952	7.876	1.011	1.56	33.255	3.48233	-3.25545	0.0026771	0.0444433	noc1	ribosome biogenesis protein Noc1 (predicted) [Source:PomBase;Acc:SPAC4F10.09c]	-	-	-	-	GO:0005634//nucleus;GO:0005730//nucleolus;GO:0030690//Noc1p-Noc2p complex	GO:0003674//molecular_function	GO:0042254//ribosome biogenesis
SPAC22A12.11	6701	4209	7051	5636	5145	7754	12544	10916	13810	142.867	121.342	167.559	109.397	102.761	156.462	255.159	262.648	265.879	133.398	261.229	0.969576	0.00271436	0.0449175	dak1	dihydroxyacetone kinase Dak1 [Source:PomBase;Acc:SPAC22A12.11]	Metabolism;Metabolism;Metabolism;Metabolism;Metabolism	Global and overview maps;Global and overview maps;Carbohydrate metabolism;Lipid metabolism;Energy metabolism	ko01100//Metabolic pathways;ko01200//Carbon metabolism;ko00051//Fructose and mannose metabolism;ko00561//Glycerolipid metabolism;ko00680//Methane metabolism	K00863;K00863;K00863;K00863;K00863	GO:0005737//cytoplasm;GO:0005829//cytosol	GO:0000166//nucleotide binding;GO:0004371//glycerone kinase activity;GO:0005524//ATP binding;GO:0016301//kinase activity;GO:0016740//transferase activity;GO:0050354//triokinase activity	GO:0006071//glycerol metabolic process;GO:0016310//phosphorylation;GO:0019563//glycerol catabolic process
SPAC1687.01	1957	1294	1283	358	444	395	349	158	234	147.24	131.647	107.594	24.522	31.295	28.127	25.052	13.416	15.898	78.4042	18.122	-2.11319	0.00277717	0.04581	rpc19	DNA-directed RNA polymerase I and III subunit Rpc19 [Source:PomBase;Acc:SPAC1687.01]	Metabolism;Metabolism;Metabolism;Genetic Information Processing	Global and overview maps;Nucleotide metabolism;Nucleotide metabolism;Transcription	ko01100//Metabolic pathways;ko00230//Purine metabolism;ko00240//Pyrimidine metabolism;ko03020//RNA polymerase	K03020;K03020;K03020;K03020	GO:0005634//nucleus;GO:0005666//DNA-directed RNA polymerase III complex;GO:0005736//DNA-directed RNA polymerase I complex	GO:0001054//RNA polymerase I activity;GO:0001056//RNA polymerase III activity;GO:0003677//DNA binding;GO:0003899//DNA-directed RNA polymerase activity;GO:0046983//protein dimerization activity	GO:0006351//transcription, DNA-templated;GO:0006360//transcription from RNA polymerase I promoter;GO:0006383//transcription from RNA polymerase III promoter
SPAPB24D3.07c	4610	2010	6160	43722	27214	27903	116561	77612	98673	159.334	93.938	237.308	1375.78	881.156	912.746	3843.65	3027.3	3079.67	610.044	3316.87	2.44284	0.00279557	0.0459667	SPAPB24D3.07c	Schizosaccharomyces pombe specific protein [Source:PomBase;Acc:SPAPB24D3.07c]	-	-	-	-	GO:0005783//endoplasmic reticulum	GO:0003674//molecular_function	GO:0008150//biological_process
SPAC1783.03	366	203	354	33	19	43	35	3	19	5.647	4.241	6.094	0.463	0.276	0.63	0.512	0.055	0.263	2.89183	0.276667	-3.38576	0.00282827	0.0463566	fta2	CENP-P ortholog Fta2 [Source:PomBase;Acc:SPAC1783.03]	-	-	-	-	GO:0000775//chromosome, centromeric region;GO:0000776//kinetochore;GO:0000777//condensed chromosome kinetochore;GO:0000778//condensed nuclear chromosome kinetochore;GO:0000941//condensed nuclear chromosome inner kinetochore;GO:0005634//nucleus;GO:0005694//chromosome;GO:0005874//microtubule;GO:0031511//Mis6-Sim4 complex	GO:0003674//molecular_function	GO:0000070//mitotic sister chromatid segregation;GO:0007049//cell cycle;GO:0007059//chromosome segregation;GO:0051301//cell division;GO:0051315//attachment of mitotic spindle microtubules to kinetochore
SPACUNK4.16c	8013	4227	5279	2519	2721	2574	11660	9195	13887	118.331	84.406	86.892	33.867	37.643	35.975	164.28	153.241	185.187	66.1857	167.569	1.34017	0.002879	0.0470389	SPACUNK4.16c	alpha,alpha-trehalose-phosphate synthase (predicted) [Source:PomBase;Acc:SPACUNK4.16c]	Metabolism;Metabolism	Global and overview maps;Carbohydrate metabolism	ko01100//Metabolic pathways;ko00500//Starch and sucrose metabolism	K22337;K22337	GO:0005737//cytoplasm;GO:0005829//cytosol;GO:0005946//alpha,alpha-trehalose-phosphate synthase complex (UDP-forming)	GO:0003824//catalytic activity;GO:0003825//alpha,alpha-trehalose-phosphate synthase (UDP-forming) activity;GO:0004805//trehalose-phosphatase activity;GO:0016740//transferase activity;GO:0016757//transferase activity, transferring glycosyl groups	GO:0005992//trehalose biosynthetic process;GO:0016311//dephosphorylation;GO:0070413//trehalose metabolism in response to stress
SPBC17D1.05	7944	4832	5601	2651	2662	3326	2113	1151	1711	174.454	143.486	137.098	53.002	54.765	69.128	44.272	28.526	33.931	105.322	35.5763	-1.56582	0.00289096	0.0470833	SPBC17D1.05	Schizosaccharomyces specific protein [Source:PomBase;Acc:SPBC17D1.05]	-	-	-	-	GO:0005829//cytosol	GO:0003674//molecular_function	GO:0008150//biological_process
SPAC29A4.07	653	271	385	10	44	23	37	14	22	13.598	7.626	8.932	0.192	0.855	0.457	0.728	0.331	0.408	5.27667	0.489	-3.43172	0.00289996	0.0470833	srb6	mediator complex subunit Med22 [Source:PomBase;Acc:SPAC29A4.07]	-	-	-	-	GO:0005634//nucleus;GO:0005829//cytosol;GO:0016592//mediator complex	GO:0003712//transcription cofactor activity;GO:0003713//transcription coactivator activity;GO:0005515//protein binding	GO:0006357//regulation of transcription from RNA polymerase II promoter;GO:0060261//positive regulation of transcription initiation from RNA polymerase II promoter
SPAC110.01	2364	942	1901	78	50	78	167	46	91	18.462	9.946	16.544	0.558	0.366	0.579	1.244	0.409	0.644	7.7425	0.765667	-3.33801	0.00292273	0.0472209	ppk1	serine/threonine protein kinase Ppk1 (predicted) [Source:PomBase;Acc:SPAC110.01]	-	-	-	-	GO:0005575//cellular_component;GO:0005634//nucleus;GO:0005737//cytoplasm;GO:0005938//cell cortex	GO:0000166//nucleotide binding;GO:0004672//protein kinase activity;GO:0004674//protein serine/threonine kinase activity;GO:0005524//ATP binding;GO:0016301//kinase activity;GO:0016740//transferase activity	GO:0006468//protein phosphorylation;GO:0008150//biological_process;GO:0016310//phosphorylation;GO:0035556//intracellular signal transduction
SPAC1A6.10	2168	1280	1940	1203	1344	1505	858	515	748	62.397	49.814	62.235	31.522	36.237	40.995	23.56	16.728	19.44	47.2	19.9093	-1.24534	0.00292672	0.0472209	tcd1	tRNA threonylcarbamoyladenosine dehydratase Tcd1 (predicted) [Source:PomBase;Acc:SPAC1A6.10]	-	-	-	-	GO:0005739//mitochondrion;GO:0005741//mitochondrial outer membrane;GO:0016020//membrane;GO:0016021//integral component of membrane	GO:0000166//nucleotide binding;GO:0005524//ATP binding;GO:0008641//small protein activating enzyme activity;GO:0016874//ligase activity;GO:0061503//tRNA threonylcarbamoyladenosine dehydratase	GO:0061504//cyclic threonylcarbamoyladenosine biosynthetic process
SPBPB10D8.04c	486	293	142	0	3	0	8	3	3	15.29	12.479	4.98	0	0.077	0	0.24	0.089	0.086	5.471	0.138333	-5.30558	0.00299325	0.0481438	SPBPB10D8.04c	transmembrane transporter (predicted) [Source:PomBase;Acc:SPBPB10D8.04c]	-	-	-	-	GO:0016021//integral component of membrane	-	GO:0055085//transmembrane transport
SPCC320.11c	2789	1567	1998	556	644	1008	689	170	272	143.113	108.728	114.275	25.975	30.958	48.953	33.731	9.845	12.604	78.667	18.7267	-2.07066	0.0030396	0.0487374	nip7	RNA-binding protein involved in ribosome biogenesis Nip7 (predicted) [Source:PomBase;Acc:SPCC320.11c]	-	-	-	-	GO:0005634//nucleus;GO:0005730//nucleolus;GO:0005737//cytoplasm;GO:0005829//cytosol;GO:0030687//preribosome, large subunit precursor	GO:0003723//RNA binding	GO:0042254//ribosome biogenesis;GO:0042255//ribosome assembly;GO:0042273//ribosomal large subunit biogenesis;GO:1902626//assembly of large subunit precursor of preribosome
SPAC1834.05	3340	2075	3549	297	247	482	393	205	307	62.828	52.764	74.398	5.093	4.359	8.579	7.05	4.352	5.22	34.6702	5.54067	-2.64556	0.00305202	0.048785	alg9	mannosyltransferase complex subunit Alg9 (predicted) [Source:PomBase;Acc:SPAC1834.05]	Metabolism;Metabolism;Metabolism	Global and overview maps;Glycan biosynthesis and metabolism;Glycan biosynthesis and metabolism	ko01100//Metabolic pathways;ko00510//N-Glycan biosynthesis;ko00513//Various types of N-glycan biosynthesis	K03846;K03846;K03846	GO:0005783//endoplasmic reticulum;GO:0005789//endoplasmic reticulum membrane;GO:0016020//membrane;GO:0016021//integral component of membrane;GO:0030176//integral component of endoplasmic reticulum membrane	GO:0000030//mannosyltransferase activity;GO:0016740//transferase activity;GO:0016757//transferase activity, transferring glycosyl groups;GO:0052918//dol-P-Man:Man(8)GlcNAc(2)-PP-Dol alpha-1,2-mannosyltransferase activity;GO:0052926//dol-P-Man:Man(6)GlcNAc(2)-PP-Dol alpha-1,2-mannosyltransferase activity	GO:0006486//protein glycosylation;GO:0006488//dolichol-linked oligosaccharide biosynthetic process;GO:0097502//mannosylation
SPAC977.15	288	171	175	56	72	47	20	35	29	14.942	11.997	10.12	2.645	3.499	2.308	0.99	2.049	1.359	7.58517	1.466	-2.3713	0.00310764	0.0495209	SPAC977.15	dienelactone hydrolase family [Source:PomBase;Acc:SPAC977.15]	-	-	-	-	GO:0005634//nucleus;GO:0005737//cytoplasm;GO:0005829//cytosol	GO:0016787//hydrolase activity	GO:0008150//biological_process
SPBC1703.13c	13789	10293	11756	7945	10637	11030	6014	4805	6069	465.245	469.603	442.113	244.053	336.219	352.222	193.596	182.962	184.912	384.909	187.157	-1.04027	0.00316504	0.0502804	SPBC1703.13c	mitochondrial inorganic phosphate transmembrane transporter (predicted) [Source:PomBase;Acc:SPBC1703.13c]	-	-	-	-	GO:0005739//mitochondrion;GO:0005743//mitochondrial inner membrane;GO:0016020//membrane;GO:0016021//integral component of membrane;GO:0031305//integral component of mitochondrial inner membrane	GO:0005315//inorganic phosphate transmembrane transporter activity	GO:0035435//phosphate ion transmembrane transport;GO:1990547//mitochondrial phosphate ion transmembrane transport
SPAC8F11.04	4230	1923	2821	397	515	709	629	145	302	83.178	51.131	61.821	7.107	9.484	13.191	11.795	3.218	5.354	37.652	6.789	-2.47146	0.00317704	0.0503162	SPAC8F11.04	U3 snoRNP-associated protein Cic1/Utp30 family (predicted) [Source:PomBase;Acc:SPAC8F11.04]	-	-	-	-	GO:0005634//nucleus;GO:0005730//nucleolus;GO:0030686//90S preribosome	GO:0003674//molecular_function;GO:0003723//RNA binding	GO:0000470//maturation of LSU-rRNA;GO:0006364//rRNA processing;GO:0030490//maturation of SSU-rRNA;GO:0042254//ribosome biogenesis
SPBC1683.09c	1703	964	1548	35	14	28	104	42	48	37.224	28.492	37.714	0.696	0.287	0.579	2.169	1.036	0.947	17.4987	1.384	-3.66033	0.00321221	0.0507175	frp1	ferric-chelate reductase Frp1 [Source:PomBase;Acc:SPBC1683.09c]	-	-	-	-	GO:0005783//endoplasmic reticulum;GO:0005886//plasma membrane;GO:0016020//membrane;GO:0016021//integral component of membrane	GO:0000293//ferric-chelate reductase activity;GO:0005506//iron ion binding;GO:0016491//oxidoreductase activity;GO:0046872//metal ion binding;GO:0050660//flavin adenine dinucleotide binding;GO:0052851//ferric-chelate reductase (NADPH) activity	GO:0006811//ion transport;GO:0010106//cellular response to iron ion starvation;GO:0033215//iron assimilation by reduction and transport;GO:0035434//copper ion transmembrane transport;GO:0055072//iron ion homeostasis;GO:0055114//oxidation-reduction process
SPBC25H2.04c	1397	989	1627	183	194	273	181	142	172	56.741	54.326	73.669	6.757	7.373	10.496	7.015	6.51	6.299	34.8937	6.608	-2.40068	0.0032379	0.050827	tim22	TIM22 inner membrane protein import complex subunit Tim22 (predicted) [Source:PomBase;Acc:SPBC25H2.04c]	-	-	-	-	GO:0005739//mitochondrion;GO:0005743//mitochondrial inner membrane;GO:0016020//membrane;GO:0016021//integral component of membrane;GO:0042721//mitochondrial inner membrane protein insertion complex	GO:0003674//molecular_function;GO:0008320//protein transmembrane transporter activity;GO:0030943//mitochondrion targeting sequence binding	GO:0015031//protein transport;GO:0045039//protein import into mitochondrial inner membrane;GO:0071806//protein transmembrane transport
SPBC32F12.10	7360	4833	8342	6009	4957	6988	14705	10611	13881	157.058	139.458	198.416	116.743	99.097	141.134	299.389	255.542	267.489	141.984	274.14	0.949181	0.00323883	0.050827	SPBC32F12.10	phosphoglucomutase (predicted) [Source:PomBase;Acc:SPBC32F12.10]	Metabolism;Metabolism;Metabolism;Metabolism;Metabolism;Metabolism;Metabolism;Metabolism;Metabolism	Global and overview maps;Global and overview maps;Global and overview maps;Nucleotide metabolism;Carbohydrate metabolism;Carbohydrate metabolism;Carbohydrate metabolism;Carbohydrate metabolism;Carbohydrate metabolism	ko01100//Metabolic pathways;ko01110//Biosynthesis of secondary metabolites;ko01130//Biosynthesis of antibiotics;ko00230//Purine metabolism;ko00500//Starch and sucrose metabolism;ko00010//Glycolysis / Gluconeogenesis;ko00520//Amino sugar and nucleotide sugar metabolism;ko00030//Pentose phosphate pathway;ko00052//Galactose metabolism	K01835;K01835;K01835;K01835;K01835;K01835;K01835;K01835;K01835	GO:0005634//nucleus;GO:0005737//cytoplasm;GO:0005829//cytosol	GO:0004614//phosphoglucomutase activity;GO:0016853//isomerase activity;GO:0016868//intramolecular transferase activity, phosphotransferases;GO:0046872//metal ion binding	GO:0005975//carbohydrate metabolic process;GO:0005978//glycogen biosynthetic process;GO:0005992//trehalose biosynthetic process;GO:0006006//glucose metabolic process;GO:0006011//UDP-glucose metabolic process;GO:0019255//glucose 1-phosphate metabolic process;GO:0019388//galactose catabolic process;GO:0051156//glucose 6-phosphate metabolic process;GO:0071704//organic substance metabolic process
SPAC25H1.03	59	29	58	34	23	36	223	81	153	4.904	3.26	5.374	2.573	1.791	2.832	17.685	7.598	11.484	3.45567	12.2557	1.82641	0.00330058	0.0516391	atg101	autophagy protein Atg101 [Source:PomBase;Acc:SPAC25H1.03]	Cellular Processes	Transport and catabolism	ko04136//Autophagy - other	K19730	GO:0000407//pre-autophagosomal structure;GO:0005634//nucleus;GO:0005737//cytoplasm;GO:0005829//cytosol;GO:0016020//membrane;GO:0034045//pre-autophagosomal structure membrane	GO:0005515//protein binding	GO:0000045//autophagosome assembly;GO:0006914//autophagy;GO:0015031//protein transport;GO:0016236//macroautophagy;GO:0030435//sporulation resulting in formation of a cellular spore;GO:0051321//meiotic cell cycle
SPBC146.08c	477	193	211	36	32	41	39	11	19	24.509	13.414	12.098	1.7	1.548	1.985	1.917	0.616	0.899	9.209	1.144	-3.00896	0.00332241	0.0517703	tif1102	translation initiation factor eIF1A-like (predicted) [Source:PomBase;Acc:SPBC146.08c]	-	-	-	-	GO:0005634//nucleus;GO:0005737//cytoplasm;GO:0005829//cytosol	GO:0003723//RNA binding;GO:0003743//translation initiation factor activity	GO:0002183//cytoplasmic translational initiation;GO:0006413//translational initiation
SPBC359.02	1547	962	891	111	94	39	131	58	65	40.879	34.373	26.243	2.67	2.327	0.975	3.303	1.73	1.551	17.9112	2.19467	-3.02879	0.00333299	0.0517703	alr2	alanine racemase Alr2 (predicted) [Source:PomBase;Acc:SPBC359.02]	Metabolism	Global and overview maps	ko01100//Metabolic pathways	K01775	GO:0005575//cellular_component	GO:0003824//catalytic activity;GO:0008784//alanine racemase activity;GO:0016853//isomerase activity;GO:0030170//pyridoxal phosphate binding	GO:0006522//alanine metabolic process;GO:0030632//D-alanine biosynthetic process
SPAC57A10.10c	3343	1540	1864	226	369	357	396	78	223	140.942	87.794	87.594	8.675	14.574	14.245	15.929	3.711	8.49	58.9707	9.37667	-2.65285	0.00334586	0.0517703	sla1	La protein homolog [Source:PomBase;Acc:SPAC57A10.10c]	-	-	-	-	GO:0005634//nucleus;GO:0005737//cytoplasm;GO:1990904//ribonucleoprotein complex	GO:0000049//tRNA binding;GO:0003676//nucleic acid binding;GO:0003723//RNA binding;GO:0033592//RNA strand annealing activity	GO:0001682//tRNA 5'-leader removal;GO:0006386//termination of RNA polymerase III transcription;GO:0006396//RNA processing;GO:0008033//tRNA processing;GO:0034414//tRNA 3'-trailer cleavage, endonucleolytic;GO:0042779//tRNA 3'-trailer cleavage;GO:0042780//tRNA 3'-end processing
SPAC3F10.02c	1523	902	1619	153	160	178	132	85	197	22.996	18.423	27.249	2.101	2.262	2.538	1.897	1.451	2.687	12.5948	2.01167	-2.64637	0.00334908	0.0517703	trk1	potassium ion transmembrane transporter Trk1 [Source:PomBase;Acc:SPAC3F10.02c]	-	-	-	-	GO:0005794//Golgi apparatus;GO:0005886//plasma membrane;GO:0005887//integral component of plasma membrane;GO:0016020//membrane;GO:0016021//integral component of membrane;GO:0032153//cell division site;GO:0051286//cell tip	GO:0008324//cation transmembrane transporter activity;GO:0015079//potassium ion transmembrane transporter activity	GO:0006811//ion transport;GO:0006812//cation transport;GO:0006813//potassium ion transport;GO:0030007//cellular potassium ion homeostasis;GO:0055085//transmembrane transport;GO:0071805//potassium ion transmembrane transport;GO:1990573//potassium ion import across plasma membrane
SPBC1604.06c	3139	1831	2398	563	483	866	568	243	402	91.412	72.1	77.837	14.927	13.177	23.868	15.781	7.986	10.571	48.8868	11.446	-2.0946	0.00341318	0.0526037	noc4	CBF/Mak21 family Noc4 (predicted) [Source:PomBase;Acc:SPBC1604.06c]	-	-	-	-	GO:0005730//nucleolus;GO:0016020//membrane;GO:0016021//integral component of membrane;GO:0030688//preribosome, small subunit precursor;GO:0030692//Noc4p-Nop14p complex;GO:0032040//small-subunit processome	GO:0003674//molecular_function	GO:0006364//rRNA processing;GO:0042254//ribosome biogenesis
SPAC10F6.12c	730	429	511	38	40	49	73	19	26	26.963	21.426	21.038	1.278	1.384	1.713	2.572	0.792	0.867	12.3003	1.41033	-3.12459	0.00343	0.0527056	mam4	protein-S isoprenylcysteine O-methyltransferase Mam4 [Source:PomBase;Acc:SPAC10F6.12c]	Metabolism;Metabolism	Global and overview maps;Metabolism of terpenoids and polyketides	ko01130//Biosynthesis of antibiotics;ko00900//Terpenoid backbone biosynthesis	K00587;K00587	GO:0005783//endoplasmic reticulum;GO:0005789//endoplasmic reticulum membrane;GO:0016020//membrane;GO:0016021//integral component of membrane	GO:0004671//protein C-terminal S-isoprenylcysteine carboxyl O-methyltransferase activity;GO:0008168//methyltransferase activity;GO:0016740//transferase activity	GO:0006481//C-terminal protein methylation;GO:0019236//response to pheromone;GO:0032259//methylation;GO:0071432//peptide mating pheromone maturation involved in conjugation with cellular fusion
SPBC354.04	1316	541	839	109	66	129	132	42	69	55.633	30.925	39.533	4.195	2.614	5.161	5.318	2.004	2.634	23.0102	3.31867	-2.7936	0.00344924	0.052844	SPBC354.04	Schizosaccharomyces specific protein [Source:PomBase;Acc:SPBC354.04]	-	-	-	-	GO:0005634//nucleus;GO:0005829//cytosol	GO:0003674//molecular_function	GO:0008150//biological_process
SPBC17D1.03c	1258	816	897	404	425	391	308	137	238	50.104	43.946	39.82	14.649	15.857	14.739	11.704	6.158	8.56	29.8525	8.80733	-1.76107	0.00346481	0.0529256	rrp43	exosome subunit Rrp43 [Source:PomBase;Acc:SPBC17D1.03c]	Genetic Information Processing	Folding, sorting and degradation	ko03018//RNA degradation	K12586	GO:0000176//nuclear exosome (RNase complex);GO:0000177//cytoplasmic exosome (RNase complex);GO:0000178//exosome (RNase complex);GO:0005634//nucleus;GO:0005730//nucleolus;GO:0005737//cytoplasm;GO:0005829//cytosol	GO:0000175//3'-5'-exoribonuclease activity;GO:0003723//RNA binding	GO:0000467//exonucleolytic trimming to generate mature 3'-end of 5.8S rRNA from tricistronic rRNA transcript (SSU-rRNA, 5.8S rRNA, LSU-rRNA);GO:0006364//rRNA processing;GO:0006396//RNA processing;GO:0006401//RNA catabolic process;GO:0016075//rRNA catabolic process;GO:0034427//nuclear-transcribed mRNA catabolic process, exonucleolytic, 3'-5';GO:0034473//U1 snRNA 3'-end processing;GO:0034475//U4 sn…
SPBC405.01	9566	5742	7250	4176	4135	4757	3010	1916	2692	167.103	135.63	141.161	66.413	67.668	78.646	50.165	37.772	42.465	109.437	43.4673	-1.33209	0.00349378	0.0532106	ade1	phosphoribosylamine-glycine ligase/phosphoribosylformylglycinamidine cyclo-ligase [Source:PomBase;Acc:SPBC405.01]	Metabolism;Metabolism;Metabolism;Metabolism	Global and overview maps;Global and overview maps;Global and overview maps;Nucleotide metabolism	ko01100//Metabolic pathways;ko01110//Biosynthesis of secondary metabolites;ko01130//Biosynthesis of antibiotics;ko00230//Purine metabolism	K11788;K11788;K11788;K11788	GO:0005829//cytosol	GO:0000166//nucleotide binding;GO:0003824//catalytic activity;GO:0004637//phosphoribosylamine-glycine ligase activity;GO:0004641//phosphoribosylformylglycinamidine cyclo-ligase activity;GO:0005524//ATP binding;GO:0016874//ligase activity;GO:0046872//metal ion binding	GO:0006164//purine nucleotide biosynthetic process;GO:0006189//'de novo' IMP biosynthetic process;GO:0008152//metabolic process;GO:0009113//purine nucleobase biosynthetic process
SPAC1002.16c	481	282	403	18	40	48	33	22	33	10.734	8.51	10.024	0.366	0.836	1.014	0.703	0.554	0.665	5.24733	0.640667	-3.03394	0.00351551	0.053384	SPAC1002.16c	plasma membrane nicotinic acid transmembrane transporter (predicted) [Source:PomBase;Acc:SPAC1002.16c]	-	-	-	-	GO:0005794//Golgi apparatus;GO:0005887//integral component of plasma membrane;GO:0016020//membrane;GO:0016021//integral component of membrane;GO:0031224//intrinsic component of membrane;GO:0032153//cell division site;GO:0051286//cell tip	GO:0022857//transmembrane transporter activity;GO:0046943//carboxylic acid transmembrane transporter activity	GO:0055085//transmembrane transport
SPAC222.06	2592	1091	1492	184	230	451	350	79	138	102.971	58.606	66.065	6.655	8.56	16.957	13.266	3.542	4.951	43.3023	7.253	-2.5778	0.00353923	0.0535867	mak16	nuclear HMG-like acidic protein Mak16 (predicted) [Source:PomBase;Acc:SPAC222.06]	-	-	-	-	GO:0005634//nucleus;GO:0005730//nucleolus;GO:0005737//cytoplasm;GO:0005829//cytosol;GO:0030687//preribosome, large subunit precursor	GO:0003674//molecular_function	GO:0007049//cell cycle;GO:0042254//ribosome biogenesis
SPAC14C4.09	2303	1283	2491	959	1051	1825	542	622	800	53.502	40.312	64.508	20.287	22.878	40.134	12.016	16.311	16.786	40.2702	15.0377	-1.42113	0.00355184	0.0536204	agn1	glucan endo-1,3-alpha-glucosidase Agn1 [Source:PomBase;Acc:SPAC14C4.09]	-	-	-	-	GO:0005576//extracellular region;GO:0005618//cell wall;GO:0043332//mating projection tip;GO:1990819//actin fusion focus	GO:0016787//hydrolase activity;GO:0016798//hydrolase activity, acting on glycosyl bonds;GO:0051118//glucan endo-1,3-alpha-glucosidase activity	GO:0007049//cell cycle;GO:0008152//metabolic process;GO:0030995//cell septum edging catabolic process;GO:0051301//cell division;GO:0071555//cell wall organization;GO:1904541//fungal-type cell wall disassembly involved in conjugation with cellular fusion
SPAC26H5.13c	4297	2719	4785	250	323	467	472	227	387	68.511	58.619	85.04	3.63	4.818	7.042	7.187	4.084	5.57	37.9433	5.61367	-2.75683	0.00357419	0.0538005	kei1	inositol phoshorylceramide synthase regulatory subunit Kei1 (predicted) [Source:PomBase;Acc:SPAC26H5.13c]	-	-	-	-	GO:0000139//Golgi membrane;GO:0005794//Golgi apparatus;GO:0016020//membrane;GO:0016021//integral component of membrane;GO:0030173//integral component of Golgi membrane;GO:0070916//inositol phosphoceramide synthase complex	GO:0070917//inositol phosphoceramide synthase regulator activity	GO:0006629//lipid metabolic process;GO:0006665//sphingolipid metabolic process;GO:0006673//inositolphosphoceramide metabolic process;GO:0030148//sphingolipid biosynthetic process;GO:0050790//regulation of catalytic activity
SPBC216.06c	731	177	458	19	17	30	40	8	25	4.595	1.502	3.206	0.109	0.102	0.181	0.241	0.057	0.142	1.61583	0.146667	-3.46167	0.00360369	0.053961	swi1	replication fork protection complex subunit Swi1 [Source:PomBase;Acc:SPBC216.06c]	-	-	-	-	GO:0000790//nuclear chromatin;GO:0005634//nucleus;GO:0031298//replication fork protection complex;GO:0044732//mitotic spindle pole body	GO:0000403//Y-form DNA binding;GO:0003677//DNA binding;GO:0003690//double-stranded DNA binding;GO:0005515//protein binding	GO:0000076//DNA replication checkpoint;GO:0006281//DNA repair;GO:0006974//cellular response to DNA damage stimulus;GO:0007049//cell cycle;GO:0007534//gene conversion at mating-type locus;GO:0008156//negative regulation of DNA replication;GO:0031297//replication fork processing;GO:0033314//mitotic DNA replication checkpoint;GO:0043111//replication fork arrest;GO:0043388//positive regulation of DNA…
SPAC57A10.12c	20434	13747	18380	10564	11305	12797	8895	4271	6004	560.203	509.612	561.645	263.671	290.346	332.041	232.66	132.142	148.639	419.586	171.147	-1.29373	0.00360576	0.053961	ura3	dihydroorotate dehydrogenase Ura3 [Source:PomBase;Acc:SPAC57A10.12c]	Metabolism;Metabolism	Global and overview maps;Nucleotide metabolism	ko01100//Metabolic pathways;ko00240//Pyrimidine metabolism	K00254;K00254	GO:0005737//cytoplasm;GO:0005739//mitochondrion;GO:0005743//mitochondrial inner membrane;GO:0016020//membrane;GO:0016021//integral component of membrane	GO:0003824//catalytic activity;GO:0004152//dihydroorotate dehydrogenase activity;GO:0016491//oxidoreductase activity;GO:0016627//oxidoreductase activity, acting on the CH-CH group of donors	GO:0006207//'de novo' pyrimidine nucleobase biosynthetic process;GO:0006221//pyrimidine nucleotide biosynthetic process;GO:0009220//pyrimidine ribonucleotide biosynthetic process;GO:0044205//'de novo' UMP biosynthetic process;GO:0055114//oxidation-reduction process
SPBC106.14c	4258	1551	2307	183	213	350	399	116	190	71.065	35.003	42.911	2.781	3.33	5.529	6.353	2.185	2.864	26.7698	3.80067	-2.81628	0.00361811	0.0539893	sda1	SDA1 family protein (predicted) [Source:PomBase;Acc:SPBC106.14c]	-	-	-	-	GO:0005634//nucleus;GO:0005730//nucleolus	GO:0003674//molecular_function	GO:0000055//ribosomal large subunit export from nucleus;GO:0015031//protein transport;GO:0030036//actin cytoskeleton organization;GO:0042254//ribosome biogenesis;GO:0042273//ribosomal large subunit biogenesis
SPAC1687.02	1186	802	851	132	103	101	116	87	90	24.43	22.335	19.536	2.476	1.994	1.975	2.275	2.019	1.684	12.1243	1.99267	-2.60513	0.00368202	0.0547847	SPAC1687.02	CAAX prenyl protease (predicted) [Source:PomBase;Acc:SPAC1687.02]	Metabolism;Metabolism	Global and overview maps;Metabolism of terpenoids and polyketides	ko01130//Biosynthesis of antibiotics;ko00900//Terpenoid backbone biosynthesis	K08658;K08658	GO:0005783//endoplasmic reticulum;GO:0005789//endoplasmic reticulum membrane;GO:0016020//membrane;GO:0016021//integral component of membrane;GO:0030176//integral component of endoplasmic reticulum membrane	GO:0004197//cysteine-type endopeptidase activity;GO:0004222//metalloendopeptidase activity;GO:0008233//peptidase activity;GO:0016787//hydrolase activity	GO:0006508//proteolysis;GO:0007323//peptide pheromone maturation;GO:0071586//CAAX-box protein processing
SPAC2F7.03c	2428	1017	1785	149	142	222	212	110	169	30.3	17.161	24.829	1.693	1.66	2.622	2.524	1.549	1.904	13.0442	1.99233	-2.71087	0.00370469	0.054923	pom1	DYRK family protein kinase Pom1 [Source:PomBase;Acc:SPAC2F7.03c]	Cellular Processes	Cell growth and death	ko04111//Cell cycle - yeast	K18669	GO:0005737//cytoplasm;GO:0005856//cytoskeleton;GO:0005886//plasma membrane;GO:0016020//membrane;GO:0030427//site of polarized growth;GO:0030428//cell septum;GO:0031234//extrinsic component of cytoplasmic side of plasma membrane;GO:0032153//cell division site;GO:0035839//non-growing cell tip;GO:0051285//cell cortex of cell tip;GO:0051286//cell tip	GO:0000166//nucleotide binding;GO:0004672//protein kinase activity;GO:0004674//protein serine/threonine kinase activity;GO:0004712//protein serine/threonine/tyrosine kinase activity;GO:0005515//protein binding;GO:0005524//ATP binding;GO:0016301//kinase activity;GO:0016740//transferase activity;GO:1901981//phosphatidylinositol phosphate binding	GO:0006468//protein phosphorylation;GO:0010389//regulation of G2/M transition of mitotic cell cycle;GO:0010972//negative regulation of G2/M transition of mitotic cell cycle;GO:0016310//phosphorylation;GO:0018105//peptidyl-serine phosphorylation;GO:0018107//peptidyl-threonine phosphorylation;GO:0032956//regulation of actin cytoskeleton organization;GO:0034613//cellular protein localization;GO:0051…
SPCC18.13	1105	411	775	52	72	82	106	24	50	29.298	14.735	22.904	1.255	1.788	2.058	2.681	0.718	1.197	12.0063	1.532	-2.97031	0.00371599	0.054923	SPCC18.13	tRNA (guanine-N7-)-methyltransferase subunit Trm82 (predicted) [Source:PomBase;Acc:SPCC18.13]	-	-	-	-	GO:0005634//nucleus;GO:0005829//cytosol;GO:0043527//tRNA methyltransferase complex	GO:0003674//molecular_function;GO:0005515//protein binding;GO:0008176//tRNA (guanine-N7-)-methyltransferase activity	GO:0008033//tRNA processing;GO:0030488//tRNA methylation;GO:0036265//RNA (guanine-N7)-methylation
SPBC19C7.11	317	92	206	2	10	11	4	12	8	5.468	2.149	3.962	0.035	0.157	0.175	0.07	0.225	0.122	1.991	0.139	-3.84034	0.00372323	0.054923	SPBC19C7.11	ClC chloride channel (predicted) [Source:PomBase;Acc:SPBC19C7.11]	-	-	-	-	GO:0000139//Golgi membrane;GO:0000324//fungal-type vacuole;GO:0005768//endosome;GO:0005769//early endosome;GO:0005773//vacuole;GO:0005774//vacuolar membrane;GO:0005783//endoplasmic reticulum;GO:0005789//endoplasmic reticulum membrane;GO:0005794//Golgi apparatus;GO:0005886//plasma membrane;GO:0005887//integral component of plasma membrane;GO:0010008//endosome membrane;GO:0016020//membrane;GO:00160…	GO:0005247//voltage-gated chloride channel activity;GO:0005254//chloride channel activity;GO:0015299//solute:proton antiporter activity;GO:0031404//chloride ion binding	GO:0006811//ion transport;GO:0006821//chloride transport;GO:0006878//cellular copper ion homeostasis;GO:0006879//cellular iron ion homeostasis;GO:0055085//transmembrane transport;GO:1902476//chloride transmembrane transport;GO:1902600//hydrogen ion transmembrane transport
SPAC9.12c	590	318	520	38	44	62	49	21	49	18.264	13.28	17.927	1.075	1.285	1.828	1.451	0.719	1.36	8.94317	1.17667	-2.92608	0.00373645	0.0549388	atp12	mitochondrial F1-ATPase chaperone Atp12 (predicted) [Source:PomBase;Acc:SPAC9.12c]	-	-	-	-	GO:0005739//mitochondrion;GO:0005759//mitochondrial matrix	GO:0051082//unfolded protein binding	GO:0033615//mitochondrial proton-transporting ATP synthase complex assembly;GO:0043461//proton-transporting ATP synthase complex assembly
SPAC3A12.15	1516	476	822	21	24	34	83	19	41	25.274	10.731	15.275	0.319	0.375	0.536	1.32	0.357	0.617	8.75167	0.764667	-3.51665	0.00374558	0.0549388	vps53	GARP complex subunit Vps53 (predicted) [Source:PomBase;Acc:SPAC3A12.15]	-	-	-	-	GO:0000938//GARP complex;GO:0005737//cytoplasm;GO:0005768//endosome;GO:0005794//Golgi apparatus;GO:0005829//cytosol;GO:0010008//endosome membrane;GO:0016020//membrane	GO:0003674//molecular_function	GO:0006886//intracellular protein transport;GO:0006896//Golgi to vacuole transport;GO:0015031//protein transport;GO:0042147//retrograde transport, endosome to Golgi
SPAC25G10.04c	244	78	111	113	46	20	777	265	352	4.533	1.959	2.299	1.911	0.801	0.352	13.772	5.556	5.905	1.97583	8.411	2.08982	0.00379175	0.0554583	rec10	meiotic recombination protein Rec10 [Source:PomBase;Acc:SPAC25G10.04c]	-	-	-	-	GO:0000790//nuclear chromatin;GO:0005634//nucleus;GO:0030998//linear element	GO:0005515//protein binding	GO:0007131//reciprocal meiotic recombination;GO:0042138//meiotic DNA double-strand break formation;GO:0051321//meiotic cell cycle
SPBC16C6.12c	2178	842	1210	160	127	211	255	48	84	64.428	33.68	39.896	4.309	3.519	5.907	7.197	1.602	2.244	25.2898	3.681	-2.78039	0.00380259	0.0554597	las1	Las1 pre-rRNA processing protein [Source:PomBase;Acc:SPBC16C6.12c]	-	-	-	-	GO:0000775//chromosome, centromeric region;GO:0000922//spindle pole;GO:0005634//nucleus;GO:0005635//nuclear envelope;GO:0005694//chromosome;GO:0005720//nuclear heterochromatin;GO:0005737//cytoplasm;GO:0005856//cytoskeleton;GO:0030687//preribosome, large subunit precursor	GO:0004519//endonuclease activity	GO:0000448//cleavage in ITS2 between 5.8S rRNA and LSU-rRNA of tricistronic rRNA transcript (SSU-rRNA, 5.8S rRNA, LSU-rRNA);GO:0000460//maturation of 5.8S rRNA;GO:0000470//maturation of LSU-rRNA;GO:0006364//rRNA processing;GO:0030702//chromatin silencing at centromere
SPAC27E2.05	1702	974	1566	908	826	942	3381	2041	2553	54.592	42.244	55.987	26.515	24.82	28.597	103.466	73.881	73.947	38.7925	83.7647	1.11056	0.00384355	0.0558992	cdc1	DNA polymerase delta small subunit Cdc1 [Source:PomBase;Acc:SPAC27E2.05]	Metabolism;Metabolism;Metabolism;Genetic Information Processing;Genetic Information Processing;Genetic Information Processing;Genetic Information Processing;Genetic Information Processing	Global and overview maps;Nucleotide metabolism;Nucleotide metabolism;Replication and repair;Replication and repair;Replication and repair;Replication and repair;Replication and repair	ko01100//Metabolic pathways;ko00230//Purine metabolism;ko00240//Pyrimidine metabolism;ko03420//Nucleotide excision repair;ko03030//DNA replication;ko03430//Mismatch repair;ko03440//Homologous recombination;ko03410//Base excision repair	K02328;K02328;K02328;K02328;K02328;K02328;K02328;K02328	GO:0005634//nucleus;GO:0005829//cytosol;GO:0043625//delta DNA polymerase complex	GO:0003677//DNA binding;GO:0003887//DNA-directed DNA polymerase activity;GO:0005515//protein binding;GO:0008408//3'-5' exonuclease activity;GO:0016740//transferase activity;GO:0016779//nucleotidyltransferase activity	GO:0006260//DNA replication;GO:0006271//DNA strand elongation involved in DNA replication;GO:0006279//premeiotic DNA replication;GO:0007049//cell cycle;GO:0051301//cell division;GO:0090305//nucleic acid phosphodiester bond hydrolysis;GO:1903459//mitotic DNA replication lagging strand elongation;GO:1903460//mitotic DNA replication leading strand elongation;GO:1904161//DNA synthesis involved in UV-…
SPAPB18E9.04c	1536	747	962	1096	1107	1927	3764	2268	2686	25.857	17.004	18.05	16.797	17.457	30.701	60.452	43.087	40.831	20.9777	48.1233	1.19788	0.0038619	0.0560084	SPAPB18E9.04c	Schizosaccharomyces pombe specific protein, possible cell surface glycoprotein [Source:PomBase;Acc:SPAPB18E9.04c]	-	-	-	-	GO:0005576//extracellular region;GO:0009986//cell surface	GO:0003674//molecular_function	GO:0008150//biological_process
SPAC3G6.04	1305	764	890	184	187	296	219	48	134	44.415	35.161	33.763	5.701	5.962	9.535	7.111	1.844	4.118	22.4228	4.35767	-2.36334	0.00392514	0.0566755	rnp24	RNA-binding protein Rnp24 [Source:PomBase;Acc:SPAC3G6.04]	-	-	-	-	GO:0005634//nucleus;GO:0005730//nucleolus;GO:1990904//ribonucleoprotein complex	GO:0003676//nucleic acid binding;GO:0003723//RNA binding	GO:0006364//rRNA processing
SPBC17D1.17	15	12	9	17	15	33	88	59	92	3.714	4.018	2.484	3.832	3.479	7.733	20.789	16.487	20.571	4.21	19.2823	2.19539	0.00392985	0.0566755	tam11	Schizosaccharomyces specific protein Tam11 [Source:PomBase;Acc:SPBC17D1.17]	-	-	-	-	GO:0005575//cellular_component	GO:0003674//molecular_function	GO:0008150//biological_process
SPAC4C5.04	711	408	516	72	69	74	70	33	64	26.138	20.281	21.143	2.41	2.376	2.575	2.455	1.369	2.125	12.4872	1.983	-2.65469	0.00407451	0.0582582	rad31	SUMO activating enzyme E1-type Rad31 [Source:PomBase;Acc:SPAC4C5.04]	Genetic Information Processing	Folding, sorting and degradation	ko04120//Ubiquitin mediated proteolysis	K10684	GO:0005634//nucleus;GO:0005737//cytoplasm;GO:0005829//cytosol;GO:0031510//SUMO activating enzyme complex	GO:0008641//small protein activating enzyme activity;GO:0019948//SUMO activating enzyme activity	GO:0006974//cellular response to DNA damage stimulus;GO:0007076//mitotic chromosome condensation;GO:0016925//protein sumoylation;GO:0032446//protein modification by small protein conjugation;GO:1903379//regulation of mitotic chromosome condensation
SPBC1773.15	882	568	892	104	128	190	129	51	111	19.618	17.083	22.114	2.106	2.667	4	2.737	1.28	2.229	11.2647	2.082	-2.43576	0.00407671	0.0582582	dal52	dipeptide transmembrane transporter Dal5h2 (predicted) [Source:PomBase;Acc:SPBC1773.15]	-	-	-	-	GO:0005794//Golgi apparatus;GO:0005887//integral component of plasma membrane;GO:0016020//membrane;GO:0016021//integral component of membrane;GO:0031224//intrinsic component of membrane;GO:0032153//cell division site;GO:0051286//cell tip	GO:0022857//transmembrane transporter activity	GO:0055085//transmembrane transport
SPBC646.14c	1512	902	1303	140	130	175	175	111	111	34.035	27.455	32.692	2.869	2.741	3.728	3.758	2.82	2.256	17.2533	2.94467	-2.5507	0.00407757	0.0582582	orc5	origin recognition complex subunit Orc5 [Source:PomBase;Acc:SPBC646.14c]	Cellular Processes;Cellular Processes	Cell growth and death;Cell growth and death	ko04111//Cell cycle - yeast;ko04113//Meiosis - yeast	K02607;K02607	GO:0000790//nuclear chromatin;GO:0000808//origin recognition complex;GO:0005634//nucleus;GO:0005656//nuclear pre-replicative complex;GO:0005664//nuclear origin of replication recognition complex;GO:0031261//DNA replication preinitiation complex;GO:0043596//nuclear replication fork	GO:0000166//nucleotide binding;GO:0003688//DNA replication origin binding;GO:0005515//protein binding;GO:0005524//ATP binding;GO:0016887//ATPase activity	GO:0006260//DNA replication;GO:0006270//DNA replication initiation;GO:0007064//mitotic sister chromatid cohesion;GO:1902975//mitotic DNA replication initiation
SPBC800.02	32	20	43	29	20	18	97	95	109	1.973	1.667	2.955	1.628	1.155	1.05	5.706	6.61	6.069	1.738	6.12833	1.81807	0.00408473	0.0582582	whi5	cell cycle transcriptional repressor Whi5 (predicted) [Source:PomBase;Acc:SPBC800.02]	-	-	-	-	GO:0005634//nucleus;GO:0005737//cytoplasm;GO:0005829//cytosol;GO:0033309//SBF transcription complex	GO:0001135//transcription factor activity, RNA polymerase II transcription factor recruiting;GO:0003714//transcription corepressor activity	GO:0000122//negative regulation of transcription from RNA polymerase II promoter;GO:0051123//RNA polymerase II transcriptional preinitiation complex assembly;GO:0051321//meiotic cell cycle;GO:0071930//negative regulation of transcription involved in G1/S transition of mitotic cell cycle
SPBC13G1.08c	1593	887	1418	239	136	215	184	126	162	29.891	22.506	29.657	4.083	2.391	3.818	3.294	2.668	2.745	15.391	2.90233	-2.4068	0.0041139	0.0585126	ash2	Ash2-trithorax family protein [Source:PomBase;Acc:SPBC13G1.08c]	-	-	-	-	GO:0000790//nuclear chromatin;GO:0005634//nucleus;GO:0048188//Set1C/COMPASS complex;GO:0048189//Lid2 complex	GO:0005515//protein binding;GO:0042800//histone methyltransferase activity (H3-K4 specific);GO:0044212//transcription regulatory region DNA binding;GO:0046872//metal ion binding;GO:0061630//ubiquitin protein ligase activity	GO:0006357//regulation of transcription from RNA polymerase II promoter;GO:0016567//protein ubiquitination;GO:0051568//histone H3-K4 methylation;GO:0070647//protein modification by small protein conjugation or removal;GO:0070869//heterochromatin assembly involved in chromatin silencing
SPCC126.03	1349	573	847	52	44	89	106	32	66	33.209	19.074	23.241	1.165	1.015	2.074	2.49	0.889	1.467	13.2963	1.61533	-3.04112	0.00414884	0.0587603	pus1	tRNA pseudouridine synthase Lsp1 [Source:PomBase;Acc:SPCC126.03]	-	-	-	-	GO:0005634//nucleus	GO:0003723//RNA binding;GO:0009982//pseudouridine synthase activity;GO:0016853//isomerase activity;GO:0046872//metal ion binding	GO:0001522//pseudouridine synthesis;GO:0008033//tRNA processing;GO:0009451//RNA modification;GO:0031119//tRNA pseudouridine synthesis;GO:0031120//snRNA pseudouridine synthesis;GO:1990481//mRNA pseudouridine synthesis
SPBC25B2.08	804	534	857	32	27	39	52	44	48	24.243	21.773	28.803	0.878	0.763	1.113	1.496	1.497	1.307	12.9288	1.43333	-3.17315	0.00416921	0.0587603	SPBC25B2.08	Schizosaccharomyces pombe specific protein [Source:PomBase;Acc:SPBC25B2.08]	-	-	-	-	GO:0005634//nucleus;GO:0005635//nuclear envelope	GO:0003674//molecular_function	GO:0008150//biological_process
SPCC320.07c	0	11	68	11	5	14	0	0	0	0	0.291	1.559	0.201	0.099	0.264	0	0	0	0.402333	0.001	-8.65225	0.0041738	0.0587603	mde7	RNA-binding protein Mde7 [Source:PomBase;Acc:SPCC320.07c]	-	-	-	-	GO:0005737//cytoplasm	GO:0003676//nucleic acid binding;GO:0003723//RNA binding;GO:0003729//mRNA binding	GO:0006397//mRNA processing;GO:0008150//biological_process;GO:0008380//RNA splicing
SPCC830.03	1350	510	927	90	76	139	110	57	99	16.969	8.668	12.988	1.03	0.895	1.654	1.319	0.809	1.124	7.034	1.084	-2.69798	0.00418035	0.0587603	grc3	polynucleotide kinase Grc3 (predicted) [Source:PomBase;Acc:SPCC830.03]	-	-	-	-	GO:0005634//nucleus;GO:0005694//chromosome;GO:0005724//nuclear telomeric heterochromatin;GO:0005730//nucleolus;GO:0031618//nuclear pericentric heterochromatin;GO:0031934//mating-type region heterochromatin;GO:0097356//perinucleolar compartment	GO:0000166//nucleotide binding;GO:0005524//ATP binding;GO:0016301//kinase activity;GO:0016740//transferase activity;GO:0016887//ATPase activity;GO:0051731//polynucleotide 5'-hydroxyl-kinase activity	GO:0000448//cleavage in ITS2 between 5.8S rRNA and LSU-rRNA of tricistronic rRNA transcript (SSU-rRNA, 5.8S rRNA, LSU-rRNA);GO:0006364//rRNA processing;GO:0016310//phosphorylation;GO:0030702//chromatin silencing at centromere
SPAC31G5.02	1610	830	959	308	298	337	241	142	220	65.346	45.553	43.385	11.381	11.331	12.945	9.332	6.504	8.063	31.6568	7.96633	-1.99053	0.00418822	0.0587603	SPAC31G5.02	ER chaperone Rot1 (predicted) [Source:PomBase;Acc:SPAC31G5.02]	-	-	-	-	GO:0005783//endoplasmic reticulum;GO:0005789//endoplasmic reticulum membrane;GO:0016020//membrane;GO:0016021//integral component of membrane	GO:0003674//molecular_function;GO:0051082//unfolded protein binding	GO:0006458//'de novo' protein folding;GO:0006487//protein N-linked glycosylation;GO:0009272//fungal-type cell wall biogenesis;GO:0034975//protein folding in endoplasmic reticulum;GO:0035269//protein O-linked mannosylation
SPBC1861.08c	780	451	581	110	108	133	111	35	83	39.124	30.589	32.482	5.023	5.075	6.314	5.312	1.981	3.759	19.7678	3.684	-2.42381	0.00422852	0.0591648	lea1	U2 snRNP-associated protein Lea1 (predicted) [Source:PomBase;Acc:SPBC1861.08c]	Genetic Information Processing	Transcription	ko03040//Spliceosome	K11092	GO:0005634//nucleus;GO:0005681//spliceosomal complex;GO:0005686//U2 snRNP;GO:0005829//cytosol;GO:0071004//U2-type prespliceosome;GO:0071014//post-mRNA release spliceosomal complex	GO:0003674//molecular_function;GO:0005515//protein binding;GO:0030620//U2 snRNA binding	GO:0000398//mRNA splicing, via spliceosome;GO:0006397//mRNA processing;GO:0008380//RNA splicing;GO:0045292//mRNA cis splicing, via spliceosome
SPAP7G5.02c	16605	9948	12060	4402	3938	5787	3333	2354	3424	427.435	346.264	346.022	103.163	94.964	140.986	81.856	68.384	79.591	243.139	76.6103	-1.66617	0.00433397	0.0604765	gua2	GMP synthase [glutamine-hydrolyzing] Gua2 (predicted) [Source:PomBase;Acc:SPAP7G5.02c]	Metabolism;Metabolism	Global and overview maps;Nucleotide metabolism	ko01100//Metabolic pathways;ko00230//Purine metabolism	K01951;K01951	GO:0005737//cytoplasm;GO:0005829//cytosol	GO:0000166//nucleotide binding;GO:0003921//GMP synthase activity;GO:0003922//GMP synthase (glutamine-hydrolyzing) activity;GO:0005524//ATP binding;GO:0016462//pyrophosphatase activity;GO:0016874//ligase activity	GO:0006164//purine nucleotide biosynthetic process;GO:0006177//GMP biosynthetic process;GO:0006541//glutamine metabolic process;GO:0006543//glutamine catabolic process
SPBC776.17	779	297	420	60	53	71	81	19	34	39.54	20.359	23.766	2.772	2.511	3.418	3.921	1.075	1.573	15.3943	2.18967	-2.81362	0.00434992	0.0605353	rrp7	rRNA processing protein Rrp7 (predicted) [Source:PomBase;Acc:SPBC776.17]	Genetic Information Processing	Translation	ko03008//Ribosome biogenesis in eukaryotes	K14545	GO:0005634//nucleus;GO:0005730//nucleolus;GO:0005737//cytoplasm;GO:0005829//cytosol;GO:0032545//CURI complex;GO:0034456//UTP-C complex	GO:0003674//molecular_function	GO:0000028//ribosomal small subunit assembly;GO:0006364//rRNA processing;GO:0042254//ribosome biogenesis
SPBC1718.03	1650	954	1161	165	204	248	256	87	117	74.822	58.497	58.682	6.812	8.666	10.644	11.076	4.452	4.791	36.3538	6.773	-2.42424	0.00437405	0.0607076	ker1	DNA-directed RNA polymerase I complex subunit Ker1 [Source:PomBase;Acc:SPBC1718.03]	-	-	-	-	GO:0005634//nucleus;GO:0005730//nucleolus;GO:0005736//DNA-directed RNA polymerase I complex	GO:0003899//DNA-directed RNA polymerase activity;GO:0005515//protein binding	GO:0006360//transcription from RNA polymerase I promoter
SPAC1687.07	40	40	29	55	38	55	211	112	98	4.992	6.75	4.034	6.249	4.443	6.496	25.122	15.774	11.044	5.494	17.3133	1.65595	0.00441854	0.0611606	SPAC1687.07	conserved fungal protein [Source:PomBase;Acc:SPAC1687.07]	-	-	-	-	GO:0005737//cytoplasm;GO:0005789//endoplasmic reticulum membrane	GO:0003674//molecular_function	GO:0008150//biological_process
SPAC5H10.12c	1999	1288	1882	166	149	242	255	128	152	46.473	40.481	48.762	3.504	3.239	5.321	5.649	3.363	3.199	24.63	4.07033	-2.5972	0.00447584	0.0617882	SPAC5H10.12c	acetylglucosaminyltransferase (predicted) [Source:PomBase;Acc:SPAC5H10.12c]	-	-	-	-	GO:0005737//cytoplasm;GO:0005794//Golgi apparatus;GO:0016020//membrane;GO:0016021//integral component of membrane	GO:0001962//alpha-1,3-galactosyltransferase activity;GO:0008375//acetylglucosaminyltransferase activity;GO:0008466//glycogenin glucosyltransferase activity;GO:0016757//transferase activity, transferring glycosyl groups	GO:0005978//glycogen biosynthetic process;GO:0006487//protein N-linked glycosylation;GO:0042125//protein galactosylation
SPBC18E5.08	335	166	163	12	21	25	23	2	14	7.87	5.273	4.268	0.257	0.462	0.556	0.516	0.053	0.297	3.11433	0.288667	-3.43145	0.00449967	0.0619515	SPBC18E5.08	N-acetyltransferase (predicted) [Source:PomBase;Acc:SPBC18E5.08]	-	-	-	-	GO:0005634//nucleus;GO:0005737//cytoplasm;GO:0005829//cytosol	GO:0008080//N-acetyltransferase activity;GO:0016740//transferase activity;GO:0016746//transferase activity, transferring acyl groups	GO:0008150//biological_process
SPCC1672.03c	3229	2100	2439	2777	2257	3056	4660	4564	5774	60.203	52.943	50.686	47.138	39.422	53.926	82.894	96.032	97.214	50.7197	92.0467	0.85982	0.00453339	0.0622497	gud1	guanine deaminase Gud1 (predicted) [Source:PomBase;Acc:SPCC1672.03c]	Metabolism;Metabolism	Global and overview maps;Nucleotide metabolism	ko01100//Metabolic pathways;ko00230//Purine metabolism	K01487;K01487	GO:0005829//cytosol	GO:0008270//zinc ion binding;GO:0008892//guanine deaminase activity;GO:0016787//hydrolase activity;GO:0016810//hydrolase activity, acting on carbon-nitrogen (but not peptide) bonds;GO:0046872//metal ion binding	GO:0006147//guanine catabolic process;GO:0046098//guanine metabolic process
SPBC2G2.05	1378	993	1664	587	691	754	519	251	378	24.173	23.562	32.542	9.369	11.348	12.521	8.689	4.972	5.993	18.9192	6.55133	-1.52999	0.00454851	0.0622917	rpl1603	60S ribosomal protein L13/L16 (predicted) [Source:PomBase;Acc:SPBC2G2.05]	Genetic Information Processing	Translation	ko03010//Ribosome	K02872	GO:0005730//nucleolus;GO:0005829//cytosol;GO:0005840//ribosome;GO:0015934//large ribosomal subunit;GO:0022625//cytosolic large ribosomal subunit	GO:0003729//mRNA binding;GO:0003735//structural constituent of ribosome	GO:0002181//cytoplasmic translation;GO:0006412//translation;GO:0017148//negative regulation of translation
SPBC405.02c	1775	902	1628	195	235	234	236	124	178	43.331	29.775	44.298	4.334	5.374	5.406	5.497	3.416	3.924	22.0863	4.279	-2.36781	0.00460998	0.0629665	SPBC405.02c	Schizosaccharomyces specific protein [Source:PomBase;Acc:SPBC405.02c]	-	-	-	-	GO:0016020//membrane;GO:0016021//integral component of membrane	GO:0003674//molecular_function	GO:0008150//biological_process
SPCC16A11.01	1989	1258	2039	2074	1955	2819	5376	3180	4331	45.762	39.138	52.29	43.444	42.138	61.385	118.01	82.57	89.983	47.3595	96.8543	1.03216	0.00467529	0.06369	sfk1	plasma membrane protein involved in inositol lipid-mediated signaling Sfk1 (predicted) [Source:PomBase;Acc:SPCC16A11.01]	-	-	-	-	GO:0005764//lysosome;GO:0005886//plasma membrane;GO:0005887//integral component of plasma membrane;GO:0016020//membrane;GO:0016021//integral component of membrane	GO:0003674//molecular_function	GO:0006629//lipid metabolic process;GO:0010506//regulation of autophagy;GO:0048017//inositol lipid-mediated signaling
SPAC750.01	381	0	133	208	5	118	2579	610	1079	16.936	0	6.592	8.407	0.218	4.958	109.35	30.596	43.308	6.18517	61.0847	3.30393	0.00469485	0.0637882	SPAC750.01	aldo/keto reductase family protein [Source:PomBase;Acc:SPAC750.01]	-	-	-	-	GO:0005575//cellular_component	GO:0016491//oxidoreductase activity	GO:0008150//biological_process;GO:0055114//oxidation-reduction process
SPAC20G8.09c	3148	905	1593	62	91	155	267	29	69	45.093	17.529	25.434	0.809	1.221	2.101	3.649	0.469	0.893	15.3645	1.67033	-3.20139	0.00470819	0.0638015	nat10	ribosome biogenesis ATPase [Source:PomBase;Acc:SPAC20G8.09c]	Genetic Information Processing	Translation	ko03008//Ribosome biogenesis in eukaryotes	K14521	GO:0005634//nucleus;GO:0005730//nucleolus;GO:0030686//90S preribosome	GO:0000166//nucleotide binding;GO:0005524//ATP binding;GO:0008080//N-acetyltransferase activity;GO:0016740//transferase activity;GO:0016746//transferase activity, transferring acyl groups;GO:0051392//tRNA N-acetyltransferase activity;GO:1990883//rRNA cytidine N-acetyltransferase activity	GO:0000154//rRNA modification;GO:0006364//rRNA processing;GO:0008033//tRNA processing;GO:0016072//rRNA metabolic process;GO:0034470//ncRNA processing;GO:0042274//ribosomal small subunit biogenesis;GO:0051391//tRNA acetylation;GO:1904812//rRNA acetylation involved in maturation of SSU-rRNA
SPBC16E9.10c	1407	618	824	239	209	348	244	105	130	25.821	15.336	16.855	3.993	3.593	6.044	4.272	2.175	2.154	11.9403	2.867	-2.05823	0.00474385	0.0641166	rix7	AAA family ATPase Rix7 (predicted) [Source:PomBase;Acc:SPBC16E9.10c]	Genetic Information Processing	Translation	ko03008//Ribosome biogenesis in eukaryotes	K14571	GO:0005634//nucleus;GO:0005730//nucleolus	GO:0000166//nucleotide binding;GO:0005524//ATP binding;GO:0016887//ATPase activity;GO:1990275//preribosome binding	GO:0000055//ribosomal large subunit export from nucleus;GO:0042254//ribosome biogenesis;GO:0051973//positive regulation of telomerase activity
SPCC1322.10	19681	15844	16285	44109	41080	38334	75213	62027	86117	675.736	735.588	623.221	1378.79	1321.34	1245.68	2463.8	2403.42	2670.04	996.726	2512.42	1.33381	0.00484248	0.0651666	SPCC1322.10	cell wall protein Pwp1 [Source:PomBase;Acc:SPCC1322.10]	-	-	-	-	GO:0000139//Golgi membrane;GO:0005794//Golgi apparatus;GO:0005886//plasma membrane;GO:0009277//fungal-type cell wall;GO:0016020//membrane;GO:0031225//anchored component of membrane;GO:0031362//anchored component of external side of plasma membrane	GO:0003674//molecular_function	GO:0008150//biological_process
SPBC902.03	1418	827	1385	122	100	122	151	71	129	38.648	30.479	42.076	3.027	2.553	3.147	3.927	2.184	3.175	19.9883	3.09533	-2.69099	0.00485339	0.0651666	SPBC902.03	Nem1-Spo7 complex regulatory subunit (predicted) [Source:PomBase;Acc:SPBC902.03]	-	-	-	-	GO:0005634//nucleus;GO:0005783//endoplasmic reticulum;GO:0005789//endoplasmic reticulum membrane;GO:0016020//membrane;GO:0016021//integral component of membrane;GO:0031965//nuclear membrane;GO:0071595//Nem1-Spo7 phosphatase complex	GO:0019888//protein phosphatase regulator activity	GO:0006998//nuclear envelope organization;GO:0030437//ascospore formation;GO:0043666//regulation of phosphoprotein phosphatase activity;GO:0071072//negative regulation of phospholipid biosynthetic process
SPCC613.08	1771	775	1173	276	322	512	346	127	179	69.646	41.212	51.416	9.882	11.863	19.056	12.982	5.636	6.357	33.8458	8.325	-2.02346	0.00485941	0.0651666	SPCC613.08	CDK regulator, involved in ribosome export (predicted) [Source:PomBase;Acc:SPCC613.08]	-	-	-	-	GO:0005634//nucleus;GO:0005635//nuclear envelope;GO:0005737//cytoplasm;GO:0005783//endoplasmic reticulum;GO:0005813//centrosome;GO:0097431//mitotic spindle pole	GO:0003674//molecular_function;GO:0015631//tubulin binding;GO:0019207//kinase regulator activity	GO:0000055//ribosomal large subunit export from nucleus;GO:0000079//regulation of cyclin-dependent protein serine/threonine kinase activity;GO:0000132//establishment of mitotic spindle orientation;GO:0006974//cellular response to DNA damage stimulus;GO:0007052//mitotic spindle organization;GO:0015031//protein transport;GO:0034453//microtubule anchoring;GO:0090307//mitotic spindle assembly
SPBC2A9.10	317	123	171	17	22	22	28	7	5	9.77	5.114	5.876	0.475	0.632	0.639	0.814	0.242	0.14	3.751	0.398667	-3.23402	0.00492269	0.0658442	SPBC2A9.10	Bin3 family, 7SK RNA methyltransferase (predicted) [Source:PomBase;Acc:SPBC2A9.10]	-	-	-	-	GO:0005575//cellular_component	GO:0008168//methyltransferase activity;GO:0008171//O-methyltransferase activity;GO:0008173//RNA methyltransferase activity;GO:0016740//transferase activity;GO:0017069//snRNA binding;GO:1990276//RNA 5'-methyltransferase activity	GO:0001510//RNA methylation;GO:0032259//methylation;GO:0040031//snRNA modification;GO:1990273//snRNA 5'-end processing
SPBC29A3.15c	3937	2157	3045	301	246	369	410	229	321	104.033	77.072	89.685	7.241	6.09	9.228	10.337	6.829	7.66	48.8915	8.27533	-2.56269	0.00496196	0.0661979	rsm23	mitochondrial ribosomal protein subunit S23 (predicted) [Source:PomBase;Acc:SPBC29A3.15c]	-	-	-	-	GO:0005739//mitochondrion;GO:0005763//mitochondrial small ribosomal subunit;GO:0005840//ribosome	GO:0000166//nucleotide binding;GO:0003735//structural constituent of ribosome;GO:0005524//ATP binding	GO:0032543//mitochondrial translation
SPCC1322.04	9294	6511	9593	19079	16883	18668	35218	27684	34216	226.403	214.48	260.47	423.151	385.301	430.413	818.551	761.108	752.707	323.37	777.455	1.26558	0.00504145	0.0669311	fyu1	UTP-glucose-1-phosphate uridylyltransferase Fyu1 [Source:PomBase;Acc:SPCC1322.04]	Metabolism;Metabolism;Metabolism;Metabolism;Metabolism;Metabolism	Global and overview maps;Global and overview maps;Carbohydrate metabolism;Carbohydrate metabolism;Carbohydrate metabolism;Carbohydrate metabolism	ko01100//Metabolic pathways;ko01130//Biosynthesis of antibiotics;ko00500//Starch and sucrose metabolism;ko00520//Amino sugar and nucleotide sugar metabolism;ko00052//Galactose metabolism;ko00040//Pentose and glucuronate interconversions	K00963;K00963;K00963;K00963;K00963;K00963	GO:0005634//nucleus;GO:0005737//cytoplasm;GO:0005829//cytosol	GO:0003983//UTP:glucose-1-phosphate uridylyltransferase activity;GO:0016740//transferase activity;GO:0016779//nucleotidyltransferase activity;GO:0046872//metal ion binding;GO:0070569//uridylyltransferase activity	GO:0005977//glycogen metabolic process;GO:0006011//UDP-glucose metabolic process
SPAC13G6.10c	35053	24573	34410	32066	35118	31479	21320	13832	16742	771.592	731.409	844.251	642.612	724.178	655.806	447.747	343.61	332.788	728.308	374.715	-0.958755	0.00504921	0.0669311	asl1	cell wall protein Asl1, predicted O-glucosyl hydrolase [Source:PomBase;Acc:SPAC13G6.10c]	-	-	-	-	GO:0005576//extracellular region;GO:0005618//cell wall;GO:0005783//endoplasmic reticulum;GO:0005794//Golgi apparatus;GO:0009277//fungal-type cell wall;GO:0010339//external side of cell wall	GO:0004553//hydrolase activity, hydrolyzing O-glycosyl compounds	GO:0071966//fungal-type cell wall polysaccharide metabolic process
SPAC19D5.01	855	435	556	277	227	317	1926	685	1348	14.104	9.703	10.223	4.16	3.508	4.949	30.311	12.752	20.08	7.7745	21.0477	1.43684	0.00505581	0.0669311	pyp2	tyrosine phosphatase Pyp2 [Source:PomBase;Acc:SPAC19D5.01]	-	-	-	-	GO:0005634//nucleus;GO:0005737//cytoplasm;GO:0005739//mitochondrion;GO:0005829//cytosol	GO:0004721//phosphoprotein phosphatase activity;GO:0004725//protein tyrosine phosphatase activity;GO:0005515//protein binding;GO:0016787//hydrolase activity;GO:0016791//phosphatase activity;GO:0033550//MAP kinase tyrosine phosphatase activity	GO:0006470//protein dephosphorylation;GO:0007049//cell cycle;GO:0010972//negative regulation of G2/M transition of mitotic cell cycle;GO:0016311//dephosphorylation;GO:0032873//negative regulation of stress-activated MAPK cascade;GO:0035335//peptidyl-tyrosine dephosphorylation;GO:0051301//cell division;GO:0071470//cellular response to osmotic stress;GO:1990264//peptidyl-tyrosine dephosphorylation …
SPBC1773.11c	2043	1209	1752	248	299	392	291	170	264	34.268	27.421	32.755	3.787	4.698	6.223	4.657	3.218	3.999	18.192	3.958	-2.20046	0.00510183	0.0673676	mug89	CDC50 domain protein, implicated in signal transduction (predicted) [Source:PomBase;Acc:SPBC1773.11c]	-	-	-	-	GO:0005770//late endosome;GO:0005783//endoplasmic reticulum;GO:0005789//endoplasmic reticulum membrane;GO:0005794//Golgi apparatus;GO:0005886//plasma membrane;GO:0016020//membrane;GO:0016021//integral component of membrane;GO:1990531//Lem3p-Dnf1p complex	-	GO:0045332//phospholipid translocation;GO:0051321//meiotic cell cycle
SPCC965.13	6851	4052	10156	1284	1148	1851	1479	751	977	74.474	59.561	123.055	12.707	11.691	19.044	15.339	9.213	9.591	50.0887	11.381	-2.13786	0.00519139	0.0683754	SPCC965.13	pyridoxal family transmembrane transporter (predicted) [Source:PomBase;Acc:SPCC965.13]	-	-	-	-	GO:0005783//endoplasmic reticulum;GO:0005794//Golgi apparatus;GO:0005887//integral component of plasma membrane;GO:0016020//membrane;GO:0016021//integral component of membrane;GO:0032153//cell division site;GO:0051286//cell tip	GO:0005215//transporter activity;GO:0022857//transmembrane transporter activity;GO:0031925//pyridoxal transmembrane transporter activity;GO:0031927//pyridoxamine transmembrane transporter activity;GO:0031928//pyridoxine transmembrane transporter activity	GO:0006855//drug transmembrane transport;GO:0055085//transmembrane transport;GO:1903090//pyridoxal transmembrane transport;GO:1903091//pyridoxamine transmembrane transport;GO:1903092//pyridoxine transmembrane transport
SPAC3G9.01	933	458	794	15	28	40	65	33	38	23.462	15.573	22.255	0.343	0.66	0.952	1.559	0.937	0.863	10.5408	1.11967	-3.23485	0.00521885	0.0685622	nsk1	Clp1-interacting, microtubule plus-end binding Nsk1 [Source:PomBase;Acc:SPAC3G9.01]	-	-	-	-	GO:0000775//chromosome, centromeric region;GO:0000776//kinetochore;GO:0000777//condensed chromosome kinetochore;GO:0000942//condensed nuclear chromosome outer kinetochore;GO:0005634//nucleus;GO:0005654//nucleoplasm;GO:0005694//chromosome;GO:0005730//nucleolus;GO:0005737//cytoplasm;GO:0005819//spindle;GO:0005856//cytoskeleton;GO:0044732//mitotic spindle pole body;GO:0044816//Nsk1-Dlc1 complex;GO:0…	GO:0051010//microtubule plus-end binding	GO:0051315//attachment of mitotic spindle microtubules to kinetochore;GO:0072766//centromere clustering at the nuclear envelope
SPAC1071.10c	121229	71905	106928	66693	61541	100120	50647	34025	41895	1250.99	1003.34	1229.88	626.571	594.93	977.825	498.638	396.247	390.399	947.257	428.428	-1.1447	0.00525741	0.0688934	pma1	P-type proton ATPase, P3-type Pma1 [Source:PomBase;Acc:SPAC1071.10c]	Metabolism	Energy metabolism	ko00190//Oxidative phosphorylation	K01535	GO:0005737//cytoplasm;GO:0005794//Golgi apparatus;GO:0005886//plasma membrane;GO:0005887//integral component of plasma membrane;GO:0016020//membrane;GO:0016021//integral component of membrane	GO:0000166//nucleotide binding;GO:0005524//ATP binding;GO:0008553//hydrogen-exporting ATPase activity, phosphorylative mechanism;GO:0016887//ATPase activity;GO:0046872//metal ion binding;GO:1901691//proton binding	GO:0006811//ion transport;GO:0051453//regulation of intracellular pH;GO:1902600//hydrogen ion transmembrane transport
SPBC1703.03c	1182	539	799	190	265	274	226	75	132	24.816	15.302	18.698	3.632	5.212	5.445	4.527	1.777	2.503	12.1842	2.93567	-2.05325	0.00528545	0.0689794	syo2	armadillo repeat protein, involved in nucleocytoplasmic transport Syo2 (predicted) [Source:PomBase;Acc:SPBC1703.03c]	-	-	-	-	GO:0005634//nucleus;GO:0005737//cytoplasm;GO:0005829//cytosol	GO:0003674//molecular_function;GO:0005515//protein binding;GO:0051082//unfolded protein binding	GO:0006606//protein import into nucleus;GO:0042273//ribosomal large subunit biogenesis
SPCC553.09c	1660	945	1634	185	157	185	185	135	172	32.834	25.275	36.024	3.331	2.909	3.463	3.491	3.013	3.072	17.306	3.192	-2.43874	0.00530471	0.0689794	spb70	DNA polymerase alpha B-subunit [Source:PomBase;Acc:SPCC553.09c]	Metabolism;Metabolism;Metabolism;Genetic Information Processing	Global and overview maps;Nucleotide metabolism;Nucleotide metabolism;Replication and repair	ko01100//Metabolic pathways;ko00230//Purine metabolism;ko00240//Pyrimidine metabolism;ko03030//DNA replication	K02321;K02321;K02321;K02321	GO:0000790//nuclear chromatin;GO:0005634//nucleus;GO:0005658//alpha DNA polymerase:primase complex;GO:0005829//cytosol	GO:0003677//DNA binding;GO:0003887//DNA-directed DNA polymerase activity;GO:0005515//protein binding;GO:0046982//protein heterodimerization activity	GO:0006260//DNA replication;GO:0006270//DNA replication initiation;GO:0071897//DNA biosynthetic process;GO:1902975//mitotic DNA replication initiation;GO:1902981//synthesis of RNA primer involved in mitotic DNA replication
SPAC890.04c	3751	1766	2253	589	640	780	648	272	439	77.982	49.648	52.207	11.148	12.465	15.347	12.857	6.382	8.242	36.4662	9.16033	-1.99309	0.00531693	0.0689794	SPAC890.04c	ribosome biogenesis protein Ytm1 (predicted) [Source:PomBase;Acc:SPAC890.04c]	-	-	-	-	GO:0000790//nuclear chromatin;GO:0005634//nucleus;GO:0005654//nucleoplasm;GO:0005730//nucleolus;GO:0030687//preribosome, large subunit precursor;GO:0070545//PeBoW complex	GO:0003674//molecular_function;GO:0005515//protein binding;GO:0043021//ribonucleoprotein complex binding	GO:0000463//maturation of LSU-rRNA from tricistronic rRNA transcript (SSU-rRNA, 5.8S rRNA, LSU-rRNA);GO:0000466//maturation of 5.8S rRNA from tricistronic rRNA transcript (SSU-rRNA, 5.8S rRNA, LSU-rRNA);GO:0006364//rRNA processing;GO:0042254//ribosome biogenesis;GO:0042273//ribosomal large subunit biogenesis
SPBC409.11	589	264	328	25	35	28	43	18	28	15.635	9.476	9.704	0.604	0.87	0.703	1.089	0.539	0.671	6.16533	0.766333	-3.00813	0.00531959	0.0689794	meu18	Schizosaccharomyces specific protein Meu18 [Source:PomBase;Acc:SPBC409.11]	-	-	-	-	GO:0005635//nuclear envelope;GO:0005737//cytoplasm	GO:0003674//molecular_function	GO:0008150//biological_process;GO:0051321//meiotic cell cycle
SPBC1773.12	106	63	110	10	11	31	5	5	11	2.149	1.727	2.486	0.185	0.209	0.595	0.097	0.114	0.201	1.22517	0.137333	-3.15722	0.00534331	0.0689794	SPBC1773.12	transcription factor, zf-fungal binuclear cluster type (predicted) [Source:PomBase;Acc:SPBC1773.12]	-	-	-	-	GO:0000228//nuclear chromosome;GO:0005634//nucleus;GO:0005730//nucleolus;GO:0016020//membrane;GO:0016021//integral component of membrane;GO:0031965//nuclear membrane	GO:0000978//RNA polymerase II core promoter proximal region sequence-specific DNA binding;GO:0000981//RNA polymerase II transcription factor activity, sequence-specific DNA binding;GO:0003677//DNA binding;GO:0008270//zinc ion binding;GO:0046872//metal ion binding	GO:0006351//transcription, DNA-templated;GO:0006355//regulation of transcription, DNA-templated;GO:0006357//regulation of transcription from RNA polymerase II promoter
SPAC823.11	2549	1381	2864	148	139	231	272	154	198	60.216	44.114	75.412	3.183	3.076	5.165	6.13	4.106	4.224	31.861	4.82	-2.72469	0.00534414	0.0689794	sgp1	sphingosine-1-phosphate phosphatase [Source:PomBase;Acc:SPAC823.11]	-	-	-	-	GO:0005783//endoplasmic reticulum;GO:0005789//endoplasmic reticulum membrane;GO:0016020//membrane;GO:0016021//integral component of membrane	GO:0016787//hydrolase activity;GO:0042392//sphingosine-1-phosphate phosphatase activity	GO:0006629//lipid metabolic process;GO:0006665//sphingolipid metabolic process;GO:0016311//dephosphorylation;GO:0030148//sphingolipid biosynthetic process
SPCC18.05c	5811	3700	4252	2602	2365	4292	2312	1208	1452	159.124	137.001	129.778	64.868	60.669	111.233	60.402	37.331	35.904	110.445	44.5457	-1.30998	0.00543718	0.0700054	SPCC18.05c	notchless-like protein (predicted) [Source:PomBase;Acc:SPCC18.05c]	-	-	-	-	GO:0005634//nucleus;GO:0005730//nucleolus;GO:0032991//macromolecular complex	GO:0003674//molecular_function;GO:0005515//protein binding	GO:0000027//ribosomal large subunit assembly;GO:0042254//ribosome biogenesis
SPAC637.11	110	33	78	0	0	0	0	0	0	1.956	0.794	1.547	0	0	0	0	0	0	0.716167	0.001	-9.48415	0.00547704	0.0702306	rpm2	mitochondrial ATP-dependent RNA helicase Rpm2 [Source:PomBase;Acc:SPAC637.11]	-	-	-	-	GO:0005739//mitochondrion;GO:0005759//mitochondrial matrix;GO:0045025//mitochondrial degradosome	GO:0000166//nucleotide binding;GO:0003723//RNA binding;GO:0003724//RNA helicase activity;GO:0004386//helicase activity;GO:0005524//ATP binding;GO:0016787//hydrolase activity;GO:0016817//hydrolase activity, acting on acid anhydrides	GO:0000965//mitochondrial RNA 3'-end processing;GO:0006401//RNA catabolic process
SPAPB24D3.10c	453	220	456	210	178	257	810	631	804	5.11	3.355	5.733	2.156	1.881	2.744	8.717	8.032	8.189	3.4965	8.31267	1.2494	0.00548188	0.0702306	agl1	maltose alpha-glucosidase Agl1 [Source:PomBase;Acc:SPAPB24D3.10c]	Metabolism;Metabolism;Metabolism	Global and overview maps;Carbohydrate metabolism;Carbohydrate metabolism	ko01100//Metabolic pathways;ko00500//Starch and sucrose metabolism;ko00052//Galactose metabolism	K01187;K01187;K01187	GO:0005576//extracellular region	GO:0003824//catalytic activity;GO:0004553//hydrolase activity, hydrolyzing O-glycosyl compounds;GO:0004558//alpha-1,4-glucosidase activity;GO:0016787//hydrolase activity;GO:0016798//hydrolase activity, acting on glycosyl bonds;GO:0030246//carbohydrate binding;GO:0032450//maltose alpha-glucosidase activity;GO:0044654//starch alpha-glucosidase activity;GO:0090599//alpha-glucosidase activity	GO:0000025//maltose catabolic process;GO:0005975//carbohydrate metabolic process;GO:0008152//metabolic process
SPBC215.06c	453	253	249	37	62	78	67	3	11	24.622	18.594	15.085	1.831	3.157	4.012	3.474	0.184	0.54	11.2168	1.39933	-3.00285	0.00553915	0.0707115	SPBC215.06c	human LYAR homolog [Source:PomBase;Acc:SPBC215.06c]	-	-	-	-	GO:0005634//nucleus;GO:0005730//nucleolus	GO:0003677//DNA binding;GO:0003723//RNA binding;GO:0046872//metal ion binding	GO:0000122//negative regulation of transcription from RNA polymerase II promoter;GO:0006364//rRNA processing;GO:0008150//biological_process
SPAC1B3.13	5248	2741	4092	733	822	1302	981	376	645	91.229	64.436	79.282	11.601	13.387	21.426	16.271	7.377	10.125	46.8935	11.2577	-2.05848	0.00554681	0.0707115	nan1	U3 snoRNP-associated protein Nan1 (predicted) [Source:PomBase;Acc:SPAC1B3.13]	Genetic Information Processing	Translation	ko03008//Ribosome biogenesis in eukaryotes	K14552	GO:0005634//nucleus;GO:0005730//nucleolus;GO:0032040//small-subunit processome;GO:0034455//t-UTP complex	GO:0005515//protein binding;GO:0030515//snoRNA binding	GO:0006364//rRNA processing;GO:0030490//maturation of SSU-rRNA;GO:0042254//ribosome biogenesis
SPAC630.06c	1362	611	1008	159	122	167	147	57	152	19.302	11.697	15.924	2.054	1.619	2.24	1.985	0.911	1.939	8.806	1.61167	-2.44993	0.00557417	0.0708853	SPAC630.06c	conserved fungal protein [Source:PomBase;Acc:SPAC630.06c]	-	-	-	-	GO:0005634//nucleus;GO:0005730//nucleolus	GO:0003674//molecular_function	GO:0008150//biological_process
SPAC3C7.05c	506	278	517	185	124	216	1421	568	842	12.456	9.254	14.186	4.146	2.86	5.033	33.375	15.78	18.718	7.98917	22.6243	1.50176	0.00564357	0.0714947	mug191	alpha-1,6- mannanase (predicted) [Source:PomBase;Acc:SPAC3C7.05c]	-	-	-	-	GO:0005634//nucleus;GO:0005737//cytoplasm;GO:0005829//cytosol;GO:0031362//anchored component of external side of plasma membrane	GO:0003824//catalytic activity;GO:0008496//mannan endo-1,6-alpha-mannosidase activity	GO:0009272//fungal-type cell wall biogenesis;GO:0051321//meiotic cell cycle;GO:0051692//cellular oligosaccharide catabolic process
SPAC26A3.11	1612	1120	1580	713	719	633	412	302	542	51.001	47.91	55.717	20.548	21.298	18.957	12.446	10.778	15.481	35.9052	12.9017	-1.47663	0.00566894	0.0714947	SPAC26A3.11	omega-amidase (predicted) [Source:PomBase;Acc:SPAC26A3.11]	Metabolism	Amino acid metabolism	ko00250//Alanine, aspartate and glutamate metabolism	K13566	GO:0005739//mitochondrion	GO:0016787//hydrolase activity;GO:0050152//omega-amidase activity	GO:0006107//oxaloacetate metabolic process;GO:0006528//asparagine metabolic process;GO:0006541//glutamine metabolic process;GO:0006807//nitrogen compound metabolic process;GO:1990748//cellular detoxification
SPBC16H5.08c	17354	10262	13467	8282	8785	10869	7321	3605	4708	406.065	324.689	351.23	176.43	192.571	240.701	163.437	95.196	99.479	281.948	119.371	-1.23998	0.00566902	0.0714947	SPBC16H5.08c	ribosome biogenesis ATPase, Arb family ABCF2-like (predicted) [Source:PomBase;Acc:SPBC16H5.08c]	-	-	-	-	GO:0005737//cytoplasm;GO:0005829//cytosol	GO:0000166//nucleotide binding;GO:0005524//ATP binding;GO:0016887//ATPase activity	GO:0000056//ribosomal small subunit export from nucleus
SPAC186.06	121	0	50	12	1	12	421	249	411	7.631	0	3.515	0.689	0.059	0.716	25.333	17.723	23.408	2.10167	22.1547	3.398	0.00567748	0.0714947	SPAC186.06	ER unfolded protein response protein (predicted) [Source:PomBase;Acc:SPAC186.06]	-	-	-	-	GO:0005634//nucleus;GO:0005737//cytoplasm;GO:0005829//cytosol	GO:0003824//catalytic activity;GO:0016853//isomerase activity	GO:0008150//biological_process;GO:0009058//biosynthetic process
SPBC30D10.15	1174	435	678	51	78	87	124	20	51	33.137	16.602	21.33	1.311	2.062	2.324	3.339	0.637	1.3	12.7943	1.75867	-2.86295	0.00583409	0.0732881	SPBC30D10.15	snoRNP assembly factor Naf1 (predicted) [Source:PomBase;Acc:SPBC30D10.15]	-	-	-	-	GO:0005634//nucleus;GO:0005635//nuclear envelope;GO:0005654//nucleoplasm;GO:0005732//small nucleolar ribonucleoprotein complex	GO:0003723//RNA binding;GO:0030515//snoRNA binding	GO:0000493//box H/ACA snoRNP assembly;GO:0001522//pseudouridine synthesis;GO:0006364//rRNA processing;GO:0042254//ribosome biogenesis
SPAC3C7.08c	18604	10484	15135	5812	6667	8501	5876	3096	3821	251.336	191.52	227.906	71.485	84.378	108.695	75.738	47.203	46.615	155.887	56.5187	-1.4637	0.00585694	0.0733109	elf1	AAA family ATPase Elf1 [Source:PomBase;Acc:SPAC3C7.08c]	-	-	-	-	GO:0005634//nucleus;GO:0005737//cytoplasm;GO:0005829//cytosol;GO:0032991//macromolecular complex	GO:0000166//nucleotide binding;GO:0005524//ATP binding;GO:0016887//ATPase activity	GO:0016973//poly(A)+ mRNA export from nucleus;GO:0051028//mRNA transport
SPCC4E9.01c	202	125	65	34	32	17	19	7	12	3.001	2.511	1.076	0.46	0.445	0.239	0.269	0.117	0.161	1.28867	0.182333	-2.82123	0.0058771	0.0733109	rec11	meiotic cohesin complex subunit Rec11 [Source:PomBase;Acc:SPCC4E9.01c]	-	-	-	-	GO:0000785//chromatin;GO:0000790//nuclear chromatin;GO:0005634//nucleus;GO:0008278//cohesin complex;GO:0034991//nuclear meiotic cohesin complex	GO:0003682//chromatin binding;GO:0005515//protein binding	GO:0007062//sister chromatid cohesion;GO:0010789//meiotic sister chromatid cohesion involved in meiosis I;GO:0030999//linear element assembly;GO:0031619//homologous chromosome orientation involved in meiotic metaphase I plate congression;GO:0051177//meiotic sister chromatid cohesion;GO:0051321//meiotic cell cycle
SPBC244.02c	1559	473	853	41	44	78	134	29	41	42.221	17.321	25.749	1.011	1.116	1.999	3.462	0.886	1.003	14.9028	1.78367	-3.06267	0.00589032	0.0733109	utp6	U3 snoRNP-associated protein Utp6 (predicted) [Source:PomBase;Acc:SPBC244.02c]	Genetic Information Processing	Translation	ko03008//Ribosome biogenesis in eukaryotes	K14557	GO:0005634//nucleus;GO:0005730//nucleolus;GO:0005732//small nucleolar ribonucleoprotein complex;GO:0005829//cytosol;GO:0032040//small-subunit processome;GO:0032153//cell division site;GO:0034388//Pwp2p-containing subcomplex of 90S preribosome	GO:0005515//protein binding;GO:0030515//snoRNA binding	GO:0000462//maturation of SSU-rRNA from tricistronic rRNA transcript (SSU-rRNA, 5.8S rRNA, LSU-rRNA);GO:0006364//rRNA processing;GO:0006396//RNA processing;GO:0042254//ribosome biogenesis
SPAC821.07c	2380	1411	1986	241	248	359	316	183	252	42.847	34.365	39.866	3.953	4.183	6.122	5.431	3.719	4.104	21.8893	4.418	-2.30876	0.0058927	0.0733109	moc3	transcription factor Moc3 [Source:PomBase;Acc:SPAC821.07c]	-	-	-	-	GO:0005634//nucleus	GO:0000978//RNA polymerase II core promoter proximal region sequence-specific DNA binding;GO:0000981//RNA polymerase II transcription factor activity, sequence-specific DNA binding;GO:0003677//DNA binding;GO:0005515//protein binding;GO:0008270//zinc ion binding;GO:0046872//metal ion binding	GO:0006355//regulation of transcription, DNA-templated;GO:0006357//regulation of transcription from RNA polymerase II promoter;GO:0031139//positive regulation of conjugation with cellular fusion
SPAC3G9.06	7723	4160	6088	979	853	1228	1043	604	964	223.236	162.597	196.145	25.763	23.098	33.595	28.764	19.703	25.163	110.739	24.5433	-2.17376	0.00593745	0.07369	frs2	cytoplasmic phenylalanine-tRNA ligase alpha subunit Frs2 (predicted) [Source:PomBase;Acc:SPAC3G9.06]	Genetic Information Processing	Translation	ko00970//Aminoacyl-tRNA biosynthesis	K01889	GO:0005737//cytoplasm;GO:0005829//cytosol;GO:0009328//phenylalanine-tRNA ligase complex	GO:0000049//tRNA binding;GO:0000166//nucleotide binding;GO:0004812//aminoacyl-tRNA ligase activity;GO:0004826//phenylalanine-tRNA ligase activity;GO:0005524//ATP binding;GO:0016874//ligase activity	GO:0002181//cytoplasmic translation;GO:0006412//translation;GO:0006432//phenylalanyl-tRNA aminoacylation;GO:0043039//tRNA aminoacylation
SPBC3H7.14	1349	695	1024	76	68	93	140	43	87	33.905	23.619	28.686	1.739	1.601	2.212	3.357	1.22	1.975	15.2937	2.184	-2.80789	0.00596161	0.0738124	mug176	BRCT domain protein [Source:PomBase;Acc:SPBC3H7.14]	-	-	-	-	GO:0005634//nucleus;GO:0005737//cytoplasm;GO:0005829//cytosol	GO:0003674//molecular_function	GO:0008150//biological_process;GO:0051321//meiotic cell cycle
SPCC830.11c	754	422	507	85	88	101	107	28	64	26.806	20.292	20.096	2.752	2.932	3.399	3.63	1.127	2.055	12.7128	2.27067	-2.4851	0.0060044	0.0741644	fap7	nucleoside-triphosphatase involved in SSU-rRNA maturation Fap7 (predicted) [Source:PomBase;Acc:SPCC830.11c]	Metabolism;Metabolism;Metabolism;Metabolism;Genetic Information Processing	Global and overview maps;Global and overview maps;Global and overview maps;Nucleotide metabolism;Translation	ko01100//Metabolic pathways;ko01110//Biosynthesis of secondary metabolites;ko01130//Biosynthesis of antibiotics;ko00230//Purine metabolism;ko03008//Ribosome biogenesis in eukaryotes	K18532;K18532;K18532;K18532;K18532	GO:0005634//nucleus;GO:0005737//cytoplasm;GO:0005829//cytosol	GO:0000166//nucleotide binding;GO:0004017//adenylate kinase activity;GO:0005524//ATP binding;GO:0016301//kinase activity;GO:0016740//transferase activity;GO:0016887//ATPase activity	GO:0000462//maturation of SSU-rRNA from tricistronic rRNA transcript (SSU-rRNA, 5.8S rRNA, LSU-rRNA);GO:0006364//rRNA processing;GO:0016310//phosphorylation;GO:0042254//ribosome biogenesis;GO:0046940//nucleoside monophosphate phosphorylation
SPCC306.07c	810	387	599	75	66	134	126	29	38	28.331	18.303	23.352	2.388	2.163	4.436	4.205	1.145	1.2	13.1622	2.18333	-2.59179	0.00603542	0.0743696	SPCC306.07c	U3 snoRNP-associated protein Cic1/Utp30 family (predicted) [Source:PomBase;Acc:SPCC306.07c]	-	-	-	-	GO:0005634//nucleus;GO:0005730//nucleolus;GO:0030686//90S preribosome	GO:0003674//molecular_function;GO:0003723//RNA binding	GO:0000470//maturation of LSU-rRNA;GO:0006364//rRNA processing;GO:0042254//ribosome biogenesis;GO:0042273//ribosomal large subunit biogenesis
SPAC1687.11	4119	1110	1747	104	77	191	351	38	88	73.432	26.758	34.715	1.688	1.286	3.223	5.97	0.765	1.417	23.517	2.71733	-3.11344	0.00610459	0.0750429	spb1	rRNA methyltransferase Spb1 (predicted) [Source:PomBase;Acc:SPAC1687.11]	-	-	-	-	GO:0005634//nucleus;GO:0005730//nucleolus;GO:0030687//preribosome, large subunit precursor	GO:0008168//methyltransferase activity;GO:0008649//rRNA methyltransferase activity;GO:0008650//rRNA (uridine-2'-O-)-methyltransferase activity;GO:0016435//rRNA (guanine) methyltransferase activity;GO:0016740//transferase activity;GO:0070039//rRNA (guanosine-2'-O-)-methyltransferase activity	GO:0000453//enzyme-directed rRNA 2'-O-methylation;GO:0000463//maturation of LSU-rRNA from tricistronic rRNA transcript (SSU-rRNA, 5.8S rRNA, LSU-rRNA);GO:0000466//maturation of 5.8S rRNA from tricistronic rRNA transcript (SSU-rRNA, 5.8S rRNA, LSU-rRNA);GO:0001510//RNA methylation;GO:0006364//rRNA processing;GO:0031167//rRNA methylation;GO:0032259//methylation;GO:0042254//ribosome biogenesis
SPCC4G3.17	3565	2267	3097	1096	1039	1017	949	474	662	137.425	118.168	133.068	38.464	37.521	37.104	34.902	20.621	23.044	83.625	26.189	-1.67497	0.00613432	0.0752292	hdd1	HD domain protein (predicted) [Source:PomBase;Acc:SPCC4G3.17]	-	-	-	-	GO:0005634//nucleus;GO:0005737//cytoplasm;GO:0005829//cytosol	GO:0050484//GMP 5'-nucleotidase activity	GO:0006220//pyrimidine nucleotide metabolic process;GO:0016311//dephosphorylation
SPAC3G9.13c	1323	545	1190	103	76	144	149	65	97	9.669	5.387	9.691	0.688	0.522	0.998	1.041	0.538	0.64	4.4925	0.739667	-2.60257	0.00616666	0.0753378	msw1	mitochondrial tryptophan-tRNA ligase Msw1 (predicted) [Source:PomBase;Acc:SPAC3G9.13c]	Genetic Information Processing	Translation	ko00970//Aminoacyl-tRNA biosynthesis	K01867	GO:0005739//mitochondrion;GO:0005759//mitochondrial matrix;GO:0005829//cytosol	GO:0000166//nucleotide binding;GO:0004812//aminoacyl-tRNA ligase activity;GO:0004830//tryptophan-tRNA ligase activity;GO:0005524//ATP binding;GO:0016874//ligase activity	GO:0006412//translation;GO:0006418//tRNA aminoacylation for protein translation;GO:0006436//tryptophanyl-tRNA aminoacylation;GO:0032543//mitochondrial translation;GO:0070183//mitochondrial tryptophanyl-tRNA aminoacylation
SPAC4G8.12c	970	401	680	47	33	44	94	27	32	17.352	9.7	13.559	0.765	0.553	0.745	1.604	0.545	0.517	7.11233	0.888667	-3.00061	0.00618494	0.0753378	SPAC4G8.12c	alpha-1,2-mannosyltransferase (predicted) [Source:PomBase;Acc:SPAC4G8.12c]	Metabolism	Glycan biosynthesis and metabolism	ko00563//Glycosylphosphatidylinositol (GPI)-anchor biosynthesis	K08098	GO:0005783//endoplasmic reticulum;GO:0005789//endoplasmic reticulum membrane;GO:0016020//membrane;GO:0016021//integral component of membrane;GO:0030176//integral component of endoplasmic reticulum membrane	GO:0000026//alpha-1,2-mannosyltransferase activity;GO:0000030//mannosyltransferase activity;GO:0016740//transferase activity;GO:0016757//transferase activity, transferring glycosyl groups	GO:0006506//GPI anchor biosynthetic process;GO:0097502//mannosylation
SPBC106.09	535	194	332	241	107	88	1289	546	706	4.897	2.401	3.387	2.008	0.917	0.762	11.256	5.64	5.835	2.39533	7.577	1.6614	0.00618695	0.0753378	cut4	anaphase-promoting complex, platform subcomplex scaffold subunit Apc1 [Source:PomBase;Acc:SPBC106.09]	Cellular Processes;Cellular Processes;Genetic Information Processing	Cell growth and death;Cell growth and death;Folding, sorting and degradation	ko04111//Cell cycle - yeast;ko04113//Meiosis - yeast;ko04120//Ubiquitin mediated proteolysis	K03348;K03348;K03348	GO:0005634//nucleus;GO:0005680//anaphase-promoting complex;GO:0005829//cytosol;GO:0031618//nuclear pericentric heterochromatin	GO:0070628//proteasome binding	GO:0007049//cell cycle;GO:0007091//metaphase/anaphase transition of mitotic cell cycle;GO:0031145//anaphase-promoting complex-dependent proteasomal ubiquitin-dependent protein catabolic process;GO:0045842//positive regulation of mitotic metaphase/anaphase transition;GO:0051301//cell division;GO:0070647//protein modification by small protein conjugation or removal;GO:0070979//protein K11-linked ub…
SPCC584.04	13964	7983	11416	6754	6601	8482	5221	3195	4472	257.988	199.433	235.087	113.604	114.249	148.314	92.03	66.616	74.609	178.113	77.7517	-1.19584	0.00623171	0.0757042	sup35	translation release factor class II eRF3 [Source:PomBase;Acc:SPCC584.04]	Genetic Information Processing	Translation	ko03015//mRNA surveillance pathway	K03267	GO:0005737//cytoplasm;GO:0005829//cytosol;GO:0018444//translation release factor complex	GO:0000166//nucleotide binding;GO:0000287//magnesium ion binding;GO:0003747//translation release factor activity;GO:0003924//GTPase activity;GO:0005085//guanyl-nucleotide exchange factor activity;GO:0005515//protein binding;GO:0005525//GTP binding;GO:0008022//protein C-terminus binding;GO:0019003//GDP binding	GO:0000288//nuclear-transcribed mRNA catabolic process, deadenylation-dependent decay;GO:0002184//cytoplasmic translational termination;GO:0006412//translation;GO:0006415//translational termination
SPAC26A3.01	13056	9329	13080	12246	10776	10288	23290	17153	21249	281.045	271.545	313.833	239.995	217.309	209.599	478.32	416.702	413.05	255.554	436.024	0.770777	0.00626834	0.0759706	sxa1	aspartic protease Sxa1 [Source:PomBase;Acc:SPAC26A3.01]	-	-	-	-	GO:0005783//endoplasmic reticulum;GO:0005886//plasma membrane;GO:0031362//anchored component of external side of plasma membrane	GO:0004190//aspartic-type endopeptidase activity;GO:0008233//peptidase activity;GO:0016787//hydrolase activity	GO:0006508//proteolysis
SPCC622.19	185	76	204	14	7	21	11	0	11	4.973	2.752	6.104	0.34	0.181	0.53	0.29	0	0.268	2.48	0.186	-3.73697	0.00632194	0.0764407	jmj4	Jmj4 protein (predicted) [Source:PomBase;Acc:SPCC622.19]	-	-	-	-	GO:0000790//nuclear chromatin;GO:0005634//nucleus	GO:0016706//oxidoreductase activity, acting on paired donors, with incorporation or reduction of molecular oxygen, 2-oxoglutarate as one donor, and incorporation of one atom each of oxygen into both donors;GO:0032452//histone demethylase activity	GO:0006338//chromatin remodeling;GO:0016577//histone demethylation;GO:0051321//meiotic cell cycle;GO:0055114//oxidation-reduction process
SPAC144.12	4582	2605	3567	630	495	790	644	388	576	70.096	53.896	60.822	8.772	7.101	11.434	9.403	6.702	7.963	35.3535	8.02267	-2.1397	0.00633963	0.0764755	rki1	ribose 5-phosphate isomerase Rki1 (predicted) [Source:PomBase;Acc:SPAC144.12]	Metabolism;Metabolism;Metabolism;Metabolism;Metabolism;Metabolism	Global and overview maps;Global and overview maps;Global and overview maps;Global and overview maps;Global and overview maps;Carbohydrate metabolism	ko01100//Metabolic pathways;ko01110//Biosynthesis of secondary metabolites;ko01130//Biosynthesis of antibiotics;ko01230//Biosynthesis of amino acids;ko01200//Carbon metabolism;ko00030//Pentose phosphate pathway	K01807;K01807;K01807;K01807;K01807;K01807	GO:0005737//cytoplasm;GO:0043231//intracellular membrane-bounded organelle	GO:0004751//ribose-5-phosphate isomerase activity;GO:0016853//isomerase activity	GO:0006014//D-ribose metabolic process;GO:0006098//pentose-phosphate shunt;GO:0009052//pentose-phosphate shunt, non-oxidative branch
SPCC550.15c	5367	2485	3838	757	635	925	958	297	492	129.59	81.141	103.289	16.642	14.365	21.14	22.071	8.094	10.728	61.0278	13.631	-2.16258	0.00636795	0.076638	SPCC550.15c	ribosome biogenesis protein (predicted) [Source:PomBase;Acc:SPCC550.15c]	-	-	-	-	GO:0005737//cytoplasm;GO:0005829//cytosol;GO:0030687//preribosome, large subunit precursor	GO:0003676//nucleic acid binding;GO:0008270//zinc ion binding;GO:0046872//metal ion binding	GO:0006913//nucleocytoplasmic transport;GO:0042254//ribosome biogenesis;GO:0042273//ribosomal large subunit biogenesis
SPAC22G7.06c	16738	7899	9154	6205	3524	7816	4155	2543	3210	112.689	71.91	68.693	38.033	22.226	49.803	26.689	19.322	19.516	60.559	21.8423	-1.47121	0.00640148	0.0768624	ura1	carbamoyl-phosphate synthase (glutamine hydrolyzing), aspartate carbamoyltransferase Ura1 [Source:PomBase;Acc:SPAC22G7.06c]	Metabolism;Metabolism;Metabolism	Global and overview maps;Nucleotide metabolism;Amino acid metabolism	ko01100//Metabolic pathways;ko00240//Pyrimidine metabolism;ko00250//Alanine, aspartate and glutamate metabolism	K11541;K11541;K11541	GO:0005737//cytoplasm;GO:0005829//cytosol	GO:0000166//nucleotide binding;GO:0003824//catalytic activity;GO:0003922//GMP synthase (glutamine-hydrolyzing) activity;GO:0004070//aspartate carbamoyltransferase activity;GO:0004088//carbamoyl-phosphate synthase (glutamine-hydrolyzing) activity;GO:0004151//dihydroorotase activity;GO:0005524//ATP binding;GO:0016597//amino acid binding;GO:0016740//transferase activity;GO:0016743//carboxyl- or carb…	GO:0006177//GMP biosynthetic process;GO:0006207//'de novo' pyrimidine nucleobase biosynthetic process;GO:0006221//pyrimidine nucleotide biosynthetic process;GO:0006228//UTP biosynthetic process;GO:0006520//cellular amino acid metabolic process;GO:0006541//glutamine metabolic process;GO:0006807//nitrogen compound metabolic process;GO:0008152//metabolic process;GO:0019240//citrulline biosynthetic p…
SPBC24C6.10c	826	363	627	30	22	29	76	15	27	23.272	13.829	19.69	0.77	0.581	0.773	2.043	0.477	0.687	9.81917	1.069	-3.19934	0.00641892	0.0768678	dip1	WISH/DIP/SPIN90 ortholog, endocytosis protein Dip1 [Source:PomBase;Acc:SPBC24C6.10c]	-	-	-	-	GO:0005634//nucleus;GO:0005737//cytoplasm;GO:0030428//cell septum;GO:0030479//actin cortical patch;GO:0032153//cell division site;GO:0043332//mating projection tip;GO:0051286//cell tip	GO:0071933//Arp2/3 complex binding	GO:0000147//actin cortical patch assembly;GO:0006897//endocytosis;GO:0044379//protein localization to actin cortical patch;GO:0044397//actin cortical patch internalization;GO:0051666//actin cortical patch localization;GO:2000601//positive regulation of Arp2/3 complex-mediated actin nucleation
SPBC651.01c	11965	6866	8620	5795	9159	12049	5823	2687	3745	252.565	195.976	202.811	111.367	181.118	240.715	117.271	64.01	71.386	197.425	84.2223	-1.22903	0.00643171	0.0768678	nog1	GTP binding protein Nog1 (predicted) [Source:PomBase;Acc:SPBC651.01c]	Genetic Information Processing	Translation	ko03008//Ribosome biogenesis in eukaryotes	K06943	GO:0005634//nucleus;GO:0005730//nucleolus;GO:0072686//mitotic spindle	GO:0000166//nucleotide binding;GO:0005525//GTP binding	GO:0000054//ribosomal subunit export from nucleus;GO:0042254//ribosome biogenesis
SPBC106.20	1311	635	783	69	65	108	132	54	72	25.384	16.625	16.898	1.216	1.179	1.979	2.438	1.18	1.259	10.5468	1.62567	-2.69771	0.00648193	0.0772412	exo70	exocyst complex subunit Exo70 [Source:PomBase;Acc:SPBC106.20]	-	-	-	-	GO:0000145//exocyst;GO:0005634//nucleus;GO:0005829//cytosol;GO:0032153//cell division site;GO:0051286//cell tip	GO:0005515//protein binding;GO:0005546//phosphatidylinositol-4,5-bisphosphate binding	GO:0006886//intracellular protein transport;GO:0006887//exocytosis;GO:0015031//protein transport;GO:0090522//vesicle tethering involved in exocytosis
SPBC25D12.03c	1591	748	1399	132	99	200	206	61	131	30.741	19.543	30.13	2.322	1.792	3.657	3.798	1.33	2.286	14.6975	2.47133	-2.57221	0.0065038	0.0772412	mcm7	MCM complex subunit Mcm7 [Source:PomBase;Acc:SPBC25D12.03c]	Cellular Processes;Cellular Processes;Genetic Information Processing	Cell growth and death;Cell growth and death;Replication and repair	ko04111//Cell cycle - yeast;ko04113//Meiosis - yeast;ko03030//DNA replication	K02210;K02210;K02210	GO:0000790//nuclear chromatin;GO:0005634//nucleus;GO:0005656//nuclear pre-replicative complex;GO:0031261//DNA replication preinitiation complex;GO:0042555//MCM complex;GO:0043596//nuclear replication fork;GO:0097373//MCM core complex	GO:0000166//nucleotide binding;GO:0003677//DNA binding;GO:0003678//DNA helicase activity;GO:0003688//DNA replication origin binding;GO:0003697//single-stranded DNA binding;GO:0003727//single-stranded RNA binding;GO:0004386//helicase activity;GO:0005515//protein binding;GO:0005524//ATP binding;GO:0016787//hydrolase activity;GO:0016887//ATPase activity;GO:0033679//3'-5' DNA/RNA helicase activity;GO…	GO:0000727//double-strand break repair via break-induced replication;GO:0006260//DNA replication;GO:0006267//pre-replicative complex assembly involved in nuclear cell cycle DNA replication;GO:0006268//DNA unwinding involved in DNA replication;GO:0006270//DNA replication initiation;GO:0006271//DNA strand elongation involved in DNA replication;GO:0007049//cell cycle;GO:1902975//mitotic DNA replicat…
SPAC10F6.10	300	38	96	0	3	0	4	0	0	8.193	1.395	2.915	0	0.065	0	0.096	0	0	2.09467	0.032	-6.0325	0.00651387	0.0772412	rio1	protein kinase, RIO family Rio1 (predicted) [Source:PomBase;Acc:SPAC10F6.10]	Genetic Information Processing	Translation	ko03008//Ribosome biogenesis in eukaryotes	K07178	GO:0005634//nucleus;GO:0005737//cytoplasm;GO:0005829//cytosol;GO:0030688//preribosome, small subunit precursor	GO:0000166//nucleotide binding;GO:0004674//protein serine/threonine kinase activity;GO:0005524//ATP binding;GO:0016301//kinase activity;GO:0016740//transferase activity;GO:0016787//hydrolase activity;GO:0046872//metal ion binding	GO:0000462//maturation of SSU-rRNA from tricistronic rRNA transcript (SSU-rRNA, 5.8S rRNA, LSU-rRNA);GO:0006468//protein phosphorylation;GO:0016310//phosphorylation;GO:0030490//maturation of SSU-rRNA;GO:0042254//ribosome biogenesis
SPAPB1E7.11c	596	192	304	14	37	10	43	11	13	12.749	5.554	7.248	0.264	0.732	0.192	0.882	0.261	0.258	4.4565	0.467	-3.25442	0.00652279	0.0772412	SPAPB1E7.11c	Schizosaccharomyces specific protein [Source:PomBase;Acc:SPAPB1E7.11c]	-	-	-	-	GO:0005739//mitochondrion;GO:0005759//mitochondrial matrix	GO:0005515//protein binding	GO:0070131//positive regulation of mitochondrial translation
SPBC30B4.03c	2311	1370	2134	527	451	503	438	247	394	58.523	46.912	60.234	12.15	10.699	12.055	10.582	7.059	9.01	33.4288	8.88367	-1.91187	0.00659507	0.0779184	adn1	adhesion defective protein [Source:PomBase;Acc:SPBC30B4.03c]	-	-	-	-	GO:0005634//nucleus;GO:0005667//transcription factor complex;GO:0005737//cytoplasm	GO:0001102//RNA polymerase II activating transcription factor binding;GO:0003714//transcription corepressor activity	GO:0000122//negative regulation of transcription from RNA polymerase II promoter;GO:0006355//regulation of transcription, DNA-templated;GO:0007155//cell adhesion;GO:0007275//multicellular organism development;GO:0045892//negative regulation of transcription, DNA-templated;GO:0045944//positive regulation of transcription from RNA polymerase II promoter
SPAC1399.03	4585	3056	3999	3299	3327	3077	2419	1423	1672	102.762	92.617	99.901	67.316	69.856	65.27	51.727	35.993	33.84	82.9537	40.52	-1.03367	0.00662325	0.0780419	fur4	uracil permease [Source:PomBase;Acc:SPAC1399.03]	-	-	-	-	GO:0000139//Golgi membrane;GO:0000324//fungal-type vacuole;GO:0005783//endoplasmic reticulum;GO:0005794//Golgi apparatus;GO:0005886//plasma membrane;GO:0016020//membrane;GO:0016021//integral component of membrane;GO:0044853//plasma membrane raft	GO:0015205//nucleobase transmembrane transporter activity;GO:0015210//uracil transmembrane transporter activity;GO:0015505//uracil:cation symporter activity;GO:0022857//transmembrane transporter activity	GO:0055085//transmembrane transport;GO:0098721//uracil import across plasma membrane
SPBC1773.03c	742	508	917	337	406	352	1436	1182	1305	14.852	13.749	20.459	6.141	7.613	6.668	27.423	26.7	23.588	11.5803	25.9037	1.16148	0.00664609	0.0780419	SPBC1773.03c	aminotransferase class-III, possible transaminase, unknown specificity [Source:PomBase;Acc:SPBC1773.03c]	-	-	-	-	GO:0005737//cytoplasm;GO:0005829//cytosol	GO:0003824//catalytic activity;GO:0008483//transaminase activity;GO:0016740//transferase activity;GO:0030170//pyridoxal phosphate binding	GO:0008150//biological_process
SPBC14C8.06	7331	5527	6861	9396	8994	9500	15994	13198	15565	249.509	254.362	260.277	291.144	286.767	306.012	519.354	506.932	478.377	274.678	501.554	0.868662	0.00665475	0.0780419	arc1	ARP2/3 actin-organizing complex subunit Sop2 [Source:PomBase;Acc:SPBC14C8.06]	Cellular Processes	Transport and catabolism	ko04144//Endocytosis	K05757	GO:0005737//cytoplasm;GO:0005829//cytosol;GO:0005856//cytoskeleton;GO:0005885//Arp2/3 protein complex;GO:0015629//actin cytoskeleton;GO:0030479//actin cortical patch;GO:0032153//cell division site;GO:0051286//cell tip	GO:0003779//actin binding;GO:0005515//protein binding;GO:0051015//actin filament binding	GO:0000147//actin cortical patch assembly;GO:0000281//mitotic cytokinesis;GO:0006897//endocytosis;GO:0030833//regulation of actin filament polymerization;GO:0034314//Arp2/3 complex-mediated actin nucleation
SPCC1442.03	1092	549	891	35	51	60	105	33	60	23.88	16.234	21.718	0.697	1.045	1.242	2.191	0.814	1.189	10.8027	1.398	-2.94995	0.00666676	0.0780419	mme1	mitochondrial magnesium ion transmembrane transporter Mme1 (predicted) [Source:PomBase;Acc:SPCC1442.03]	-	-	-	-	GO:0005739//mitochondrion;GO:0005743//mitochondrial inner membrane;GO:0016020//membrane;GO:0016021//integral component of membrane	GO:0015095//magnesium ion transmembrane transporter activity	GO:1990616//magnesium ion export from mitochondrion
SPCC645.09	377	278	375	156	87	123	84	67	61	19.868	19.811	22.028	7.485	4.295	6.135	4.224	3.985	2.903	13.2703	3.704	-1.84105	0.0066811	0.0780419	mrpl37	mitochondrial ribosomal protein subunit L37 (predicted) [Source:PomBase;Acc:SPCC645.09]	-	-	-	-	GO:0005739//mitochondrion;GO:0005762//mitochondrial large ribosomal subunit;GO:0005840//ribosome	GO:0003735//structural constituent of ribosome	GO:0032543//mitochondrial translation
SPCC24B10.04	1128	648	998	198	153	194	188	96	132	39.75	30.878	39.2	6.352	5.051	6.47	6.321	3.818	4.2	21.2835	4.77967	-2.15475	0.00671396	0.0782487	SPCC24B10.04	Schizosaccharomyces specific protein [Source:PomBase;Acc:SPCC24B10.04]	-	-	-	-	GO:0005739//mitochondrion	GO:0003674//molecular_function	GO:0008150//biological_process
SPBC1289.16c	1520	715	1230	153	153	176	194	93	142	27.057	17.21	24.404	2.48	2.551	2.965	3.295	1.868	2.283	12.7778	2.482	-2.36407	0.00673072	0.0782674	cao2	copper amine oxidase-like protein Cao2 [Source:PomBase;Acc:SPBC1289.16c]	Metabolism;Metabolism;Metabolism;Metabolism;Metabolism;Metabolism	Global and overview maps;Global and overview maps;Amino acid metabolism;Amino acid metabolism;Amino acid metabolism;Metabolism of other amino acids	ko01100//Metabolic pathways;ko01110//Biosynthesis of secondary metabolites;ko00260//Glycine, serine and threonine metabolism;ko00350//Tyrosine metabolism;ko00360//Phenylalanine metabolism;ko00410//beta-Alanine metabolism	K00276;K00276;K00276;K00276;K00276;K00276	GO:0005737//cytoplasm;GO:0005829//cytosol	GO:0005507//copper ion binding;GO:0008131//primary amine oxidase activity;GO:0016491//oxidoreductase activity;GO:0046872//metal ion binding;GO:0048038//quinone binding;GO:0052593//tryptamine:oxygen oxidoreductase (deaminating) activity;GO:0052594//aminoacetone:oxygen oxidoreductase(deaminating) activity;GO:0052595//aliphatic-amine oxidase activity;GO:0052596//phenethylamine:oxygen oxidoreductase …	GO:0009308//amine metabolic process;GO:0055114//oxidation-reduction process;GO:0071941//nitrogen cycle metabolic process;GO:1990748//cellular detoxification
SPAC23D3.09	836	440	621	128	173	187	107	78	141	13.38	9.521	11.079	1.861	2.592	2.825	1.638	1.415	2.035	6.87633	1.696	-2.0195	0.00675747	0.0783434	arp42	SWI/SNF and RSC complex subunit Arp42 [Source:PomBase;Acc:SPAC23D3.09]	-	-	-	-	GO:0005634//nucleus;GO:0005737//cytoplasm;GO:0005829//cytosol;GO:0016514//SWI/SNF complex;GO:0016586//RSC complex;GO:0031011//Ino80 complex;GO:0035267//NuA4 histone acetyltransferase complex	GO:0003674//molecular_function;GO:0003682//chromatin binding	GO:0006325//chromatin organization;GO:0006338//chromatin remodeling;GO:0006357//regulation of transcription from RNA polymerase II promoter;GO:0043044//ATP-dependent chromatin remodeling;GO:0043967//histone H4 acetylation
SPBC2A9.06c	975	557	722	148	104	132	142	69	93	46.75	36.114	38.587	6.461	4.672	5.99	6.496	3.734	4.027	23.0957	4.75233	-2.28091	0.00679155	0.0783434	nus1	di-trans,poly-cis-decaprenylcistransferase Nus1 [Source:PomBase;Acc:SPBC2A9.06c]	Metabolism;Metabolism	Global and overview maps;Metabolism of terpenoids and polyketides	ko01110//Biosynthesis of secondary metabolites;ko00900//Terpenoid backbone biosynthesis	K19177;K19177	GO:0005783//endoplasmic reticulum;GO:0005789//endoplasmic reticulum membrane;GO:0016020//membrane;GO:0016021//integral component of membrane;GO:1904423//dehydrodolichyl diphosphate synthase complex	GO:0016740//transferase activity;GO:0016765//transferase activity, transferring alkyl or aryl (other than methyl) groups;GO:0045547//dehydrodolichyl diphosphate synthase activity	GO:0001525//angiogenesis;GO:0006486//protein glycosylation;GO:0019408//dolichol biosynthetic process
SPAC1527.03	1505	595	965	53	44	86	135	26	75	28.161	15.055	20.126	0.903	0.771	1.523	2.41	0.549	1.267	11.0898	1.40867	-2.97684	0.00680317	0.0783434	SPAC1527.03	RNA-binding protein (predicted) [Source:PomBase;Acc:SPAC1527.03]	-	-	-	-	GO:0005737//cytoplasm;GO:0005829//cytosol;GO:0005844//polysome	GO:0003723//RNA binding	GO:0002181//cytoplasmic translation
SPCC4B3.11c	136	133	133	28	32	46	29	12	8	14.235	18.851	15.501	2.66	3.118	4.611	2.899	1.439	0.739	9.82933	1.69233	-2.53808	0.00680653	0.0783434	fra3	mitochondrial transcriptional repressor protein BolA domain (predicted) [Source:PomBase;Acc:SPCC4B3.11c]	-	-	-	-	GO:0005739//mitochondrion	GO:0003674//molecular_function	-
SPBC17D11.08	649	391	715	320	232	312	1350	803	1189	17.296	14.09	21.239	7.764	5.792	7.87	34.326	24.151	28.614	12.3418	29.0303	1.234	0.00682501	0.0783434	SPBC17D11.08	WD repeat protein, DDB1 and CUL4-associated factor 7 (predicted) [Source:PomBase;Acc:SPBC17D11.08]	-	-	-	-	GO:0005634//nucleus;GO:0005737//cytoplasm;GO:0005794//Golgi apparatus;GO:0080008//Cul4-RING E3 ubiquitin ligase complex	GO:0003674//molecular_function;GO:0005515//protein binding	GO:1903463//regulation of mitotic cell cycle DNA replication
SPCC736.02	335	280	212	32	39	31	35	14	31	13.152	14.864	9.277	1.144	1.434	1.152	1.311	0.62	1.099	6.83717	1.01	-2.75904	0.0068283	0.0783434	SPCC736.02	Schizosaccharomyces specific protein [Source:PomBase;Acc:SPCC736.02]	-	-	-	-	GO:0005575//cellular_component	GO:0003674//molecular_function	GO:0008150//biological_process
SPAC926.05c	384	254	274	49	50	37	42	16	41	22.921	20.501	18.23	2.663	2.796	2.09	2.392	1.078	2.21	11.5335	1.89333	-2.60683	0.00685537	0.0784796	dph4	diphthamide biosynthesis protein Dph4 (predicted) [Source:PomBase;Acc:SPAC926.05c]	-	-	-	-	GO:0005634//nucleus;GO:0005737//cytoplasm;GO:0005829//cytosol	GO:0030544//Hsp70 protein binding;GO:0046872//metal ion binding	GO:0002098//tRNA wobble uridine modification;GO:0017183//peptidyl-diphthamide biosynthetic process from peptidyl-histidine
SPAC23C4.15	1927	1140	1683	307	341	448	422	135	220	93.257	74.601	90.784	13.526	15.46	20.52	19.485	7.373	9.614	51.358	12.1573	-2.07876	0.00689419	0.0787493	rpb5	DNA-directed RNA polymerase I, II and III subunit Rpb5 [Source:PomBase;Acc:SPAC23C4.15]	Metabolism;Metabolism;Metabolism;Genetic Information Processing	Global and overview maps;Nucleotide metabolism;Nucleotide metabolism;Transcription	ko01100//Metabolic pathways;ko00230//Purine metabolism;ko00240//Pyrimidine metabolism;ko03020//RNA polymerase	K03013;K03013;K03013;K03013	GO:0005634//nucleus;GO:0005665//DNA-directed RNA polymerase II, core complex;GO:0005666//DNA-directed RNA polymerase III complex;GO:0005736//DNA-directed RNA polymerase I complex;GO:0005829//cytosol	GO:0001054//RNA polymerase I activity;GO:0001055//RNA polymerase II activity;GO:0001056//RNA polymerase III activity;GO:0003677//DNA binding;GO:0003899//DNA-directed RNA polymerase activity;GO:0005515//protein binding	GO:0006351//transcription, DNA-templated;GO:0006360//transcription from RNA polymerase I promoter;GO:0006366//transcription from RNA polymerase II promoter;GO:0006383//transcription from RNA polymerase III promoter
SPAPB17E12.10c	323	189	300	8	3	31	23	5	16	6.97	5.524	7.209	0.157	0.061	0.633	0.474	0.122	0.312	3.42567	0.302667	-3.50058	0.00703163	0.0801419	SPAPB17E12.10c	mitochondrial 2' O-ribose methyltransferase Mrm2-like (predicted) [Source:PomBase;Acc:SPAPB17E12.10c]	-	-	-	-	GO:0005739//mitochondrion	GO:0008168//methyltransferase activity;GO:0008650//rRNA (uridine-2'-O-)-methyltransferase activity;GO:0016740//transferase activity	GO:0000959//mitochondrial RNA metabolic process;GO:0006364//rRNA processing;GO:0031167//rRNA methylation;GO:0032259//methylation
SPAC26F1.12c	884	375	589	140	120	190	159	41	78	31.46	18.046	23.364	4.536	4.001	6.399	5.399	1.647	2.507	14.6343	3.18433	-2.20029	0.00705193	0.0801962	hgh1	conserved eukaryotic protein Hgh1 [Source:PomBase;Acc:SPAC26F1.12c]	-	-	-	-	GO:0005634//nucleus;GO:0005737//cytoplasm	GO:0003674//molecular_function	GO:0008150//biological_process
SPBC660.14	424	166	458	32	36	49	43	16	38	7.371	3.902	8.874	0.506	0.586	0.806	0.713	0.314	0.597	3.67417	0.541333	-2.76283	0.00707816	0.0803177	mik1	mitotic inhibitor kinase Mik1 [Source:PomBase;Acc:SPBC660.14]	-	-	-	-	GO:0005634//nucleus;GO:0005829//cytosol	GO:0000166//nucleotide binding;GO:0004672//protein kinase activity;GO:0004674//protein serine/threonine kinase activity;GO:0004713//protein tyrosine kinase activity;GO:0005524//ATP binding;GO:0016301//kinase activity;GO:0016740//transferase activity;GO:0046872//metal ion binding	GO:0006468//protein phosphorylation;GO:0007049//cell cycle;GO:0010972//negative regulation of G2/M transition of mitotic cell cycle;GO:0016310//phosphorylation;GO:0018108//peptidyl-tyrosine phosphorylation;GO:0023052//signaling;GO:0033314//mitotic DNA replication checkpoint;GO:0051301//cell division
SPBC23E6.09	1357	876	1441	947	673	1081	2463	1900	2188	13.492	11.777	15.969	8.572	6.268	10.172	23.363	21.318	19.644	11.0417	21.4417	0.957459	0.00710365	0.0804302	ssn6	transcriptional corepressor Ssn6 [Source:PomBase;Acc:SPBC23E6.09]	Cellular Processes;Environmental Information Processing	Cell growth and death;Signal transduction	ko04111//Cell cycle - yeast;ko04011//MAPK signaling pathway - yeast	K06665;K06665	GO:0000790//nuclear chromatin;GO:0005634//nucleus;GO:0005737//cytoplasm;GO:0017053//transcriptional repressor complex;GO:0090568//nuclear transcriptional repressor complex	GO:0000978//RNA polymerase II core promoter proximal region sequence-specific DNA binding;GO:0003682//chromatin binding;GO:0003712//transcription cofactor activity;GO:0005515//protein binding;GO:0031490//chromatin DNA binding;GO:0043565//sequence-specific DNA binding;GO:0071558//histone demethylase activity (H3-K27 specific)	GO:0000122//negative regulation of transcription from RNA polymerase II promoter;GO:0006342//chromatin silencing;GO:0016584//nucleosome positioning;GO:0071557//histone H3-K27 demethylation
SPBC16H5.10c	3299	1324	2313	267	260	486	497	134	218	60.71	32.946	47.444	4.473	4.482	8.465	8.726	2.783	3.623	26.42	5.044	-2.38899	0.0071286	0.080536	prp43	ATP-dependent RNA helicase Prp43 [Source:PomBase;Acc:SPBC16H5.10c]	Genetic Information Processing	Transcription	ko03040//Spliceosome	K12820	GO:0005634//nucleus;GO:0005684//U2-type spliceosomal complex;GO:0071014//post-mRNA release spliceosomal complex	GO:0000166//nucleotide binding;GO:0003676//nucleic acid binding;GO:0003723//RNA binding;GO:0003724//RNA helicase activity;GO:0004386//helicase activity;GO:0005515//protein binding;GO:0005524//ATP binding;GO:0016787//hydrolase activity	GO:0000390//spliceosomal complex disassembly;GO:0006364//rRNA processing;GO:0006397//mRNA processing;GO:0008380//RNA splicing
SPAC22E12.01	1963	1292	1657	227	211	268	277	151	226	45.59	40.574	42.894	4.8	4.591	5.891	6.138	3.958	4.74	24.0567	4.94533	-2.2823	0.00716072	0.0807222	pet3	phosphoenolpyruvate transmembrane transporter Pet3 [Source:PomBase;Acc:SPAC22E12.01]	-	-	-	-	GO:0000139//Golgi membrane;GO:0005793//endoplasmic reticulum-Golgi intermediate compartment;GO:0005794//Golgi apparatus;GO:0005801//cis-Golgi network;GO:0016020//membrane;GO:0016021//integral component of membrane	GO:0015297//antiporter activity;GO:0022857//transmembrane transporter activity;GO:0071917//triose-phosphate transmembrane transporter activity	GO:0008643//carbohydrate transport;GO:0015786//UDP-glucose transport;GO:0035436//triose phosphate transmembrane transport
SPBC30D10.09c	336	210	318	52	49	68	44	30	41	17.549	14.831	18.513	2.473	2.398	3.361	2.193	1.768	1.934	9.85417	1.965	-2.3262	0.00729331	0.0817461	SPBC30D10.09c	HVA22/TB2/DP1 family protein [Source:PomBase;Acc:SPBC30D10.09c]	-	-	-	-	GO:0005783//endoplasmic reticulum;GO:0005789//endoplasmic reticulum membrane;GO:0016020//membrane;GO:0016021//integral component of membrane	GO:0003674//molecular_function	GO:1990809//endoplasmic reticulum tubular network membrane organization
SPAC1486.09	1932	867	1128	143	160	234	264	58	133	61.758	37.475	40.19	4.162	4.791	7.079	8.051	2.092	3.839	25.9092	4.66067	-2.47485	0.00729755	0.0817461	nob1	ribosome biogenesis protein Nob1 (predicted) [Source:PomBase;Acc:SPAC1486.09]	Genetic Information Processing	Translation	ko03008//Ribosome biogenesis in eukaryotes	K11883	GO:0005634//nucleus;GO:0005730//nucleolus;GO:0005737//cytoplasm;GO:0030688//preribosome, small subunit precursor	GO:0003723//RNA binding;GO:0004518//nuclease activity;GO:0004521//endoribonuclease activity;GO:0016787//hydrolase activity;GO:0046872//metal ion binding	GO:0000469//cleavage involved in rRNA processing;GO:0000478//endonucleolytic cleavage involved in rRNA processing;GO:0030490//maturation of SSU-rRNA;GO:0042254//ribosome biogenesis;GO:0042274//ribosomal small subunit biogenesis
SPCC1450.06c	1105	687	800	77	89	109	123	54	102	58.299	49.012	47.045	3.699	4.399	5.443	6.191	3.215	4.86	27.9828	4.75533	-2.55692	0.00729971	0.0817461	grx3	monothiol glutaredoxin Grx3 [Source:PomBase;Acc:SPCC1450.06c]	-	-	-	-	GO:0000324//fungal-type vacuole;GO:0005634//nucleus;GO:0005783//endoplasmic reticulum;GO:0005794//Golgi apparatus;GO:0005796//Golgi lumen;GO:0005801//cis-Golgi network;GO:0031965//nuclear membrane;GO:0042175//nuclear outer membrane-endoplasmic reticulum membrane network	GO:0004362//glutathione-disulfide reductase activity;GO:0009055//electron carrier activity;GO:0015035//protein disulfide oxidoreductase activity;GO:0015038//glutathione disulfide oxidoreductase activity;GO:0046872//metal ion binding;GO:0051536//iron-sulfur cluster binding;GO:0051537//2 iron, 2 sulfur cluster binding	GO:0022900//electron transport chain;GO:0034599//cellular response to oxidative stress;GO:0044572//[4Fe-4S] cluster assembly;GO:0045454//cell redox homeostasis;GO:0051604//protein maturation;GO:0055114//oxidation-reduction process;GO:0098869//cellular oxidant detoxification
SPBC3E7.07c	1309	875	911	278	304	334	247	156	232	87.387	78.987	67.788	16.896	19.012	21.103	15.732	11.753	13.986	48.5288	13.8237	-1.8117	0.00731488	0.0817461	SPBC3E7.07c	DUF757 family protein [Source:PomBase;Acc:SPBC3E7.07c]	-	-	-	-	GO:0005634//nucleus;GO:0005737//cytoplasm;GO:0005829//cytosol	GO:0003674//molecular_function	GO:0008150//biological_process
SPBC530.03c	1771	939	1407	263	213	283	272	117	220	54.526	39.092	48.284	7.372	6.143	8.246	7.99	4.065	6.117	27.2772	6.05733	-2.17094	0.0073311	0.0817504	bag102	BAG family molecular chaperone regulator Bag102 [Source:PomBase;Acc:SPBC530.03c]	-	-	-	-	GO:0031965//nuclear membrane	GO:0051087//chaperone binding	GO:0006457//protein folding;GO:0071630//nucleus-associated proteasomal ubiquitin-dependent protein catabolic process
SPAC2C4.11c	4368	3194	3214	1054	1645	1640	1357	531	831	171.487	169.56	140.644	37.673	60.502	60.938	50.829	23.527	29.461	106.801	34.6057	-1.62584	0.00739274	0.0822602	rbp28	RNA-binding protein Rbp28 [Source:PomBase;Acc:SPAC2C4.11c]	-	-	-	-	GO:0005634//nucleus;GO:0005730//nucleolus;GO:0005737//cytoplasm;GO:0005829//cytosol	GO:0003676//nucleic acid binding;GO:0003723//RNA binding	GO:0006364//rRNA processing;GO:0042254//ribosome biogenesis
SPAC1F12.08	439	229	267	67	51	55	57	29	33	15.852	11.181	10.746	2.203	1.725	1.88	1.964	1.182	1.076	7.2645	1.40733	-2.3679	0.00745813	0.0828093	cab4	cytidylyltransferase (predicted) [Source:PomBase;Acc:SPAC1F12.08]	-	-	-	-	GO:0005634//nucleus;GO:0005829//cytosol	GO:0003824//catalytic activity;GO:0004140//dephospho-CoA kinase activity;GO:0004595//pantetheine-phosphate adenylyltransferase activity	GO:0009058//biosynthetic process;GO:0015937//coenzyme A biosynthetic process;GO:0016310//phosphorylation
SPAC31A2.16	723	223	507	22	14	24	49	19	27	8.671	3.616	6.778	0.24	0.157	0.272	0.561	0.257	0.292	3.289	0.37	-3.15205	0.00749688	0.0830609	gef2	RhoGEF Gef2 [Source:PomBase;Acc:SPAC31A2.16]	-	-	-	-	GO:0005737//cytoplasm;GO:0005816//spindle pole body;GO:0005826//actomyosin contractile ring;GO:0005829//cytosol;GO:0005856//cytoskeleton;GO:0032153//cell division site;GO:0044732//mitotic spindle pole body;GO:0071341//medial cortical node	GO:0005085//guanyl-nucleotide exchange factor activity;GO:0005089//Rho guanyl-nucleotide exchange factor activity;GO:0005515//protein binding	GO:0000917//barrier septum assembly;GO:0007049//cell cycle;GO:0035023//regulation of Rho protein signal transduction;GO:0035556//intracellular signal transduction;GO:0051301//cell division;GO:1902406//mitotic actomyosin contractile ring maintenance;GO:1903617//positive regulation of mitotic cytokinesis, site selection
SPBC32H8.07	580	455	544	334	329	345	1216	644	964	14.159	15.019	14.802	7.423	7.524	7.971	28.322	17.742	21.251	11.1497	22.4383	1.00896	0.00758244	0.0835045	git5	heterotrimeric G protein beta subunit Git5 [Source:PomBase;Acc:SPBC32H8.07]	Environmental Information Processing	Signal transduction	ko04011//MAPK signaling pathway - yeast	K04536	GO:0005634//nucleus;GO:0005737//cytoplasm;GO:0005829//cytosol;GO:0005834//heterotrimeric G-protein complex	GO:0005515//protein binding;GO:0030159//receptor signaling complex scaffold activity	GO:0000433//negative regulation of transcription from RNA polymerase II promoter by glucose;GO:0007165//signal transduction;GO:0008277//regulation of G-protein coupled receptor protein signaling pathway;GO:0009967//positive regulation of signal transduction;GO:0010515//negative regulation of induction of conjugation with cellular fusion;GO:0010619//adenylate cyclase-activating glucose-activated G…
SPBC32C12.03c	1679	951	1466	158	166	218	240	105	166	38.124	29.199	37.103	3.266	3.531	4.685	5.199	2.691	3.404	19.318	3.76467	-2.35935	0.0075853	0.0835045	ppk25	serine/threonine protein kinase Ppk25 (predicted) [Source:PomBase;Acc:SPBC32C12.03c]	-	-	-	-	GO:0005634//nucleus;GO:0005737//cytoplasm;GO:0005829//cytosol;GO:0005886//plasma membrane	GO:0000166//nucleotide binding;GO:0004672//protein kinase activity;GO:0004674//protein serine/threonine kinase activity;GO:0005524//ATP binding;GO:0016301//kinase activity;GO:0016740//transferase activity	GO:0006468//protein phosphorylation;GO:0007165//signal transduction;GO:0016310//phosphorylation;GO:0035556//intracellular signal transduction
SPAC17C9.14	546	238	306	25	22	35	55	9	17	24.667	14.567	15.384	1.013	0.911	1.516	2.35	0.44	0.685	9.67633	1.15833	-3.06241	0.00758543	0.0835045	pex19	Pex19 protein (predicted) [Source:PomBase;Acc:SPAC17C9.14]	-	-	-	-	GO:0005777//peroxisome;GO:0005778//peroxisomal membrane;GO:0005829//cytosol	GO:0033328//peroxisome membrane targeting sequence binding	GO:0006625//protein targeting to peroxisome
SPBCPT2R1.02	12	5	0	168	61	75	666	288	450	1.56	0.879	0	19.896	7.404	9.227	82.632	42.243	52.824	6.49433	59.233	3.18915	0.00763827	0.0839072	SPBCPT2R1.02	Schizosaccharomyces pombe specific protein [Source:PomBase;Acc:SPBCPT2R1.02]	-	-	-	-	GO:0005575//cellular_component	GO:0003674//molecular_function	GO:0008150//biological_process
SPBC947.12	798	397	580	35	35	27	76	22	37	18.823	12.662	15.249	0.752	0.773	0.603	1.71	0.586	0.788	8.14367	1.028	-2.98584	0.00770867	0.0845007	kms2	spindle pole body protein Kms2 [Source:PomBase;Acc:SPBC947.12]	-	-	-	-	GO:0005634//nucleus;GO:0005635//nuclear envelope;GO:0005737//cytoplasm;GO:0005816//spindle pole body;GO:0005856//cytoskeleton;GO:0034993//LINC complex;GO:0044732//mitotic spindle pole body;GO:0061496//half bridge of mitotic spindle pole body;GO:0071957//old mitotic spindle pole body	GO:0005515//protein binding	GO:0007049//cell cycle;GO:0007052//mitotic spindle organization;GO:0051301//cell division;GO:0051321//meiotic cell cycle;GO:0071790//establishment of spindle pole body localization to nuclear envelope;GO:1903087//mitotic spindle pole body duplication;GO:1990608//mitotic spindle pole body localization to nuclear envelope
SPBC646.13	9203	6503	8644	6729	6406	7216	14304	11185	14456	282.97	270.374	296.245	188.366	184.523	209.99	419.616	388.12	401.382	238.745	403.039	0.755452	0.00778203	0.0851242	sds23	PP2A-type phosphatase inhibitor Sds23/Moc1 [Source:PomBase;Acc:SPBC646.13]	-	-	-	-	GO:0005634//nucleus;GO:0005737//cytoplasm;GO:0005829//cytosol;GO:0051286//cell tip	GO:0004865//protein serine/threonine phosphatase inhibitor activity;GO:0005515//protein binding	GO:0023052//signaling;GO:0030071//regulation of mitotic metaphase/anaphase transition;GO:0031139//positive regulation of conjugation with cellular fusion;GO:0032515//negative regulation of phosphoprotein phosphatase activity;GO:0042149//cellular response to glucose starvation;GO:0045842//positive regulation of mitotic metaphase/anaphase transition;GO:2001216//negative regulation of hydroxymethylg…
SPCC330.19c	88	47	54	42	32	42	234	95	152	5.2	3.755	3.556	2.259	1.771	2.349	13.192	6.335	8.11	3.14833	9.21233	1.54898	0.00781528	0.0852533	SPCC330.19c	Schizosaccharomyces pombe specific protein [Source:PomBase;Acc:SPCC330.19c]	-	-	-	-	GO:0016020//membrane;GO:0016021//integral component of membrane	GO:0003674//molecular_function	GO:0008150//biological_process
SPAC19D5.05c	1413	868	953	308	322	460	373	114	178	89.359	74.226	67.176	17.733	19.077	27.532	22.505	8.136	10.165	49.1838	13.602	-1.85437	0.00783223	0.0852533	imp3	U3 snoRNP-associated protein Imp3 (predicted) [Source:PomBase;Acc:SPAC19D5.05c]	Genetic Information Processing	Translation	ko03008//Ribosome biogenesis in eukaryotes	K14560	GO:0005622//intracellular;GO:0005634//nucleus;GO:0005730//nucleolus;GO:0005732//small nucleolar ribonucleoprotein complex;GO:0030532//small nuclear ribonucleoprotein complex;GO:0032040//small-subunit processome;GO:0034457//Mpp10 complex	GO:0003723//RNA binding;GO:0019843//rRNA binding;GO:0030515//snoRNA binding	GO:0006364//rRNA processing;GO:0042254//ribosome biogenesis
SPAC17H9.20	476	225	452	7	8	12	33	14	15	5.589	3.573	5.914	0.079	0.083	0.135	0.369	0.18	0.163	2.56217	0.237333	-3.43238	0.00786646	0.0852533	psc3	mitotic cohesin complex, non-SMC subunit Psc3 [Source:PomBase;Acc:SPAC17H9.20]	Cellular Processes;Cellular Processes	Cell growth and death;Cell growth and death	ko04111//Cell cycle - yeast;ko04113//Meiosis - yeast	K06671;K06671	GO:0000775//chromosome, centromeric region;GO:0000785//chromatin;GO:0000794//condensed nuclear chromosome;GO:0005634//nucleus;GO:0005694//chromosome;GO:0008278//cohesin complex;GO:0030892//mitotic cohesin complex;GO:0031618//nuclear pericentric heterochromatin;GO:0031934//mating-type region heterochromatin;GO:0034990//nuclear mitotic cohesin complex;GO:1990707//nuclear subtelomeric heterochromatin	GO:0003682//chromatin binding;GO:0003690//double-stranded DNA binding;GO:0005515//protein binding	GO:0007049//cell cycle;GO:0007059//chromosome segregation;GO:0007062//sister chromatid cohesion;GO:0007064//mitotic sister chromatid cohesion;GO:0051301//cell division
SPAC1A6.09c	3346	1978	3368	193	252	329	442	181	305	79.525	63.569	89.223	4.176	5.611	7.401	10.023	4.855	6.546	41.5842	7.14133	-2.54177	0.0078826	0.0852533	lag1	sphingosine N-acyltransferase Lag1 [Source:PomBase;Acc:SPAC1A6.09c]	Metabolism;Metabolism	Global and overview maps;Lipid metabolism	ko01100//Metabolic pathways;ko00600//Sphingolipid metabolism	K04709;K04709	GO:0005783//endoplasmic reticulum;GO:0005789//endoplasmic reticulum membrane;GO:0016020//membrane;GO:0016021//integral component of membrane;GO:0030176//integral component of endoplasmic reticulum membrane	GO:0016740//transferase activity;GO:0050291//sphingosine N-acyltransferase activity	GO:0006629//lipid metabolic process;GO:0007035//vacuolar acidification;GO:0046513//ceramide biosynthetic process
SPBC16D10.06	3917	3352	3404	620	810	978	786	425	710	85.979	99.491	83.282	12.39	16.656	20.317	16.461	10.528	14.073	53.0192	13.6873	-1.95367	0.00789498	0.0852533	zrt1	ZIP zinc transmembrane transporter Zrt1 [Source:PomBase;Acc:SPBC16D10.06]	-	-	-	-	GO:0005783//endoplasmic reticulum;GO:0005789//endoplasmic reticulum membrane;GO:0005886//plasma membrane;GO:0005887//integral component of plasma membrane;GO:0016020//membrane;GO:0016021//integral component of membrane	GO:0000006//high-affinity zinc uptake transmembrane transporter activity;GO:0005385//zinc ion transmembrane transporter activity;GO:0046873//metal ion transmembrane transporter activity	GO:0006811//ion transport;GO:0006829//zinc II ion transport;GO:0030001//metal ion transport;GO:0055085//transmembrane transport;GO:0071577//zinc II ion transmembrane transport;GO:0071578//zinc II ion transmembrane import
SPAC664.12c	913	589	695	45	50	64	99	37	62	16.717	14.578	14.182	0.743	0.857	1.11	1.734	0.764	1.025	8.03117	1.17433	-2.77377	0.00791947	0.0852533	SPAC664.12c	mitochondrial succinate dehydrogenase assembly factor 1 (predicted) [Source:PomBase;Acc:SPAC664.12c]	-	-	-	-	GO:0005739//mitochondrion;GO:0005759//mitochondrial matrix	GO:0003674//molecular_function	GO:0034553//mitochondrial respiratory chain complex II assembly
SPBC16D10.07c	824	348	604	35	53	52	72	28	59	17.861	10.2	14.593	0.691	1.076	1.067	1.489	0.685	1.155	7.58133	1.10967	-2.77233	0.00794025	0.0852533	sir2	Sirtuin family histone deacetylase Sir2 [Source:PomBase;Acc:SPBC16D10.07c]	Metabolism;Metabolism	Global and overview maps;Metabolism of cofactors and vitamins	ko01100//Metabolic pathways;ko00760//Nicotinate and nicotinamide metabolism	K11121;K11121	GO:0000775//chromosome, centromeric region;GO:0000781//chromosome, telomeric region;GO:0000790//nuclear chromatin;GO:0005634//nucleus;GO:0005677//chromatin silencing complex;GO:0005694//chromosome;GO:0005720//nuclear heterochromatin;GO:0005724//nuclear telomeric heterochromatin;GO:0005730//nucleolus;GO:0005737//cytoplasm;GO:0031618//nuclear pericentric heterochromatin;GO:0031934//mating-type regi…	GO:0004407//histone deacetylase activity;GO:0016787//hydrolase activity;GO:0017136//NAD-dependent histone deacetylase activity;GO:0031078//histone deacetylase activity (H3-K14 specific);GO:0032129//histone deacetylase activity (H3-K9 specific);GO:0034739//histone deacetylase activity (H4-K16 specific);GO:0046872//metal ion binding;GO:0046969//NAD-dependent histone deacetylase activity (H3-K9 spec…	GO:0000122//negative regulation of transcription from RNA polymerase II promoter;GO:0006281//DNA repair;GO:0006325//chromatin organization;GO:0006342//chromatin silencing;GO:0006348//chromatin silencing at telomere;GO:0006974//cellular response to DNA damage stimulus;GO:0016575//histone deacetylation;GO:0030466//chromatin silencing at silent mating-type cassette;GO:0030702//chromatin silencing at…
SPBP8B7.09c	1510	618	1185	58	60	111	163	44	81	22.802	12.619	19.946	0.797	0.849	1.586	2.348	0.75	1.105	9.7665	1.401	-2.80138	0.00794109	0.0852533	los1	karyopherin exportin T Los1 (predicted) [Source:PomBase;Acc:SPBP8B7.09c]	Genetic Information Processing	Translation	ko03013//Nucleocytoplasmic transport	K14288	GO:0005634//nucleus;GO:0005635//nuclear envelope;GO:0005643//nuclear pore;GO:0005737//cytoplasm;GO:0005829//cytosol;GO:0016363//nuclear matrix	GO:0000049//tRNA binding;GO:0003723//RNA binding;GO:0005515//protein binding;GO:0005525//GTP binding;GO:0008536//Ran GTPase binding	GO:0006409//tRNA export from nucleus;GO:0008033//tRNA processing;GO:0071528//tRNA re-export from nucleus
SPBC1773.16c	336	135	247	5	7	18	19	6	15	4.935	2.681	4.044	0.067	0.096	0.25	0.266	0.099	0.199	2.01217	0.188	-3.41995	0.00794244	0.0852533	SPBC1773.16c	transcription factor, zf-fungal binuclear cluster type(predicted) [Source:PomBase;Acc:SPBC1773.16c]	-	-	-	-	GO:0000228//nuclear chromosome;GO:0005634//nucleus;GO:0016020//membrane;GO:0016021//integral component of membrane;GO:0031965//nuclear membrane	GO:0000978//RNA polymerase II core promoter proximal region sequence-specific DNA binding;GO:0000981//RNA polymerase II transcription factor activity, sequence-specific DNA binding;GO:0003677//DNA binding;GO:0008270//zinc ion binding;GO:0046872//metal ion binding	GO:0006351//transcription, DNA-templated;GO:0006355//regulation of transcription, DNA-templated;GO:0006357//regulation of transcription from RNA polymerase II promoter
SPAC222.10c	1457	649	1034	62	80	115	138	71	98	26.697	16.08	21.118	1.034	1.373	1.994	2.412	1.468	1.622	11.3827	1.834	-2.63377	0.0080245	0.0859294	byr4	two-component GAP Byr4 [Source:PomBase;Acc:SPAC222.10c]	-	-	-	-	GO:0005737//cytoplasm;GO:0005816//spindle pole body;GO:0005829//cytosol;GO:0005886//plasma membrane;GO:0016020//membrane;GO:0044732//mitotic spindle pole body;GO:1990334//Bfa1-Bub2 complex	GO:0005096//GTPase activator activity;GO:0005515//protein binding	GO:0001100//negative regulation of exit from mitosis;GO:0007049//cell cycle;GO:0031030//negative regulation of septation initiation signaling;GO:0031578//mitotic spindle orientation checkpoint;GO:0043547//positive regulation of GTPase activity;GO:0046578//regulation of Ras protein signal transduction;GO:0051301//cell division
SPAC57A10.07	2312	1362	1995	310	368	297	328	231	303	87.822	69.957	84.466	10.721	13.095	10.677	11.887	9.903	10.393	46.123	10.7277	-2.10415	0.00804778	0.0859294	SPAC57A10.07	conserved protein (fungal and protozoan) [Source:PomBase;Acc:SPAC57A10.07]	-	-	-	-	GO:0005634//nucleus;GO:0005737//cytoplasm;GO:0005829//cytosol;GO:0016020//membrane;GO:0016021//integral component of membrane	GO:0003824//catalytic activity	GO:0008150//biological_process
SPAC2G11.02	1009	254	596	20	18	13	70	16	21	11.126	3.793	7.33	0.205	0.19	0.137	0.734	0.202	0.213	3.79683	0.383	-3.30938	0.00806441	0.0859294	urb2	ribosome biogenesis protein Urb2 (predicted) [Source:PomBase;Acc:SPAC2G11.02]	-	-	-	-	GO:0005634//nucleus;GO:0005730//nucleolus;GO:0005737//cytoplasm;GO:0005829//cytosol	GO:0003674//molecular_function	GO:0006364//rRNA processing;GO:0042254//ribosome biogenesis
SPBC23G7.07c	697	262	205	31	36	27	65	8	11	27.666	14.062	9.07	1.12	1.339	1.014	2.462	0.358	0.394	9.04517	1.07133	-3.07774	0.008072	0.0859294	cms1	U3-containing 90S preribosome complex subunit Cms1 (predicted) [Source:PomBase;Acc:SPBC23G7.07c]	-	-	-	-	GO:0005634//nucleus;GO:0030686//90S preribosome	GO:0003674//molecular_function	GO:0042274//ribosomal small subunit biogenesis
SPBC18A7.02c	3123	1676	2742	364	262	433	437	244	335	44.481	32.283	43.525	4.72	3.502	5.838	5.939	3.918	4.312	22.3915	4.723	-2.24518	0.0081418	0.0859806	SPBC18A7.02c	seven transmembrane receptor-like protein (predicted) [Source:PomBase;Acc:SPBC18A7.02c]	-	-	-	-	GO:0005783//endoplasmic reticulum;GO:0005789//endoplasmic reticulum membrane;GO:0005887//integral component of plasma membrane;GO:0016020//membrane;GO:0016021//integral component of membrane	GO:0038023//signaling receptor activity	GO:0007166//cell surface receptor signaling pathway
SPBC839.11c	1205	858	1145	252	249	345	270	108	217	16.367	15.758	17.33	3.117	3.173	4.435	3.497	1.663	2.662	10.03	2.60733	-1.94367	0.00814348	0.0859806	hut1	uridine diphosphate-N-acetylglucosamine transmembrane transporter Hut1 [Source:PomBase;Acc:SPBC839.11c]	-	-	-	-	GO:0000139//Golgi membrane;GO:0005783//endoplasmic reticulum;GO:0005789//endoplasmic reticulum membrane;GO:0016020//membrane;GO:0016021//integral component of membrane;GO:0030173//integral component of Golgi membrane;GO:0030176//integral component of endoplasmic reticulum membrane	GO:0005459//UDP-galactose transmembrane transporter activity;GO:0005460//UDP-glucose transmembrane transporter activity;GO:0022857//transmembrane transporter activity	GO:0008643//carbohydrate transport;GO:0015786//UDP-glucose transport;GO:0055085//transmembrane transport;GO:0072334//UDP-galactose transmembrane transport
SPCC24B10.18	1684	1111	891	186	297	326	331	107	142	133.793	119.362	78.906	13.454	22.107	24.514	25.091	9.594	10.188	65.356	14.9577	-2.12743	0.0081473	0.0859806	SPCC24B10.18	human Leydig cell tumor 10 kDa protein homolog [Source:PomBase;Acc:SPCC24B10.18]	-	-	-	-	GO:0005634//nucleus;GO:0005730//nucleolus	GO:0003674//molecular_function	GO:0008150//biological_process
SPAC2E1P3.05c	10791	9306	35361	3994	4288	17040	4822	3182	3867	257.126	299.838	939.147	86.643	95.718	384.278	109.621	85.566	83.206	343.792	92.7977	-1.88937	0.00815833	0.0859806	SPAC2E1P3.05c	fungal cellulose binding domain protein [Source:PomBase;Acc:SPAC2E1P3.05c]	-	-	-	-	GO:0005576//extracellular region;GO:0009986//cell surface	GO:0030248//cellulose binding	GO:0005975//carbohydrate metabolic process;GO:0008150//biological_process
SPAPB18E9.01	654	328	503	62	70	84	88	39	52	19.887	13.479	17.04	1.716	1.994	2.417	2.553	1.338	1.428	9.42217	1.773	-2.40987	0.00816008	0.0859806	trm5	tRNA (guanine) methyltransferase Trm5 (predicted) [Source:PomBase;Acc:SPAPB18E9.01]	-	-	-	-	GO:0005634//nucleus;GO:0005737//cytoplasm;GO:0005739//mitochondrion;GO:0005759//mitochondrial matrix	GO:0008168//methyltransferase activity;GO:0008175//tRNA methyltransferase activity;GO:0009019//tRNA (guanine-N1-)-methyltransferase activity;GO:0016740//transferase activity;GO:0052906//tRNA (guanine(37)-N(1))-methyltransferase activity	GO:0002939//tRNA N1-guanine methylation;GO:0008033//tRNA processing;GO:0030488//tRNA methylation;GO:0032259//methylation;GO:0070901//mitochondrial tRNA methylation
SPBC409.08	8145	4848	9747	3367	4156	8254	3720	1725	2497	127.609	102.705	170.21	48.026	60.999	122.39	55.605	30.5	35.327	105.323	40.4773	-1.37964	0.00821649	0.0863987	SPBC409.08	spermine family transmembrane transporter (predicted) [Source:PomBase;Acc:SPBC409.08]	-	-	-	-	GO:0000329//fungal-type vacuole membrane;GO:0005886//plasma membrane;GO:0005887//integral component of plasma membrane;GO:0016020//membrane;GO:0016021//integral component of membrane	GO:0000297//spermine transmembrane transporter activity;GO:0005215//transporter activity;GO:0022857//transmembrane transporter activity	GO:0006855//drug transmembrane transport;GO:0055085//transmembrane transport;GO:1903710//spermine transmembrane transport
SPBC11G11.03	10180	7100	7938	4823	5644	5769	4663	1932	2841	455.887	429.94	396.228	196.638	236.783	244.513	199.232	97.642	114.889	326.665	137.254	-1.25096	0.00824666	0.086485	mrt4	mRNA turnover and ribosome assembly protein Mrt4 (predicted) [Source:PomBase;Acc:SPBC11G11.03]	-	-	-	-	GO:0005622//intracellular;GO:0005634//nucleus;GO:0005730//nucleolus;GO:0005737//cytoplasm;GO:0030687//preribosome, large subunit precursor	GO:0003674//molecular_function	GO:0000027//ribosomal large subunit assembly;GO:0000956//nuclear-transcribed mRNA catabolic process;GO:0006364//rRNA processing;GO:0042254//ribosome biogenesis;GO:0042273//ribosomal large subunit biogenesis
SPBC2G2.12	2925	1376	2375	6	86	50	49	0	84	78.221	49.769	70.803	0.143	2.164	1.264	1.259	0	2.036	33.7273	1.09833	-4.94053	0.00826461	0.086485	hrs1	mitochondrial and cytoplasmic histidine-tRNA ligase Hrs1 (predicted) [Source:PomBase;Acc:SPBC2G2.12]	Genetic Information Processing	Translation	ko00970//Aminoacyl-tRNA biosynthesis	K01892	GO:0005737//cytoplasm;GO:0005739//mitochondrion;GO:0005759//mitochondrial matrix;GO:0005829//cytosol	GO:0000166//nucleotide binding;GO:0004812//aminoacyl-tRNA ligase activity;GO:0004821//histidine-tRNA ligase activity;GO:0005524//ATP binding;GO:0016874//ligase activity	GO:0002181//cytoplasmic translation;GO:0006412//translation;GO:0006418//tRNA aminoacylation for protein translation;GO:0006427//histidyl-tRNA aminoacylation;GO:0032543//mitochondrial translation
SPAC23C4.16c	961	560	892	397	424	482	1792	1105	1410	25.996	20.484	26.895	9.777	10.745	12.34	46.249	33.733	34.443	17.7062	38.1417	1.10712	0.00827496	0.086485	atg15	autophagy associated lipase Atg15 [Source:PomBase;Acc:SPAC23C4.16c]	Metabolism;Cellular Processes;Metabolism	Global and overview maps;Transport and catabolism;Lipid metabolism	ko01100//Metabolic pathways;ko04138//Autophagy - yeast;ko00561//Glycerolipid metabolism	K17900;K17900;K17900	GO:0000139//Golgi membrane;GO:0000328//fungal-type vacuole lumen;GO:0005768//endosome;GO:0005783//endoplasmic reticulum;GO:0005789//endoplasmic reticulum membrane;GO:0005794//Golgi apparatus;GO:0016020//membrane;GO:0016021//integral component of membrane;GO:0031902//late endosome membrane;GO:0032585//multivesicular body membrane	GO:0004620//phospholipase activity;GO:0004622//lysophospholipase activity;GO:0004806//triglyceride lipase activity;GO:0016787//hydrolase activity	GO:0006629//lipid metabolic process;GO:0006914//autophagy;GO:0016042//lipid catabolic process;GO:0016236//macroautophagy;GO:0034496//multivesicular body membrane disassembly;GO:0034727//piecemeal microautophagy of nucleus;GO:0044242//cellular lipid catabolic process;GO:0046461//neutral lipid catabolic process
SPBC1A4.09	3733	1735	2422	289	285	294	413	158	357	33.946	21.327	24.541	2.392	2.424	2.53	3.586	1.618	2.928	14.5267	2.71067	-2.42198	0.00830165	0.0864976	pus7	pseudouridine synthase Pus7 (predicted) [Source:PomBase;Acc:SPBC1A4.09]	-	-	-	-	GO:0005634//nucleus;GO:0005737//cytoplasm	GO:0003723//RNA binding;GO:0009982//pseudouridine synthase activity;GO:0016853//isomerase activity	GO:0000455//enzyme-directed rRNA pseudouridine synthesis;GO:0001522//pseudouridine synthesis;GO:0006364//rRNA processing;GO:0006397//mRNA processing;GO:0008033//tRNA processing;GO:0008380//RNA splicing;GO:0009451//RNA modification;GO:0031119//tRNA pseudouridine synthesis;GO:0031120//snRNA pseudouridine synthesis;GO:0042254//ribosome biogenesis
SPBC1539.05	1015	367	615	28	27	29	79	22	40	19.523	9.545	13.185	0.49	0.487	0.528	1.45	0.478	0.695	7.293	0.874333	-3.06026	0.00832091	0.0864976	cog3	Golgi transport complex subunit Cog3 (predicted) [Source:PomBase;Acc:SPBC1539.05]	-	-	-	-	GO:0000139//Golgi membrane;GO:0005737//cytoplasm;GO:0005794//Golgi apparatus;GO:0005801//cis-Golgi network;GO:0016020//membrane;GO:0017119//Golgi transport complex;GO:0032153//cell division site	GO:0003674//molecular_function	GO:0006886//intracellular protein transport;GO:0006891//intra-Golgi vesicle-mediated transport;GO:0007030//Golgi organization;GO:0015031//protein transport
SPAC8C9.10c	1160	441	565	39	23	42	95	12	44	44.57	22.914	24.217	1.374	0.832	1.528	3.467	0.538	1.532	15.9058	1.84567	-3.10734	0.00832642	0.0864976	rrp14	ribosome biogenesis protein Rrp14 (predicted) [Source:PomBase;Acc:SPAC8C9.10c]	-	-	-	-	GO:0005634//nucleus;GO:0005730//nucleolus	GO:0003674//molecular_function;GO:0003677//DNA binding;GO:0003723//RNA binding	GO:0006364//rRNA processing;GO:0042254//ribosome biogenesis;GO:0042273//ribosomal large subunit biogenesis;GO:0042274//ribosomal small subunit biogenesis
SPBC11C11.10	2021	1433	1980	433	490	626	493	236	384	68.535	65.71	74.84	13.368	15.567	20.092	15.951	9.032	11.759	43.0187	12.2473	-1.8125	0.008378	0.0868586	pus4	tRNA pseudouridine synthase Pus4 (predicted) [Source:PomBase;Acc:SPBC11C11.10]	-	-	-	-	GO:0005634//nucleus;GO:0005739//mitochondrion	GO:0003723//RNA binding;GO:0009982//pseudouridine synthase activity;GO:0016853//isomerase activity	GO:0001522//pseudouridine synthesis;GO:0006396//RNA processing;GO:0006400//tRNA modification;GO:0008033//tRNA processing;GO:0009451//RNA modification;GO:0031119//tRNA pseudouridine synthesis;GO:1990481//mRNA pseudouridine synthesis
SPAC11G7.06c	457	159	336	8	12	11	28	9	18	6.82	3.212	5.593	0.109	0.168	0.155	0.399	0.152	0.243	2.67617	0.264667	-3.33792	0.00840345	0.086948	mug132	S. pombe specific UPF0300 family protein 3 [Source:PomBase;Acc:SPAC11G7.06c]	-	-	-	-	GO:0005739//mitochondrion	GO:0003674//molecular_function	GO:0008150//biological_process;GO:0051321//meiotic cell cycle
SPAC11D3.02c	2474	1338	728	156	92	87	185	91	152	184.654	135.037	60.564	10.6	6.433	6.146	13.174	7.665	10.245	67.239	10.3613	-2.69809	0.00845573	0.0873139	SPAC11D3.02c	ELLA family acetyltransferase (predicted) [Source:PomBase;Acc:SPAC11D3.02c]	-	-	-	-	GO:0005634//nucleus;GO:0005829//cytosol	GO:0003674//molecular_function;GO:0008080//N-acetyltransferase activity;GO:0016747//transferase activity, transferring acyl groups other than amino-acyl groups	GO:0008150//biological_process
SPAC23D3.03c	3500	1818	3234	250	241	451	463	200	347	79.203	55.63	81.572	5.151	5.109	9.659	9.996	5.108	7.091	39.3873	7.39833	-2.41246	0.00854961	0.0881071	SPAC23D3.03c	GTPase activating protein (predicted) [Source:PomBase;Acc:SPAC23D3.03c]	-	-	-	-	GO:0005794//Golgi apparatus	GO:0005096//GTPase activator activity;GO:0017137//Rab GTPase binding	GO:0006886//intracellular protein transport;GO:0016192//vesicle-mediated transport;GO:0090630//activation of GTPase activity
SPBC32H8.05	3470	2161	2333	891	936	1314	1128	243	411	257.351	216.716	192.857	60.161	65.032	92.232	79.816	20.339	27.526	147.392	42.5603	-1.79207	0.00857551	0.088198	SPBC32H8.05	conserved fungal protein [Source:PomBase;Acc:SPBC32H8.05]	-	-	-	-	GO:0005634//nucleus;GO:0005730//nucleolus	GO:0003674//molecular_function	GO:0008150//biological_process
SPAC12G12.06c	6497	4187	5800	1113	1270	1558	1229	742	1176	164.349	143.218	163.533	25.632	30.096	37.3	29.661	21.182	26.863	94.0213	25.902	-1.85992	0.00861035	0.0883802	rcl1	rRNA processing protein Rcl1 (predicted) [Source:PomBase;Acc:SPAC12G12.06c]	Genetic Information Processing	Translation	ko03008//Ribosome biogenesis in eukaryotes	K11108	GO:0005634//nucleus;GO:0005730//nucleolus	GO:0003824//catalytic activity;GO:0004521//endoribonuclease activity	GO:0006364//rRNA processing;GO:0006396//RNA processing;GO:0042254//ribosome biogenesis;GO:0090502//RNA phosphodiester bond hydrolysis, endonucleolytic
SPBC1773.13	619	310	610	78	48	87	83	36	62	13.683	9.266	15.03	1.57	0.994	1.82	1.751	0.898	1.238	7.0605	1.29567	-2.44608	0.00866811	0.0887966	SPBC1773.13	aromatic aminotransferase (predicted) [Source:PomBase;Acc:SPBC1773.13]	Metabolism;Metabolism;Metabolism;Metabolism;Metabolism;Metabolism;Metabolism;Metabolism;Metabolism;Metabolism;Metabolism;Metabolism	Global and overview maps;Global and overview maps;Global and overview maps;Global and overview maps;Amino acid metabolism;Global and overview maps;Amino acid metabolism;Amino acid metabolism;Amino acid metabolism;Amino acid metabolism;Amino acid metabolism;Metabolism of cofactors and vitamins	ko01100//Metabolic pathways;ko01110//Biosynthesis of secondary metabolites;ko01130//Biosynthesis of antibiotics;ko01230//Biosynthesis of amino acids;ko00270//Cysteine and methionine metabolism;ko01210//2-Oxocarboxylic acid metabolism;ko00400//Phenylalanine, tyrosine and tryptophan biosynthesis;ko00350//Tyrosine metabolism;ko00300//Lysine biosynthesis;ko00360//Phenylalanine metabolism;ko00380//Try…	K00838;K00838;K00838;K00838;K00838;K00838;K00838;K00838;K00838;K00838;K00838;K00838	GO:0005634//nucleus;GO:0005737//cytoplasm;GO:0005829//cytosol	GO:0003824//catalytic activity;GO:0008483//transaminase activity;GO:0008793//aromatic-amino-acid:2-oxoglutarate aminotransferase activity;GO:0016740//transferase activity;GO:0030170//pyridoxal phosphate binding;GO:0047536//2-aminoadipate transaminase activity;GO:0080130//L-phenylalanine:2-oxoglutarate aminotransferase activity	GO:0006571//tyrosine biosynthetic process;GO:0009058//biosynthetic process;GO:0009073//aromatic amino acid family biosynthetic process;GO:0009074//aromatic amino acid family catabolic process;GO:1901605//alpha-amino acid metabolic process
SPBC19F5.02c	3968	1841	2996	497	499	904	783	231	400	65.27	40.948	54.93	7.443	7.689	14.074	12.288	4.288	5.942	31.7257	7.506	-2.07953	0.00870722	0.0890205	utp4	U3 snoRNP protein Utp4 (predicted) [Source:PomBase;Acc:SPBC19F5.02c]	Genetic Information Processing	Translation	ko03008//Ribosome biogenesis in eukaryotes	K14548	GO:0005634//nucleus;GO:0005730//nucleolus;GO:0030686//90S preribosome;GO:0032040//small-subunit processome;GO:0034455//t-UTP complex;GO:0072686//mitotic spindle	GO:0005515//protein binding;GO:0030515//snoRNA binding	GO:0000462//maturation of SSU-rRNA from tricistronic rRNA transcript (SSU-rRNA, 5.8S rRNA, LSU-rRNA);GO:0006364//rRNA processing;GO:0030490//maturation of SSU-rRNA;GO:0042254//ribosome biogenesis
SPAC6G10.03c	2179	1182	1562	661	665	858	3544	2271	3008	45.954	33.707	36.718	12.691	13.138	17.126	71.309	54.051	57.286	26.5557	60.882	1.197	0.00875961	0.0893314	cld1	mitochondrial cardiolipin-specific phospholipase Cld1 (predicted) [Source:PomBase;Acc:SPAC6G10.03c]	Metabolism	Lipid metabolism	ko00564//Glycerophospholipid metabolism	K13535	GO:0005737//cytoplasm;GO:0005739//mitochondrion;GO:0005743//mitochondrial inner membrane;GO:0005783//endoplasmic reticulum;GO:0005794//Golgi apparatus	GO:0004623//phospholipase A2 activity;GO:0016787//hydrolase activity;GO:0052689//carboxylic ester hydrolase activity	GO:0007006//mitochondrial membrane organization;GO:0032048//cardiolipin metabolic process;GO:0035965//cardiolipin acyl-chain remodeling;GO:0055088//lipid homeostasis
SPAC17C9.13c	2210	951	1617	134	120	187	264	92	150	67.629	39.348	55.157	3.738	3.445	5.427	7.709	3.176	4.134	29.124	5.00633	-2.54038	0.00877223	0.0893314	cut8	tethering factor for nuclear proteasome Cut8 [Source:PomBase;Acc:SPAC17C9.13c]	-	-	-	-	GO:0000790//nuclear chromatin;GO:0005634//nucleus;GO:0005635//nuclear envelope;GO:0031965//nuclear membrane;GO:0034399//nuclear periphery	GO:0005515//protein binding;GO:0032934//sterol binding;GO:0042802//identical protein binding;GO:1990919//nuclear membrane proteasome anchor	GO:0006974//cellular response to DNA damage stimulus;GO:0031144//proteasome localization;GO:0061641//CENP-A containing chromatin organization;GO:0071630//nucleus-associated proteasomal ubiquitin-dependent protein catabolic process;GO:1990920//proteasome localization to nuclear periphery
SPBC1711.05	3199	1995	1952	680	747	890	786	308	479	92.697	78.169	63.046	17.939	20.278	24.408	21.73	10.072	12.534	49.4228	14.7787	-1.74166	0.00879676	0.0893958	SPBC1711.05	nucleocytoplasmic transport chaperone Srp40 (predicted) [Source:PomBase;Acc:SPBC1711.05]	-	-	-	-	GO:0005634//nucleus;GO:0005730//nucleolus	GO:0003674//molecular_function;GO:0005515//protein binding	GO:0006913//nucleocytoplasmic transport
SPAC13G6.09	793	328	508	26	35	35	65	13	48	23.036	12.884	16.448	0.688	0.952	0.962	1.801	0.426	1.259	9.16167	1.162	-2.979	0.00881318	0.0893958	SPAC13G6.09	SSU-rRNA maturation protein Tsr4 homolog 2 (predicted) [Source:PomBase;Acc:SPAC13G6.09]	-	-	-	-	GO:0005634//nucleus;GO:0005737//cytoplasm;GO:0005829//cytosol	GO:0003674//molecular_function	GO:0030490//maturation of SSU-rRNA
SPBC15D4.04	860	538	795	83	80	110	98	75	95	21.317	18.032	21.964	1.873	1.858	2.581	2.318	2.098	2.126	11.2708	2.18067	-2.36975	0.00885596	0.0895042	gpt2	UDP-N-acetylglucosamine--dolichyl-phosphate N-acetylglucosaminephosphotransferase [Source:PomBase;Acc:SPBC15D4.04]	Metabolism;Metabolism	Global and overview maps;Glycan biosynthesis and metabolism	ko01100//Metabolic pathways;ko00510//N-Glycan biosynthesis	K01001;K01001	GO:0005783//endoplasmic reticulum;GO:0005789//endoplasmic reticulum membrane;GO:0016020//membrane;GO:0016021//integral component of membrane;GO:0030176//integral component of endoplasmic reticulum membrane	GO:0003975//UDP-N-acetylglucosamine-dolichyl-phosphate N-acetylglucosaminephosphotransferase activity;GO:0008963//phospho-N-acetylmuramoyl-pentapeptide-transferase activity;GO:0016740//transferase activity;GO:0016757//transferase activity, transferring glycosyl groups;GO:0046872//metal ion binding	GO:0006486//protein glycosylation;GO:0006487//protein N-linked glycosylation;GO:0006488//dolichol-linked oligosaccharide biosynthetic process;GO:0006489//dolichyl diphosphate biosynthetic process;GO:0006491//N-glycan processing
SPAC56F8.06c	1228	897	1176	77	100	75	148	65	115	31.768	31.378	33.909	1.814	2.423	1.836	3.653	1.898	2.686	17.188	2.74567	-2.64617	0.00886808	0.0895042	alg10	dolichyl-phosphate-glucose-glycolipid alpha-glucosyltransferase Alg10 (predicted) [Source:PomBase;Acc:SPAC56F8.06c]	Metabolism;Metabolism	Global and overview maps;Glycan biosynthesis and metabolism	ko01100//Metabolic pathways;ko00510//N-Glycan biosynthesis	K03850;K03850	GO:0005783//endoplasmic reticulum;GO:0005789//endoplasmic reticulum membrane;GO:0016020//membrane;GO:0016021//integral component of membrane	GO:0004583//dolichyl-phosphate-glucose-glycolipid alpha-glucosyltransferase activity;GO:0016740//transferase activity;GO:0016757//transferase activity, transferring glycosyl groups	GO:0006486//protein glycosylation;GO:0006488//dolichol-linked oligosaccharide biosynthetic process
SPAC1B2.04	4493	2876	3077	711	840	824	772	436	716	212.816	184.203	162.45	30.661	37.274	36.939	34.887	23.306	30.625	110.724	29.606	-1.903	0.00887588	0.0895042	cox6	cytochrome c oxidase subunit VI (predicted) [Source:PomBase;Acc:SPAC1B2.04]	Metabolism;Metabolism	Global and overview maps;Energy metabolism	ko01100//Metabolic pathways;ko00190//Oxidative phosphorylation	K02264;K02264	GO:0005739//mitochondrion;GO:0005743//mitochondrial inner membrane;GO:0005751//mitochondrial respiratory chain complex IV;GO:0016020//membrane	GO:0004129//cytochrome-c oxidase activity;GO:0046872//metal ion binding	GO:0006123//mitochondrial electron transport, cytochrome c to oxygen;GO:1902600//hydrogen ion transmembrane transport
SPBC887.03c	1171	143	262	0	0	3	9	3	2	20.824	3.442	5.192	0	0	0.044	0.147	0.059	0.03	4.917	0.0786667	-5.96588	0.00889841	0.0895565	noc3	Noc2p-Noc3p complex subunit Noc3 [Source:PomBase;Acc:SPBC887.03c]	-	-	-	-	GO:0005634//nucleus;GO:0005730//nucleolus;GO:0030691//Noc2p-Noc3p complex	GO:0003674//molecular_function;GO:0003682//chromatin binding	GO:0006364//rRNA processing;GO:0042254//ribosome biogenesis
SPAC227.14	542	331	629	70	50	77	83	37	55	10.538	8.702	13.631	1.239	0.911	1.417	1.54	0.812	0.966	6.073	1.106	-2.45706	0.00894218	0.0897604	yfh7	uridine kinase Yfh7 (predicted) [Source:PomBase;Acc:SPAC227.14]	-	-	-	-	GO:0005634//nucleus;GO:0005737//cytoplasm;GO:0005829//cytosol	GO:0000166//nucleotide binding;GO:0004849//uridine kinase activity;GO:0005524//ATP binding;GO:0016301//kinase activity;GO:0016740//transferase activity	GO:0016310//phosphorylation;GO:0044206//UMP salvage;GO:0044211//CTP salvage
SPCC645.06c	896	312	701	62	56	87	76	39	87	7.787	3.666	6.79	0.491	0.456	0.716	0.63	0.382	0.683	3.31767	0.565	-2.55385	0.00895344	0.0897604	rgf3	RhoGEF Rgf3 [Source:PomBase;Acc:SPCC645.06c]	-	-	-	-	GO:0005826//actomyosin contractile ring;GO:0005829//cytosol;GO:0030428//cell septum;GO:0032153//cell division site	GO:0005085//guanyl-nucleotide exchange factor activity;GO:0005089//Rho guanyl-nucleotide exchange factor activity;GO:0005515//protein binding	GO:0000917//barrier septum assembly;GO:0007049//cell cycle;GO:0010590//regulation of cell separation after cytokinesis;GO:0030994//primary cell septum disassembly;GO:0035023//regulation of Rho protein signal transduction;GO:0051301//cell division;GO:0051666//actin cortical patch localization;GO:0090334//regulation of cell wall (1->3)-beta-D-glucan biosynthetic process
SPAC17A2.01	793	452	825	76	89	136	105	71	92	15.554	11.988	18.036	1.357	1.635	2.525	1.965	1.572	1.629	8.51583	1.722	-2.30606	0.00901572	0.0901658	bsu1	high-affinity import carrier for pyridoxine, pyridoxal, and pyridoxamine Bsu1 [Source:PomBase;Acc:SPAC17A2.01]	-	-	-	-	GO:0000324//fungal-type vacuole;GO:0005886//plasma membrane;GO:0005887//integral component of plasma membrane;GO:0016020//membrane;GO:0016021//integral component of membrane	GO:0015234//thiamine transmembrane transporter activity;GO:0031925//pyridoxal transmembrane transporter activity;GO:0031927//pyridoxamine transmembrane transporter activity;GO:0031928//pyridoxine transmembrane transporter activity	GO:0006855//drug transmembrane transport;GO:0055085//transmembrane transport;GO:0071934//thiamine transmembrane transport;GO:1903090//pyridoxal transmembrane transport;GO:1903091//pyridoxamine transmembrane transport;GO:1903092//pyridoxine transmembrane transport
SPBC15C4.04c	3187	2083	2737	760	633	1173	828	395	553	63.874	56.451	61.142	13.867	11.885	22.25	15.833	8.934	10.008	38.2448	11.5917	-1.72218	0.00902881	0.0901658	SPBC15C4.04c	amino acid transmembrane transporter (predicted) [Source:PomBase;Acc:SPBC15C4.04c]	-	-	-	-	GO:0005794//Golgi apparatus;GO:0016020//membrane;GO:0016021//integral component of membrane;GO:0032153//cell division site;GO:0051286//cell tip	GO:0015171//amino acid transmembrane transporter activity;GO:0022857//transmembrane transporter activity	GO:0003333//amino acid transmembrane transport;GO:0006865//amino acid transport;GO:0055085//transmembrane transport
SPBC21D10.09c	2685	850	1848	34	31	121	227	45	91	24.384	10.438	18.706	0.281	0.264	1.04	1.967	0.461	0.746	9.1855	1.058	-3.11802	0.00911653	0.0908661	rkr1	RQC complex ubiquitin-protein ligase E3 Rkr1 (predicted) [Source:PomBase;Acc:SPBC21D10.09c]	-	-	-	-	GO:0005634//nucleus;GO:0005737//cytoplasm;GO:0005829//cytosol;GO:1990112//RQC complex	GO:0008270//zinc ion binding;GO:0016740//transferase activity;GO:0043023//ribosomal large subunit binding;GO:0046872//metal ion binding;GO:0061630//ubiquitin protein ligase activity	GO:0016567//protein ubiquitination;GO:0043161//proteasome-mediated ubiquitin-dependent protein catabolic process;GO:0070647//protein modification by small protein conjugation or removal;GO:0072344//rescue of stalled ribosome;GO:1990116//ribosome-associated ubiquitin-dependent protein catabolic process
SPBC2G5.07c	717	415	606	60	58	59	81	25	74	15.665	12.26	14.757	1.193	1.187	1.22	1.688	0.616	1.46	7.71367	1.25467	-2.62011	0.00915087	0.0908887	rpc25	DNA-directed RNA polymerase III complex subunit Rpc25 [Source:PomBase;Acc:SPBC2G5.07c]	Metabolism;Metabolism;Metabolism;Genetic Information Processing	Global and overview maps;Nucleotide metabolism;Nucleotide metabolism;Transcription	ko01100//Metabolic pathways;ko00230//Purine metabolism;ko00240//Pyrimidine metabolism;ko03020//RNA polymerase	K03022;K03022;K03022;K03022	GO:0000790//nuclear chromatin;GO:0005634//nucleus;GO:0005666//DNA-directed RNA polymerase III complex;GO:0005737//cytoplasm;GO:0005829//cytosol	GO:0001056//RNA polymerase III activity;GO:0003677//DNA binding;GO:0003899//DNA-directed RNA polymerase activity;GO:0005515//protein binding	GO:0006351//transcription, DNA-templated;GO:0006384//transcription initiation from RNA polymerase III promoter
SPAC140.04	1471	715	1525	69	76	113	167	73	112	38.958	25.606	45.018	1.664	1.886	2.832	4.22	2.182	2.679	19.3273	3.027	-2.67468	0.009154	0.0908887	ctr1	conserved eukaryotic protein, human CCDC174 ortholog [Source:PomBase;Acc:SPAC140.04]	-	-	-	-	GO:0005634//nucleus	GO:0003674//molecular_function;GO:0005515//protein binding	GO:0032210//regulation of telomere maintenance via telomerase
SPBC30D10.12c	802	546	565	75	46	102	101	30	79	15.942	14.68	12.52	1.358	0.863	1.917	1.915	0.671	1.424	7.88	1.33667	-2.55956	0.00922718	0.0912647	rsm27	mitochondrial ribosomal protein subunit S27 (predicted) [Source:PomBase;Acc:SPBC30D10.12c]	-	-	-	-	GO:0005739//mitochondrion;GO:0005763//mitochondrial small ribosomal subunit;GO:0005840//ribosome	GO:0003735//structural constituent of ribosome	GO:0032543//mitochondrial translation
SPAC19B12.06c	3922	2748	3040	633	758	705	657	445	665	152.064	144.07	131.376	22.344	27.532	25.87	24.303	19.471	23.283	83.876	22.3523	-1.90783	0.00925017	0.0912647	SPAC19B12.06c	rhomboid family protease associated with COP1 coated vesicle (predicted) [Source:PomBase;Acc:SPAC19B12.06c]	-	-	-	-	GO:0000139//Golgi membrane;GO:0005794//Golgi apparatus;GO:0016020//membrane;GO:0016021//integral component of membrane;GO:0030137//COPI-coated vesicle	GO:0004252//serine-type endopeptidase activity;GO:0008233//peptidase activity;GO:0008236//serine-type peptidase activity;GO:0016787//hydrolase activity	GO:0006508//proteolysis;GO:0008150//biological_process
SPCC1682.13	863	638	839	507	504	470	373	195	304	26.978	26.969	29.234	14.43	14.76	13.906	11.125	6.88	8.582	21.0462	8.86233	-1.2478	0.00926326	0.0912647	laf2	Clr6 associated factor 2, Laf2 [Source:PomBase;Acc:SPCC1682.13]	-	-	-	-	GO:0005634//nucleus;GO:0032221//Rpd3S complex;GO:0070210//Rpd3L-Expanded complex;GO:0070461//SAGA-type complex;GO:1990483//Clr6 histone deacetylase complex I''	GO:0003677//DNA binding;GO:0003682//chromatin binding;GO:0003713//transcription coactivator activity;GO:0004402//histone acetyltransferase activity;GO:0005515//protein binding	GO:0006325//chromatin organization;GO:0006338//chromatin remodeling;GO:0006357//regulation of transcription from RNA polymerase II promoter;GO:0016573//histone acetylation;GO:0016575//histone deacetylation;GO:0035066//positive regulation of histone acetylation;GO:0045944//positive regulation of transcription from RNA polymerase II promoter
SPAC821.11	1627	958	1485	468	371	630	390	196	375	43.633	34.74	44.39	11.427	9.321	15.991	9.979	5.932	9.082	26.5837	8.331	-1.67398	0.00926952	0.0912647	pro1	gamma-glutamyl phosphate reductase Pro1 (predicted) [Source:PomBase;Acc:SPAC821.11]	Metabolism;Metabolism;Metabolism;Metabolism;Metabolism;Metabolism	Global and overview maps;Global and overview maps;Global and overview maps;Global and overview maps;Amino acid metabolism;Biosynthesis of other secondary metabolites	ko01100//Metabolic pathways;ko01110//Biosynthesis of secondary metabolites;ko01130//Biosynthesis of antibiotics;ko01230//Biosynthesis of amino acids;ko00330//Arginine and proline metabolism;ko00332//Carbapenem biosynthesis	K00147;K00147;K00147;K00147;K00147;K00147	GO:0005634//nucleus;GO:0005829//cytosol	GO:0004350//glutamate-5-semialdehyde dehydrogenase activity;GO:0016491//oxidoreductase activity;GO:0016620//oxidoreductase activity, acting on the aldehyde or oxo group of donors, NAD or NADP as acceptor;GO:0050661//NADP binding	GO:0006561//proline biosynthetic process;GO:0008652//cellular amino acid biosynthetic process;GO:0055114//oxidation-reduction process;GO:0055129//L-proline biosynthetic process
SPCC663.06c	234	110	70	16	16	28	492	337	315	9.751	6.198	3.251	0.607	0.625	1.104	19.561	15.83	11.854	3.58933	15.7483	2.13341	0.00928276	0.0912647	osr1	short chain dehydrogenase (predicted) [Source:PomBase;Acc:SPCC663.06c]	-	-	-	-	GO:0005634//nucleus;GO:0005737//cytoplasm;GO:0005829//cytosol	GO:0016491//oxidoreductase activity	GO:0055114//oxidation-reduction process
SPAC22H10.09	778	383	622	19	22	22	57	24	44	15.68	10.438	13.973	0.349	0.415	0.42	1.096	0.546	0.801	6.87917	0.814333	-3.07854	0.00930576	0.0912647	SPAC22H10.09	Schizosaccharomyces specific protein [Source:PomBase;Acc:SPAC22H10.09]	-	-	-	-	GO:0005739//mitochondrion	GO:0003674//molecular_function	GO:0008150//biological_process
SPCC4G3.18	1324	352	673	27	37	46	116	14	34	22.097	7.944	12.52	0.41	0.578	0.727	1.847	0.264	0.512	7.37933	0.874333	-3.07724	0.00932152	0.0912647	rix1	ribosome biogenesis protein Rix1 (predicted) [Source:PomBase;Acc:SPCC4G3.18]	-	-	-	-	GO:0000775//chromosome, centromeric region;GO:0005634//nucleus;GO:0005720//nuclear heterochromatin;GO:0097344//Rix1 complex	GO:0003674//molecular_function	GO:0006364//rRNA processing;GO:0030702//chromatin silencing at centromere
SPAC1F12.05	3505	2401	3765	251	435	378	507	232	449	50.76	47.025	60.789	3.312	5.907	5.176	7.003	3.796	5.873	28.8282	5.55733	-2.37501	0.00933329	0.0912647	any2	arrestin-related endocytic adaptor Any2 (predicted) [Source:PomBase;Acc:SPAC1F12.05]	-	-	-	-	GO:0005634//nucleus;GO:0005829//cytosol;GO:0030136//clathrin-coated vesicle	GO:0003674//molecular_function	GO:0070086//ubiquitin-dependent endocytosis
SPCC188.02	2617	1086	1981	75	86	127	262	45	158	59.596	33.441	50.283	1.555	1.835	2.737	5.692	1.156	3.249	24.9078	3.36567	-2.88764	0.00939579	0.0915299	par1	protein phosphatase regulatory subunit Par1 [Source:PomBase;Acc:SPCC188.02]	Cellular Processes;Genetic Information Processing	Cell growth and death;Translation	ko04113//Meiosis - yeast;ko03015//mRNA surveillance pathway	K11584;K11584	GO:0000159//protein phosphatase type 2A complex;GO:0005634//nucleus;GO:0005737//cytoplasm;GO:0005826//actomyosin contractile ring;GO:0005829//cytosol;GO:0032153//cell division site;GO:0044732//mitotic spindle pole body;GO:0072687//meiotic spindle	GO:0005515//protein binding;GO:0019888//protein phosphatase regulator activity;GO:0072542//protein phosphatase activator activity	GO:0006470//protein dephosphorylation;GO:0007165//signal transduction;GO:0031030//negative regulation of septation initiation signaling;GO:0031952//regulation of protein autophosphorylation;GO:0043666//regulation of phosphoprotein phosphatase activity
SPBC1198.01	954	450	721	463	280	404	1532	1088	1279	23.037	14.693	19.406	10.179	6.334	9.233	35.295	29.65	27.89	13.8137	30.945	1.16361	0.00940941	0.0915299	fmd2	glutathione-dependent formaldehyde dehydrogenase (predicted) [Source:PomBase;Acc:SPBC1198.01]	-	-	-	-	GO:0005794//Golgi apparatus	GO:0008270//zinc ion binding;GO:0016491//oxidoreductase activity;GO:0046872//metal ion binding	GO:0055114//oxidation-reduction process;GO:0070458//cellular detoxification of nitrogen compound;GO:0071500//cellular response to nitrosative stress
SPBC211.02c	609	220	471	29	21	28	60	5	27	9.533	4.663	8.21	0.415	0.303	0.42	0.898	0.087	0.38	3.924	0.455	-3.10839	0.0094136	0.0915299	cwf3	complexed with Cdc5 protein Cwf3 [Source:PomBase;Acc:SPBC211.02c]	Genetic Information Processing	Transcription	ko03040//Spliceosome	K12867	GO:0000974//Prp19 complex;GO:0005634//nucleus;GO:0005681//spliceosomal complex;GO:0005829//cytosol;GO:0071004//U2-type prespliceosome;GO:0071007//U2-type catalytic step 2 spliceosome;GO:0071013//catalytic step 2 spliceosome;GO:0071014//post-mRNA release spliceosomal complex	GO:0003674//molecular_function;GO:0005515//protein binding	GO:0000349//generation of catalytic spliceosome for first transesterification step;GO:0000398//mRNA splicing, via spliceosome;GO:0006396//RNA processing;GO:0006397//mRNA processing;GO:0008380//RNA splicing;GO:0045292//mRNA cis splicing, via spliceosome
SPCC1442.09	3658	2604	2807	1675	2056	1775	1026	996	1493	99.022	95.318	84.671	41.266	52.134	45.466	26.494	30.413	36.489	69.6462	31.132	-1.16165	0.00952178	0.0921797	trp3	anthranilate synthase component I (predicted) [Source:PomBase;Acc:SPCC1442.09]	Metabolism;Metabolism;Metabolism;Metabolism;Metabolism	Global and overview maps;Global and overview maps;Global and overview maps;Global and overview maps;Amino acid metabolism	ko01100//Metabolic pathways;ko01110//Biosynthesis of secondary metabolites;ko01130//Biosynthesis of antibiotics;ko01230//Biosynthesis of amino acids;ko00400//Phenylalanine, tyrosine and tryptophan biosynthesis	K01657;K01657;K01657;K01657;K01657	GO:0005634//nucleus;GO:0005829//cytosol;GO:0005950//anthranilate synthase complex	GO:0004049//anthranilate synthase activity;GO:0016829//lyase activity;GO:0046872//metal ion binding	GO:0000162//tryptophan biosynthetic process;GO:0008652//cellular amino acid biosynthetic process;GO:0009058//biosynthetic process;GO:0009073//aromatic amino acid family biosynthetic process
SPAC31A2.07c	610	306	388	72	95	142	124	32	32	10.557	7.167	7.473	1.14	1.535	2.321	2.047	0.626	0.506	5.03217	1.05967	-2.24757	0.00955905	0.0921797	dbp10	ATP-dependent RNA helicase Dbp10 (predicted) [Source:PomBase;Acc:SPAC31A2.07c]	-	-	-	-	GO:0005634//nucleus;GO:0005730//nucleolus	GO:0000166//nucleotide binding;GO:0003676//nucleic acid binding;GO:0003723//RNA binding;GO:0003724//RNA helicase activity;GO:0004386//helicase activity;GO:0005524//ATP binding;GO:0016787//hydrolase activity	GO:0006364//rRNA processing;GO:0042254//ribosome biogenesis
SPBC27B12.04c	557	172	368	12	10	18	42	8	17	9.64	4.025	7.099	0.189	0.162	0.295	0.694	0.156	0.266	3.56833	0.372	-3.26188	0.00956243	0.0921797	far11	SIP/FAR complex subunit, Far11/Csc2 [Source:PomBase;Acc:SPBC27B12.04c]	-	-	-	-	GO:0000324//fungal-type vacuole;GO:0005635//nuclear envelope;GO:0005773//vacuole;GO:0044732//mitotic spindle pole body;GO:0071957//old mitotic spindle pole body;GO:0090443//FAR/SIN/STRIPAK complex	GO:0003674//molecular_function	GO:0007049//cell cycle;GO:0031030//negative regulation of septation initiation signaling;GO:0061509//asymmetric protein localization to old mitotic spindle pole body
SPBC16D10.01c	2371	906	1361	101	85	87	204	69	144	32.232	16.658	20.623	1.25	1.084	1.12	2.649	1.059	1.767	12.1612	1.825	-2.73631	0.00957399	0.0921797	SPBC16D10.01c	conserved fungal protein [Source:PomBase;Acc:SPBC16D10.01c]	-	-	-	-	GO:0005634//nucleus;GO:0005730//nucleolus;GO:0005737//cytoplasm	GO:0003674//molecular_function;GO:0005515//protein binding	GO:0008150//biological_process;GO:0042254//ribosome biogenesis
SPAC4F8.05c	727	467	677	62	91	77	103	49	71	47.122	40.93	48.91	3.659	5.526	4.724	6.37	3.584	4.156	25.1452	4.70333	-2.41853	0.00958559	0.0921797	mrpl28	mitochondrial ribosomal protein subunit L28 (predicted) [Source:PomBase;Acc:SPAC4F8.05c]	-	-	-	-	GO:0005739//mitochondrion;GO:0005762//mitochondrial large ribosomal subunit;GO:0005840//ribosome	GO:0003735//structural constituent of ribosome	GO:0032543//mitochondrial translation
SPBC543.10	1303	938	1012	74	82	83	158	52	109	41.981	40.875	36.338	2.185	2.47	2.543	4.847	1.891	3.166	21.0653	3.30133	-2.67375	0.00959416	0.0921797	get1	GET complex subunit Get1 (predicted) [Source:PomBase;Acc:SPBC543.10]	-	-	-	-	GO:0005634//nucleus;GO:0005783//endoplasmic reticulum;GO:0005789//endoplasmic reticulum membrane;GO:0016020//membrane;GO:0016021//integral component of membrane;GO:0022627//cytosolic small ribosomal subunit;GO:0043529//GET complex	GO:0003674//molecular_function;GO:0003684//damaged DNA binding;GO:0003735//structural constituent of ribosome;GO:0003906//DNA-(apurinic or apyrimidinic site) lyase activity;GO:0008534//oxidized purine nucleobase lesion DNA N-glycosylase activity;GO:0032357//oxidized purine DNA binding	GO:0006281//DNA repair;GO:0006890//retrograde vesicle-mediated transport, Golgi to ER;GO:0045048//protein insertion into ER membrane;GO:0045739//positive regulation of DNA repair;GO:0071816//tail-anchored membrane protein insertion into ER membrane
SPAC29B12.10c	2262	1316	2401	209	239	276	337	179	253	31.751	24.978	37.564	2.671	3.143	3.667	4.513	2.836	3.207	17.2957	3.51867	-2.29731	0.0096054	0.0921797	pgt1	glutathione transmembrane transporter Pgt1 [Source:PomBase;Acc:SPAC29B12.10c]	-	-	-	-	GO:0005783//endoplasmic reticulum;GO:0005789//endoplasmic reticulum membrane;GO:0005886//plasma membrane;GO:0005887//integral component of plasma membrane;GO:0016020//membrane;GO:0016021//integral component of membrane;GO:0031520//plasma membrane of cell tip	GO:0034634//glutathione transmembrane transporter activity;GO:0035673//oligopeptide transmembrane transporter activity	GO:0015031//protein transport;GO:0015833//peptide transport;GO:0034775//glutathione transmembrane transport;GO:0055085//transmembrane transport;GO:0098709//glutathione import across plasma membrane
SPAC1039.09	370	255	2189	248	258	401	3843	2190	1383	5.29	4.93	34.886	3.228	3.456	5.426	52.424	35.338	17.857	9.536	35.2063	1.88438	0.00962495	0.092196	isp5	amino acid permease Isp5 [Source:PomBase;Acc:SPAC1039.09]	-	-	-	-	GO:0005783//endoplasmic reticulum;GO:0016020//membrane;GO:0016021//integral component of membrane	GO:0015171//amino acid transmembrane transporter activity;GO:0022857//transmembrane transporter activity	GO:0003333//amino acid transmembrane transport;GO:0006865//amino acid transport;GO:0055085//transmembrane transport
SPAPB24D3.02c	1448	975	1495	239	231	273	238	176	229	30.211	27.507	34.767	4.54	4.515	5.391	4.738	4.144	4.314	17.8218	4.39867	-2.01851	0.00965319	0.0922952	SPAPB24D3.02c	amino acid permease, unknown 3 (predicted) [Source:PomBase;Acc:SPAPB24D3.02c]	-	-	-	-	GO:0005737//cytoplasm;GO:0016020//membrane;GO:0016021//integral component of membrane	GO:0015171//amino acid transmembrane transporter activity;GO:0022857//transmembrane transporter activity	GO:0003333//amino acid transmembrane transport;GO:0006865//amino acid transport;GO:0055085//transmembrane transport
SPBPB2B2.06c	260	61	37	41	24	19	10	7	18	5.556	1.763	0.881	0.798	0.48	0.384	0.204	0.169	0.347	1.64367	0.24	-2.77581	0.00969184	0.0924934	SPBPB2B2.06c	phosphoprotein phosphatase (predicted) [Source:PomBase;Acc:SPBPB2B2.06c]	-	-	-	-	GO:0005634//nucleus;GO:0005737//cytoplasm;GO:0005829//cytosol	GO:0008253//5'-nucleotidase activity;GO:0016787//hydrolase activity	GO:0009166//nucleotide catabolic process;GO:0016311//dephosphorylation;GO:0034655//nucleobase-containing compound catabolic process;GO:0046085//adenosine metabolic process
SPBC14C8.16c	201	109	189	20	46	43	12	16	33	5.405	3.969	5.662	0.486	1.164	1.097	0.305	0.501	0.798	2.96383	0.534667	-2.47075	0.00972919	0.0926786	bot1	mitochondrial ribosomal protein subunit S35 [Source:PomBase;Acc:SPBC14C8.16c]	-	-	-	-	GO:0005739//mitochondrion;GO:0005763//mitochondrial small ribosomal subunit;GO:0005840//ribosome	GO:0003735//structural constituent of ribosome	GO:0032543//mitochondrial translation
SPAC6G9.15c	176	87	114	1	6	2	6	6	3	3.935	2.615	2.843	0.023	0.117	0.05	0.135	0.139	0.07	1.59717	0.114667	-3.8	0.00978566	0.0930448	SPAC6G9.15c	Schizosaccharomyces specific protein [Source:PomBase;Acc:SPAC6G9.15c]	-	-	-	-	GO:0005634//nucleus	GO:0003674//molecular_function	GO:0032968//positive regulation of transcription elongation from RNA polymerase II promoter
SPAC13G6.05c	613	452	527	149	160	153	148	67	99	28.802	28.717	27.6	6.374	7.043	6.804	6.635	3.553	4.2	17.5567	4.796	-1.87212	0.00985267	0.0935098	trs33	TRAPP complex subunit Trs33 (predicted) [Source:PomBase;Acc:SPAC13G6.05c]	-	-	-	-	GO:0005801//cis-Golgi network;GO:0005802//trans-Golgi network;GO:0030008//TRAPP complex	GO:0003674//molecular_function	GO:0006886//intracellular protein transport;GO:0006888//ER to Golgi vesicle-mediated transport;GO:0043087//regulation of GTPase activity;GO:0048193//Golgi vesicle transport
SPAC6G9.02c	4792	1879	2736	221	209	350	544	201	248	99.14	52.565	63.092	4.163	4.051	6.853	10.738	4.693	4.633	38.3107	6.688	-2.5181	0.00990942	0.093743	nop9	pumilio family RNA-binding protein Nop9 (predicted) [Source:PomBase;Acc:SPAC6G9.02c]	-	-	-	-	GO:0005634//nucleus;GO:0005730//nucleolus;GO:0030688//preribosome, small subunit precursor	GO:0003723//RNA binding	GO:0006364//rRNA processing;GO:0042254//ribosome biogenesis
SPAC186.03	7	0	4	15	4	4	62	44	43	0.231	0	0.139	0.48	0.115	0.131	2.03	1.71	1.335	0.182667	1.69167	3.21116	0.00991355	0.093743	SPAC186.03	L-asparaginase (predicted) [Source:PomBase;Acc:SPAC186.03]	Metabolism;Metabolism;Metabolism;Metabolism	Global and overview maps;Global and overview maps;Amino acid metabolism;Metabolism of other amino acids	ko01100//Metabolic pathways;ko01110//Biosynthesis of secondary metabolites;ko00250//Alanine, aspartate and glutamate metabolism;ko00460//Cyanoamino acid metabolism	K01424;K01424;K01424;K01424	GO:0005576//extracellular region;GO:0005618//cell wall;GO:0009986//cell surface;GO:0042597//periplasmic space	GO:0004067//asparaginase activity;GO:0016787//hydrolase activity	GO:0006528//asparagine metabolic process;GO:0006530//asparagine catabolic process;GO:0006531//aspartate metabolic process
SPAC17C9.02c	378	200	399	42	52	85	62	33	34	12.959	9.272	15.247	1.311	1.67	2.758	2.028	1.277	1.053	7.20283	1.45267	-2.30986	0.00999584	0.0943294	lys7	alpha-aminoadipate reductase phosphopantetheinyl transferase Lys7 [Source:PomBase;Acc:SPAC17C9.02c]	Metabolism	Metabolism of cofactors and vitamins	ko00770//Pantothenate and CoA biosynthesis	K06133	GO:0005634//nucleus;GO:0005737//cytoplasm;GO:0005829//cytosol	GO:0000287//magnesium ion binding;GO:0008897//holo-[acyl-carrier-protein] synthase activity;GO:0016740//transferase activity	GO:0008652//cellular amino acid biosynthetic process;GO:0009085//lysine biosynthetic process;GO:0019878//lysine biosynthetic process via aminoadipic acid
SPAC6G10.07	2932	1397	2415	222	201	303	378	160	276	48.094	30.986	44.154	3.315	3.089	4.704	5.916	2.962	4.088	22.3903	4.322	-2.37311	0.0100128	0.0943294	cbc1	nuclear cap-binding complex large subunit (predicted) [Source:PomBase;Acc:SPAC6G10.07]	Genetic Information Processing;Genetic Information Processing;Genetic Information Processing	Translation;Transcription;Translation	ko03013//Nucleocytoplasmic transport;ko03040//Spliceosome;ko03015//mRNA surveillance pathway	K12882;K12882;K12882	GO:0005634//nucleus;GO:0005737//cytoplasm;GO:0005829//cytosol;GO:0005845//mRNA cap binding complex;GO:0005846//nuclear cap binding complex;GO:0048471//perinuclear region of cytoplasm;GO:0072686//mitotic spindle	GO:0000339//RNA cap binding;GO:0000340//RNA 7-methylguanosine cap binding;GO:0003723//RNA binding;GO:0003729//mRNA binding;GO:0005515//protein binding	GO:0000184//nuclear-transcribed mRNA catabolic process, nonsense-mediated decay;GO:0006397//mRNA processing;GO:0008380//RNA splicing;GO:0016070//RNA metabolic process;GO:0045292//mRNA cis splicing, via spliceosome;GO:0051028//mRNA transport
SPBC16A3.19	521	187	347	9	11	13	31	8	25	15.998	7.765	11.877	0.252	0.316	0.378	0.908	0.277	0.693	6.09767	0.626	-3.28402	0.0100304	0.0943294	eaf7	histone acetyltransferase complex subunit Eaf7 [Source:PomBase;Acc:SPBC16A3.19]	-	-	-	-	GO:0000790//nuclear chromatin;GO:0005634//nucleus;GO:0035267//NuA4 histone acetyltransferase complex;GO:0043189//H4/H2A histone acetyltransferase complex	GO:0003674//molecular_function	GO:0006281//DNA repair;GO:0006325//chromatin organization;GO:0006338//chromatin remodeling;GO:0006355//regulation of transcription, DNA-templated;GO:0006357//regulation of transcription from RNA polymerase II promoter;GO:0006974//cellular response to DNA damage stimulus;GO:0016573//histone acetylation
SPCC1223.02	160	77	155	66	65	89	294	233	280	5.981	3.892	6.458	2.246	2.276	3.148	10.485	9.829	9.451	4.00017	9.92167	1.31052	0.0100974	0.0947875	nmt1	4-amino-5-hydroxymethyl-2-methylpyrimidine phosphate synthase Nmt1 [Source:PomBase;Acc:SPCC1223.02]	Metabolism;Metabolism	Global and overview maps;Metabolism of cofactors and vitamins	ko01100//Metabolic pathways;ko00730//Thiamine metabolism	K18278;K18278	GO:0005634//nucleus;GO:0005737//cytoplasm;GO:0005829//cytosol	GO:0070284//4-amino-5-hydroxymethyl-2-methylpyrimidine phosphate synthase activity	GO:0009228//thiamine biosynthetic process;GO:0009229//thiamine diphosphate biosynthetic process
SPAC926.06c	2943	1638	2723	276	308	286	436	218	296	53.757	40.458	55.439	4.59	5.27	4.944	7.598	4.494	4.882	27.4097	5.658	-2.27632	0.0101701	0.0951705	SPAC926.06c	leucine-rich repeat protein, unknown role [Source:PomBase;Acc:SPAC926.06c]	-	-	-	-	GO:0000329//fungal-type vacuole membrane;GO:0005634//nucleus;GO:0005737//cytoplasm;GO:0005773//vacuole;GO:0005774//vacuolar membrane;GO:0005829//cytosol;GO:0016020//membrane	GO:0003674//molecular_function;GO:0003774//motor activity;GO:0005515//protein binding;GO:0043014//alpha-tubulin binding;GO:0045504//dynein heavy chain binding	GO:0008150//biological_process;GO:0036158//outer dynein arm assembly
SPBC25H2.16c	5965	3443	5212	785	557	971	989	509	714	155.342	121.242	151.289	18.612	13.589	23.933	24.573	14.959	16.791	80.6678	18.7743	-2.10323	0.0101751	0.0951705	gga22	Golgi localized Arf binding gamma-adaptin ortholog Gga22 [Source:PomBase;Acc:SPBC25H2.16c]	-	-	-	-	GO:0005622//intracellular;GO:0005794//Golgi apparatus;GO:0005802//trans-Golgi network;GO:0005829//cytosol	GO:0003674//molecular_function;GO:0043130//ubiquitin binding	GO:0006886//intracellular protein transport;GO:0006895//Golgi to endosome transport;GO:0006896//Golgi to vacuole transport;GO:0015031//protein transport;GO:0016192//vesicle-mediated transport;GO:0043328//protein targeting to vacuole involved in ubiquitin-dependent protein catabolic process via the multivesicular body sorting pathway
SPAC22F3.05c	666	242	499	17	21	32	59	12	32	5.582	2.747	4.668	0.129	0.163	0.254	0.472	0.118	0.245	2.25717	0.278333	-3.01963	0.0102364	0.0954571	alp41	GTP-binding protein involved in beta-tubulin folding Alp41 [Source:PomBase;Acc:SPAC22F3.05c]	-	-	-	-	GO:0005634//nucleus;GO:0005737//cytoplasm;GO:0005829//cytosol;GO:0005856//cytoskeleton;GO:0005874//microtubule;GO:0015630//microtubule cytoskeleton	GO:0000166//nucleotide binding;GO:0003924//GTPase activity;GO:0005515//protein binding;GO:0005525//GTP binding	GO:0007021//tubulin complex assembly;GO:0031116//positive regulation of microtubule polymerization
SPBC25B2.06c	1382	742	1286	286	229	416	284	176	216	57.9	42.036	60.053	10.909	8.988	16.495	11.352	8.322	8.172	32.7302	9.282	-1.81811	0.0102427	0.0954571	btb2	BTB/POZ domain protein Btb2 [Source:PomBase;Acc:SPBC25B2.06c]	-	-	-	-	GO:0000151//ubiquitin ligase complex;GO:0005634//nucleus;GO:0005737//cytoplasm;GO:0005829//cytosol	GO:0005515//protein binding	GO:0016567//protein ubiquitination;GO:0070647//protein modification by small protein conjugation or removal
SPBC4F6.14	2540	761	1254	70	112	132	242	55	121	52.498	21.27	28.892	1.317	2.169	2.582	4.773	1.283	2.259	18.1213	2.77167	-2.70886	0.0102716	0.0955217	nop4	RNA-binding protein Nop4 (predicted) [Source:PomBase;Acc:SPBC4F6.14]	Genetic Information Processing	Translation	ko03008//Ribosome biogenesis in eukaryotes	K14573	GO:0005634//nucleus;GO:0005730//nucleolus;GO:1990904//ribonucleoprotein complex	GO:0003676//nucleic acid binding;GO:0003723//RNA binding;GO:0003729//mRNA binding	GO:0006364//rRNA processing;GO:0006397//mRNA processing
SPBC8D2.01	1431	909	1313	1219	1028	839	2073	1749	2569	35.716	30.678	36.527	27.699	24.036	19.819	49.364	49.264	57.901	29.0792	52.1763	0.84341	0.0102867	0.0955217	gsk31	serine/threonine protein kinase Gsk31 (predicted) [Source:PomBase;Acc:SPBC8D2.01]	-	-	-	-	GO:0005634//nucleus;GO:0005829//cytosol	GO:0000166//nucleotide binding;GO:0004672//protein kinase activity;GO:0004674//protein serine/threonine kinase activity;GO:0004712//protein serine/threonine/tyrosine kinase activity;GO:0005524//ATP binding;GO:0016301//kinase activity;GO:0016740//transferase activity	GO:0006468//protein phosphorylation;GO:0007165//signal transduction;GO:0016310//phosphorylation;GO:0018105//peptidyl-serine phosphorylation;GO:0018107//peptidyl-threonine phosphorylation;GO:0023052//signaling;GO:0030163//protein catabolic process
SPBC16G5.17	835	295	503	20	39	37	75	12	40	18.572	8.872	12.47	0.405	0.813	0.779	1.592	0.301	0.803	6.98517	0.898667	-2.95844	0.0103188	0.0956477	SPBC16G5.17	transcription factor, zf-fungal binuclear cluster type (predicted) [Source:PomBase;Acc:SPBC16G5.17]	-	-	-	-	GO:0005634//nucleus;GO:0016020//membrane;GO:0016021//integral component of membrane;GO:0031965//nuclear membrane	GO:0000978//RNA polymerase II core promoter proximal region sequence-specific DNA binding;GO:0000981//RNA polymerase II transcription factor activity, sequence-specific DNA binding;GO:0003677//DNA binding;GO:0008270//zinc ion binding;GO:0046872//metal ion binding	GO:0006355//regulation of transcription, DNA-templated;GO:0006357//regulation of transcription from RNA polymerase II promoter
SPAC1834.01	7520	4600	6921	1834	1426	2214	2093	798	1115	181.777	150.355	186.472	40.361	32.292	50.651	48.27	21.769	24.338	106.985	31.459	-1.76586	0.010406	0.0962832	sup45	translation release factor eRF1 [Source:PomBase;Acc:SPAC1834.01]	Genetic Information Processing	Translation	ko03015//mRNA surveillance pathway	K03265	GO:0005737//cytoplasm;GO:0005829//cytosol;GO:0018444//translation release factor complex	GO:0003747//translation release factor activity;GO:0005515//protein binding;GO:0008022//protein C-terminus binding;GO:0016149//translation release factor activity, codon specific;GO:1990825//sequence-specific mRNA binding	GO:0002184//cytoplasmic translational termination;GO:0006412//translation;GO:0006415//translational termination
SPAC4C5.01	746	481	545	199	221	220	137	111	177	28.421	24.776	23.152	6.89	7.905	7.923	4.996	4.758	6.092	16.5112	5.282	-1.64429	0.0104249	0.0962856	SPAC4C5.01	pseudouridine-5'-phosphatase (predicted) [Source:PomBase;Acc:SPAC4C5.01]	-	-	-	-	GO:0005634//nucleus;GO:0005739//mitochondrion;GO:0005829//cytosol	GO:0000287//magnesium ion binding;GO:0016787//hydrolase activity;GO:1990738//pseudouridine 5'-phosphatase activity	GO:0016075//rRNA catabolic process;GO:0016311//dephosphorylation;GO:0043097//pyrimidine nucleoside salvage
SPAC1B3.09c	1405	553	872	27	45	61	132	27	62	39.068	20.792	27.026	0.684	1.172	1.605	3.502	0.847	1.557	15.0578	1.96867	-2.93522	0.0104552	0.0963928	SPAC1B3.09c	Noc2p-Noc3p complex subunit Noc2 family (predicted) [Source:PomBase;Acc:SPAC1B3.09c]	-	-	-	-	GO:0005634//nucleus;GO:0005654//nucleoplasm;GO:0005730//nucleolus;GO:0030690//Noc1p-Noc2p complex;GO:0030691//Noc2p-Noc3p complex	GO:0003674//molecular_function	GO:0042254//ribosome biogenesis;GO:0042273//ribosomal large subunit biogenesis
SPAC6F12.10c	13729	8134	11140	5427	3791	6829	4033	2755	3736	148.758	119.175	134.54	53.536	38.481	70.031	41.692	33.689	36.555	94.0868	37.312	-1.33435	0.0104814	0.0964624	ade3	phosphoribosylformylglycinamidine synthase Ade3 (predicted) [Source:PomBase;Acc:SPAC6F12.10c]	Metabolism;Metabolism;Metabolism;Metabolism	Global and overview maps;Global and overview maps;Global and overview maps;Nucleotide metabolism	ko01100//Metabolic pathways;ko01110//Biosynthesis of secondary metabolites;ko01130//Biosynthesis of antibiotics;ko00230//Purine metabolism	K01952;K01952;K01952;K01952	GO:0005737//cytoplasm;GO:0005794//Golgi apparatus	GO:0000166//nucleotide binding;GO:0004642//phosphoribosylformylglycinamidine synthase activity;GO:0005524//ATP binding;GO:0016874//ligase activity;GO:0046872//metal ion binding	GO:0006164//purine nucleotide biosynthetic process;GO:0006189//'de novo' IMP biosynthetic process;GO:0006541//glutamine metabolic process
SPCC1753.04	4693	2216	3544	503	441	600	706	300	500	149.505	95.458	125.841	14.589	13.161	18.09	21.458	10.786	14.384	69.4407	15.5427	-2.15955	0.0105027	0.0964862	tol1	3'(2'),5'-bisphosphate nucleotidase/inositol-1,4- bisphosphate 1-phosphatase [Source:PomBase;Acc:SPCC1753.04]	Metabolism;Metabolism;Metabolism	Global and overview maps;Global and overview maps;Energy metabolism	ko01100//Metabolic pathways;ko01130//Biosynthesis of antibiotics;ko00920//Sulfur metabolism	K01082;K01082;K01082	GO:0005634//nucleus;GO:0005829//cytosol	GO:0004441//inositol-1,4-bisphosphate 1-phosphatase activity;GO:0008441//3'(2'),5'-bisphosphate nucleotidase activity;GO:0016787//hydrolase activity;GO:0042578//phosphoric ester hydrolase activity;GO:0046872//metal ion binding;GO:0052829//inositol-1,3,4-trisphosphate 1-phosphatase activity	GO:0000103//sulfate assimilation;GO:0006790//sulfur compound metabolic process;GO:0016311//dephosphorylation;GO:0046854//phosphatidylinositol phosphorylation;GO:0048015//phosphatidylinositol-mediated signaling
SPBC800.08	973	354	646	15	35	27	83	21	37	25.446	12.531	18.833	0.362	0.858	0.67	2.079	0.634	0.882	9.78333	1.19833	-3.0293	0.0105342	0.0965701	gcd10	tRNA (m1A) methyltransferase Gcd10 (predicted) [Source:PomBase;Acc:SPBC800.08]	-	-	-	-	GO:0005634//nucleus;GO:0031515//tRNA (m1A) methyltransferase complex	GO:0000049//tRNA binding;GO:0003723//RNA binding;GO:0016429//tRNA (adenine-N1-)-methyltransferase activity	GO:0008033//tRNA processing;GO:0030488//tRNA methylation
SPBC17G9.11c	20057	11127	11272	13666	12740	15999	26010	23263	28959	236.013	177.047	147.841	146.404	140.441	178.178	292.007	308.926	307.717	170.987	302.883	0.824873	0.0105492	0.0965701	pyr1	pyruvate carboxylase Pyr1 [Source:PomBase;Acc:SPBC17G9.11c]	Metabolism;Metabolism;Metabolism;Metabolism;Metabolism	Global and overview maps;Global and overview maps;Global and overview maps;Carbohydrate metabolism;Carbohydrate metabolism	ko01100//Metabolic pathways;ko01230//Biosynthesis of amino acids;ko01200//Carbon metabolism;ko00620//Pyruvate metabolism;ko00020//Citrate cycle (TCA cycle)	K01958;K01958;K01958;K01958;K01958	GO:0005737//cytoplasm;GO:0005829//cytosol	GO:0000166//nucleotide binding;GO:0003824//catalytic activity;GO:0004736//pyruvate carboxylase activity;GO:0005524//ATP binding;GO:0009374//biotin binding;GO:0016874//ligase activity;GO:0046872//metal ion binding	GO:0006090//pyruvate metabolic process;GO:0006091//generation of precursor metabolites and energy;GO:0006094//gluconeogenesis;GO:0008152//metabolic process
SPCC31H12.04c	37556	39471	33913	25601	29584	23807	17732	14515	19943	2065.28	2935.04	2078.7	1281.73	1524.06	1239.09	930.353	900.798	990.348	1853.98	940.5	-0.979128	0.0105927	0.0967962	rpl1202	60S ribosomal protein L12.1/L12A [Source:PomBase;Acc:SPCC31H12.04c]	Genetic Information Processing	Translation	ko03010//Ribosome	K02870	GO:0005730//nucleolus;GO:0005829//cytosol;GO:0005840//ribosome;GO:0015934//large ribosomal subunit;GO:0022625//cytosolic large ribosomal subunit	GO:0003723//RNA binding;GO:0003735//structural constituent of ribosome;GO:0019843//rRNA binding;GO:0070180//large ribosomal subunit rRNA binding	GO:0000027//ribosomal large subunit assembly;GO:0002181//cytoplasmic translation;GO:0006412//translation
SPBC146.07	3874	1825	2958	351	305	554	554	215	419	94.128	59.958	80.103	7.757	6.939	12.744	12.84	5.906	9.185	43.6048	9.31033	-2.22758	0.0106492	0.0970054	prp2	U2AF large subunit (U2AF-59) [Source:PomBase;Acc:SPBC146.07]	Genetic Information Processing	Transcription	ko03040//Spliceosome	K12837	GO:0000243//commitment complex;GO:0005634//nucleus;GO:0016607//nuclear speck;GO:0071004//U2-type prespliceosome;GO:0089701//U2AF	GO:0003676//nucleic acid binding;GO:0003723//RNA binding;GO:0003729//mRNA binding;GO:0005515//protein binding;GO:0008187//poly-pyrimidine tract binding;GO:0030628//pre-mRNA 3'-splice site binding	GO:0000245//spliceosomal complex assembly;GO:0000348//mRNA branch site recognition;GO:0006397//mRNA processing;GO:0008380//RNA splicing;GO:0045292//mRNA cis splicing, via spliceosome
SPBC8D2.17	2772	1541	2319	247	281	289	380	196	308	62.371	46.877	58.148	5.063	5.929	6.161	8.164	4.981	6.263	30.7582	6.46933	-2.24928	0.0106642	0.0970054	gmh4	alpha-1,2-galactosyltransferase (predicted) [Source:PomBase;Acc:SPBC8D2.17]	Metabolism;Metabolism	Global and overview maps;Glycan biosynthesis and metabolism	ko01100//Metabolic pathways;ko00513//Various types of N-glycan biosynthesis	K05532;K05532	GO:0000136//alpha-1,6-mannosyltransferase complex;GO:0000139//Golgi membrane;GO:0005783//endoplasmic reticulum;GO:0016021//integral component of membrane	GO:0000009//alpha-1,6-mannosyltransferase activity;GO:0016740//transferase activity;GO:0016757//transferase activity, transferring glycosyl groups;GO:0031278//alpha-1,2-galactosyltransferase activity	GO:0006487//protein N-linked glycosylation;GO:0009272//fungal-type cell wall biogenesis;GO:0042125//protein galactosylation;GO:0097502//mannosylation
SPBC660.07	1555	837	1535	390	288	396	3463	1524	2798	23.766	17.298	26.149	5.427	4.124	5.728	50.496	26.286	38.616	13.7487	38.466	1.48429	0.0106719	0.0970054	ntp1	alpha,alpha-trehalase Ntp1 [Source:PomBase;Acc:SPBC660.07]	Metabolism;Metabolism	Global and overview maps;Carbohydrate metabolism	ko01100//Metabolic pathways;ko00500//Starch and sucrose metabolism	K01194;K01194	GO:0005737//cytoplasm;GO:0005829//cytosol	GO:0003824//catalytic activity;GO:0004555//alpha,alpha-trehalase activity;GO:0005509//calcium ion binding;GO:0005515//protein binding;GO:0016787//hydrolase activity;GO:0016798//hydrolase activity, acting on glycosyl bonds	GO:0005991//trehalose metabolic process;GO:0005993//trehalose catabolic process;GO:0008152//metabolic process;GO:0030437//ascospore formation;GO:1903134//trehalose catabolic process involved in cellular response to stress
SPAC2E1P3.02c	403	295	415	217	184	232	767	489	703	7.915	7.818	9.071	3.886	3.391	4.313	14.373	10.827	12.47	6.06567	12.5567	1.04972	0.0107233	0.0971473	amt3	ammonium transmembrane transporter Amt3 [Source:PomBase;Acc:SPAC2E1P3.02c]	-	-	-	-	GO:0000324//fungal-type vacuole;GO:0005887//integral component of plasma membrane;GO:0016020//membrane;GO:0016021//integral component of membrane	GO:0008519//ammonium transmembrane transporter activity;GO:0015200//methylammonium transmembrane transporter activity	GO:0015696//ammonium transport;GO:0019740//nitrogen utilization;GO:0072488//ammonium transmembrane transport;GO:0072489//methylammonium transmembrane transport
SPBC1861.06c	269	106	222	24	0	18	11	12	0	8.013	4.271	7.381	0.658	0	0.503	0.299	0.413	0	3.471	0.237333	-3.87036	0.0107594	0.0971473	mug131	UPF0300 family protein 4 [Source:PomBase;Acc:SPBC1861.06c]	-	-	-	-	GO:0005794//Golgi apparatus	GO:0003674//molecular_function	GO:0008150//biological_process;GO:0051321//meiotic cell cycle
SPBC1711.04	3051	1928	2128	1575	1471	1234	1164	625	860	120.388	102.87	93.592	56.58	54.376	46.084	43.82	27.832	30.643	78.9817	34.0983	-1.21182	0.010788	0.0971473	mtd1	methylenetetrahydrofolate reductase Mtd1 (predicted) [Source:PomBase;Acc:SPBC1711.04]	Metabolism;Metabolism	Global and overview maps;Metabolism of cofactors and vitamins	ko01100//Metabolic pathways;ko00670//One carbon pool by folate	K00295;K00295	GO:0005634//nucleus;GO:0005737//cytoplasm;GO:0005829//cytosol	GO:0004487//methylenetetrahydrofolate dehydrogenase (NAD+) activity;GO:0004488//methylenetetrahydrofolate dehydrogenase (NADP+) activity;GO:0016491//oxidoreductase activity	GO:0006164//purine nucleotide biosynthetic process;GO:0006730//one-carbon metabolic process;GO:0009113//purine nucleobase biosynthetic process;GO:0035999//tetrahydrofolate interconversion;GO:0046656//folic acid biosynthetic process;GO:0055114//oxidation-reduction process
SPBC14F5.03c	3430	1523	2412	677	559	1165	835	261	452	41.413	24.865	32.46	7.442	6.323	13.313	9.619	3.556	4.928	20.9693	6.03433	-1.79701	0.0107932	0.0971473	kap123	karyopherin Kap123 [Source:PomBase;Acc:SPBC14F5.03c]	-	-	-	-	GO:0005634//nucleus;GO:0005635//nuclear envelope;GO:0005737//cytoplasm;GO:0005829//cytosol;GO:0034399//nuclear periphery	GO:0008139//nuclear localization sequence binding;GO:0008536//Ran GTPase binding;GO:0061608//nuclear import signal receptor activity	GO:0006606//protein import into nucleus;GO:0006886//intracellular protein transport;GO:0015031//protein transport
SPAC922.04	16277	12353	17314	6017	6223	7655	6667	2791	3804	1203.36	1234.91	1426.74	404.99	430.998	535.623	470.257	232.863	253.957	872.769	319.026	-1.45193	0.0108005	0.0971473	SPAC922.04	Schizosaccharomyces specific protein [Source:PomBase;Acc:SPAC922.04]	-	-	-	-	GO:0005737//cytoplasm;GO:0005829//cytosol	GO:0003674//molecular_function	GO:0008150//biological_process
SPBC354.11c	206	172	176	97	104	117	311	314	376	2.371	2.677	2.258	1.016	1.121	1.274	3.415	4.079	3.908	1.78617	3.80067	1.08939	0.0108119	0.0971473	SPBC354.11c	dubious [Source:PomBase;Acc:SPBC354.11c]	-	-	-	-	GO:0016020//membrane;GO:0016021//integral component of membrane	-	-
SPAC23D3.02	773	357	546	115	106	172	123	71	92	29.651	18.517	23.344	4.016	3.809	6.244	4.501	3.074	3.187	14.2635	3.58733	-1.99134	0.0108192	0.0971473	rfc2	DNA replication factor C complex subunit Rfc2 [Source:PomBase;Acc:SPAC23D3.02]	Genetic Information Processing;Genetic Information Processing;Genetic Information Processing	Replication and repair;Replication and repair;Replication and repair	ko03420//Nucleotide excision repair;ko03030//DNA replication;ko03430//Mismatch repair	K10755;K10755;K10755	GO:0000790//nuclear chromatin;GO:0005634//nucleus;GO:0005663//DNA replication factor C complex;GO:0005829//cytosol;GO:0031389//Rad17 RFC-like complex;GO:0031390//Ctf18 RFC-like complex;GO:0031391//Elg1 RFC-like complex;GO:0043599//nuclear DNA replication factor C complex	GO:0000166//nucleotide binding;GO:0003677//DNA binding;GO:0003682//chromatin binding;GO:0003689//DNA clamp loader activity;GO:0005524//ATP binding	GO:0006260//DNA replication;GO:0006261//DNA-dependent DNA replication;GO:0006271//DNA strand elongation involved in DNA replication;GO:0033314//mitotic DNA replication checkpoint;GO:0070914//UV-damage excision repair;GO:0090618//DNA clamp unloading;GO:1903460//mitotic DNA replication leading strand elongation
SPBC21.06c	883	411	634	43	36	57	81	34	66	11.183	7.039	8.95	0.496	0.427	0.683	0.979	0.486	0.755	4.79633	0.74	-2.69633	0.0108446	0.0972057	cdc7	serine/threonine protein kinase Cdc7 [Source:PomBase;Acc:SPBC21.06c]	-	-	-	-	GO:0005634//nucleus;GO:0005737//cytoplasm;GO:0044732//mitotic spindle pole body;GO:0071958//new mitotic spindle pole body	GO:0000166//nucleotide binding;GO:0004672//protein kinase activity;GO:0004674//protein serine/threonine kinase activity;GO:0005515//protein binding;GO:0005524//ATP binding;GO:0016301//kinase activity;GO:0016740//transferase activity;GO:0046872//metal ion binding	GO:0006468//protein phosphorylation;GO:0007049//cell cycle;GO:0016310//phosphorylation;GO:0023014//signal transduction by protein phosphorylation;GO:0031028//septation initiation signaling;GO:0032147//activation of protein kinase activity;GO:0051301//cell division;GO:1902542//regulation of protein localization to mitotic spindle pole body
SPCC622.15c	917	503	1119	633	542	897	1617	1303	1905	20.054	14.882	27.273	12.612	11.111	18.559	33.731	32.166	37.61	17.4152	34.5023	0.98635	0.0108687	0.0972364	SPCC622.15c	Schizosaccharomyces specific protein [Source:PomBase;Acc:SPCC622.15c]	-	-	-	-	GO:0005634//nucleus;GO:0005737//cytoplasm	GO:0003674//molecular_function	GO:0008150//biological_process
SPAC12B10.09	558	354	508	124	124	142	125	58	86	20.765	17.817	21.091	4.206	4.313	5.01	4.433	2.437	2.884	12.2003	3.25133	-1.90782	0.0108857	0.0972364	pet801	mitochondrial S-adenosylmethionine transmembrane transporter (predicted) [Source:PomBase;Acc:SPAC12B10.09]	-	-	-	-	GO:0005739//mitochondrion;GO:0005743//mitochondrial inner membrane;GO:0016020//membrane;GO:0016021//integral component of membrane	GO:0000095//S-adenosyl-L-methionine transmembrane transporter activity	GO:1990543//mitochondrial S-adenosyl-L-methionine transmembrane transport
SPBC428.11	4481	3462	2134	3344	3454	1542	1035	1363	1798	118.275	123.562	62.782	80.357	85.407	38.521	26.064	40.601	42.855	84.8173	36.5067	-1.2162	0.0109141	0.0973225	met17	homocysteine synthase Met17 [Source:PomBase;Acc:SPBC428.11]	Metabolism;Metabolism;Metabolism;Metabolism;Metabolism;Metabolism;Metabolism	Global and overview maps;Global and overview maps;Global and overview maps;Global and overview maps;Global and overview maps;Amino acid metabolism;Energy metabolism	ko01100//Metabolic pathways;ko01110//Biosynthesis of secondary metabolites;ko01130//Biosynthesis of antibiotics;ko01230//Biosynthesis of amino acids;ko01200//Carbon metabolism;ko00270//Cysteine and methionine metabolism;ko00920//Sulfur metabolism	K17069;K17069;K17069;K17069;K17069;K17069;K17069	GO:0005634//nucleus;GO:0005737//cytoplasm;GO:0005829//cytosol	GO:0003824//catalytic activity;GO:0003961//O-acetylhomoserine aminocarboxypropyltransferase activity;GO:0004124//cysteine synthase activity;GO:0016740//transferase activity;GO:0016765//transferase activity, transferring alkyl or aryl (other than methyl) groups;GO:0030170//pyridoxal phosphate binding	GO:0006520//cellular amino acid metabolic process;GO:0006535//cysteine biosynthetic process from serine;GO:0006555//methionine metabolic process;GO:0008652//cellular amino acid biosynthetic process;GO:0009086//methionine biosynthetic process;GO:0019346//transsulfuration;GO:0071266//'de novo' L-methionine biosynthetic process;GO:0071269//L-homocysteine biosynthetic process
SPBC1539.08	1473	749	1164	212	210	221	220	122	208	64.363	44.255	56.691	8.434	8.596	9.139	9.172	6.016	8.207	31.913	7.79833	-2.03291	0.0109474	0.0974507	arf6	ADP-ribosylation factor, Arf family Arf6 [Source:PomBase;Acc:SPBC1539.08]	Cellular Processes	Transport and catabolism	ko04144//Endocytosis	K07941	GO:0000139//Golgi membrane;GO:0000935//barrier septum;GO:0005737//cytoplasm;GO:0005886//plasma membrane;GO:0005938//cell cortex;GO:0016020//membrane;GO:0030428//cell septum;GO:0032153//cell division site;GO:0051285//cell cortex of cell tip	GO:0000166//nucleotide binding;GO:0003924//GTPase activity;GO:0005525//GTP binding	GO:0006886//intracellular protein transport;GO:0006888//ER to Golgi vesicle-mediated transport;GO:0007264//small GTPase mediated signal transduction;GO:0016192//vesicle-mediated transport;GO:0051519//activation of bipolar cell growth;GO:0051523//cell growth mode switching, monopolar to bipolar
SPCC4E9.02	4040	2461	3668	1030	1055	984	929	594	821	88.762	73.113	89.826	20.603	21.715	20.461	19.474	14.728	16.289	52.4133	16.8303	-1.63887	0.0109735	0.0975149	cig1	cyclin Cig1 [Source:PomBase;Acc:SPCC4E9.02]	-	-	-	-	GO:0000307//cyclin-dependent protein kinase holoenzyme complex;GO:0005634//nucleus;GO:0005737//cytoplasm;GO:0005813//centrosome	GO:0004672//protein kinase activity;GO:0016538//cyclin-dependent protein serine/threonine kinase regulator activity;GO:0019901//protein kinase binding;GO:0061575//cyclin-dependent protein serine/threonine kinase activator activity	GO:0000079//regulation of cyclin-dependent protein serine/threonine kinase activity;GO:0006310//DNA recombination;GO:0006468//protein phosphorylation;GO:0007049//cell cycle;GO:0031647//regulation of protein stability;GO:0044772//mitotic cell cycle phase transition;GO:0045737//positive regulation of cyclin-dependent protein serine/threonine kinase activity;GO:0051301//cell division;GO:1900087//pos…
SPCC1450.09c	699	403	562	230	192	270	1347	691	1037	8.805	6.865	7.891	2.638	2.266	3.219	16.189	9.823	11.796	5.28067	12.6027	1.25494	0.0110112	0.0976819	SPCC1450.09c	phospholipase (predicted) [Source:PomBase;Acc:SPCC1450.09c]	Metabolism	Lipid metabolism	ko00564//Glycerophospholipid metabolism	K13333	GO:0005576//extracellular region;GO:0005737//cytoplasm;GO:0005794//Golgi apparatus;GO:0009277//fungal-type cell wall;GO:0009897//external side of plasma membrane	GO:0004620//phospholipase activity;GO:0004622//lysophospholipase activity;GO:0004623//phospholipase A2 activity;GO:0016787//hydrolase activity	GO:0006629//lipid metabolic process;GO:0009395//phospholipid catabolic process;GO:0016042//lipid catabolic process;GO:0046475//glycerophospholipid catabolic process
SPBC839.03c	591	264	426	37	44	52	53	20	60	21.423	12.94	17.212	1.221	1.494	1.784	1.833	0.818	1.964	9.34567	1.53833	-2.60293	0.0110337	0.0977133	SPBC839.03c	neddylation protein Dcn1 (predicted) [Source:PomBase;Acc:SPBC839.03c]	-	-	-	-	GO:0000151//ubiquitin ligase complex;GO:0005634//nucleus;GO:0005829//cytosol	GO:0003674//molecular_function;GO:0031624//ubiquitin conjugating enzyme binding;GO:0032182//ubiquitin-like protein binding;GO:0097602//cullin family protein binding	GO:0045116//protein neddylation;GO:0051443//positive regulation of ubiquitin-protein transferase activity
SPBC106.19	1491	646	1189	43	56	56	131	63	91	30.63	17.945	27.226	0.804	1.078	1.089	2.568	1.461	1.688	13.1287	1.90567	-2.78435	0.0110666	0.0977867	SPBC106.19	Schizosaccharomyces specific protein [Source:PomBase;Acc:SPBC106.19]	-	-	-	-	GO:0005739//mitochondrion;GO:0005759//mitochondrial matrix	GO:0003729//mRNA binding;GO:0005515//protein binding	GO:0070131//positive regulation of mitochondrial translation
SPAC15A10.04c	3997	1459	1997	563	600	777	590	239	579	104.556	51.607	58.226	13.408	14.703	19.237	14.725	7.056	13.677	43.6228	11.8193	-1.88393	0.0110798	0.0977867	zpr1	EF-1 alpha binding zinc finger protein Zpr1 (predicted) [Source:PomBase;Acc:SPAC15A10.04c]	-	-	-	-	GO:0005634//nucleus;GO:0005737//cytoplasm;GO:0005829//cytosol	GO:0008270//zinc ion binding;GO:0046872//metal ion binding	GO:0002181//cytoplasmic translation
SPCC1450.03	2144	1252	1557	465	514	591	613	173	260	96.942	76.547	78.469	19.142	21.772	25.291	26.444	8.828	10.616	53.0272	15.296	-1.79358	0.0111499	0.0982064	SPCC1450.03	ribonucleoprotein (RNP) complex (predicted) [Source:PomBase;Acc:SPCC1450.03]	Genetic Information Processing	Translation	ko03008//Ribosome biogenesis in eukaryotes	K14546	GO:0005634//nucleus;GO:0005737//cytoplasm;GO:0005829//cytosol	GO:0003674//molecular_function	GO:0006364//rRNA processing
SPCC584.14	719	319	486	37	37	41	58	32	56	17.308	10.384	13.04	0.811	0.834	0.934	1.332	0.869	1.217	7.2185	1.13933	-2.66351	0.0111654	0.0982064	mug160	human ATXN10 ortholog [Source:PomBase;Acc:SPCC584.14]	-	-	-	-	GO:0005634//nucleus;GO:0005737//cytoplasm;GO:0005829//cytosol	GO:0003674//molecular_function	GO:0008150//biological_process;GO:0051321//meiotic cell cycle
SPAC3C7.02c	271	154	183	96	108	116	720	236	324	11.009	8.459	8.286	3.55	4.11	4.46	27.905	10.819	11.885	6.64567	16.8697	1.34395	0.0111866	0.0982248	pil2	meiotic eisosome BAR domain protein Pil2 [Source:PomBase;Acc:SPAC3C7.02c]	-	-	-	-	GO:0005886//plasma membrane;GO:0032126//eisosome;GO:0036286//eisosome filament	GO:0003674//molecular_function;GO:0008289//lipid binding	GO:0006469//negative regulation of protein kinase activity;GO:0006897//endocytosis;GO:0070941//eisosome assembly
SPAC1002.15c	1138	512	740	124	118	132	183	71	73	21.108	12.835	15.299	2.09	2.053	2.321	3.241	1.485	1.229	9.28433	1.985	-2.22566	0.0112321	0.098457	med6	mediator complex subunit Med6 [Source:PomBase;Acc:SPAC1002.15c]	-	-	-	-	GO:0005634//nucleus;GO:0016592//mediator complex;GO:0070847//core mediator complex	GO:0003712//transcription cofactor activity;GO:0003713//transcription coactivator activity	GO:0006357//regulation of transcription from RNA polymerase II promoter;GO:0051123//RNA polymerase II transcriptional preinitiation complex assembly;GO:0060261//positive regulation of transcription initiation from RNA polymerase II promoter
SPAC23C4.07	518	309	372	86	81	59	62	0	45	8.599	6.948	6.882	1.307	1.26	0.929	0.984	0	0.669	4.32083	0.551	-2.97119	0.011274	0.098657	tht2	karyogamy protein Tht2 [Source:PomBase;Acc:SPAC23C4.07]	-	-	-	-	GO:0005634//nucleus	GO:0003674//molecular_function	GO:0000742//karyogamy involved in conjugation with cellular fusion;GO:0007059//chromosome segregation;GO:0051321//meiotic cell cycle
SPBC25H2.09	1152	770	861	108	106	166	169	80	125	52.494	47.444	43.73	4.48	4.525	7.159	7.347	4.114	5.144	26.6387	5.535	-2.26687	0.0113215	0.0988571	SPBC25H2.09	DUF1690 family protein [Source:PomBase;Acc:SPBC25H2.09]	-	-	-	-	GO:0005739//mitochondrion;GO:0005743//mitochondrial inner membrane;GO:0016020//membrane;GO:0044284//mitochondrial crista junction;GO:0061617//MICOS complex	GO:0003674//molecular_function	GO:0042407//cristae formation
SPAC17G8.03c	2231	1328	2015	231	243	293	353	180	256	75.22	60.544	75.724	7.091	7.675	9.35	11.355	6.849	7.794	39.2673	8.666	-2.17989	0.0113358	0.0988571	dpb3	DNA polymerase epsilon interactor Dpb3-like [Source:PomBase;Acc:SPAC17G8.03c]	-	-	-	-	GO:0000790//nuclear chromatin;GO:0005634//nucleus;GO:0005829//cytosol;GO:0043596//nuclear replication fork	GO:0003712//transcription cofactor activity;GO:0003714//transcription corepressor activity;GO:0046982//protein heterodimerization activity	GO:0006357//regulation of transcription from RNA polymerase II promoter;GO:1903507//negative regulation of nucleic acid-templated transcription
SPAC186.07c	7	0	1	273	1	57	2035	923	1208	0.328	0	0.052	11.643	0.044	2.527	90.951	48.796	51.101	2.43233	63.616	4.70898	0.0113543	0.0988571	SPAC186.07c	hydroxyacid dehydrogenase (predicted) [Source:PomBase;Acc:SPAC186.07c]	-	-	-	-	GO:0005634//nucleus;GO:0005737//cytoplasm;GO:0005829//cytosol	GO:0016491//oxidoreductase activity;GO:0016616//oxidoreductase activity, acting on the CH-OH group of donors, NAD or NADP as acceptor;GO:0051287//NAD binding	GO:0008150//biological_process;GO:0055114//oxidation-reduction process
SPBC428.04	2177	1427	1376	360	416	396	302	251	406	133.875	118.66	94.316	20.155	23.966	23.048	17.719	17.419	22.546	69.0033	19.228	-1.84346	0.0113843	0.0989511	apq12	nuclear membrane organization protein Apq12 (predicted) [Source:PomBase;Acc:SPBC428.04]	-	-	-	-	GO:0005634//nucleus;GO:0005635//nuclear envelope;GO:0005783//endoplasmic reticulum;GO:0005789//endoplasmic reticulum membrane;GO:0016020//membrane;GO:0016021//integral component of membrane;GO:0031965//nuclear membrane;GO:0042175//nuclear outer membrane-endoplasmic reticulum membrane network	GO:0003674//molecular_function	GO:0006998//nuclear envelope organization;GO:0044255//cellular lipid metabolic process;GO:0051028//mRNA transport
SPACUNK4.09	401	186	273	34	53	70	55	23	35	16.233	10.182	12.318	1.253	2.01	2.682	2.124	1.051	1.279	7.44633	1.48467	-2.32639	0.0114879	0.0993131	SPACUNK4.09	methyltransferase with rhodanese domain (predicted) [Source:PomBase;Acc:SPACUNK4.09]	-	-	-	-	GO:0005634//nucleus;GO:0005829//cytosol	GO:0008168//methyltransferase activity	GO:0008150//biological_process;GO:0032259//methylation
SPAC14C4.08	246	148	221	23	22	12	24	14	17	9.918	8.053	9.925	0.843	0.829	0.458	0.921	0.636	0.618	5.00433	0.725	-2.78712	0.0114888	0.0993131	mug5	Schizosaccharomyces pombe specific protein Mug5 [Source:PomBase;Acc:SPAC14C4.08]	-	-	-	-	GO:0005737//cytoplasm;GO:0005829//cytosol;GO:0005869//dynactin complex	GO:0005515//protein binding	GO:0007059//chromosome segregation;GO:0030989//dynein-driven meiotic oscillatory nuclear movement;GO:0051321//meiotic cell cycle
SPBC19F5.05c	3338	1131	2101	148	235	287	471	93	160	74.28	34.032	52.112	2.998	4.899	6.044	10	2.336	3.215	29.0608	5.18367	-2.48703	0.0115146	0.0993131	ppp1	pescadillo-family BRCT domain protein Ppp1 (predicted) [Source:PomBase;Acc:SPBC19F5.05c]	-	-	-	-	GO:0005634//nucleus;GO:0005654//nucleoplasm;GO:0005730//nucleolus;GO:0030687//preribosome, large subunit precursor;GO:0070545//PeBoW complex	GO:0003674//molecular_function;GO:0043021//ribonucleoprotein complex binding	GO:0000463//maturation of LSU-rRNA from tricistronic rRNA transcript (SSU-rRNA, 5.8S rRNA, LSU-rRNA);GO:0000466//maturation of 5.8S rRNA from tricistronic rRNA transcript (SSU-rRNA, 5.8S rRNA, LSU-rRNA);GO:0006364//rRNA processing;GO:0042254//ribosome biogenesis;GO:0042273//ribosomal large subunit biogenesis
SPCC16A11.14	780	446	565	751	458	512	1456	893	1160	24.11	18.641	19.466	21.134	13.262	14.978	42.938	31.151	32.378	18.5985	35.489	0.932186	0.0115302	0.0993131	sfh1	RSC complex subunit Sfh1 [Source:PomBase;Acc:SPCC16A11.14]	-	-	-	-	GO:0000228//nuclear chromosome;GO:0005634//nucleus;GO:0005737//cytoplasm;GO:0005829//cytosol;GO:0016514//SWI/SNF complex;GO:0016586//RSC complex	GO:0003677//DNA binding;GO:0005515//protein binding;GO:0008270//zinc ion binding;GO:0043565//sequence-specific DNA binding	GO:0006302//double-strand break repair;GO:0006325//chromatin organization;GO:0006337//nucleosome disassembly;GO:0006338//chromatin remodeling;GO:0006355//regulation of transcription, DNA-templated;GO:0006357//regulation of transcription from RNA polymerase II promoter;GO:0043044//ATP-dependent chromatin remodeling
SPAC977.17	2433	1327	1997	726	861	938	553	418	715	31.602	23.302	28.906	8.591	10.472	11.533	6.858	6.127	8.389	19.0677	7.12467	-1.42023	0.0115384	0.0993131	SPAC977.17	MIP water channel (predicted) [Source:PomBase;Acc:SPAC977.17]	-	-	-	-	GO:0016020//membrane;GO:0016021//integral component of membrane	GO:0015267//channel activity	GO:0055085//transmembrane transport
SPAC1071.03c	1677	651	972	82	58	76	167	72	78	42.9	22.514	27.726	1.904	1.395	1.844	4.075	2.076	1.797	16.3805	2.64933	-2.62828	0.0115413	0.0993131	sil1	nucleotide exchange factor for the ER lumenal Hsp70 chaperone, Sil1 (predicted) [Source:PomBase;Acc:SPAC1071.03c]	-	-	-	-	GO:0005737//cytoplasm;GO:0005783//endoplasmic reticulum;GO:0016020//membrane;GO:0016021//integral component of membrane	GO:0000774//adenyl-nucleotide exchange factor activity	GO:0006616//SRP-dependent cotranslational protein targeting to membrane, translocation;GO:0050790//regulation of catalytic activity
SPBC336.03	2577	1597	2835	359	349	494	510	240	363	31.211	26.154	38.271	3.958	3.96	5.662	5.893	3.28	3.97	18.2027	4.381	-2.05482	0.0116074	0.0997153	efc25	Ras1 guanyl-nucleotide exchange factor Efc25 [Source:PomBase;Acc:SPBC336.03]	-	-	-	-	GO:0005622//intracellular;GO:0005737//cytoplasm;GO:0005829//cytosol	GO:0005085//guanyl-nucleotide exchange factor activity;GO:0005088//Ras guanyl-nucleotide exchange factor activity	GO:0007059//chromosome segregation;GO:0007264//small GTPase mediated signal transduction;GO:0071963//establishment or maintenance of cell polarity regulating cell shape
SPBC1347.13c	341	157	248	60	51	59	56	22	31	15.041	9.364	12.192	2.409	2.107	2.463	2.357	1.095	1.235	7.26267	1.56233	-2.2168	0.011688	0.100242	mrm1	mitochondrial ribose methyltransferase Mrm1 (predicted) [Source:PomBase;Acc:SPBC1347.13c]	-	-	-	-	GO:0005739//mitochondrion;GO:0005759//mitochondrial matrix	GO:0003723//RNA binding;GO:0008168//methyltransferase activity;GO:0008173//RNA methyltransferase activity;GO:0008989//rRNA (guanine-N1-)-methyltransferase activity;GO:0016740//transferase activity	GO:0000963//mitochondrial RNA processing;GO:0006364//rRNA processing;GO:0006396//RNA processing;GO:0031167//rRNA methylation;GO:0032259//methylation
[truncated: 4,609 more rows]

## Sheet: htb1-G52E
id	WT-1_count	WT-2_count	WT-3_count	WT-4_count	WT-5_count	WT-6_count	G52E-1_count	G52E-2_count	G52E-3_count	WT-1_fpkm	WT-2_fpkm	WT-3_fpkm	WT-4_fpkm	WT-5_fpkm	WT-6_fpkm	G52E-1_fpkm	G52E-2_fpkm	G52E-3_fpkm	WT_mean	G52E_mean	log2(fc)	PValue	FDR	Symbol	Description	KEGG_A_class	KEGG_B_class	Pathway	K_ID	GO Component	GO Function	GO Process
SPBC1348.06c	6	9	5	2	0	1	492	816	262	0.479	0.892	0.407	0.104	0	0.072	46.902	76.784	21.704	0.325667	48.4633	7.21735	1.66285e-17	4.28682e-14	SPBC1348.06c	conserved fungal family [Source:PomBase;Acc:SPBC1348.06c]	-	-	-	-	-	-	-
[truncated: 5,210 more rows]

## Sheet: htb1-G52R
id	WT-1_count	WT-2_count	WT-3_count	WT-4_count	WT-5_count	WT-6_count	G52R-1_count	G52R-2_count	G52R-3_count	WT-1_fpkm	WT-2_fpkm	WT-3_fpkm	WT-4_fpkm	WT-5_fpkm	WT-6_fpkm	G52R-1_fpkm	G52R-2_fpkm	G52R-3_fpkm	WT_mean	G52R_mean	log2(fc)	PValue	FDR	Symbol	Description	KEGG_A_class	KEGG_B_class	Pathway	K_ID	GO Component	GO Function	GO Process
[truncated: 5,211 more rows]

[truncated: 4 more sheets: htb1-P102L, htb1-P102S, htb1-D67N, htb1-D67H]
