# Supplementary material for: Characterization of oncohistone H2B variants in Schizosaccharomyces pombe reveals a key role of H2B monoubiquitination deficiency in genomic instability by altering gene expression
Source: FEMS Yeast Res. 2025 May 22;25:foaf027. doi: 10.1093/femsyr/foaf027 (PMC12128920; doi:10.1093/femsyr/foaf027)
Supplement: foaf027_Supplemental_Files [file foaf027_supplemental_files.zip › Table S6.xls]

id	WT-1_count	WT-2_count	WT-3_count	K119R-1_count	K119R-2_count	K119R-3_count	WT-1_fpkm	WT-2_fpkm	WT-3_fpkm	K119R-1_fpkm	K119R-2_fpkm	K119R-3_fpkm	WT_mean	K119R_mean	log2(fc)	PValue	FDR	Symbol	Description	KEGG_A_class	KEGG_B_class	Pathway	K_ID	GO Component	GO Function	GO Process
SPBC16A3.13	741	722	1013	11671	11092	12341	19.935	19.232	21.047	266.253	264.033	289.810	20.0713333333333	273.365333333333	3.76762193716201	9.48367337472441e-58	4.87176301259593e-54	meu7	alpha-amylase homolog Aah4 [Source:PomBase;Acc:SPBC16A3.13]	Metabolism;Metabolism	Global and overview maps;Carbohydrate metabolism	ko01100//Metabolic pathways;ko00500//Starch and sucrose metabolism	K01176;K01176	GO:0005783//endoplasmic reticulum;GO:0005886//plasma membrane;GO:0009897//external side of plasma membrane;GO:0016020//membrane;GO:0031225//anchored component of membrane	GO:0003824//catalytic activity;GO:0004556//alpha-amylase activity;GO:0005509//calcium ion binding;GO:0016787//hydrolase activity;GO:0016798//hydrolase activity, acting on glycosyl bonds;GO:0046872//metal ion binding	GO:0005975//carbohydrate metabolic process;GO:0008152//metabolic process;GO:0008360//regulation of cell shape;GO:0009272//fungal-type cell wall biogenesis;GO:0016052//carbohydrate catabolic process
SPBC354.12	33639	36139	42036	338965	346368	370219	1450.113	1542.437	1399.439	12390.724	13211.164	13930.823	1463.99633333333	13177.5703333333	3.17010054683665	2.3905088602241e-49	6.1400220074856e-46	gpd3	glyceraldehyde 3-phosphate dehydrogenase Gpd3 [Source:PomBase;Acc:SPBC354.12]	Metabolism;Metabolism;Metabolism;Metabolism;Metabolism;Metabolism	Global and overview maps;Global and overview maps;Global and overview maps;Global and overview maps;Global and overview maps;Carbohydrate metabolism	ko01100//Metabolic pathways;ko01110//Biosynthesis of secondary metabolites;ko01130//Biosynthesis of antibiotics;ko01230//Biosynthesis of amino acids;ko01200//Carbon metabolism;ko00010//Glycolysis / Gluconeogenesis	K00134;K00134;K00134;K00134;K00134;K00134	GO:0005737//cytoplasm;GO:0005829//cytosol	GO:0004365//glyceraldehyde-3-phosphate dehydrogenase (NAD+) (phosphorylating) activity;GO:0016491//oxidoreductase activity;GO:0016620//oxidoreductase activity, acting on the aldehyde or oxo group of donors, NAD or NADP as acceptor;GO:0050661//NADP binding;GO:0051287//NAD binding	GO:0006006//glucose metabolic process;GO:0006096//glycolytic process;GO:0055114//oxidation-reduction process;GO:0061621//canonical glycolysis
SPBC359.02	640	548	870	30	27	31	22.604	19.163	23.730	0.898	0.844	0.956	21.8323333333333	0.899333333333333	-4.60146657410253	3.55246492344195e-42	6.0830041039071e-39	alr2	alanine racemase Alr2 (predicted) [Source:PomBase;Acc:SPBC359.02]	Metabolism	Global and overview maps	ko01100//Metabolic pathways	K01775	GO:0005575//cellular_component	GO:0003824//catalytic activity;GO:0008784//alanine racemase activity;GO:0016853//isomerase activity;GO:0030170//pyridoxal phosphate binding	GO:0006522//alanine metabolic process;GO:0030632//D-alanine biosynthetic process
SPCC1223.02	47	23	103	1580	2409	2176	2.348	1.138	3.974	66.936	106.489	94.894	2.48666666666667	89.4396666666667	5.16862977652866	1.49951950833516e-38	1.92575792857944e-35	nmt1	4-amino-5-hydroxymethyl-2-methylpyrimidine phosphate synthase Nmt1 [Source:PomBase;Acc:SPCC1223.02]	Metabolism;Metabolism	Global and overview maps;Metabolism of cofactors and vitamins	ko01100//Metabolic pathways;ko00730//Thiamine metabolism	K18278;K18278	GO:0005634//nucleus;GO:0005737//cytoplasm;GO:0005829//cytosol	GO:0070284//4-amino-5-hydroxymethyl-2-methylpyrimidine phosphate synthase activity	GO:0009228//thiamine biosynthetic process;GO:0009229//thiamine diphosphate biosynthetic process
SPBC29A10.15	165	208	447	3532	3795	3723	4.394	5.484	9.192	79.753	89.413	86.536	6.35666666666667	85.234	3.74508669605089	2.75268261676339e-29	2.82810612046271e-26	orc1	origin recognition complex subunit Orc1 [Source:PomBase;Acc:SPBC29A10.15]	Cellular Processes;Cellular Processes	Cell growth and death;Cell growth and death	ko04111//Cell cycle - yeast;ko04113//Meiosis - yeast	K02603;K02603	GO:0000784//nuclear chromosome, telomeric region;GO:0000790//nuclear chromatin;GO:0005634//nucleus;GO:0005656//nuclear pre-replicative complex;GO:0005664//nuclear origin of replication recognition complex;GO:0031261//DNA replication preinitiation complex;GO:0043596//nuclear replication fork	GO:0000166//nucleotide binding;GO:0003677//DNA binding;GO:0003682//chromatin binding;GO:0003688//DNA replication origin binding;GO:0005515//protein binding;GO:0005524//ATP binding;GO:0016887//ATPase activity;GO:0046872//metal ion binding	GO:0000278//mitotic cell cycle;GO:0006260//DNA replication;GO:0006270//DNA replication initiation;GO:0033314//mitotic DNA replication checkpoint;GO:1902969//mitotic DNA replication;GO:1902975//mitotic DNA replication initiation
SPBPB10D8.02c	293	307	424	16	19	15	7.627	7.912	8.523	0.353	0.438	0.341	8.02066666666667	0.377333333333333	-4.40981069902223	5.40588964494416e-29	4.62834251767969e-26	SPBPB10D8.02c	arylsulfatase (predicted) [Source:PomBase;Acc:SPBPB10D8.02c]	Metabolism	Lipid metabolism	ko00600//Sphingolipid metabolism	K01130	GO:0005634//nucleus;GO:0005737//cytoplasm;GO:0005829//cytosol	GO:0003824//catalytic activity;GO:0004065//arylsulfatase activity;GO:0008484//sulfuric ester hydrolase activity;GO:0016787//hydrolase activity;GO:0046872//metal ion binding	GO:0046505//sulfolipid metabolic process
SPBP23A10.13	153	162	289	1849	1794	1695	2.888	3.027	4.213	29.593	29.960	27.926	3.376	29.1596666666667	3.1105874187	1.27156030390471e-26	9.33143611594073e-24	orc4	origin recognition complex subunit Orc4 [Source:PomBase;Acc:SPBP23A10.13]	Cellular Processes;Cellular Processes	Cell growth and death;Cell growth and death	ko04111//Cell cycle - yeast;ko04113//Meiosis - yeast	K02606;K02606	GO:0000790//nuclear chromatin;GO:0000808//origin recognition complex;GO:0005634//nucleus;GO:0005656//nuclear pre-replicative complex;GO:0005664//nuclear origin of replication recognition complex;GO:0031261//DNA replication preinitiation complex;GO:0043596//nuclear replication fork	GO:0000166//nucleotide binding;GO:0003677//DNA binding;GO:0003688//DNA replication origin binding;GO:0005524//ATP binding;GO:0016887//ATPase activity	GO:0006260//DNA replication;GO:0006265//DNA topological change;GO:0006270//DNA replication initiation;GO:1902597//positive regulation of DNA replication origin binding;GO:1902975//mitotic DNA replication initiation
SPAC977.18	53	72	96	617	651	641	4.438	5.960	6.208	43.799	48.214	46.831	5.53533333333333	46.2813333333333	3.06368832542089	8.33609356146586e-24	5.35281407815626e-21	SPAC977.18	conserved fungal protein [Source:PomBase;Acc:SPAC977.18]	-	-	-	-	GO:0005886//plasma membrane	GO:0003674//molecular_function	GO:0008150//biological_process
SPBC1773.06c	239	283	443	2395	2069	2250	9.960	11.676	14.257	84.632	76.287	81.844	11.9643333333333	80.921	2.75777413798592	3.86433484081396e-23	2.20567645302903e-20	adh8	alcohol dehydrogenase (predicted) [Source:PomBase;Acc:SPBC1773.06c]	-	-	-	-	GO:0005737//cytoplasm;GO:0005829//cytosol	GO:0004022//alcohol dehydrogenase (NAD) activity;GO:0016491//oxidoreductase activity	GO:0006066//alcohol metabolic process;GO:0006091//generation of precursor metabolites and energy;GO:0055114//oxidation-reduction process
SPAC1039.09	416	303	477	2606	2389	2006	7.950	5.733	7.040	42.232	40.396	33.463	6.90766666666667	38.697	2.48595135360988	6.17802858013805e-22	3.17365328161692e-19	isp5	amino acid permease Isp5 [Source:PomBase;Acc:SPAC1039.09]	-	-	-	-	GO:0005783//endoplasmic reticulum;GO:0016020//membrane;GO:0016021//integral component of membrane	GO:0015171//amino acid transmembrane transporter activity;GO:0022857//transmembrane transporter activity	GO:0003333//amino acid transmembrane transport;GO:0006865//amino acid transport;GO:0055085//transmembrane transport
SPBC354.11c	582	627	863	3836	3590	3064	8.953	9.550	10.253	50.040	48.865	41.144	9.58533333333333	46.683	2.28399676815111	3.64181785161778e-20	1.7007289367055e-17	SPBC354.11c	dubious [Source:PomBase;Acc:SPBC354.11c]	-	-	-	-	GO:0016020//membrane;GO:0016021//integral component of membrane	-	-
SPBPB21E7.04c	109	95	194	1144	836	1079	6.012	5.188	8.264	53.508	40.800	51.951	6.488	48.753	2.90964527269609	5.47833308617903e-20	2.34518308864181e-17	SPBPB21E7.04c	human COMT ortholog 2 [Source:PomBase;Acc:SPBPB21E7.04c]	Metabolism;Metabolism	Global and overview maps;Amino acid metabolism	ko01100//Metabolic pathways;ko00350//Tyrosine metabolism	K00545;K00545	GO:0000324//fungal-type vacuole;GO:0005773//vacuole	GO:0008168//methyltransferase activity;GO:0008171//O-methyltransferase activity;GO:0016740//transferase activity;GO:0046872//metal ion binding	GO:0006584//catecholamine metabolic process;GO:0008150//biological_process;GO:0032259//methylation
SPAPB24D3.07c	20173	20859	26877	91023	90827	91644	931.924	954.062	958.876	3565.674	3712.503	3695.479	948.287333333333	3657.88533333333	1.94761367994667	6.87155729334733e-19	2.71532229353271e-16	SPAPB24D3.07c	Schizosaccharomyces pombe specific protein [Source:PomBase;Acc:SPAPB24D3.07c]	-	-	-	-	GO:0005783//endoplasmic reticulum	GO:0003674//molecular_function	GO:0008150//biological_process
SPAC11D3.06	951	810	1348	190	152	185	31.983	26.982	35.029	5.424	4.511	5.422	31.3313333333333	5.119	-2.61367225477061	1.15980564019805e-18	4.2556582669267e-16	SPAC11D3.06	MatE family transmembrane transporter (predicted) [Source:PomBase;Acc:SPAC11D3.06]	-	-	-	-	GO:0000329//fungal-type vacuole membrane;GO:0005794//Golgi apparatus;GO:0016020//membrane;GO:0016021//integral component of membrane	GO:0015297//antiporter activity;GO:0022857//transmembrane transporter activity;GO:0042910//xenobiotic transporter activity	GO:0006855//drug transmembrane transport;GO:0042908//xenobiotic transport;GO:0055085//transmembrane transport
SPCC330.04c	317	392	462	1835	1973	1656	13.885	17.000	15.628	68.158	76.466	63.317	15.5043333333333	69.3136666666667	2.16046834525772	2.52786596128622e-18	8.65709829541821e-16	mug135	mug2/mug135/meu2 family, with repeat expansion [Source:PomBase;Acc:SPCC330.04c]	-	-	-	-	GO:0005575//cellular_component;GO:0005634//nucleus	GO:0003674//molecular_function	GO:0008150//biological_process;GO:0051321//meiotic cell cycle
SPBC359.03c	1120	958	1494	268	192	203	28.409	24.069	29.261	5.764	4.309	4.495	27.2463333333333	4.856	-2.48822176601846	1.47391864119583e-17	4.73220003738935e-15	aat1	amino acid transmembrane transporter Aat1 [Source:PomBase;Acc:SPBC359.03c]	-	-	-	-	GO:0000139//Golgi membrane;GO:0000324//fungal-type vacuole;GO:0005794//Golgi apparatus;GO:0005886//plasma membrane;GO:0016020//membrane;GO:0016021//integral component of membrane;GO:0031520//plasma membrane of cell tip;GO:0051286//cell tip	GO:0015171//amino acid transmembrane transporter activity;GO:0022857//transmembrane transporter activity	GO:0003333//amino acid transmembrane transport;GO:0006865//amino acid transport;GO:0055085//transmembrane transport
SPAC977.10	2322	2285	2903	666	585	566	51.214	49.898	49.447	12.456	11.416	10.897	50.1863333333333	11.5896666666667	-2.11445547189581	1.60315738618451e-17	4.84436440754697e-15	sod2	plasma membrane sodium ion/proton antiporter Sod2 [Source:PomBase;Acc:SPAC977.10]	-	-	-	-	GO:0005628//prospore membrane;GO:0005886//plasma membrane;GO:0005887//integral component of plasma membrane;GO:0016020//membrane;GO:0016021//integral component of membrane;GO:0031520//plasma membrane of cell tip;GO:0042175//nuclear outer membrane-endoplasmic reticulum membrane network;GO:1990578//perinuclear endoplasmic reticulum membrane	GO:0015297//antiporter activity;GO:0015299//solute:proton antiporter activity;GO:0015385//sodium:proton antiporter activity	GO:0006811//ion transport;GO:0006812//cation transport;GO:0006814//sodium ion transport;GO:0006883//cellular sodium ion homeostasis;GO:0030004//cellular monovalent inorganic cation homeostasis;GO:0030007//cellular potassium ion homeostasis;GO:0036376//sodium ion export from cell;GO:0051452//intracellular pH reduction;GO:0055085//transmembrane transport;GO:1902600//hydrogen ion transmembrane trans…
SPAC1093.05	82	84	127	637	515	549	1.866	1.892	2.232	12.289	10.368	10.904	1.99666666666667	11.187	2.4861577955398	1.31010115926823e-16	3.73888314175607e-14	SPAC1093.05	ATP-dependent RNA helicase Hca4 (predicted) [Source:PomBase;Acc:SPAC1093.05]	-	-	-	-	GO:0005634//nucleus;GO:0005730//nucleolus;GO:0005737//cytoplasm;GO:0005829//cytosol;GO:0032040//small-subunit processome	GO:0000166//nucleotide binding;GO:0003676//nucleic acid binding;GO:0003723//RNA binding;GO:0003724//RNA helicase activity;GO:0004386//helicase activity;GO:0005524//ATP binding;GO:0016787//hydrolase activity	GO:0006364//rRNA processing;GO:0042254//ribosome biogenesis
SPAC1002.19	12658	8513	8984	43074	40622	36822	442.077	294.367	242.312	1275.642	1255.267	1122.528	326.252	1217.81233333333	1.9002331780752	2.44484161902628e-16	6.61007968259895e-14	urg1	GTP cyclohydrolase II Urg1 (predicted) [Source:PomBase;Acc:SPAC1002.19]	-	-	-	-	GO:0005634//nucleus;GO:0005737//cytoplasm;GO:0005829//cytosol	GO:0000166//nucleotide binding;GO:0003935//GTP cyclohydrolase II activity;GO:0005525//GTP binding;GO:0016787//hydrolase activity;GO:0046872//metal ion binding	GO:0009231//riboflavin biosynthetic process
SPCC965.14c	588	627	891	2855	2912	2788	40.065	42.299	46.885	164.958	175.557	165.819	43.083	168.778	1.96993624509117	1.15053099656529e-15	2.95513886467794e-13	SPCC965.14c	cytosine deaminase (predicted) [Source:PomBase;Acc:SPCC965.14c]	-	-	-	-	GO:0005634//nucleus;GO:0005737//cytoplasm;GO:0005829//cytosol	GO:0003824//catalytic activity;GO:0004131//cytosine deaminase activity;GO:0008270//zinc ion binding;GO:0016787//hydrolase activity;GO:0046872//metal ion binding;GO:0047974//guanosine deaminase activity	GO:0006152//purine nucleoside catabolic process;GO:0019858//cytosine metabolic process;GO:0044206//UMP salvage
SPAC1783.05	205	191	354	1301	1177	1303	2.756	2.543	3.676	14.834	14.003	15.293	2.99166666666667	14.71	2.29777590326557	2.97706667843482e-15	7.28247215577127e-13	hrp1	ATP-dependent DNA helicase Hrp1 [Source:PomBase;Acc:SPAC1783.05]	-	-	-	-	GO:0000780//condensed nuclear chromosome, centromeric region;GO:0000790//nuclear chromatin;GO:0005634//nucleus	GO:0000166//nucleotide binding;GO:0003677//DNA binding;GO:0004386//helicase activity;GO:0005515//protein binding;GO:0005524//ATP binding;GO:0016787//hydrolase activity;GO:0017116//single-stranded DNA-dependent ATP-dependent DNA helicase activity;GO:0036121//double-stranded DNA-dependent ATP-dependent DNA helicase activity	GO:0006357//regulation of transcription from RNA polymerase II promoter;GO:0006369//termination of RNA polymerase II transcription;GO:0030466//chromatin silencing at silent mating-type cassette;GO:0030702//chromatin silencing at centromere;GO:0032508//DNA duplex unwinding;GO:0035067//negative regulation of histone acetylation;GO:0043044//ATP-dependent chromatin remodeling;GO:0043486//histone exch…
SPAC9G1.14	11	11	10	142	170	116	1.043	1.075	0.752	11.399	14.285	9.580	0.956666666666667	11.7546666666667	3.61907348700811	1.43212644549739e-14	3.3440152502364e-12	SPAC9G1.14	dubious [Source:PomBase;Acc:SPAC9G1.14]	-	-	-	-	-	-	-
SPAC29E6.10c	52	54	74	350	334	335	0.878	0.903	0.965	5.011	4.989	4.937	0.915333333333333	4.979	2.44348689064011	1.82449940212574e-14	4.07497975161737e-12	nst1	conserved fungal protein Nst1 [Source:PomBase;Acc:SPAC29E6.10c]	-	-	-	-	GO:0005737//cytoplasm;GO:0005829//cytosol	GO:0003674//molecular_function	GO:0008150//biological_process
SPAC4H3.08	367	292	436	1504	1391	1365	14.006	11.033	12.850	48.672	46.970	45.471	12.6296666666667	47.0376666666667	1.89699993340096	2.88732188460751e-14	6.18007188384532e-12	SPAC4H3.08	3-hydroxyacyl-CoA dehydrogenase (predicted) [Source:PomBase;Acc:SPAC4H3.08]	-	-	-	-	GO:0005634//nucleus;GO:0005829//cytosol	GO:0003857//3-hydroxyacyl-CoA dehydrogenase activity;GO:0016491//oxidoreductase activity	GO:0006631//fatty acid metabolic process;GO:0055114//oxidation-reduction process
SPCC737.04	107	133	284	1133	997	1127	2.700	3.319	5.518	24.134	22.160	24.710	3.84566666666667	23.668	2.62163217640074	3.34502195416143e-14	6.87335111141091e-12	SPCC737.04	UPF0300 family protein 6 [Source:PomBase;Acc:SPCC737.04]	-	-	-	-	GO:0005575//cellular_component;GO:0005737//cytoplasm	GO:0003674//molecular_function	GO:0008150//biological_process
SPAC6F6.17	67	56	153	611	620	676	0.948	0.784	1.671	7.329	7.760	8.347	1.13433333333333	7.812	2.78384729864294	3.95918890057681e-14	7.82244360856272e-12	rif1	telomere length regulator protein Rif1 [Source:PomBase;Acc:SPAC6F6.17]	-	-	-	-	GO:0000781//chromosome, telomeric region;GO:0000783//nuclear telomere cap complex;GO:0000790//nuclear chromatin;GO:0005634//nucleus;GO:0005694//chromosome;GO:0005724//nuclear telomeric heterochromatin;GO:0005730//nucleolus	GO:0005515//protein binding;GO:0051880//G-quadruplex DNA binding	GO:0000723//telomere maintenance;GO:0007049//cell cycle;GO:0070203//regulation of establishment of protein localization to telomere
SPBPB10D8.06c	1400	1593	2013	474	439	352	67.703	76.318	75.211	19.443	18.769	14.874	73.0773333333333	17.6953333333333	-2.04605505092526	4.76122430166409e-14	9.05867008801794e-12	SPBPB10D8.06c	transmembrane transporter (predicted) [Source:PomBase;Acc:SPBPB10D8.06c]	-	-	-	-	GO:0016021//integral component of membrane	-	GO:0055085//transmembrane transport
SPBC359.04c	77	111	183	4	1	6	1.460	2.084	2.680	0.064	0.017	0.099	2.07466666666667	0.06	-5.11177324865652	5.73237378543372e-14	1.05168586199189e-11	pfl7	cell surface glycoprotein (predicted), DIPSY family [Source:PomBase;Acc:SPBC359.04c]	-	-	-	-	GO:0009986//cell surface;GO:0010339//external side of cell wall	-	GO:0043689//cell-cell adhesion involved in flocculation
SPAC17G8.14c	71	84	227	973	856	1008	1.334	1.563	3.295	15.507	14.235	16.537	2.064	15.4263333333333	2.9018803143278	6.02682094278501e-14	1.06757859252023e-11	pck1	protein kinase C (PKC)-like Pck1 [Source:PomBase;Acc:SPAC17G8.14c]	Environmental Information Processing;Cellular Processes;Environmental Information Processing	Signal transduction;Transport and catabolism;Signal transduction	ko04011//MAPK signaling pathway - yeast;ko04139//Mitophagy - yeast;ko04070//Phosphatidylinositol signaling system	K02677;K02677;K02677	GO:0005634//nucleus;GO:0005737//cytoplasm;GO:0005829//cytosol;GO:0030428//cell septum;GO:0032153//cell division site	GO:0000166//nucleotide binding;GO:0004672//protein kinase activity;GO:0004674//protein serine/threonine kinase activity;GO:0004697//protein kinase C activity;GO:0005515//protein binding;GO:0005524//ATP binding;GO:0016301//kinase activity;GO:0016740//transferase activity;GO:0046872//metal ion binding	GO:0006468//protein phosphorylation;GO:0007165//signal transduction;GO:0008360//regulation of cell shape;GO:0016310//phosphorylation;GO:0018105//peptidyl-serine phosphorylation;GO:0035556//intracellular signal transduction;GO:0090334//regulation of cell wall (1->3)-beta-D-glucan biosynthetic process
SPCC285.05	329	331	422	1357	1333	1240	9.818	9.780	9.726	34.340	35.197	32.301	9.77466666666667	33.946	1.79612217572663	7.62935683205438e-14	1.30640020154211e-11	SPCC285.05	purine nucleoside transmembrane transporter (predicted) [Source:PomBase;Acc:SPCC285.05]	-	-	-	-	GO:0005783//endoplasmic reticulum;GO:0016021//integral component of membrane	GO:0003824//catalytic activity;GO:0015211//purine nucleoside transmembrane transporter activity	GO:0009116//nucleoside metabolic process;GO:0015860//purine nucleoside transmembrane transport;GO:0055085//transmembrane transport
SPBC31F10.11c	203	199	486	1802	1618	1719	5.436	5.276	10.050	40.916	38.333	40.178	6.92066666666667	39.809	2.52411170721876	9.24837070786243e-14	1.53254452665449e-11	cwf4	complexed with Cdc5 protein Cwf4 [Source:PomBase;Acc:SPBC31F10.11c]	Genetic Information Processing	Transcription	ko03040//Spliceosome	K12869	GO:0000974//Prp19 complex;GO:0005634//nucleus;GO:0005681//spliceosomal complex;GO:0071004//U2-type prespliceosome;GO:0071007//U2-type catalytic step 2 spliceosome;GO:0071013//catalytic step 2 spliceosome;GO:0071014//post-mRNA release spliceosomal complex	GO:0003674//molecular_function;GO:0005515//protein binding	GO:0000245//spliceosomal complex assembly;GO:0000398//mRNA splicing, via spliceosome;GO:0006396//RNA processing;GO:0006397//mRNA processing;GO:0008380//RNA splicing;GO:0045292//mRNA cis splicing, via spliceosome
SPBC660.15	1388	1359	1969	5786	5126	5475	22.222	21.542	24.345	78.550	72.612	76.511	22.703	75.891	1.74104585547804	2.41859790800532e-13	3.88260545419479e-11	msi2	mRNA cleavage factor complex subunit Msi2 [Source:PomBase;Acc:SPBC660.15]	Genetic Information Processing	Translation	ko03015//mRNA surveillance pathway	K14411	GO:0005634//nucleus;GO:0005737//cytoplasm;GO:0005849//mRNA cleavage factor complex;GO:1990904//ribonucleoprotein complex	GO:0003676//nucleic acid binding;GO:0003723//RNA binding;GO:0003729//mRNA binding;GO:0003730//mRNA 3'-UTR binding	GO:0006378//mRNA polyadenylation;GO:0006379//mRNA cleavage;GO:0007281//germ cell development
SPAC22H10.13	1367	1566	1927	5217	5670	5089	167.331	189.790	182.163	541.513	614.091	543.747	179.761333333333	566.450333333333	1.65586673483361	4.21708383638464e-13	6.56459383863875e-11	zym1	metallothionein Zym1 [Source:PomBase;Acc:SPAC22H10.13]	-	-	-	-	GO:0005634//nucleus;GO:0005737//cytoplasm;GO:0005829//cytosol	GO:0008270//zinc ion binding;GO:0046872//metal ion binding	GO:0006882//cellular zinc ion homeostasis;GO:1990748//cellular detoxification
SPCC4G3.10c	52	43	81	350	341	315	1.081	0.885	1.300	6.170	6.272	5.716	1.08866666666667	6.05266666666667	2.4750086107476	5.80273135841871e-13	8.76724440829321e-11	rhp42	DNA repair protein Rhp42 [Source:PomBase;Acc:SPCC4G3.10c]	Genetic Information Processing	Replication and repair	ko03420//Nucleotide excision repair	K10838	GO:0000109//nucleotide-excision repair complex;GO:0000111//nucleotide-excision repair factor 2 complex;GO:0005634//nucleus;GO:0005730//nucleolus;GO:0005737//cytoplasm;GO:0071942//XPC complex	GO:0003677//DNA binding;GO:0003684//damaged DNA binding;GO:0003697//single-stranded DNA binding	GO:0006281//DNA repair;GO:0006289//nucleotide-excision repair;GO:0006298//mismatch repair;GO:0006974//cellular response to DNA damage stimulus
SPAC3G6.06c	74	86	153	526	529	596	3.121	3.591	4.984	18.813	19.742	21.943	3.89866666666667	20.166	2.37087223279788	6.20859186852341e-13	9.11243897960136e-11	rad2	FEN-1 endonuclease Rad2 [Source:PomBase;Acc:SPAC3G6.06c]	Genetic Information Processing;Genetic Information Processing;Genetic Information Processing	Replication and repair;Replication and repair;Replication and repair	ko03030//DNA replication;ko03410//Base excision repair;ko03450//Non-homologous end-joining	K04799;K04799;K04799	GO:0005634//nucleus;GO:0005654//nucleoplasm;GO:0005730//nucleolus;GO:0005737//cytoplasm;GO:0005739//mitochondrion;GO:0035861//site of double-strand break;GO:0043596//nuclear replication fork	GO:0000287//magnesium ion binding;GO:0003677//DNA binding;GO:0003824//catalytic activity;GO:0004518//nuclease activity;GO:0004519//endonuclease activity;GO:0004527//exonuclease activity;GO:0005515//protein binding;GO:0008409//5'-3' exonuclease activity;GO:0016787//hydrolase activity;GO:0016788//hydrolase activity, acting on ester bonds;GO:0017108//5'-flap endonuclease activity;GO:0045145//single-…	GO:0000731//DNA synthesis involved in DNA repair;GO:0006260//DNA replication;GO:0006281//DNA repair;GO:0006284//base-excision repair;GO:0006974//cellular response to DNA damage stimulus;GO:0043137//DNA replication, removal of RNA primer;GO:0070914//UV-damage excision repair;GO:0090305//nucleic acid phosphodiester bond hydrolysis;GO:1903469//removal of RNA primer involved in mitotic DNA replication
SPAC922.06	78	91	143	0	0	0	4.102	4.712	5.813	0.000	0.000	0.000	4.87566666666667	0.001	-12.2513837816651	1.46436810541317e-12	2.08957193264096e-10	SPAC922.06	3-oxoacyl-[acyl-carrier-protein]reductase (predicted) [Source:PomBase;Acc:SPAC922.06]	-	-	-	-	GO:0005634//nucleus;GO:0005737//cytoplasm;GO:0005829//cytosol	GO:0004316//3-oxoacyl-[acyl-carrier-protein] reductase (NADPH) activity;GO:0016491//oxidoreductase activity	GO:0009107//lipoate biosynthetic process;GO:0055114//oxidation-reduction process
SPAC343.12	14591	13600	15044	39226	39648	41653	457.239	421.959	364.088	1042.383	1099.347	1139.383	414.428666666667	1093.70433333333	1.40002707471651	2.62155322270847e-12	3.63970781217659e-10	rds1	conserved fungal protein [Source:PomBase;Acc:SPAC343.12]	-	-	-	-	GO:0005783//endoplasmic reticulum	GO:0003674//molecular_function	GO:0008150//biological_process
SPCC970.10c	29	31	28	190	190	168	0.546	0.595	0.407	3.082	3.205	2.805	0.516	3.03066666666667	2.55419221267344	1.06009051089378e-11	1.43307498801614e-09	brl2	ubiquitin-protein ligase E3 Brl2 [Source:PomBase;Acc:SPCC970.10c]	-	-	-	-	GO:0005634//nucleus;GO:0031618//nuclear pericentric heterochromatin;GO:0033503//HULC complex	GO:0004842//ubiquitin-protein transferase activity;GO:0008270//zinc ion binding;GO:0016740//transferase activity;GO:0046872//metal ion binding;GO:0061630//ubiquitin protein ligase activity	GO:0006325//chromatin organization;GO:0006336//DNA replication-independent nucleosome assembly;GO:0006357//regulation of transcription from RNA polymerase II promoter;GO:0010390//histone monoubiquitination;GO:0016567//protein ubiquitination;GO:0031497//chromatin assembly;GO:0051569//regulation of histone H3-K4 methylation;GO:0071894//histone H2B conserved C-terminal lysine ubiquitination
MSTRG.828	8	9	26	155	148	155	0.210	0.234	0.528	3.457	3.444	3.559	0.324	3.48666666666667	3.42778272752852	1.76918620140889e-11	2.33033577349678e-09	--	-	-	-	-	-	-	-	-
SPAC977.15	193	235	338	50	45	33	13.384	16.135	18.101	2.940	2.761	1.998	15.8733333333333	2.56633333333333	-2.62882464484787	1.93688583720104e-11	2.48744563642544e-09	SPAC977.15	dienelactone hydrolase family [Source:PomBase;Acc:SPAC977.15]	-	-	-	-	GO:0005634//nucleus;GO:0005737//cytoplasm;GO:0005829//cytosol	GO:0016787//hydrolase activity	GO:0008150//biological_process
SPAC167.03c	7	8	14	130	88	122	0.152	0.164	0.235	2.346	1.654	2.265	0.183666666666667	2.08833333333333	3.50719028563806	3.38966473009965e-11	4.24700188256632e-09	snu66	U4/U6 x U5 tri-snRNP complex subunit Snu66 [Source:PomBase;Acc:SPAC167.03c]	Genetic Information Processing	Transcription	ko03040//Spliceosome	K11984	GO:0005634//nucleus;GO:0005681//spliceosomal complex;GO:0046540//U4/U6 x U5 tri-snRNP complex	GO:0005515//protein binding	GO:0000398//mRNA splicing, via spliceosome;GO:0000481//maturation of 5S rRNA;GO:0006397//mRNA processing;GO:0008380//RNA splicing;GO:0045292//mRNA cis splicing, via spliceosome
SPAC1F3.01	13	12	26	135	133	165	0.333	0.305	0.515	2.936	3.018	3.694	0.384333333333333	3.216	3.06483739424831	7.51650774071336e-11	9.19340482477251e-09	rrp6	exosome 3'-5' exoribonuclease subunit Rrp6 (predicted) [Source:PomBase;Acc:SPAC1F3.01]	Genetic Information Processing	Folding, sorting and degradation	ko03018//RNA degradation	K12591	GO:0000176//nuclear exosome (RNase complex);GO:0000178//exosome (RNase complex);GO:0000790//nuclear chromatin;GO:0005622//intracellular;GO:0005634//nucleus;GO:0005654//nucleoplasm;GO:0005730//nucleolus;GO:1990251//Mmi1 nuclear focus complex	GO:0000166//nucleotide binding;GO:0000175//3'-5'-exoribonuclease activity;GO:0003676//nucleic acid binding;GO:0003723//RNA binding;GO:0003727//single-stranded RNA binding;GO:0003824//catalytic activity;GO:0004518//nuclease activity;GO:0004527//exonuclease activity;GO:0004532//exoribonuclease activity;GO:0005515//protein binding;GO:0008408//3'-5' exonuclease activity;GO:0016787//hydrolase activity	GO:0000467//exonucleolytic trimming to generate mature 3'-end of 5.8S rRNA from tricistronic rRNA transcript (SSU-rRNA, 5.8S rRNA, LSU-rRNA);GO:0006139//nucleobase-containing compound metabolic process;GO:0006364//rRNA processing;GO:0006396//RNA processing;GO:0033621//nuclear-transcribed mRNA catabolic process, meiosis-specific transcripts;GO:0044237//cellular metabolic process;GO:0070651//nonfun…
SPBC336.15	32	28	51	220	206	213	0.580	0.503	0.714	3.382	3.305	3.371	0.599	3.35266666666667	2.48468114456884	7.70939385380602e-11	9.21003633186082e-09	pic1	INCENP, Pic1 [Source:PomBase;Acc:SPBC336.15]	-	-	-	-	GO:0000941//condensed nuclear chromosome inner kinetochore;GO:0005634//nucleus;GO:0005737//cytoplasm;GO:0005819//spindle;GO:0005856//cytoskeleton;GO:0032133//chromosome passenger complex;GO:0072686//mitotic spindle	GO:0005515//protein binding	GO:0000070//mitotic sister chromatid segregation;GO:0007059//chromosome segregation;GO:1902412//regulation of mitotic cytokinesis
SPAC6B12.18	4	0	0	107	111	52	0.383	0.000	0.000	8.867	9.548	4.388	0.127666666666667	7.601	5.89573543782175	8.37189229089299e-11	9.77418424961756e-09	gon7	EKC/KEOPS complex subunit Gon7 (predicted) [Source:PomBase;Acc:SPAC6B12.18]	-	-	-	-	GO:0000408//EKC/KEOPS complex;GO:0000781//chromosome, telomeric region;GO:0005634//nucleus;GO:0005694//chromosome	GO:0003674//molecular_function	GO:0002949//tRNA threonylcarbamoyladenosine modification;GO:0008033//tRNA processing
SPBC19C2.01	109	73	183	573	574	578	2.019	1.339	2.618	9.000	9.407	9.345	1.992	9.25066666666667	2.21533969249715	8.83897982918568e-11	1.00901865294504e-08	cdc28	ATP-dependent RNA helicase Cdc28 [Source:PomBase;Acc:SPBC19C2.01]	Genetic Information Processing	Transcription	ko03040//Spliceosome	K12813	GO:0005634//nucleus;GO:0005681//spliceosomal complex	GO:0000166//nucleotide binding;GO:0003676//nucleic acid binding;GO:0003723//RNA binding;GO:0003724//RNA helicase activity;GO:0004386//helicase activity;GO:0005524//ATP binding;GO:0016787//hydrolase activity	GO:0000349//generation of catalytic spliceosome for first transesterification step;GO:0006397//mRNA processing;GO:0008380//RNA splicing
SPAC13G6.01c	83	119	198	594	625	578	1.232	1.749	2.270	7.478	8.210	7.491	1.75033333333333	7.72633333333333	2.14215422543785	1.51227628086893e-10	1.68881809887472e-08	rad8	ubiquitin-protein ligase E3 Rad8 [Source:PomBase;Acc:SPAC13G6.01c]	-	-	-	-	GO:0005634//nucleus;GO:0005737//cytoplasm;GO:0035861//site of double-strand break	GO:0000166//nucleotide binding;GO:0003676//nucleic acid binding;GO:0003677//DNA binding;GO:0003678//DNA helicase activity;GO:0004386//helicase activity;GO:0005524//ATP binding;GO:0008270//zinc ion binding;GO:0016787//hydrolase activity;GO:0016818//hydrolase activity, acting on acid anhydrides, in phosphorus-containing anhydrides;GO:0046872//metal ion binding;GO:0061630//ubiquitin protein ligase a…	GO:0006281//DNA repair;GO:0006289//nucleotide-excision repair;GO:0006301//postreplication repair;GO:0006974//cellular response to DNA damage stimulus;GO:0016567//protein ubiquitination;GO:0032508//DNA duplex unwinding;GO:0070647//protein modification by small protein conjugation or removal
SPCC132.04c	42	34	93	366	309	312	0.724	0.580	1.238	5.349	4.712	4.694	0.847333333333333	4.91833333333333	2.53716798531441	1.82088612352879e-10	1.99018979075902e-08	gdh2	NAD-dependent glutamate dehydrogenase Gdh2 (predicted) [Source:PomBase;Acc:SPCC132.04c]	Metabolism;Metabolism;Metabolism;Metabolism;Metabolism	Global and overview maps;Amino acid metabolism;Amino acid metabolism;Energy metabolism;Metabolism of other amino acids	ko01100//Metabolic pathways;ko00250//Alanine, aspartate and glutamate metabolism;ko00220//Arginine biosynthesis;ko00910//Nitrogen metabolism;ko00430//Taurine and hypotaurine metabolism	K15371;K15371;K15371;K15371;K15371	GO:0005737//cytoplasm;GO:0005829//cytosol	GO:0004352//glutamate dehydrogenase (NAD+) activity;GO:0016491//oxidoreductase activity	GO:0006520//cellular amino acid metabolic process;GO:0019551//glutamate catabolic process to 2-oxoglutarate;GO:0055114//oxidation-reduction process
SPCC777.04	0	0	0	59	65	67	0.000	0.000	0.000	1.751	1.989	2.037	0.001	1.92566666666667	10.911142278619	2.13837334953683e-10	2.28850497845223e-08	SPCC777.04	amino acid transmembrane transporter (predicted) [Source:PomBase;Acc:SPCC777.04]	-	-	-	-	GO:0005783//endoplasmic reticulum;GO:0005794//Golgi apparatus;GO:0016020//membrane;GO:0016021//integral component of membrane	GO:0015171//amino acid transmembrane transporter activity;GO:0022857//transmembrane transporter activity	GO:0003333//amino acid transmembrane transport;GO:0006865//amino acid transport;GO:0055085//transmembrane transport
SPAC1006.01	6689	6394	7935	18150	18967	17849	222.789	210.853	204.104	512.614	558.951	518.924	212.582	530.163	1.31841654381518	2.97748326670468e-10	3.12149623286978e-08	psp3	vacuolar serine protease Psp3 (predicted) [Source:PomBase;Acc:SPAC1006.01]	Cellular Processes	Transport and catabolism	ko04138//Autophagy - yeast	K01336	GO:0000324//fungal-type vacuole;GO:0000328//fungal-type vacuole lumen;GO:0005615//extracellular space	GO:0004252//serine-type endopeptidase activity;GO:0008233//peptidase activity;GO:0008236//serine-type peptidase activity;GO:0016787//hydrolase activity	GO:0006508//proteolysis;GO:0007039//protein catabolic process in the vacuole
SPBP4G3.02	41392	34755	43653	106358	100802	102018	965.713	802.828	786.534	2104.178	2080.860	2077.616	851.691666666667	2087.55133333333	1.29340853521251	4.33948523593537e-10	4.4583871314e-08	pho1	acid phosphatase Pho1 [Source:PomBase;Acc:SPBP4G3.02]	Metabolism;Metabolism;Metabolism	Global and overview maps;Metabolism of cofactors and vitamins;Metabolism of cofactors and vitamins	ko01100//Metabolic pathways;ko00730//Thiamine metabolism;ko00740//Riboflavin metabolism	K01078;K01078;K01078	GO:0005576//extracellular region;GO:0005618//cell wall;GO:0005737//cytoplasm;GO:0005783//endoplasmic reticulum;GO:0009277//fungal-type cell wall;GO:0016020//membrane;GO:0030287//cell wall-bounded periplasmic space	GO:0003993//acid phosphatase activity;GO:0016787//hydrolase activity;GO:0016791//phosphatase activity	GO:0016036//cellular response to phosphate starvation;GO:0016311//dephosphorylation;GO:0046434//organophosphate catabolic process
SPAC11D3.02c	295	366	780	98	90	91	29.430	36.151	60.094	8.290	7.944	7.924	41.8916666666667	8.05266666666667	-2.37912476259858	5.73412625214764e-10	5.77572677593773e-08	SPAC11D3.02c	ELLA family acetyltransferase (predicted) [Source:PomBase;Acc:SPAC11D3.02c]	-	-	-	-	GO:0005634//nucleus;GO:0005829//cytosol	GO:0003674//molecular_function;GO:0008080//N-acetyltransferase activity;GO:0016747//transferase activity, transferring acyl groups other than amino-acyl groups	GO:0008150//biological_process
SPAC26H5.08c	4675	4273	5499	12335	13049	12260	176.797	159.992	160.601	395.560	436.629	404.707	165.796666666667	412.298666666667	1.31427479388296	6.17453335571468e-10	6.09972650928968e-08	bgl2	glucan beta-glucosidase Bgl2 (predicted) [Source:PomBase;Acc:SPAC26H5.08c]	Metabolism	Carbohydrate metabolism	ko00500//Starch and sucrose metabolism	K01210	GO:0005576//extracellular region;GO:0005618//cell wall;GO:0009277//fungal-type cell wall;GO:0009986//cell surface	GO:0004338//glucan exo-1,3-beta-glucosidase activity;GO:0004553//hydrolase activity, hydrolyzing O-glycosyl compounds;GO:0016787//hydrolase activity;GO:0016798//hydrolase activity, acting on glycosyl bonds;GO:0042124//1,3-beta-glucanosyltransferase activity;GO:0042973//glucan endo-1,3-beta-D-glucosidase activity	GO:0005975//carbohydrate metabolic process;GO:0008152//metabolic process;GO:0070879//fungal-type cell wall beta-glucan metabolic process
SPAC3G9.11c	559	545	654	1618	1611	1543	14.025	13.539	12.672	34.424	35.764	33.793	13.412	34.6603333333333	1.36976114092295	9.20673722339103e-10	8.92358662576598e-08	pdc201	pyruvate decarboxylase (predicted) [Source:PomBase;Acc:SPAC3G9.11c]	Metabolism;Metabolism;Metabolism	Global and overview maps;Global and overview maps;Carbohydrate metabolism	ko01100//Metabolic pathways;ko01110//Biosynthesis of secondary metabolites;ko00010//Glycolysis / Gluconeogenesis	K01568;K01568;K01568	GO:0005634//nucleus;GO:0005737//cytoplasm;GO:0005829//cytosol	GO:0000287//magnesium ion binding;GO:0003824//catalytic activity;GO:0004737//pyruvate decarboxylase activity;GO:0016829//lyase activity;GO:0016831//carboxy-lyase activity;GO:0030976//thiamine pyrophosphate binding;GO:0046872//metal ion binding	GO:0006090//pyruvate metabolic process;GO:0006091//generation of precursor metabolites and energy
SPCC737.08	45	43	64	253	206	241	0.196	0.185	0.215	0.934	0.794	0.916	0.198666666666667	0.881333333333333	2.14933794104553	1.08664347177078e-09	1.03371991009009e-07	SPCC737.08	midasin (predicted) [Source:PomBase;Acc:SPCC737.08]	Genetic Information Processing	Translation	ko03008//Ribosome biogenesis in eukaryotes	K14572	GO:0005634//nucleus;GO:0005654//nucleoplasm;GO:0005730//nucleolus;GO:0030687//preribosome, large subunit precursor	GO:0000166//nucleotide binding;GO:0005509//calcium ion binding;GO:0005524//ATP binding;GO:0016887//ATPase activity	GO:0000027//ribosomal large subunit assembly;GO:0006364//rRNA processing
SPBPB10D8.01	84	73	118	11	2	6	2.137	1.839	2.318	0.237	0.045	0.133	2.098	0.138333333333333	-3.92279393706414	1.33131776363902e-09	1.24345079123884e-07	SPBPB10D8.01	cysteine transmembrane transporter (predicted) [Source:PomBase;Acc:SPBPB10D8.01]	-	-	-	-	GO:0005783//endoplasmic reticulum;GO:0005887//integral component of plasma membrane;GO:0016020//membrane;GO:0016021//integral component of membrane;GO:0031224//intrinsic component of membrane	GO:0022857//transmembrane transporter activity;GO:0033229//cysteine transmembrane transporter activity	GO:0042883//cysteine transport;GO:0055085//transmembrane transport;GO:1903712//cysteine transmembrane transport
SPBC3B9.07c	1696	1756	1905	734	660	608	112.141	114.957	97.276	41.154	38.612	35.091	108.124666666667	38.2856666666667	-1.49781940090023	1.40115985857248e-09	1.28531396312265e-07	rpa43	DNA-directed RNA polymerase I complex subunit Rpa43 [Source:PomBase;Acc:SPBC3B9.07c]	Metabolism;Metabolism;Metabolism;Genetic Information Processing	Global and overview maps;Nucleotide metabolism;Nucleotide metabolism;Transcription	ko01100//Metabolic pathways;ko00230//Purine metabolism;ko00240//Pyrimidine metabolism;ko03020//RNA polymerase	K03004;K03004;K03004;K03004	GO:0005634//nucleus;GO:0005730//nucleolus;GO:0005736//DNA-directed RNA polymerase I complex;GO:0005829//cytosol	GO:0001054//RNA polymerase I activity;GO:0003899//DNA-directed RNA polymerase activity;GO:0005515//protein binding	GO:0006351//transcription, DNA-templated;GO:0006361//transcription initiation from RNA polymerase I promoter
SPBC1685.14c	170	157	276	807	633	725	3.484	3.186	4.368	14.025	11.479	12.970	3.67933333333333	12.8246666666667	1.80140503847681	1.44299984282775e-09	1.30047196361512e-07	SPBC1685.14c	Vid27 family protein [Source:PomBase;Acc:SPBC1685.14c]	-	-	-	-	GO:0005634//nucleus;GO:0005635//nuclear envelope;GO:0005737//cytoplasm;GO:0005829//cytosol	GO:0003674//molecular_function;GO:0005515//protein binding	GO:0008150//biological_process
SPAC1F8.04c	48	61	98	299	302	324	1.943	2.445	3.064	10.265	10.818	11.450	2.484	10.8443333333333	2.1262042858876	1.52422257655781e-09	1.34586407255605e-07	SPAC1F8.04c	hydrolase (predicted) [Source:PomBase;Acc:SPAC1F8.04c]	-	-	-	-	GO:0005634//nucleus;GO:0005829//cytosol	GO:0016787//hydrolase activity;GO:0016810//hydrolase activity, acting on carbon-nitrogen (but not peptide) bonds;GO:0046872//metal ion binding	GO:0008150//biological_process
SPAC6G9.10c	82	74	183	524	518	510	0.910	0.813	1.562	4.904	5.068	4.922	1.095	4.96466666666667	2.1807659870026	1.5457656274247e-09	1.34586407255605e-07	sen1	ATP-dependent 5' to 3' DNA/RNA helicase Sen1 [Source:PomBase;Acc:SPAC6G9.10c]	-	-	-	-	GO:0000790//nuclear chromatin;GO:0005634//nucleus;GO:0016604//nuclear body	GO:0000166//nucleotide binding;GO:0001147//transcription termination site sequence-specific DNA binding;GO:0003723//RNA binding;GO:0004386//helicase activity;GO:0005524//ATP binding;GO:0016787//hydrolase activity;GO:0032574//5'-3' RNA helicase activity;GO:0033678//5'-3' DNA/RNA helicase activity	GO:0006364//rRNA processing;GO:0006369//termination of RNA polymerase II transcription;GO:0006397//mRNA processing;GO:0008033//tRNA processing;GO:1903623//negative regulation of RNA polymerase III activity
SPAC1002.17c	9376	6762	7008	21377	21636	18783	436.687	311.818	252.068	844.267	891.603	763.615	333.524333333333	833.161666666667	1.32080444158408	1.93516470574372e-09	1.63808625214266e-07	urg2	uracil phosphoribosyltransferase (predicted) [Source:PomBase;Acc:SPAC1002.17c]	Metabolism;Metabolism	Global and overview maps;Nucleotide metabolism	ko01100//Metabolic pathways;ko00240//Pyrimidine metabolism	K00761;K00761	GO:0005634//nucleus;GO:0005737//cytoplasm;GO:0005829//cytosol	GO:0000166//nucleotide binding;GO:0003824//catalytic activity;GO:0004845//uracil phosphoribosyltransferase activity;GO:0005525//GTP binding;GO:0016740//transferase activity;GO:0016757//transferase activity, transferring glycosyl groups	GO:0006206//pyrimidine nucleobase metabolic process;GO:0008152//metabolic process;GO:0009116//nucleoside metabolic process;GO:0044206//UMP salvage
SPBC106.09	95	108	189	504	519	510	1.162	1.308	1.786	5.228	5.618	5.446	1.41866666666667	5.43066666666667	1.93659366350222	1.94516763443065e-09	1.63808625214266e-07	cut4	anaphase-promoting complex, platform subcomplex scaffold subunit Apc1 [Source:PomBase;Acc:SPBC106.09]	Cellular Processes;Cellular Processes;Genetic Information Processing	Cell growth and death;Cell growth and death;Folding, sorting and degradation	ko04111//Cell cycle - yeast;ko04113//Meiosis - yeast;ko04120//Ubiquitin mediated proteolysis	K03348;K03348;K03348	GO:0005634//nucleus;GO:0005680//anaphase-promoting complex;GO:0005829//cytosol;GO:0031618//nuclear pericentric heterochromatin	GO:0070628//proteasome binding	GO:0007049//cell cycle;GO:0007091//metaphase/anaphase transition of mitotic cell cycle;GO:0031145//anaphase-promoting complex-dependent proteasomal ubiquitin-dependent protein catabolic process;GO:0045842//positive regulation of mitotic metaphase/anaphase transition;GO:0051301//cell division;GO:0070647//protein modification by small protein conjugation or removal;GO:0070979//protein K11-linked ub…
SPAC186.05c	187	244	441	60	57	53	7.952	10.273	14.482	2.163	2.145	1.967	10.9023333333333	2.09166666666667	-2.38191207229722	2.22790083076135e-09	1.84592363993888e-07	SPAC186.05c	human TMEM165 homolog, implicated in calcium transport [Source:PomBase;Acc:SPAC186.05c]	-	-	-	-	GO:0005783//endoplasmic reticulum;GO:0005789//endoplasmic reticulum membrane;GO:0016020//membrane;GO:0016021//integral component of membrane	GO:0005384//manganese ion transmembrane transporter activity;GO:0015369//calcium:proton antiporter activity	GO:0071421//manganese ion transmembrane transport;GO:1902600//hydrogen ion transmembrane transport
SPAC25B8.16	45	44	62	208	219	236	1.110	1.075	1.181	4.352	4.781	5.083	1.122	4.73866666666667	2.07840850469873	2.87997992010704e-09	2.34832648406188e-07	pop100	RNase P and RNase MRP subunit (predicted) [Source:PomBase;Acc:SPAC25B8.16]	Genetic Information Processing;Genetic Information Processing	Translation;Translation	ko03013//Nucleocytoplasmic transport;ko03008//Ribosome biogenesis in eukaryotes	K01164;K01164	GO:0000172//ribonuclease MRP complex;GO:0005634//nucleus;GO:0005655//nucleolar ribonuclease P complex;GO:0005730//nucleolus;GO:0030677//ribonuclease P complex	GO:0000049//tRNA binding;GO:0000171//ribonuclease MRP activity;GO:0004526//ribonuclease P activity;GO:0016787//hydrolase activity	GO:0000447//endonucleolytic cleavage in ITS1 to separate SSU-rRNA from 5.8S rRNA and LSU-rRNA from tricistronic rRNA transcript (SSU-rRNA, 5.8S rRNA, LSU-rRNA);GO:0001682//tRNA 5'-leader removal;GO:0006364//rRNA processing;GO:0006379//mRNA cleavage;GO:0008033//tRNA processing
SPBC1271.09	208	230	314	930	744	721	7.972	8.728	9.294	30.225	25.230	24.121	8.66466666666667	26.5253333333333	1.61415472654289	3.52729716171068e-09	2.83120711245433e-07	tgp1	glycerophosphodiester transmembrane transporter (predicted) [Source:PomBase;Acc:SPBC1271.09]	-	-	-	-	GO:0005886//plasma membrane;GO:0016020//membrane;GO:0016021//integral component of membrane	GO:0001406//glycerophosphodiester transmembrane transporter activity;GO:0022857//transmembrane transporter activity	GO:0001407//glycerophosphodiester transport;GO:0055085//transmembrane transport
SPAC29E6.03c	88	57	79	270	297	309	1.717	1.099	1.190	4.462	5.129	5.265	1.33533333333333	4.952	1.89081139412272	3.69719119727057e-09	2.92191864313522e-07	uso1	ER to Golgi tethering factor Uso1 (predicted) [Source:PomBase;Acc:SPAC29E6.03c]	-	-	-	-	GO:0000139//Golgi membrane;GO:0005737//cytoplasm;GO:0005783//endoplasmic reticulum;GO:0005789//endoplasmic reticulum membrane;GO:0005794//Golgi apparatus;GO:0005795//Golgi stack;GO:0005856//cytoskeleton;GO:0012507//ER to Golgi transport vesicle membrane;GO:0016020//membrane;GO:0030659//cytoplasmic vesicle membrane;GO:0031410//cytoplasmic vesicle;GO:0032991//macromolecular complex	GO:0003674//molecular_function	GO:0006886//intracellular protein transport;GO:0006888//ER to Golgi vesicle-mediated transport;GO:0015031//protein transport;GO:0045056//transcytosis;GO:0048211//Golgi vesicle docking;GO:0048280//vesicle fusion with Golgi apparatus;GO:0061025//membrane fusion
SPBC359.01	211	258	465	74	46	67	5.051	6.106	8.601	1.502	0.974	1.400	6.586	1.292	-2.34979644190142	3.99359710101003e-09	3.10834974361947e-07	SPBC359.01	amino acid transmembrane transporter (predicted) [Source:PomBase;Acc:SPBC359.01]	-	-	-	-	GO:0005794//Golgi apparatus;GO:0016020//membrane;GO:0016021//integral component of membrane	GO:0015171//amino acid transmembrane transporter activity;GO:0022857//transmembrane transporter activity	GO:0003333//amino acid transmembrane transport;GO:0006865//amino acid transport;GO:0055085//transmembrane transport
SPAC1039.10	62	49	80	286	290	220	3.957	3.103	3.941	15.378	16.268	12.204	3.667	14.6166666666667	1.99494217078664	5.99269786308393e-09	4.59469983920331e-07	mmf2	homologous Pmf1 factor 1, isoleucine biosynthesis protein (predicted) [Source:PomBase;Acc:SPAC1039.10]	-	-	-	-	GO:0005737//cytoplasm;GO:0005739//mitochondrion;GO:0005759//mitochondrial matrix;GO:0005829//cytosol	GO:0003674//molecular_function;GO:0019239//deaminase activity	GO:0009097//isoleucine biosynthetic process;GO:1901565//organonitrogen compound catabolic process
SPCC1919.14c	21	23	50	190	178	176	0.738	0.801	1.358	5.665	5.538	5.402	0.965666666666667	5.535	2.51898613311967	6.42088161248096e-09	4.81829459508706e-07	bdp1	transcription factor TFIIIB complex subunit Bdp1 (predicted) [Source:PomBase;Acc:SPCC1919.14c]	-	-	-	-	GO:0000126//transcription factor TFIIIB complex;GO:0005634//nucleus	GO:0000995//transcription factor activity, core RNA polymerase III binding;GO:0001156//TFIIIC-class transcription factor binding;GO:0003677//DNA binding	GO:0006383//transcription from RNA polymerase III promoter;GO:0070898//RNA polymerase III transcriptional preinitiation complex assembly
SPAC17D4.01	1803	1978	3731	9395	7090	8703	81.487	88.510	130.224	360.056	283.518	343.335	100.073666666667	328.969666666667	1.71689216931221	6.47191604167816e-09	4.81829459508706e-07	pex7	peroxin-7 (predicted) [Source:PomBase;Acc:SPAC17D4.01]	Cellular Processes	Transport and catabolism	ko04146//Peroxisome	K13341	GO:0005634//nucleus;GO:0005737//cytoplasm;GO:0005777//peroxisome;GO:0005782//peroxisomal matrix;GO:0005829//cytosol;GO:0032991//macromolecular complex	GO:0000268//peroxisome targeting sequence binding;GO:0005515//protein binding	GO:0006625//protein targeting to peroxisome;GO:0015031//protein transport
SPAC19B12.01	31	44	70	237	211	252	0.717	1.008	1.251	4.651	4.320	5.090	0.992	4.687	2.24025276909215	6.67182102941244e-09	4.89616351829881e-07	SPAC19B12.01	TPR repeat protein, TTC27 family [Source:PomBase;Acc:SPAC19B12.01]	-	-	-	-	GO:0005634//nucleus;GO:0005829//cytosol;GO:0032991//macromolecular complex	GO:0003674//molecular_function;GO:0005515//protein binding	GO:0008150//biological_process
SPAC1D4.14	67	63	93	313	275	256	0.803	0.753	0.868	3.200	2.937	2.698	0.808	2.945	1.86584043596603	1.2316724223477e-08	8.9114101881692e-07	tho2	THO complex subunit Tho2 (predicted) [Source:PomBase;Acc:SPAC1D4.14]	Genetic Information Processing;Genetic Information Processing	Translation;Transcription	ko03013//Nucleocytoplasmic transport;ko03040//Spliceosome	K12879;K12879	GO:0000347//THO complex;GO:0000445//THO complex part of transcription export complex;GO:0005634//nucleus	GO:0003677//DNA binding;GO:0003729//mRNA binding	GO:0006368//transcription elongation from RNA polymerase II promoter;GO:0006397//mRNA processing;GO:0006406//mRNA export from nucleus;GO:0031124//mRNA 3'-end processing
SPAPJ691.02	515	589	835	1849	1851	1760	20.904	23.671	26.175	63.642	66.477	62.358	23.5833333333333	64.159	1.44388400849896	1.30964821191859e-08	9.21683616008535e-07	SPAPJ691.02	yippee-like protein [Source:PomBase;Acc:SPAPJ691.02]	-	-	-	-	GO:0000151//ubiquitin ligase complex;GO:0005634//nucleus	GO:0008270//zinc ion binding;GO:0046872//metal ion binding	GO:0006915//apoptotic process
SPBC119.05c	2056	2063	2534	5233	5302	5634	90.185	89.595	85.840	194.644	205.774	215.716	88.54	205.378	1.21388037053326	1.31684717611638e-08	9.21683616008535e-07	lsb1	Wiskott-Aldrich syndrome homolog binding protein Lsb1 (predicted) [Source:PomBase;Acc:SPBC119.05c]	-	-	-	-	GO:0005737//cytoplasm;GO:0005829//cytosol	GO:0005515//protein binding	GO:0030036//actin cytoskeleton organization
SPBCPT2R1.08c	7	0	16	110	116	98	0.069	0.000	0.131	0.967	1.066	0.893	0.0666666666666667	0.975333333333333	3.87085786436376	1.32771243108101e-08	9.21683616008535e-07	tlh2	RecQ type DNA helicase Tlh1 [Source:PomBase;Acc:SPBCPT2R1.08c]	-	-	-	-	GO:0000784//nuclear chromosome, telomeric region;GO:0005634//nucleus;GO:0005694//chromosome;GO:0005737//cytoplasm	GO:0000166//nucleotide binding;GO:0003676//nucleic acid binding;GO:0003678//DNA helicase activity;GO:0004386//helicase activity;GO:0005524//ATP binding;GO:0008270//zinc ion binding;GO:0009378//four-way junction helicase activity;GO:0016787//hydrolase activity;GO:0036310//annealing helicase activity;GO:0043138//3'-5' DNA helicase activity;GO:0046872//metal ion binding	GO:0000722//telomere maintenance via recombination;GO:0000724//double-strand break repair via homologous recombination;GO:0000733//DNA strand renaturation;GO:0006268//DNA unwinding involved in DNA replication;GO:0006281//DNA repair;GO:0006310//DNA recombination;GO:0032508//DNA duplex unwinding
SPAC1006.09	93	89	158	434	389	412	1.156	1.095	1.516	4.573	4.277	4.469	1.25566666666667	4.43966666666667	1.82199782950681	1.38535757856421e-08	9.48877584144578e-07	win1	MAP kinase kinase kinase Win1 [Source:PomBase;Acc:SPAC1006.09]	Environmental Information Processing	Signal transduction	ko04011//MAPK signaling pathway - yeast	K11230	GO:0005737//cytoplasm;GO:1990315//Mcs4 RR-MAPKKK complex	GO:0000166//nucleotide binding;GO:0004672//protein kinase activity;GO:0004674//protein serine/threonine kinase activity;GO:0004709//MAP kinase kinase kinase activity;GO:0005515//protein binding;GO:0005524//ATP binding;GO:0016301//kinase activity;GO:0016740//transferase activity	GO:0000186//activation of MAPKK activity;GO:0006468//protein phosphorylation;GO:0016310//phosphorylation;GO:0023014//signal transduction by protein phosphorylation;GO:0032147//activation of protein kinase activity;GO:0051403//stress-activated MAPK cascade;GO:0071470//cellular response to osmotic stress
SPBC3E7.02c	15029	16232	20755	45042	46432	38416	1100.781	1177.107	1173.993	2797.492	3009.054	2456.064	1150.627	2754.20333333333	1.25921484335895	2.01794812091398e-08	1.36397361804409e-06	hsp16	heat shock protein Hsp16 [Source:PomBase;Acc:SPBC3E7.02c]	Genetic Information Processing	Folding, sorting and degradation	ko04141//Protein processing in endoplasmic reticulum	K13993	GO:0005634//nucleus;GO:0005737//cytoplasm;GO:0005829//cytosol	GO:0005515//protein binding;GO:0042802//identical protein binding;GO:0051082//unfolded protein binding	GO:0034605//cellular response to heat;GO:0034620//cellular response to unfolded protein;GO:0061077//chaperone-mediated protein folding;GO:0071218//cellular response to misfolded protein
SPCC417.07c	13	26	36	175	145	133	0.213	0.421	0.455	2.428	2.099	1.899	0.363	2.142	2.56091702675451	2.0874996480915e-08	1.39266047951247e-06	mto1	MT organizer Mto1 [Source:PomBase;Acc:SPCC417.07c]	-	-	-	-	GO:0000923//equatorial microtubule organizing center;GO:0005634//nucleus;GO:0005737//cytoplasm;GO:0005815//microtubule organizing center;GO:0005816//spindle pole body;GO:0005856//cytoskeleton;GO:0005874//microtubule;GO:0015630//microtubule cytoskeleton;GO:0031021//interphase microtubule organizing center;GO:0044732//mitotic spindle pole body;GO:0061496//half bridge of mitotic spindle pole body;GO…	GO:0005515//protein binding;GO:0005516//calmodulin binding	GO:0000070//mitotic sister chromatid segregation;GO:0000742//karyogamy involved in conjugation with cellular fusion;GO:0010569//regulation of double-strand break repair via homologous recombination;GO:0030954//astral microtubule nucleation;GO:0030989//dynein-driven meiotic oscillatory nuclear movement;GO:0033566//gamma-tubulin complex localization;GO:0034613//cellular protein localization;GO:0051…
SPAC29B12.07	514	485	785	1831	1587	1655	4.921	4.597	5.804	14.863	13.442	13.829	5.10733333333333	14.0446666666667	1.45938025859454	2.27617798637997e-08	1.49354940291634e-06	sec16	multidomain vesicle coat component Sec16 (predicted) [Source:PomBase;Acc:SPAC29B12.07]	-	-	-	-	GO:0000139//Golgi membrane;GO:0005737//cytoplasm;GO:0005783//endoplasmic reticulum;GO:0005789//endoplasmic reticulum membrane;GO:0012507//ER to Golgi transport vesicle membrane;GO:0016020//membrane;GO:0030127//COPII vesicle coat;GO:0070971//endoplasmic reticulum exit site	GO:0003674//molecular_function	GO:0006886//intracellular protein transport;GO:0006901//vesicle coating;GO:0006914//autophagy;GO:0007029//endoplasmic reticulum organization;GO:0007030//Golgi organization;GO:0015031//protein transport;GO:0016192//vesicle-mediated transport;GO:0048208//COPII vesicle coating;GO:0070863//positive regulation of protein exit from endoplasmic reticulum;GO:0070973//protein localization to endoplasmic r…
SPBP19A11.06	261	244	395	931	851	890	3.528	3.265	4.123	10.670	10.177	10.500	3.63866666666667	10.449	1.52188307975489	2.29687371676837e-08	1.49354940291634e-06	lid2	Lid2 complex subunit, predicted histone demethylase Lid2 [Source:PomBase;Acc:SPBP19A11.06]	-	-	-	-	GO:0005634//nucleus;GO:0031618//nuclear pericentric heterochromatin;GO:0031934//mating-type region heterochromatin;GO:0035097//histone methyltransferase complex;GO:0048189//Lid2 complex	GO:0003677//DNA binding;GO:0005515//protein binding;GO:0032452//histone demethylase activity;GO:0034647//histone demethylase activity (H3-trimethyl-K4 specific);GO:0046872//metal ion binding;GO:0061659//ubiquitin-like protein ligase activity	GO:0006338//chromatin remodeling;GO:0016577//histone demethylation;GO:0030466//chromatin silencing at silent mating-type cassette;GO:0030702//chromatin silencing at centromere;GO:0031507//heterochromatin assembly;GO:0034630//RITS complex localization;GO:0034721//histone H3-K4 demethylation, trimethyl-H3-K4-specific;GO:0051567//histone H3-K9 methylation;GO:0051572//negative regulation of histone H…
SPAC186.07c	3	6	3	46	78	67	0.188	0.372	0.145	2.442	4.321	3.662	0.235	3.475	3.88628031593323	2.54261662548299e-08	1.63267770063826e-06	SPAC186.07c	hydroxyacid dehydrogenase (predicted) [Source:PomBase;Acc:SPAC186.07c]	-	-	-	-	GO:0005634//nucleus;GO:0005737//cytoplasm;GO:0005829//cytosol	GO:0016491//oxidoreductase activity;GO:0016616//oxidoreductase activity, acting on the CH-OH group of donors, NAD or NADP as acceptor;GO:0051287//NAD binding	GO:0008150//biological_process;GO:0055114//oxidation-reduction process
MSTRG.275	300	327	407	931	978	884	6.132	6.618	6.425	16.138	17.688	15.773	6.39166666666667	16.533	1.37108445599716	2.64083265724328e-08	1.67480955064922e-06	--	-	-	-	-	-	-	-	-
SPAPB1A11.02	3	1	7	76	57	61	0.143	0.047	0.257	3.065	2.399	2.533	0.149	2.66566666666667	4.16111215137358	2.71223815026786e-08	1.69911797291781e-06	SPAPB1A11.02	esterase/lipase (predicted) [Source:PomBase;Acc:SPAPB1A11.02]	-	-	-	-	GO:0005575//cellular_component	GO:0016787//hydrolase activity	GO:0008150//biological_process;GO:0009056//catabolic process
SPAC22F3.13	94	114	200	477	491	514	1.366	1.632	2.232	5.852	6.282	6.487	1.74333333333333	6.207	1.83204770016802	2.82753475221143e-08	1.75000554483254e-06	tsc1	hamartin [Source:PomBase;Acc:SPAC22F3.13]	-	-	-	-	GO:0005737//cytoplasm;GO:0033596//TSC1-TSC2 complex	GO:0005515//protein binding	GO:0023052//signaling;GO:0032007//negative regulation of TOR signaling;GO:0046627//negative regulation of insulin receptor signaling pathway;GO:0051726//regulation of cell cycle;GO:2000134//negative regulation of G1/S transition of mitotic cell cycle
SPBC3E7.01	115	121	186	496	455	433	0.914	0.951	1.141	3.337	3.195	3.001	1.002	3.17766666666667	1.66508528715114	2.93890038544917e-08	1.78637427330848e-06	fab1	1-phosphatidylinositol-3-phosphate 5-kinase Fab1 [Source:PomBase;Acc:SPBC3E7.01]	Metabolism;Cellular Processes;Environmental Information Processing;Metabolism	Global and overview maps;Transport and catabolism;Signal transduction;Carbohydrate metabolism	ko01100//Metabolic pathways;ko04145//Phagosome;ko04070//Phosphatidylinositol signaling system;ko00562//Inositol phosphate metabolism	K00921;K00921;K00921;K00921	GO:0000329//fungal-type vacuole membrane;GO:0005737//cytoplasm;GO:0010008//endosome membrane;GO:0070772//PAS complex	GO:0000166//nucleotide binding;GO:0000285//1-phosphatidylinositol-3-phosphate 5-kinase activity;GO:0005524//ATP binding;GO:0016301//kinase activity;GO:0016307//phosphatidylinositol phosphate kinase activity;GO:0016740//transferase activity;GO:0032266//phosphatidylinositol-3-phosphate binding;GO:0046872//metal ion binding	GO:0000750//pheromone-dependent signal transduction involved in conjugation with cellular fusion;GO:0016310//phosphorylation;GO:0046488//phosphatidylinositol metabolic process;GO:0046854//phosphatidylinositol phosphorylation;GO:0070647//protein modification by small protein conjugation or removal
SPAC19G12.05	1881	1737	2361	854	641	769	92.643	84.703	89.803	35.667	27.933	33.060	89.0496666666667	32.22	-1.46665371695398	2.95584608197822e-08	1.78637427330848e-06	SPAC19G12.05	mitochondrial citrate transmembrane transporter (predicted) [Source:PomBase;Acc:SPAC19G12.05]	-	-	-	-	GO:0005739//mitochondrion;GO:0005743//mitochondrial inner membrane;GO:0016020//membrane;GO:0016021//integral component of membrane	GO:0005371//tricarboxylate secondary active transmembrane transporter activity;GO:0022857//transmembrane transporter activity	GO:0006843//mitochondrial citrate transport;GO:0055085//transmembrane transport
SPBC649.05	50	44	109	273	326	307	1.584	1.380	2.667	7.335	9.140	8.491	1.877	8.322	2.14850163821388	3.76779366393303e-08	2.25059954088651e-06	cut12	spindle pole body protein Cut12 [Source:PomBase;Acc:SPBC649.05]	-	-	-	-	GO:0005634//nucleus;GO:0005737//cytoplasm;GO:0005816//spindle pole body;GO:0005856//cytoskeleton;GO:0015630//microtubule cytoskeleton;GO:0032153//cell division site;GO:0044732//mitotic spindle pole body;GO:0061497//inner plaque of mitotic spindle pole body	GO:0005515//protein binding	GO:0007049//cell cycle;GO:0008150//biological_process;GO:0051301//cell division
SPCC569.09	99	124	165	423	390	440	7.570	9.388	9.744	27.428	26.387	29.369	8.90066666666667	27.728	1.63935825542204	5.32851280791549e-08	3.14627244761631e-06	SPCC569.09	Schizosaccharomyces specific protein [Source:PomBase;Acc:SPCC569.09]	-	-	-	-	GO:0005575//cellular_component	GO:0003674//molecular_function	GO:0008150//biological_process
SPCC1450.07c	1311	1272	1649	3585	3428	3150	59.208	56.877	57.514	137.293	136.981	124.178	57.8663333333333	132.817333333333	1.19864730138462	6.74305865193072e-08	3.93626048806456e-06	dao1	D-amino acid oxidase [Source:PomBase;Acc:SPCC1450.07c]	Metabolism;Metabolism;Metabolism;Metabolism;Cellular Processes;Metabolism	Global and overview maps;Global and overview maps;Amino acid metabolism;Amino acid metabolism;Transport and catabolism;Metabolism of other amino acids	ko01100//Metabolic pathways;ko01130//Biosynthesis of antibiotics;ko00260//Glycine, serine and threonine metabolism;ko00330//Arginine and proline metabolism;ko04146//Peroxisome;ko00472//D-Arginine and D-ornithine metabolism	K00273;K00273;K00273;K00273;K00273;K00273	GO:0005575//cellular_component	GO:0003884//D-amino-acid oxidase activity;GO:0016491//oxidoreductase activity;GO:0071949//FAD binding	GO:0046416//D-amino acid metabolic process;GO:0046436//D-alanine metabolic process;GO:0055114//oxidation-reduction process;GO:1902114//D-valine metabolic process
SPCC320.07c	0	0	0	30	26	56	0.000	0.000	0.000	0.702	0.617	1.349	0.001	0.889333333333333	9.79658045046343	8.31293916327269e-08	4.79815376199234e-06	mde7	RNA-binding protein Mde7 [Source:PomBase;Acc:SPCC320.07c]	-	-	-	-	GO:0005737//cytoplasm	GO:0003676//nucleic acid binding;GO:0003723//RNA binding;GO:0003729//mRNA binding	GO:0006397//mRNA processing;GO:0008150//biological_process;GO:0008380//RNA splicing
SPAPB8E5.04c	7108	6379	8425	17022	16463	16915	288.144	256.029	263.769	585.117	590.478	598.527	269.314	591.374	1.13478158742814	8.45549412372625e-08	4.82620814595353e-06	npc2	Niemann-Pick disease type C2 protein hE1 homolog Npc2 (predicted) [Source:PomBase;Acc:SPAPB8E5.04c]	-	-	-	-	GO:0000328//fungal-type vacuole lumen	GO:0003674//molecular_function;GO:0032934//sterol binding	GO:0006869//lipid transport;GO:0015918//sterol transport;GO:0032366//intracellular sterol transport;GO:0061024//membrane organization
SPAC212.08c	20	22	21	102	104	140	1.020	1.151	0.822	4.450	4.769	6.319	0.997666666666667	5.17933333333333	2.37613663281031	9.03288251069758e-08	5.09911180851137e-06	SPAC212.08c	S. pombe specific GPI anchored protein family 1 [Source:PomBase;Acc:SPAC212.08c]	-	-	-	-	GO:0005783//endoplasmic reticulum;GO:0005886//plasma membrane;GO:0016020//membrane;GO:0031225//anchored component of membrane;GO:0031362//anchored component of external side of plasma membrane	GO:0003674//molecular_function	GO:0008150//biological_process
SPCC550.03c	95	87	261	646	616	607	1.594	1.445	3.382	9.191	9.145	8.890	2.14033333333333	9.07533333333333	2.08411513570809	9.85925753333659e-08	5.50510934225544e-06	ski2	Ski complex RNA helicase Ski2 (predicted) [Source:PomBase;Acc:SPCC550.03c]	Genetic Information Processing	Folding, sorting and degradation	ko03018//RNA degradation	K12599	GO:0005730//nucleolus;GO:0005737//cytoplasm;GO:0005829//cytosol;GO:0055087//Ski complex	GO:0000166//nucleotide binding;GO:0003676//nucleic acid binding;GO:0003723//RNA binding;GO:0003724//RNA helicase activity;GO:0004386//helicase activity;GO:0005524//ATP binding;GO:0016787//hydrolase activity	GO:0006401//RNA catabolic process;GO:0030968//endoplasmic reticulum unfolded protein response;GO:0070478//nuclear-transcribed mRNA catabolic process, 3'-5' exonucleolytic nonsense-mediated decay;GO:0070481//nuclear-transcribed mRNA catabolic process, non-stop decay
SPBC23E6.02	49	57	80	230	232	228	0.642	0.744	0.812	2.551	2.687	2.602	0.732666666666667	2.61333333333333	1.83466226805334	1.09412069734998e-07	6.04354626052349e-06	rrp2	ATP-dependent DNA helicase, ubiquitin-protein ligase E3 (predicted) [Source:PomBase;Acc:SPBC23E6.02]	-	-	-	-	GO:0000790//nuclear chromatin;GO:0005634//nucleus;GO:0005737//cytoplasm	GO:0000166//nucleotide binding;GO:0003678//DNA helicase activity;GO:0004386//helicase activity;GO:0005515//protein binding;GO:0005524//ATP binding;GO:0008270//zinc ion binding;GO:0016787//hydrolase activity;GO:0046872//metal ion binding;GO:0061630//ubiquitin protein ligase activity	GO:0000724//double-strand break repair via homologous recombination;GO:0016567//protein ubiquitination;GO:0032435//negative regulation of proteasomal ubiquitin-dependent protein catabolic process;GO:0032508//DNA duplex unwinding;GO:0042262//DNA protection;GO:0070647//protein modification by small protein conjugation or removal;GO:1990505//mitotic DNA replication maintenance of fidelity
SPAC13A11.06	310	312	439	125	108	93	9.057	9.025	9.905	3.097	2.792	2.372	9.329	2.75366666666667	-1.76036851232786	1.13789322898349e-07	6.15638556189213e-06	pdc202	pyruvate decarboxylase (predicted) [Source:PomBase;Acc:SPAC13A11.06]	Metabolism;Metabolism;Metabolism	Global and overview maps;Global and overview maps;Carbohydrate metabolism	ko01100//Metabolic pathways;ko01110//Biosynthesis of secondary metabolites;ko00010//Glycolysis / Gluconeogenesis	K01568;K01568;K01568	GO:0005634//nucleus;GO:0005829//cytosol	GO:0000287//magnesium ion binding;GO:0003824//catalytic activity;GO:0004737//pyruvate decarboxylase activity;GO:0016829//lyase activity;GO:0016831//carboxy-lyase activity;GO:0030976//thiamine pyrophosphate binding;GO:0046872//metal ion binding	GO:0006090//pyruvate metabolic process;GO:0019655//glycolytic fermentation to ethanol
SPBC2G2.05	715	737	974	313	322	269	16.761	17.110	17.640	6.220	6.689	5.508	17.1703333333333	6.139	-1.48384247217277	1.13851786719827e-07	6.15638556189213e-06	rpl1603	60S ribosomal protein L13/L16 (predicted) [Source:PomBase;Acc:SPBC2G2.05]	Genetic Information Processing	Translation	ko03010//Ribosome	K02872	GO:0005730//nucleolus;GO:0005829//cytosol;GO:0005840//ribosome;GO:0015934//large ribosomal subunit;GO:0022625//cytosolic large ribosomal subunit	GO:0003729//mRNA binding;GO:0003735//structural constituent of ribosome	GO:0002181//cytoplasmic translation;GO:0006412//translation;GO:0017148//negative regulation of translation
SPAC630.04c	1026	1027	1432	2997	2792	2759	20.680	20.497	22.298	51.242	49.820	48.563	21.1583333333333	49.875	1.23709085218336	1.21161564548974e-07	6.48340580300083e-06	SPAC630.04c	Schizosaccharomyces specific protein [Source:PomBase;Acc:SPAC630.04c]	-	-	-	-	GO:0000324//fungal-type vacuole;GO:0005773//vacuole;GO:0005774//vacuolar membrane;GO:0016020//membrane;GO:0016021//integral component of membrane	GO:0003674//molecular_function	GO:0008150//biological_process
SPCC1827.04	11	15	35	131	111	149	0.296	0.399	0.726	2.985	2.639	3.495	0.473666666666667	3.03966666666667	2.68196907089027	1.30726521678173e-07	6.92311486454405e-06	vms1	Cdc48p-Npl4p-Vms1p AAA ATPase complex subunit involved in ER associated ubiquitin-dependent protein catabolic process Vms1 (predicted) [Source:PomBase;Acc:SPCC1827.04]	-	-	-	-	GO:0005737//cytoplasm;GO:0005739//mitochondrion;GO:0005783//endoplasmic reticulum;GO:0005789//endoplasmic reticulum membrane;GO:0005829//cytosol;GO:0016020//membrane;GO:0036266//Cdc48p-Npl4p-Vms1p AAA ATPase complex	GO:0003674//molecular_function;GO:0004843//thiol-dependent ubiquitin-specific protease activity;GO:0005515//protein binding	GO:0030433//ER-associated ubiquitin-dependent protein catabolic process;GO:0071630//nucleus-associated proteasomal ubiquitin-dependent protein catabolic process;GO:0072671//mitochondria-associated ubiquitin-dependent protein catabolic process
SPAC688.11	99	111	274	731	571	616	1.671	1.855	3.572	10.465	8.529	9.078	2.366	9.35733333333333	1.98364737334122	1.36822527901124e-07	7.17201352885788e-06	end4	Huntingtin-interacting protein homolog [Source:PomBase;Acc:SPAC688.11]	-	-	-	-	GO:0005737//cytoplasm;GO:0005856//cytoskeleton;GO:0030136//clathrin-coated vesicle;GO:0030479//actin cortical patch;GO:0031097//medial cortex;GO:0032153//cell division site;GO:0035840//old growing cell tip;GO:0035841//new growing cell tip;GO:0043231//intracellular membrane-bounded organelle	GO:0003779//actin binding;GO:0005515//protein binding;GO:0005543//phospholipid binding;GO:0005546//phosphatidylinositol-4,5-bisphosphate binding;GO:0030276//clathrin binding;GO:0032051//clathrin light chain binding;GO:0035091//phosphatidylinositol binding;GO:0035615//clathrin adaptor activity;GO:0043325//phosphatidylinositol-3,4-bisphosphate binding;GO:0051015//actin filament binding;GO:0080025//…	GO:0006897//endocytosis;GO:0007015//actin filament organization;GO:0030036//actin cytoskeleton organization;GO:0030866//cortical actin cytoskeleton organization;GO:0030950//establishment or maintenance of actin cytoskeleton polarity;GO:0034613//cellular protein localization;GO:0048260//positive regulation of receptor-mediated endocytosis;GO:0048268//clathrin coat assembly
SPBC1778.04	0	0	4	32	75	58	0.000	0.000	0.119	0.998	2.457	1.884	0.0396666666666667	1.77966666666667	5.48753607035657	1.42195710590712e-07	7.37837742731807e-06	spo6	Spo4-Spo6 kinase complex regulatory subunit Spo6 [Source:PomBase;Acc:SPBC1778.04]	-	-	-	-	GO:0005634//nucleus;GO:0005654//nucleoplasm;GO:0005829//cytosol	GO:0003676//nucleic acid binding;GO:0008270//zinc ion binding;GO:0019887//protein kinase regulator activity;GO:0043539//protein serine/threonine kinase activator activity;GO:0046872//metal ion binding	GO:0007135//meiosis II;GO:0007165//signal transduction;GO:0030435//sporulation resulting in formation of a cellular spore;GO:0030437//ascospore formation;GO:0045859//regulation of protein kinase activity;GO:0051321//meiotic cell cycle;GO:0071902//positive regulation of protein serine/threonine kinase activity
SPAC4G8.03c	368	413	502	1193	1054	1006	4.796	5.329	5.052	13.183	12.153	11.443	5.059	12.2596666666667	1.27699560925011	1.55715686497462e-07	7.99911481537464e-06	puf5	pumilio family RNA-binding protein Puf5 (predicted) [Source:PomBase;Acc:SPAC4G8.03c]	-	-	-	-	GO:0005737//cytoplasm	GO:0003723//RNA binding;GO:0003729//mRNA binding	GO:0000288//nuclear-transcribed mRNA catabolic process, deadenylation-dependent decay
SPBC8E4.02c	444	436	532	1121	1206	1099	17.165	16.688	15.883	36.748	41.251	37.086	16.5786666666667	38.3616666666667	1.21033741799382	1.61428761589414e-07	8.21049057707742e-06	SPBC8E4.02c	Schizosaccharomyces pombe specific protein [Source:PomBase;Acc:SPBC8E4.02c]	-	-	-	-	-	-	-
SPAC27F1.05c	624	629	923	2019	1764	1768	17.661	17.626	20.175	48.457	44.175	43.679	18.4873333333333	45.437	1.29733044212085	1.81807774884922e-07	9.15633862337104e-06	SPAC27F1.05c	aminotransferase class-III, unknown specificty [Source:PomBase;Acc:SPAC27F1.05c]	-	-	-	-	GO:0005737//cytoplasm;GO:0005759//mitochondrial matrix;GO:0005829//cytosol	GO:0003824//catalytic activity;GO:0008483//transaminase activity;GO:0016740//transferase activity;GO:0030170//pyridoxal phosphate binding	GO:0008150//biological_process
SPBC29A3.11c	625	555	813	1785	1595	1578	19.508	17.151	19.597	47.244	44.049	42.993	18.752	44.762	1.25523002358673	2.05909864131152e-07	1.02695045829294e-05	ort1	mitochondrial ornithine transmembrane transporter Ort1 (predicted) [Source:PomBase;Acc:SPBC29A3.11c]	-	-	-	-	GO:0005739//mitochondrion;GO:0005743//mitochondrial inner membrane;GO:0016020//membrane;GO:0016021//integral component of membrane	GO:0000064//L-ornithine transmembrane transporter activity	GO:1990575//mitochondrial L-ornithine transmembrane transport
SPAC977.11	196	228	301	56	83	54	9.831	11.286	11.636	2.363	3.680	2.370	10.9176666666667	2.80433333333333	-1.96093480647603	2.11389365981437e-07	1.04414151254485e-05	SPAC977.11	CRCB domain protein [Source:PomBase;Acc:SPAC977.11]	-	-	-	-	GO:0016021//integral component of membrane	-	-
SPBC800.14c	918	838	1046	2119	2341	2039	87.399	78.992	76.907	171.070	197.200	169.448	81.0993333333333	179.239333333333	1.14412530550738	2.1663708877911e-07	1.05987116672218e-05	SPBC800.14c	DUF1772 family protein [Source:PomBase;Acc:SPBC800.14c]	-	-	-	-	GO:0005739//mitochondrion;GO:0016020//membrane;GO:0016021//integral component of membrane;GO:0031966//mitochondrial membrane	GO:0003824//catalytic activity	GO:0008150//biological_process
SPAC57A7.06	18	20	40	159	141	115	0.358	0.394	0.614	2.680	2.480	1.995	0.455333333333333	2.385	2.38899428332394	2.19825315822285e-07	1.06532325224442e-05	utp14	U3 snoRNP protein Utp14 (predicted) [Source:PomBase;Acc:SPAC57A7.06]	Genetic Information Processing	Translation	ko03008//Ribosome biogenesis in eukaryotes	K14567	GO:0005634//nucleus;GO:0005730//nucleolus;GO:0032040//small-subunit processome	GO:0030515//snoRNA binding	GO:0006364//rRNA processing;GO:0030490//maturation of SSU-rRNA
SPAC11D3.01c	49	36	46	188	176	150	6.606	4.805	4.789	21.491	20.993	17.651	5.4	20.045	1.89221110509994	2.74842481648912e-07	1.31950077404716e-05	SPAC11D3.01c	conserved fungal protein [Source:PomBase;Acc:SPAC11D3.01c]	-	-	-	-	GO:0005634//nucleus;GO:0005829//cytosol	GO:0003674//molecular_function	GO:0008150//biological_process
SPAC29B12.13	202	211	288	695	662	546	24.921	25.774	27.440	72.709	72.264	58.799	26.045	67.924	1.38291498367279	3.78125182297707e-07	1.79854542728085e-05	SPAC29B12.13	S-(hydroxymethyl)glutathione synthase activity (predicted) [Source:PomBase;Acc:SPAC29B12.13]	-	-	-	-	GO:0005634//nucleus;GO:0005737//cytoplasm;GO:0005829//cytosol	GO:0016829//lyase activity;GO:0016846//carbon-sulfur lyase activity;GO:0046872//metal ion binding;GO:0051907//S-(hydroxymethyl)glutathione synthase activity	GO:0046294//formaldehyde catabolic process
SPAC30.03c	537	612	794	1714	2040	1333	32.267	36.408	36.844	87.331	108.455	69.914	35.173	88.5666666666667	1.33229543043373	3.81670987912503e-07	1.79875583936379e-05	tsn1	translin [Source:PomBase;Acc:SPAC30.03c]	-	-	-	-	GO:0005634//nucleus;GO:0005737//cytoplasm;GO:0005829//cytosol	GO:0003677//DNA binding;GO:0003697//single-stranded DNA binding;GO:0003723//RNA binding;GO:0004521//endoribonuclease activity;GO:0005515//protein binding;GO:0035939//microsatellite binding;GO:0043047//single-stranded telomeric DNA binding;GO:0043565//sequence-specific DNA binding;GO:1990605//GU repeat RNA binding	GO:0008033//tRNA processing;GO:0016070//RNA metabolic process;GO:0051321//meiotic cell cycle;GO:0090502//RNA phosphodiester bond hydrolysis, endonucleolytic
SPAC1F12.07	4863	5039	7657	2563	2169	2406	204.836	210.145	249.076	91.544	80.836	88.462	221.352333333333	86.9473333333333	-1.34813089534528	4.57968219505471e-07	2.13540941530594e-05	ser1	phosphoserine aminotransferase (predicted) [Source:PomBase;Acc:SPAC1F12.07]	Metabolism;Metabolism;Metabolism;Metabolism;Metabolism;Metabolism;Metabolism	Global and overview maps;Global and overview maps;Global and overview maps;Global and overview maps;Amino acid metabolism;Energy metabolism;Metabolism of cofactors and vitamins	ko01100//Metabolic pathways;ko01130//Biosynthesis of antibiotics;ko01230//Biosynthesis of amino acids;ko01200//Carbon metabolism;ko00260//Glycine, serine and threonine metabolism;ko00680//Methane metabolism;ko00750//Vitamin B6 metabolism	K00831;K00831;K00831;K00831;K00831;K00831;K00831	GO:0005829//cytosol	GO:0003824//catalytic activity;GO:0004648//O-phospho-L-serine:2-oxoglutarate aminotransferase activity;GO:0008483//transaminase activity;GO:0016740//transferase activity	GO:0006564//L-serine biosynthetic process;GO:0008652//cellular amino acid biosynthetic process
SPBC1348.02	227	371	930	128	83	116	7.784	12.587	24.619	3.732	2.527	3.465	14.9966666666667	3.24133333333333	-2.20998256843768	4.61418036011211e-07	2.13540941530594e-05	SPBC1348.02	S. pombe specific 5Tm protein family [Source:PomBase;Acc:SPBC1348.02]	-	-	-	-	-	-	-
SPCC18B5.09c	132	172	242	46	48	43	10.558	13.621	14.949	3.120	3.397	3.002	13.0426666666667	3.173	-2.039319442699	5.50895616953364e-07	2.51740934957209e-05	SPCC18B5.09c	Schizosaccharomyces specific protein [Source:PomBase;Acc:SPCC18B5.09c]	-	-	-	-	GO:0005634//nucleus;GO:0005829//cytosol	GO:0003674//molecular_function	GO:0008150//biological_process
SPAC1F8.02c	1	1	0	41	40	61	0.082	0.082	0.000	2.865	2.917	4.388	0.0546666666666667	3.39	5.95448005412678	5.53761449292673e-07	2.51740934957209e-05	shu1	heme import protein Shu1 [Source:PomBase;Acc:SPAC1F8.02c]	-	-	-	-	GO:0000324//fungal-type vacuole;GO:0005783//endoplasmic reticulum;GO:0005886//plasma membrane;GO:0016020//membrane;GO:0031225//anchored component of membrane;GO:0031362//anchored component of external side of plasma membrane;GO:0046658//anchored component of plasma membrane	GO:0020037//heme binding	GO:0010106//cellular response to iron ion starvation;GO:1904334//heme import across plasma membrane
SPAC18B11.04	1571	1444	1719	3582	3649	3122	72.628	66.095	61.373	140.423	149.261	125.985	66.6986666666667	138.556333333333	1.05474283036543	6.74506216580139e-07	3.03941967944928e-05	ncs1	neuronal calcium sensor related protein Ncs1 [Source:PomBase;Acc:SPAC18B11.04]	-	-	-	-	GO:0005634//nucleus;GO:0005737//cytoplasm;GO:0005829//cytosol;GO:0005886//plasma membrane;GO:0016020//membrane	GO:0005509//calcium ion binding;GO:0005515//protein binding;GO:0046872//metal ion binding;GO:0098744//1-phosphatidylinositol 4-kinase activator activity	GO:0030435//sporulation resulting in formation of a cellular spore;GO:0033674//positive regulation of kinase activity;GO:0035584//calcium-mediated signaling using intracellular calcium source
SPCC1620.13	49	74	112	284	261	294	2.708	4.088	4.788	13.356	12.803	14.261	3.86133333333333	13.4733333333333	1.80293581418389	6.8341324643372e-07	3.05277725820002e-05	SPCC1620.13	phosphoglycerate mutase family (predicted) [Source:PomBase;Acc:SPCC1620.13]	-	-	-	-	GO:0005634//nucleus	GO:0016787//hydrolase activity	GO:0008150//biological_process
SPCC962.02c	136	166	246	555	485	532	2.457	2.969	3.432	8.503	7.753	8.390	2.95266666666667	8.21533333333333	1.4763006165419	8.39423375095329e-07	3.71734299815923e-05	bir1	survivin, Bir1 [Source:PomBase;Acc:SPCC962.02c]	-	-	-	-	GO:0000775//chromosome, centromeric region;GO:0000778//condensed nuclear chromosome kinetochore;GO:0000790//nuclear chromatin;GO:0005634//nucleus;GO:0005694//chromosome;GO:0005737//cytoplasm;GO:0005819//spindle;GO:0005856//cytoskeleton;GO:0005876//spindle microtubule;GO:0031618//nuclear pericentric heterochromatin;GO:0032133//chromosome passenger complex;GO:0072686//mitotic spindle;GO:1990023//mi…	GO:0005515//protein binding;GO:0043027//cysteine-type endopeptidase inhibitor activity involved in apoptotic process;GO:0046872//metal ion binding	GO:0000070//mitotic sister chromatid segregation;GO:0006915//apoptotic process;GO:0007049//cell cycle;GO:0007076//mitotic chromosome condensation;GO:0034501//protein localization to kinetochore;GO:0034503//protein localization to nucleolar rDNA repeats;GO:0043154//negative regulation of cysteine-type endopeptidase activity involved in apoptotic process;GO:0051301//cell division;GO:0090307//mitoti…
SPBC29A10.05	38	60	109	266	263	280	0.973	1.497	2.125	5.708	5.888	6.199	1.53166666666667	5.93166666666667	1.95333516622075	9.13069620518409e-07	4.00892191504536e-05	exo1	exonuclease I Exo1 [Source:PomBase;Acc:SPBC29A10.05]	Genetic Information Processing	Replication and repair	ko03430//Mismatch repair	K10746	GO:0005634//nucleus;GO:0035861//site of double-strand break;GO:0072686//mitotic spindle	GO:0003677//DNA binding;GO:0003690//double-stranded DNA binding;GO:0003824//catalytic activity;GO:0004518//nuclease activity;GO:0004527//exonuclease activity;GO:0016787//hydrolase activity;GO:0016788//hydrolase activity, acting on ester bonds;GO:0017108//5'-flap endonuclease activity;GO:0035312//5'-3' exodeoxyribonuclease activity;GO:0046872//metal ion binding;GO:0048256//flap endonuclease activi…	GO:0000706//meiotic DNA double-strand break processing;GO:0000710//meiotic mismatch repair;GO:0000723//telomere maintenance;GO:0000729//DNA double-strand break processing;GO:0006281//DNA repair;GO:0006298//mismatch repair;GO:0006310//DNA recombination;GO:0006974//cellular response to DNA damage stimulus;GO:0031297//replication fork processing;GO:0043570//maintenance of DNA repeat elements;GO:0090…
SPAC630.13c	102	124	206	505	402	440	1.441	1.735	2.248	6.050	5.030	5.427	1.808	5.50233333333333	1.60564886353319	9.36692156806416e-07	4.0777861097581e-05	tsc2	tuberin [Source:PomBase;Acc:SPAC630.13c]	-	-	-	-	GO:0005634//nucleus;GO:0005737//cytoplasm;GO:0005829//cytosol;GO:0033596//TSC1-TSC2 complex	GO:0005096//GTPase activator activity;GO:0005515//protein binding	GO:0032007//negative regulation of TOR signaling;GO:0032091//negative regulation of protein binding;GO:0034613//cellular protein localization;GO:0043547//positive regulation of GTPase activity;GO:0051056//regulation of small GTPase mediated signal transduction;GO:1904262//negative regulation of TORC1 signaling;GO:2000134//negative regulation of G1/S transition of mitotic cell cycle
SPAPB24D3.10c	190	212	360	824	641	724	2.864	3.164	4.191	10.534	8.550	9.528	3.40633333333333	9.53733333333333	1.48536632116767	1.04206775650856e-06	4.49840509679366e-05	agl1	maltose alpha-glucosidase Agl1 [Source:PomBase;Acc:SPAPB24D3.10c]	Metabolism;Metabolism;Metabolism	Global and overview maps;Carbohydrate metabolism;Carbohydrate metabolism	ko01100//Metabolic pathways;ko00500//Starch and sucrose metabolism;ko00052//Galactose metabolism	K01187;K01187;K01187	GO:0005576//extracellular region	GO:0003824//catalytic activity;GO:0004553//hydrolase activity, hydrolyzing O-glycosyl compounds;GO:0004558//alpha-1,4-glucosidase activity;GO:0016787//hydrolase activity;GO:0016798//hydrolase activity, acting on glycosyl bonds;GO:0030246//carbohydrate binding;GO:0032450//maltose alpha-glucosidase activity;GO:0044654//starch alpha-glucosidase activity;GO:0090599//alpha-glucosidase activity	GO:0000025//maltose catabolic process;GO:0005975//carbohydrate metabolic process;GO:0008152//metabolic process
SPBC776.08c	42	50	118	283	276	274	0.726	0.856	1.575	4.149	4.222	4.135	1.05233333333333	4.16866666666667	1.98599425659815	1.24456343935182e-06	5.32776865662523e-05	utp22	small-subunit processome, UTP-C complex subunit Utp22 (predicted) [Source:PomBase;Acc:SPBC776.08c]	Genetic Information Processing	Translation	ko03008//Ribosome biogenesis in eukaryotes	K14544	GO:0005634//nucleus;GO:0005730//nucleolus;GO:0032040//small-subunit processome;GO:0032545//CURI complex;GO:0034456//UTP-C complex	GO:0003723//RNA binding;GO:0030515//snoRNA binding	GO:0006364//rRNA processing;GO:0006409//tRNA export from nucleus;GO:0030490//maturation of SSU-rRNA;GO:0042254//ribosome biogenesis
SPAC1039.02	3391	2946	5130	12131	8025	9037	72.939	62.739	85.216	221.264	152.729	169.674	73.6313333333333	181.222333333333	1.29936902852339	1.58891127968174e-06	6.74565061464884e-05	SPAC1039.02	phosphoprotein phosphatase (predicted) [Source:PomBase;Acc:SPAC1039.02]	-	-	-	-	GO:0005783//endoplasmic reticulum;GO:0005829//cytosol;GO:0009986//cell surface;GO:0016020//membrane	GO:0008253//5'-nucleotidase activity;GO:0016787//hydrolase activity	GO:0006154//adenosine catabolic process;GO:0009166//nucleotide catabolic process;GO:0016311//dephosphorylation
MSTRG.4284	0	1	0	36	38	38	0.000	0.067	0.000	2.062	2.271	2.241	0.0223333333333333	2.19133333333333	6.61646655062254	1.7184810631507e-06	7.23593214869274e-05	--	-	-	-	-	-	-	-	-
SPBC660.09	79	87	113	267	277	269	8.505	9.274	9.395	24.375	26.386	25.279	9.058	25.3466666666667	1.48453158676465	2.09782502615959e-06	8.76140419461938e-05	mug168	Schizosaccharomyces specific protein Mug168 [Source:PomBase;Acc:SPBC660.09]	-	-	-	-	GO:0005634//nucleus;GO:0005829//cytosol	GO:0003674//molecular_function	GO:0008150//biological_process;GO:0051321//meiotic cell cycle
SPBPB2B2.02	154	174	244	51	60	56	5.842	6.535	7.148	1.640	2.014	1.854	6.50833333333333	1.836	-1.82572208378174	2.44192556656751e-06	0.000101162674479495	mug180	esterase/lipase (predicted) [Source:PomBase;Acc:SPBPB2B2.02]	-	-	-	-	GO:0005737//cytoplasm;GO:0005783//endoplasmic reticulum;GO:0005789//endoplasmic reticulum membrane;GO:0016020//membrane;GO:0016021//integral component of membrane	GO:0016787//hydrolase activity;GO:0034084//steryl deacetylase activity	GO:0009056//catabolic process;GO:0034210//sterol deacetylation;GO:0051321//meiotic cell cycle
SPAC1805.06c	1180	1145	2031	587	524	598	47.928	46.045	63.707	20.217	18.831	21.201	52.56	20.083	-1.38799048038342	2.86421967246132e-06	0.00011770797165947	hem2	porphobilinogen synthase Hem2 (predicted) [Source:PomBase;Acc:SPAC1805.06c]	Metabolism;Metabolism;Metabolism	Global and overview maps;Global and overview maps;Metabolism of cofactors and vitamins	ko01100//Metabolic pathways;ko01110//Biosynthesis of secondary metabolites;ko00860//Porphyrin metabolism	K01698;K01698;K01698	GO:0005634//nucleus;GO:0005829//cytosol	GO:0003824//catalytic activity;GO:0004655//porphobilinogen synthase activity;GO:0008270//zinc ion binding;GO:0016829//lyase activity;GO:0046872//metal ion binding	GO:0006779//porphyrin-containing compound biosynthetic process;GO:0006782//protoporphyrinogen IX biosynthetic process;GO:0006783//heme biosynthetic process;GO:0033014//tetrapyrrole biosynthetic process
SPBC365.11	305	245	348	641	842	702	12.142	9.689	10.721	21.665	29.718	24.428	10.8506666666667	25.2703333333333	1.21966100975956	3.25360806189137e-06	0.000132649084237587	SPBC365.11	GRIP domain protein (predicted) [Source:PomBase;Acc:SPBC365.11]	-	-	-	-	GO:0005737//cytoplasm;GO:0005794//Golgi apparatus;GO:0005829//cytosol	GO:0003674//molecular_function	GO:0006886//intracellular protein transport;GO:0043001//Golgi to plasma membrane protein transport
SPBC19C7.04c	1319	1218	1911	3331	3279	3428	56.899	52.021	63.664	121.847	125.154	129.080	57.528	125.360333333333	1.12374470112325	3.67259214045957e-06	0.000148552014374337	SPBC19C7.04c	conserved fungal protein [Source:PomBase;Acc:SPBC19C7.04c]	-	-	-	-	GO:0005634//nucleus;GO:0005829//cytosol;GO:0032153//cell division site	GO:0003674//molecular_function	GO:0008150//biological_process
SPBC31F10.05	89	96	131	273	301	315	4.485	4.812	5.126	11.736	13.490	13.938	4.80766666666667	13.0546666666667	1.44115684360641	3.70923761775746e-06	0.000148862137831407	mug37	conserved fungal protein [Source:PomBase;Acc:SPBC31F10.05]	-	-	-	-	GO:0005575//cellular_component	GO:0003674//molecular_function	GO:0008150//biological_process;GO:0051321//meiotic cell cycle
SPAC3A11.10c	3676	3629	5640	10290	9101	9720	132.833	129.835	157.392	315.303	290.980	306.588	140.02	304.290333333333	1.1198155914384	3.98342545538862e-06	0.000158626795072336	SPAC3A11.10c	dipeptidyl peptidase (predicted) [Source:PomBase;Acc:SPAC3A11.10c]	-	-	-	-	GO:0005794//Golgi apparatus	GO:0004177//aminopeptidase activity;GO:0008233//peptidase activity;GO:0008237//metallopeptidase activity;GO:0016787//hydrolase activity;GO:0016805//dipeptidase activity;GO:0046872//metal ion binding;GO:0070573//metallodipeptidase activity	GO:0006508//proteolysis;GO:0008150//biological_process
SPBC1861.01c	77	97	211	441	396	448	1.677	2.092	3.549	8.144	7.631	8.517	2.43933333333333	8.09733333333333	1.73095995351099	4.25362405400384e-06	0.000168083590503213	cnp3	CENP-C ortholog Cnp3 [Source:PomBase;Acc:SPBC1861.01c]	-	-	-	-	GO:0000775//chromosome, centromeric region;GO:0000776//kinetochore;GO:0000778//condensed nuclear chromosome kinetochore;GO:0000779//condensed chromosome, centromeric region;GO:0005634//nucleus;GO:0005654//nucleoplasm;GO:0005730//nucleolus	GO:0003677//DNA binding;GO:0005515//protein binding;GO:0019237//centromeric DNA binding;GO:0044877//macromolecular complex binding	GO:0000070//mitotic sister chromatid segregation;GO:0051315//attachment of mitotic spindle microtubules to kinetochore;GO:0051382//kinetochore assembly;GO:0051455//attachment of spindle microtubules to kinetochore involved in homologous chromosome segregation;GO:1903394//protein localization to kinetochore involved in kinetochore assembly
SPCC330.11	24	10	30	116	99	105	0.371	0.153	0.358	1.521	1.355	1.418	0.294	1.43133333333333	2.28347163030125	5.00332853701891e-06	0.000196199226676841	btb1	BTB/POZ domain protein Btb1 [Source:PomBase;Acc:SPCC330.11]	-	-	-	-	GO:0000151//ubiquitin ligase complex	GO:0005515//protein binding	GO:0016567//protein ubiquitination;GO:0070647//protein modification by small protein conjugation or removal
SPCC5E4.04	89	131	207	452	433	390	0.911	1.327	1.635	3.921	3.920	3.483	1.291	3.77466666666667	1.5478602478774	5.17300286328106e-06	0.000201316028096021	cut1	separase/separin [Source:PomBase;Acc:SPCC5E4.04]	Cellular Processes;Cellular Processes	Cell growth and death;Cell growth and death	ko04111//Cell cycle - yeast;ko04113//Meiosis - yeast	K02365;K02365	GO:0005634//nucleus;GO:0005737//cytoplasm;GO:0005829//cytosol;GO:0044732//mitotic spindle pole body;GO:0072686//mitotic spindle;GO:1990023//mitotic spindle midzone;GO:1990520//separase-securin complex	GO:0004175//endopeptidase activity;GO:0004197//cysteine-type endopeptidase activity;GO:0005515//protein binding;GO:0008233//peptidase activity;GO:0008234//cysteine-type peptidase activity;GO:0016787//hydrolase activity	GO:0006508//proteolysis;GO:0006974//cellular response to DNA damage stimulus;GO:0007049//cell cycle;GO:0007059//chromosome segregation;GO:0051301//cell division;GO:0051306//mitotic sister chromatid separation;GO:0051307//meiotic chromosome separation
SPCC364.04c	32	37	40	147	115	133	0.782	0.896	0.755	3.049	2.488	2.838	0.811	2.79166666666667	1.78335287018143	6.59743126597343e-06	0.000253633930569689	coy1	CASP family protein involved in Golgi vesicle transport Coy1 (predicted) [Source:PomBase;Acc:SPCC364.04c]	-	-	-	-	GO:0000139//Golgi membrane;GO:0005794//Golgi apparatus;GO:0016020//membrane;GO:0016021//integral component of membrane;GO:0030173//integral component of Golgi membrane	GO:0003674//molecular_function	GO:0006891//intra-Golgi vesicle-mediated transport;GO:0048193//Golgi vesicle transport
SPAC5D6.01	5574	5684	7238	3205	2998	2771	521.938	526.982	523.411	254.484	248.385	226.488	524.110333333333	243.119	-1.10820790748567	6.61610798059925e-06	0.000253633930569689	rps2202	40S ribosomal protein S15a (predicted) [Source:PomBase;Acc:SPAC5D6.01]	Genetic Information Processing	Translation	ko03010//Ribosome	K02957	GO:0005634//nucleus;GO:0005829//cytosol;GO:0005840//ribosome;GO:0022627//cytosolic small ribosomal subunit	GO:0003735//structural constituent of ribosome	GO:0002181//cytoplasmic translation;GO:0006412//translation
SPAC977.12	1914	1733	2502	1081	745	874	87.767	78.693	88.603	42.044	30.235	34.972	85.021	35.7503333333333	-1.24986253423712	6.98348766912613e-06	0.000265734638194822	SPAC977.12	L-asparaginase (predicted) [Source:PomBase;Acc:SPAC977.12]	Metabolism;Metabolism;Metabolism;Metabolism	Global and overview maps;Global and overview maps;Amino acid metabolism;Metabolism of other amino acids	ko01100//Metabolic pathways;ko01110//Biosynthesis of secondary metabolites;ko00250//Alanine, aspartate and glutamate metabolism;ko00460//Cyanoamino acid metabolism	K01424;K01424;K01424;K01424	GO:0005576//extracellular region;GO:0005618//cell wall;GO:0009986//cell surface;GO:0042597//periplasmic space	GO:0004067//asparaginase activity;GO:0016787//hydrolase activity	GO:0006528//asparagine metabolic process;GO:0006530//asparagine catabolic process;GO:0006531//aspartate metabolic process
SPBC29A10.04	42	40	61	177	150	156	0.590	0.556	0.662	2.109	1.865	1.913	0.602666666666667	1.96233333333333	1.70313794989756	7.10593811003432e-06	0.000267170736224304	psm1	mitotic cohesin complex subunit Psm1 [Source:PomBase;Acc:SPBC29A10.04]	Cellular Processes;Cellular Processes	Cell growth and death;Cell growth and death	ko04111//Cell cycle - yeast;ko04113//Meiosis - yeast	K06636;K06636	GO:0000780//condensed nuclear chromosome, centromeric region;GO:0005634//nucleus;GO:0005694//chromosome;GO:0008278//cohesin complex;GO:0030892//mitotic cohesin complex;GO:0034990//nuclear mitotic cohesin complex	GO:0000166//nucleotide binding;GO:0003690//double-stranded DNA binding;GO:0005515//protein binding;GO:0005524//ATP binding	GO:0007049//cell cycle;GO:0007064//mitotic sister chromatid cohesion;GO:0051276//chromosome organization;GO:0051301//cell division
SPCC1840.07c	663	696	1085	373	317	298	25.473	26.476	32.194	12.152	10.776	9.994	28.0476666666667	10.974	-1.35379127463919	7.12524642062091e-06	0.000267170736224304	SPCC1840.07c	phosphoprotein phosphatase (predicted) [Source:PomBase;Acc:SPCC1840.07c]	-	-	-	-	GO:0000328//fungal-type vacuole lumen;GO:0005783//endoplasmic reticulum	GO:0000298//endopolyphosphatase activity;GO:0016787//hydrolase activity	GO:0006112//energy reserve metabolic process;GO:0006798//polyphosphate catabolic process
SPBC6B1.04	45	59	97	225	253	192	0.868	1.125	1.426	3.654	4.282	3.196	1.13966666666667	3.71066666666667	1.70306648589821	7.39685104020632e-06	0.000275345099953187	mde4	microtubule-site clamp monopolin complex subunit Mde4 [Source:PomBase;Acc:SPBC6B1.04]	-	-	-	-	GO:0000775//chromosome, centromeric region;GO:0005634//nucleus;GO:0005694//chromosome;GO:0005730//nucleolus;GO:0033551//monopolin complex;GO:0034506//chromosome, centromeric core domain;GO:0044732//mitotic spindle pole body;GO:0072686//mitotic spindle	GO:0005515//protein binding	GO:0007049//cell cycle;GO:0045144//meiotic sister chromatid segregation;GO:0051301//cell division;GO:0051315//attachment of mitotic spindle microtubules to kinetochore;GO:0051321//meiotic cell cycle;GO:1990893//mitotic chromosome centromere condensation
SPBC3E7.08c	43	55	56	171	150	172	0.706	0.894	0.710	2.381	2.179	2.469	0.77	2.343	1.60542660328087	8.0764764422252e-06	0.000298481003479934	rad13	DNA repair nuclease Rad13 [Source:PomBase;Acc:SPBC3E7.08c]	Genetic Information Processing	Replication and repair	ko03420//Nucleotide excision repair	K10846	GO:0005634//nucleus	GO:0000014//single-stranded DNA endodeoxyribonuclease activity;GO:0003677//DNA binding;GO:0003697//single-stranded DNA binding;GO:0003824//catalytic activity;GO:0004518//nuclease activity;GO:0004519//endonuclease activity;GO:0004520//endodeoxyribonuclease activity;GO:0016787//hydrolase activity;GO:0016788//hydrolase activity, acting on ester bonds;GO:0046872//metal ion binding	GO:0006281//DNA repair;GO:0006289//nucleotide-excision repair;GO:0006295//nucleotide-excision repair, DNA incision, 3'-to lesion;GO:0006974//cellular response to DNA damage stimulus;GO:0036297//interstrand cross-link repair;GO:1901255//nucleotide-excision repair involved in interstrand cross-link repair
SPBC16D10.05	202	191	374	711	607	734	1.733	1.623	2.479	5.174	4.609	5.498	1.945	5.09366666666667	1.38893439645369	8.75020598046352e-06	0.000321070058011722	mok13	alpha-1,3-glucan synthase Mok13 [Source:PomBase;Acc:SPBC16D10.05]	-	-	-	-	GO:0005619//ascospore wall;GO:0005628//prospore membrane;GO:0009277//fungal-type cell wall	GO:0003824//catalytic activity;GO:0004556//alpha-amylase activity;GO:0016740//transferase activity;GO:0016757//transferase activity, transferring glycosyl groups;GO:0047657//alpha-1,3-glucan synthase activity	GO:0005975//carbohydrate metabolic process;GO:0009272//fungal-type cell wall biogenesis;GO:0030476//ascospore wall assembly;GO:0070600//fungal-type cell wall (1->3)-alpha-glucan biosynthetic process;GO:0071555//cell wall organization
SPCC24B10.06	1812	1661	2284	4010	3944	3892	82.310	74.703	80.124	154.461	158.516	154.321	79.0456666666667	155.766	0.978622081457981	8.91773924481651e-06	0.000324896641848386	SPCC24B10.06	Schizosaccharomyces specific protein, predicted GPI anchor [Source:PomBase;Acc:SPCC24B10.06]	-	-	-	-	GO:0005783//endoplasmic reticulum;GO:0005886//plasma membrane;GO:0016020//membrane;GO:0031225//anchored component of membrane;GO:0031362//anchored component of external side of plasma membrane	GO:0003674//molecular_function	GO:0008150//biological_process
SPBC1685.12c	449	448	626	1238	1061	1091	9.557	9.432	10.289	22.337	19.968	20.254	9.75933333333333	20.853	1.09540044596587	9.18258436965055e-06	0.000332189689485175	SPBC1685.12c	dubious [Source:PomBase;Acc:SPBC1685.12c]	-	-	-	-	-	-	-
SPAC4A8.05c	83	98	120	277	279	257	0.805	0.941	0.899	2.279	2.395	2.176	0.881666666666667	2.28333333333333	1.37283626573386	9.35652457834463e-06	0.000335244393104382	myp2	myosin II heavy chain Myo3 [Source:PomBase;Acc:SPAC4A8.05c]	-	-	-	-	GO:0000930//gamma-tubulin complex;GO:0005737//cytoplasm;GO:0005739//mitochondrion;GO:0005826//actomyosin contractile ring;GO:0016459//myosin complex;GO:0016460//myosin II complex;GO:0031097//medial cortex;GO:0032153//cell division site	GO:0000166//nucleotide binding;GO:0003774//motor activity;GO:0003779//actin binding;GO:0005515//protein binding;GO:0005524//ATP binding;GO:0051015//actin filament binding	GO:0000281//mitotic cytokinesis;GO:0090561//nuclear migration during mitotic telophase;GO:1902404//mitotic actomyosin contractile ring contraction;GO:1902406//mitotic actomyosin contractile ring maintenance;GO:1903475//mitotic actomyosin contractile ring assembly
SPAC750.08c	9	8	7	59	47	63	0.819	0.721	0.492	4.555	3.787	5.007	0.677333333333333	4.44966666666667	2.7157593635982	9.39754576737998e-06	0.000335244393104382	SPAC750.08c	NAD-dependent malic enzyme (predicted), partial [Source:PomBase;Acc:SPAC750.08c]	Metabolism;Metabolism	Global and overview maps;Carbohydrate metabolism	ko01200//Carbon metabolism;ko00620//Pyruvate metabolism	K00027;K00027	GO:0005739//mitochondrion	GO:0004470//malic enzyme activity;GO:0004471//malate dehydrogenase (decarboxylating) (NAD+) activity;GO:0051287//NAD binding	GO:0006090//pyruvate metabolic process;GO:0006108//malate metabolic process;GO:0006520//cellular amino acid metabolic process;GO:0055114//oxidation-reduction process
SPCC1235.05c	55	45	99	262	180	229	0.813	0.659	1.130	3.284	2.355	2.955	0.867333333333333	2.86466666666667	1.72370881505615	1.0454298476036e-05	0.000370370560492394	fft2	SMARCAD1 family ATP-dependent DNA helicase Fft2 (predicted) [Source:PomBase;Acc:SPCC1235.05c]	-	-	-	-	GO:0000790//nuclear chromatin;GO:0005634//nucleus;GO:0005737//cytoplasm;GO:0005829//cytosol	GO:0000166//nucleotide binding;GO:0003677//DNA binding;GO:0003678//DNA helicase activity;GO:0003682//chromatin binding;GO:0004386//helicase activity;GO:0005524//ATP binding;GO:0008094//DNA-dependent ATPase activity;GO:0016787//hydrolase activity	GO:0006325//chromatin organization;GO:0032508//DNA duplex unwinding;GO:0043044//ATP-dependent chromatin remodeling;GO:0070869//heterochromatin assembly involved in chromatin silencing
MSTRG.2492	98	103	154	36	30	19	5.718	5.950	6.939	1.781	1.549	0.968	6.20233333333333	1.43266666666667	-2.1141080810592	1.05424010714558e-05	0.000370933659616906	--	-	-	-	-	-	-	-	-
SPAC1093.07	153	168	208	419	438	413	4.798	5.210	5.038	11.169	12.164	11.315	5.01533333333333	11.5493333333333	1.20339208204015	1.06802750125728e-05	0.000373228385983581	SPAC1093.07	dubious [Source:PomBase;Acc:SPAC1093.07]	-	-	-	-	-	-	-
SPAC3G6.01	27	28	61	163	125	168	0.373	0.383	0.650	1.907	1.526	2.024	0.468666666666667	1.819	1.95651144930011	1.07531809743309e-05	0.000373237099088769	hrp3	ATP-dependent DNA helicase Hrp3 [Source:PomBase;Acc:SPAC3G6.01]	-	-	-	-	GO:0000775//chromosome, centromeric region;GO:0000790//nuclear chromatin;GO:0005634//nucleus;GO:0031934//mating-type region heterochromatin	GO:0000166//nucleotide binding;GO:0003677//DNA binding;GO:0004386//helicase activity;GO:0005515//protein binding;GO:0005524//ATP binding;GO:0008094//DNA-dependent ATPase activity;GO:0016787//hydrolase activity;GO:0070615//nucleosome-dependent ATPase activity	GO:0006338//chromatin remodeling;GO:0030466//chromatin silencing at silent mating-type cassette;GO:0034728//nucleosome organization;GO:0060303//regulation of nucleosome density
SPCC1223.09	411	398	575	1093	1045	952	17.465	16.745	18.870	39.384	39.290	35.311	17.6933333333333	37.995	1.10260370778462	1.10671526814769e-05	0.000381556800837227	SPCC1223.09	uricase (predicted) [Source:PomBase;Acc:SPCC1223.09]	Metabolism;Metabolism	Global and overview maps;Nucleotide metabolism	ko01100//Metabolic pathways;ko00230//Purine metabolism	K00365;K00365	GO:0005634//nucleus;GO:0005737//cytoplasm;GO:0005777//peroxisome;GO:0005829//cytosol	GO:0004846//urate oxidase activity;GO:0016491//oxidoreductase activity	GO:0006144//purine nucleobase metabolic process;GO:0019627//urea metabolic process;GO:0019628//urate catabolic process;GO:0055114//oxidation-reduction process
SPAC630.05	182	166	349	811	472	740	4.062	3.667	6.023	15.368	9.343	14.439	4.584	13.05	1.5093708575877	1.14074782908446e-05	0.000390668106533791	gyp7	GTPase activating protein Gyp7 (predicted) [Source:PomBase;Acc:SPAC630.05]	-	-	-	-	GO:0005634//nucleus;GO:0005737//cytoplasm;GO:0005829//cytosol	GO:0005096//GTPase activator activity;GO:0017137//Rab GTPase binding	GO:0006886//intracellular protein transport;GO:0016192//vesicle-mediated transport;GO:0090630//activation of GTPase activity
SPAC806.11	3260	3875	5196	8607	9261	8294	236.285	278.075	290.843	528.993	593.906	524.733	268.401	549.210666666667	1.032969598814	1.28056540746378e-05	0.000435646655506055	SPAC806.11	dubious [Source:PomBase;Acc:SPAC806.11]	-	-	-	-	GO:0016020//membrane;GO:0016021//integral component of membrane	-	-
SPCC320.14	413	393	581	1096	943	1058	13.054	12.298	14.182	29.375	26.372	29.189	13.178	28.312	1.10328223499915	1.32893090568079e-05	0.000446365170927226	sry1	serine racemase Sry1 [Source:PomBase;Acc:SPCC320.14]	Metabolism;Metabolism	Global and overview maps;Amino acid metabolism	ko01100//Metabolic pathways;ko00260//Glycine, serine and threonine metabolism	K12235;K12235	GO:0005575//cellular_component	GO:0000166//nucleotide binding;GO:0000287//magnesium ion binding;GO:0003824//catalytic activity;GO:0003941//L-serine ammonia-lyase activity;GO:0005524//ATP binding;GO:0008721//D-serine ammonia-lyase activity;GO:0016829//lyase activity;GO:0016853//isomerase activity;GO:0018114//threonine racemase activity;GO:0030170//pyridoxal phosphate binding;GO:0030378//serine racemase activity;GO:0042803//prot…	GO:0006563//L-serine metabolic process;GO:0008152//metabolic process;GO:0042866//pyruvate biosynthetic process;GO:0070178//D-serine metabolic process;GO:0070179//D-serine biosynthetic process
SPBC32H8.06	25	20	35	128	88	112	1.357	1.075	1.468	5.893	4.228	5.308	1.3	5.143	1.98409853043664	1.32945047988837e-05	0.000446365170927226	mug93	TPR repeat protein, meiotically spliced [Source:PomBase;Acc:SPBC32H8.06]	-	-	-	-	GO:0005634//nucleus;GO:0005737//cytoplasm;GO:0005829//cytosol;GO:0032153//cell division site;GO:0044732//mitotic spindle pole body	GO:0003674//molecular_function;GO:0005515//protein binding	GO:0008150//biological_process;GO:0051321//meiotic cell cycle
SPAC212.01c	91	132	222	35	45	32	6.621	9.451	12.428	2.149	2.910	2.008	9.5	2.35566666666667	-2.01179210516213	1.39663280553772e-05	0.000465876800132941	SPAC212.01c	S. pombe specific DUF999 family protein 2 [Source:PomBase;Acc:SPAC212.01c]	-	-	-	-	-	-	-
SPCC63.08c	657	615	999	2059	1506	1670	14.620	13.549	17.167	38.851	29.651	32.437	15.112	33.6463333333333	1.15475468640549	1.41889712316911e-05	0.000470249969143207	atg1	autophagy and CVT pathway serine/threonine protein kinase Atg1 [Source:PomBase;Acc:SPCC63.08c]	Cellular Processes;Cellular Processes;Cellular Processes	Transport and catabolism;Transport and catabolism;Transport and catabolism	ko04138//Autophagy - yeast;ko04139//Mitophagy - yeast;ko04136//Autophagy - other	K08269;K08269;K08269	GO:0000329//fungal-type vacuole membrane;GO:0000407//pre-autophagosomal structure;GO:0005634//nucleus;GO:0005737//cytoplasm;GO:0005829//cytosol;GO:0016020//membrane;GO:0034045//pre-autophagosomal structure membrane;GO:1990316//ATG1/ULK1 kinase complex	GO:0000166//nucleotide binding;GO:0004672//protein kinase activity;GO:0004674//protein serine/threonine kinase activity;GO:0005515//protein binding;GO:0005524//ATP binding;GO:0016301//kinase activity;GO:0016740//transferase activity	GO:0000422//mitophagy;GO:0006468//protein phosphorylation;GO:0006914//autophagy;GO:0015031//protein transport;GO:0016236//macroautophagy;GO:0016310//phosphorylation;GO:0023052//signaling
SPCC736.13	2564	2617	4336	7872	6740	6744	110.682	111.850	144.551	288.155	257.432	254.117	122.361	266.568	1.12335980079898	1.44229798905341e-05	0.000474941331395345	SPCC736.13	short chain dehydrogenase (predicted) [Source:PomBase;Acc:SPCC736.13]	-	-	-	-	GO:0005575//cellular_component	GO:0016491//oxidoreductase activity	GO:0008150//biological_process;GO:0055114//oxidation-reduction process
SPAC29B12.02c	122	156	253	469	466	484	2.584	3.272	4.139	8.421	8.734	8.949	3.33166666666667	8.70133333333333	1.38499242045987	1.46604698969276e-05	0.000477856745694584	set2	histone lysine methyltransferase Set2 [Source:PomBase;Acc:SPAC29B12.02c]	Metabolism	Amino acid metabolism	ko00310//Lysine degradation	K11423	GO:0000785//chromatin;GO:0000790//nuclear chromatin;GO:0005634//nucleus;GO:0005694//chromosome	GO:0005515//protein binding;GO:0008168//methyltransferase activity;GO:0016740//transferase activity;GO:0018024//histone-lysine N-methyltransferase activity;GO:0046975//histone methyltransferase activity (H3-K36 specific)	GO:0006354//DNA-templated transcription, elongation;GO:0006355//regulation of transcription, DNA-templated;GO:0006357//regulation of transcription from RNA polymerase II promoter;GO:0006368//transcription elongation from RNA polymerase II promoter;GO:0010452//histone H3-K36 methylation;GO:0032259//methylation;GO:0034401//chromatin organization involved in regulation of transcription;GO:0034968//h…
SPBC1347.11	828	750	1297	2689	2173	1886	38.923	34.929	47.092	107.245	90.423	77.424	40.3146666666667	91.6973333333333	1.1855749856179	1.46975600194168e-05	0.000477856745694584	sro1	stress responsive orphan 1 [Source:PomBase;Acc:SPBC1347.11]	-	-	-	-	GO:0005739//mitochondrion	GO:0003674//molecular_function	GO:0034599//cellular response to oxidative stress;GO:0045454//cell redox homeostasis
SPBC4.06	1191	1119	1792	3515	2728	2889	42.089	39.152	48.906	105.332	85.299	89.117	43.3823333333333	93.2493333333333	1.10398576022418	1.49204150980199e-05	0.000482051398481311	SPBC4.06	acid phosphatase (predicted) [Source:PomBase;Acc:SPBC4.06]	Metabolism;Metabolism;Metabolism	Global and overview maps;Metabolism of cofactors and vitamins;Metabolism of cofactors and vitamins	ko01100//Metabolic pathways;ko00730//Thiamine metabolism;ko00740//Riboflavin metabolism	K01078;K01078;K01078	GO:0005739//mitochondrion	GO:0003993//acid phosphatase activity;GO:0016787//hydrolase activity	GO:0006644//phospholipid metabolic process;GO:0016311//dephosphorylation
SPAC4A8.09c	149	204	306	73	68	69	5.391	7.292	8.538	2.227	2.177	2.165	7.07366666666667	2.18966666666667	-1.69174697150364	1.57187686369118e-05	0.000499198579071654	cwf21	complexed with Cdc5 protein Cwf21 [Source:PomBase;Acc:SPAC4A8.09c]	-	-	-	-	GO:0005634//nucleus;GO:0005681//spliceosomal complex;GO:0005684//U2-type spliceosomal complex;GO:0005737//cytoplasm	GO:0003674//molecular_function	GO:0006397//mRNA processing;GO:0008380//RNA splicing;GO:0045292//mRNA cis splicing, via spliceosome
SPAC977.16c	617	472	660	1404	1233	1131	15.940	12.077	13.177	30.757	28.185	25.511	13.7313333333333	28.151	1.03571445149543	1.58021060112474e-05	0.000499198579071654	dak2	dihydroxyacetone kinase Dak2 [Source:PomBase;Acc:SPAC977.16c]	Metabolism;Metabolism;Metabolism;Metabolism;Metabolism	Global and overview maps;Global and overview maps;Carbohydrate metabolism;Lipid metabolism;Energy metabolism	ko01100//Metabolic pathways;ko01200//Carbon metabolism;ko00051//Fructose and mannose metabolism;ko00561//Glycerolipid metabolism;ko00680//Methane metabolism	K00863;K00863;K00863;K00863;K00863	GO:0005737//cytoplasm;GO:0005829//cytosol	GO:0000166//nucleotide binding;GO:0004371//glycerone kinase activity;GO:0005524//ATP binding;GO:0016301//kinase activity;GO:0016740//transferase activity;GO:0050354//triokinase activity	GO:0006071//glycerol metabolic process;GO:0016310//phosphorylation;GO:0019563//glycerol catabolic process
SPAC977.09c	420	550	736	254	127	231	10.687	13.832	14.452	5.472	2.855	5.123	12.9903333333333	4.48333333333333	-1.53479477890803	1.59008820964394e-05	0.000499198579071654	SPAC977.09c	phospholipase (predicted) [Source:PomBase;Acc:SPAC977.09c]	Metabolism	Lipid metabolism	ko00564//Glycerophospholipid metabolism	K13333	-	GO:0004620//phospholipase activity	GO:0009395//phospholipid catabolic process
SPAC212.12	11	12	12	68	72	55	1.787	1.956	1.519	9.654	10.685	8.134	1.754	9.491	2.43591135411441	1.60185245021118e-05	0.000499198579071654	SPAC212.12	S. pombe specific GPI anchored protein family 1 [Source:PomBase;Acc:SPAC212.12]	-	-	-	-	GO:0005886//plasma membrane;GO:0016020//membrane;GO:0031225//anchored component of membrane;GO:0031362//anchored component of external side of plasma membrane	GO:0003674//molecular_function	GO:0008150//biological_process
SPAC750.07c	11	12	12	68	72	55	1.787	1.956	1.519	9.654	10.685	8.134	1.754	9.491	2.43591135411441	1.60185245021118e-05	0.000499198579071654	SPAC750.07c	S. pombe specific protein [Source:PomBase;Acc:SPAC750.07c]	-	-	-	-	GO:0005886//plasma membrane;GO:0016020//membrane;GO:0031225//anchored component of membrane;GO:0031362//anchored component of external side of plasma membrane	GO:0003674//molecular_function	GO:0008150//biological_process
SPCC297.04c	52	58	84	8	15	8	3.317	3.667	4.197	0.454	0.842	0.458	3.727	0.584666666666667	-2.67232857200527	1.60342156018733e-05	0.000499198579071654	set7	histone lysine methyltransferase Set7 (predicted) [Source:PomBase;Acc:SPCC297.04c]	-	-	-	-	GO:0000790//nuclear chromatin;GO:0005634//nucleus;GO:0005737//cytoplasm;GO:0005829//cytosol	GO:0005515//protein binding;GO:0008168//methyltransferase activity;GO:0016740//transferase activity;GO:0018024//histone-lysine N-methyltransferase activity	GO:0010452//histone H3-K36 methylation;GO:0032259//methylation;GO:0034968//histone lysine methylation
SPCC417.06c	513	613	1040	1844	1602	1773	14.242	16.850	22.298	43.412	39.352	42.967	17.7966666666667	41.9103333333333	1.23569894769059	1.82226933769109e-05	0.000563915517332479	mug27	meiosis specific protein kinase Mug27/Slk1 [Source:PomBase;Acc:SPCC417.06c]	Cellular Processes	Cell growth and death	ko04111//Cell cycle - yeast	K06684	GO:0005628//prospore membrane;GO:0005634//nucleus;GO:0005730//nucleolus;GO:0005737//cytoplasm;GO:0005816//spindle pole body;GO:0005829//cytosol;GO:0035974//meiotic spindle pole body	GO:0000166//nucleotide binding;GO:0004672//protein kinase activity;GO:0004674//protein serine/threonine kinase activity;GO:0005524//ATP binding;GO:0016301//kinase activity;GO:0016740//transferase activity	GO:0006468//protein phosphorylation;GO:0016310//phosphorylation;GO:0018105//peptidyl-serine phosphorylation;GO:0023052//signaling;GO:0032120//ascospore-type prospore membrane assembly;GO:0035556//intracellular signal transduction;GO:0051321//meiotic cell cycle
SPAC14C4.09	5172	4927	6763	3131	2573	2547	160.630	151.502	162.204	82.449	70.705	69.046	158.112	74.0666666666667	-1.09405055000485	2.01493648463128e-05	0.000619804115062926	agn1	glucan endo-1,3-alpha-glucosidase Agn1 [Source:PomBase;Acc:SPAC14C4.09]	-	-	-	-	GO:0005576//extracellular region;GO:0005618//cell wall;GO:0043332//mating projection tip;GO:1990819//actin fusion focus	GO:0016787//hydrolase activity;GO:0016798//hydrolase activity, acting on glycosyl bonds;GO:0051118//glucan endo-1,3-alpha-glucosidase activity	GO:0007049//cell cycle;GO:0008152//metabolic process;GO:0030995//cell septum edging catabolic process;GO:0051301//cell division;GO:0071555//cell wall organization;GO:1904541//fungal-type cell wall disassembly involved in conjugation with cellular fusion
SPAC4F8.15	1051	1268	2023	3645	3109	3219	23.862	28.504	35.471	70.175	62.455	63.795	29.279	65.475	1.16107787416695	2.10792990479516e-05	0.000644549757198378	itr1	myo-inositol transmembrane transporter Itr1 [Source:PomBase;Acc:SPAC4F8.15]	-	-	-	-	GO:0000139//Golgi membrane;GO:0000329//fungal-type vacuole membrane;GO:0005773//vacuole;GO:0005774//vacuolar membrane;GO:0005794//Golgi apparatus;GO:0005887//integral component of plasma membrane;GO:0016020//membrane;GO:0016021//integral component of membrane	GO:0005215//transporter activity;GO:0005366//myo-inositol:proton symporter activity;GO:0022857//transmembrane transporter activity	GO:0055085//transmembrane transport;GO:1904679//myo-inositol import across plasma membrane
SPCC1919.15	120	103	174	303	396	340	3.213	2.731	3.598	6.880	9.382	7.947	3.18066666666667	8.06966666666667	1.34317989579802	2.17978077938631e-05	0.000662575968266714	brl1	ubiquitin-protein ligase E3 Brl1 [Source:PomBase;Acc:SPCC1919.15]	-	-	-	-	GO:0005634//nucleus;GO:0031618//nuclear pericentric heterochromatin;GO:0033503//HULC complex	GO:0004842//ubiquitin-protein transferase activity;GO:0008270//zinc ion binding;GO:0016740//transferase activity;GO:0046872//metal ion binding;GO:0061630//ubiquitin protein ligase activity	GO:0006325//chromatin organization;GO:0006336//DNA replication-independent nucleosome assembly;GO:0006342//chromatin silencing;GO:0006357//regulation of transcription from RNA polymerase II promoter;GO:0010390//histone monoubiquitination;GO:0016567//protein ubiquitination;GO:0031497//chromatin assembly;GO:0051569//regulation of histone H3-K4 methylation;GO:0071894//histone H2B conserved C-termina…
SPAC9.05	62	82	125	262	265	246	0.728	0.956	1.133	2.609	2.750	2.519	0.939	2.626	1.48366985323911	2.20738668753142e-05	0.000667020318461701	fml1	ATP-dependent 3' to 5' DNA helicase, FANCM ortholog Fml1 [Source:PomBase;Acc:SPAC9.05]	-	-	-	-	GO:0005634//nucleus;GO:0005730//nucleolus;GO:0005737//cytoplasm;GO:0005829//cytosol;GO:0035861//site of double-strand break;GO:0071821//FANCM-MHF complex	GO:0000166//nucleotide binding;GO:0000400//four-way junction DNA binding;GO:0003677//DNA binding;GO:0003678//DNA helicase activity;GO:0003690//double-stranded DNA binding;GO:0004386//helicase activity;GO:0005524//ATP binding;GO:0009378//four-way junction helicase activity;GO:0016787//hydrolase activity;GO:0043138//3'-5' DNA helicase activity	GO:0000732//strand displacement;GO:0006281//DNA repair;GO:0006974//cellular response to DNA damage stimulus;GO:0031297//replication fork processing;GO:0032508//DNA duplex unwinding;GO:0036297//interstrand cross-link repair;GO:0045003//double-strand break repair via synthesis-dependent strand annealing;GO:0045128//negative regulation of reciprocal meiotic recombination;GO:0071932//replication fork…
SPBC16A3.11	40	44	61	180	138	146	0.899	0.980	1.055	3.423	2.735	2.854	0.978	3.004	1.61897844256204	2.32004370905509e-05	0.000696962838211462	eso1	sister chromatid cohesion protein/DNA polymerase eta Eso1 fusion protein [Source:PomBase;Acc:SPBC16A3.11]	-	-	-	-	GO:0000790//nuclear chromatin;GO:0005634//nucleus;GO:0005657//replication fork;GO:0035861//site of double-strand break;GO:0043596//nuclear replication fork	GO:0003684//damaged DNA binding;GO:0003887//DNA-directed DNA polymerase activity;GO:0005515//protein binding;GO:0016740//transferase activity;GO:0016746//transferase activity, transferring acyl groups;GO:0046872//metal ion binding;GO:0052858//peptidyl-lysine N-acetyltransferase activity, acting on acetyl phosphate as donor	GO:0006281//DNA repair;GO:0007049//cell cycle;GO:0009314//response to radiation;GO:0019985//translesion synthesis;GO:0034087//establishment of mitotic sister chromatid cohesion;GO:0034089//establishment of meiotic sister chromatid cohesion;GO:0042276//error-prone translesion synthesis;GO:0070987//error-free translesion synthesis;GO:0071960//maintenance of mitotic sister chromatid cohesion, centro…
SPBC887.17	3160	3056	4038	1867	1587	1669	73.343	70.226	72.378	36.745	32.590	33.813	71.9823333333333	34.3826666666667	-1.06596142614093	2.44240459884378e-05	0.000729455373503516	SPBC887.17	transmembrane transporter (predicted) [Source:PomBase;Acc:SPBC887.17]	-	-	-	-	GO:0000139//Golgi membrane;GO:0005794//Golgi apparatus;GO:0005886//plasma membrane;GO:0016020//membrane;GO:0016021//integral component of membrane	GO:0005345//purine nucleobase transmembrane transporter activity;GO:0022857//transmembrane transporter activity	GO:0015853//adenine transport;GO:0015854//guanine transport;GO:0055085//transmembrane transport;GO:1904082//pyrimidine nucleobase transmembrane transport;GO:1904823//purine nucleobase transmembrane transport
SPAC3H1.07	21692	20604	23686	12087	12095	10994	1092.452	1027.394	921.241	516.184	538.947	483.283	1013.69566666667	512.804666666667	-0.983143293074709	2.46345366437099e-05	0.000731489102536055	aru1	arginase Aru1 [Source:PomBase;Acc:SPAC3H1.07]	Metabolism;Metabolism;Metabolism;Metabolism;Metabolism;Metabolism	Global and overview maps;Global and overview maps;Global and overview maps;Global and overview maps;Amino acid metabolism;Amino acid metabolism	ko01100//Metabolic pathways;ko01110//Biosynthesis of secondary metabolites;ko01130//Biosynthesis of antibiotics;ko01230//Biosynthesis of amino acids;ko00330//Arginine and proline metabolism;ko00220//Arginine biosynthesis	K01476;K01476;K01476;K01476;K01476;K01476	GO:0005634//nucleus;GO:0005737//cytoplasm;GO:0005829//cytosol	GO:0004053//arginase activity;GO:0016787//hydrolase activity;GO:0016813//hydrolase activity, acting on carbon-nitrogen (but not peptide) bonds, in linear amidines;GO:0030145//manganese ion binding;GO:0046872//metal ion binding	GO:0000050//urea cycle;GO:0006525//arginine metabolic process;GO:0010121//arginine catabolic process to proline via ornithine;GO:0019547//arginine catabolic process to ornithine
SPBC3D6.04c	22	10	27	90	82	101	0.634	0.285	0.601	2.199	2.090	2.540	0.506666666666667	2.27633333333333	2.16760301023951	2.54087979525313e-05	0.000750143649897433	mad1	mitotic spindle checkpoint protein Mad1 [Source:PomBase;Acc:SPBC3D6.04c]	Cellular Processes;Cellular Processes	Cell growth and death;Cell growth and death	ko04111//Cell cycle - yeast;ko04113//Meiosis - yeast	K06679;K06679	GO:0000776//kinetochore;GO:0000778//condensed nuclear chromosome kinetochore;GO:0005634//nucleus;GO:0005635//nuclear envelope;GO:0044732//mitotic spindle pole body;GO:0072686//mitotic spindle	GO:0005515//protein binding	GO:0007049//cell cycle;GO:0007094//mitotic spindle assembly checkpoint;GO:0034501//protein localization to kinetochore;GO:0051301//cell division;GO:0051315//attachment of mitotic spindle microtubules to kinetochore;GO:0099606//microtubule plus-end directed mitotic chromosome migration
SPBC27B12.10c	1465	1412	1608	2862	3080	2677	151.455	144.499	128.360	250.876	281.773	241.627	141.438	258.092	0.867715643743029	2.7415356188245e-05	0.000804758198508654	tom7	mitochondrial TOM complex subunit Tom7 (predicted) [Source:PomBase;Acc:SPBC27B12.10c]	-	-	-	-	GO:0005742//mitochondrial outer membrane translocase complex	-	GO:0030150//protein import into mitochondrial matrix
SPAC3H5.05c	5106	5315	5783	3020	2951	2436	499.031	514.345	436.495	250.295	255.147	207.778	483.290333333333	237.74	-1.02350547995595	2.78498891880569e-05	0.00081286864067641	rps1401	40S ribosomal protein S14 (predicted) [Source:PomBase;Acc:SPAC3H5.05c]	Genetic Information Processing	Translation	ko03010//Ribosome	K02955	GO:0005634//nucleus;GO:0005730//nucleolus;GO:0005829//cytosol;GO:0005840//ribosome;GO:0022627//cytosolic small ribosomal subunit	GO:0003735//structural constituent of ribosome;GO:0048027//mRNA 5'-UTR binding;GO:0070181//small ribosomal subunit rRNA binding	GO:0000028//ribosomal small subunit assembly;GO:0000462//maturation of SSU-rRNA from tricistronic rRNA transcript (SSU-rRNA, 5.8S rRNA, LSU-rRNA);GO:0002181//cytoplasmic translation;GO:0006412//translation;GO:0042254//ribosome biogenesis
SPAC3H1.06c	1061	1032	1831	3362	2804	2718	16.154	15.550	21.524	43.396	37.770	36.116	17.7426666666667	39.094	1.13972434668097	2.99845508725956e-05	0.000870229592274146	SPAC3H1.06c	transmembrane transporter (predicted) [Source:PomBase;Acc:SPAC3H1.06c]	-	-	-	-	GO:0005783//endoplasmic reticulum;GO:0005887//integral component of plasma membrane;GO:0016020//membrane;GO:0016021//integral component of membrane	GO:0022857//transmembrane transporter activity	GO:0055085//transmembrane transport
SPBC4F6.07c	24	34	64	161	158	129	0.706	0.990	1.453	4.015	4.111	3.311	1.04966666666667	3.81233333333333	1.86074301079646	3.13053757401158e-05	0.000903459074027948	SPBC4F6.07c	ATP-dependent RNA helicase Mak5 (predicted) [Source:PomBase;Acc:SPBC4F6.07c]	-	-	-	-	GO:0005634//nucleus;GO:0005730//nucleolus	GO:0000166//nucleotide binding;GO:0003676//nucleic acid binding;GO:0003723//RNA binding;GO:0003724//RNA helicase activity;GO:0004386//helicase activity;GO:0005524//ATP binding;GO:0016787//hydrolase activity	GO:0006364//rRNA processing;GO:0042254//ribosome biogenesis
SPAC1399.03	3953	3530	4021	2168	1967	1973	118.420	104.700	93.026	55.073	52.137	51.592	105.382	52.934	-0.99336188376925	3.65364648953749e-05	0.00104853530819855	fur4	uracil permease [Source:PomBase;Acc:SPAC1399.03]	-	-	-	-	GO:0000139//Golgi membrane;GO:0000324//fungal-type vacuole;GO:0005783//endoplasmic reticulum;GO:0005794//Golgi apparatus;GO:0005886//plasma membrane;GO:0016020//membrane;GO:0016021//integral component of membrane;GO:0044853//plasma membrane raft	GO:0015205//nucleobase transmembrane transporter activity;GO:0015210//uracil transmembrane transporter activity;GO:0015505//uracil:cation symporter activity;GO:0022857//transmembrane transporter activity	GO:0055085//transmembrane transport;GO:0098721//uracil import across plasma membrane
SPAC6F6.05	3387	3142	3721	6571	7207	5755	234.852	215.705	199.291	386.397	442.205	348.363	216.616	392.321666666667	0.856897203751499	4.03128643469369e-05	0.00115048435639008	ost2	oligosaccharyltransferase epsilon subunit Ost2 (predicted) [Source:PomBase;Acc:SPAC6F6.05]	Metabolism;Genetic Information Processing;Metabolism;Metabolism	Global and overview maps;Folding, sorting and degradation;Glycan biosynthesis and metabolism;Glycan biosynthesis and metabolism	ko01100//Metabolic pathways;ko04141//Protein processing in endoplasmic reticulum;ko00510//N-Glycan biosynthesis;ko00513//Various types of N-glycan biosynthesis	K12668;K12668;K12668;K12668	GO:0005634//nucleus;GO:0005783//endoplasmic reticulum;GO:0005789//endoplasmic reticulum membrane;GO:0005829//cytosol;GO:0008250//oligosaccharyltransferase complex;GO:0016020//membrane;GO:0016021//integral component of membrane	GO:0004576//oligosaccharyl transferase activity;GO:0004579//dolichyl-diphosphooligosaccharide-protein glycotransferase activity	GO:0006486//protein glycosylation;GO:0006487//protein N-linked glycosylation
SPAC4G8.13c	634	777	1948	3758	2619	3134	11.521	13.980	27.339	57.910	42.111	49.713	17.6133333333333	49.9113333333333	1.50269947870301	4.0899502827469e-05	0.00116077760234646	prz1	calcineurin responsive transcription factor Prz1 [Source:PomBase;Acc:SPAC4G8.13c]	-	-	-	-	GO:0005634//nucleus;GO:0005737//cytoplasm;GO:0005829//cytosol	GO:0000978//RNA polymerase II core promoter proximal region sequence-specific DNA binding;GO:0001228//transcriptional activator activity, RNA polymerase II transcription regulatory region sequence-specific binding;GO:0003676//nucleic acid binding;GO:0003677//DNA binding;GO:0046872//metal ion binding;GO:0071889//14-3-3 protein binding	GO:0006357//regulation of transcription from RNA polymerase II promoter;GO:0006874//cellular calcium ion homeostasis;GO:0019722//calcium-mediated signaling;GO:0045944//positive regulation of transcription from RNA polymerase II promoter;GO:0071277//cellular response to calcium ion
SPBPB2B2.18	2	3	7	35	52	34	0.271	0.402	0.732	4.037	6.258	4.041	0.468333333333333	4.77866666666667	3.35100050694932	4.41990629721731e-05	0.00124727496102932	SPBPB2B2.18	Schizosaccharomyces specific protein [Source:PomBase;Acc:SPBPB2B2.18]	-	-	-	-	GO:0005886//plasma membrane	GO:0003674//molecular_function	GO:0008150//biological_process
SPBC106.06	914	996	2052	3643	2609	3622	30.267	32.683	52.507	102.344	76.475	104.738	38.4856666666667	94.519	1.29628312729012	4.44328047242294e-05	0.00124727496102932	cct4	chaperonin-containing T-complex delta subunit Cct4 [Source:PomBase;Acc:SPBC106.06]	-	-	-	-	GO:0005634//nucleus;GO:0005737//cytoplasm;GO:0005829//cytosol;GO:0005832//chaperonin-containing T-complex;GO:0005856//cytoskeleton	GO:0000166//nucleotide binding;GO:0005524//ATP binding;GO:0051082//unfolded protein binding	GO:0006457//protein folding
SPAC869.02c	450	560	1134	2009	1568	1900	13.494	16.626	26.260	51.083	41.601	49.731	18.7933333333333	47.4716666666667	1.3368457245609	4.67664018579343e-05	0.00130564677360983	SPAC869.02c	nitric oxide dioxygenase (predicted) [Source:PomBase;Acc:SPAC869.02c]	-	-	-	-	GO:0005634//nucleus;GO:0005737//cytoplasm;GO:0005739//mitochondrion;GO:0005829//cytosol	GO:0008941//nitric oxide dioxygenase activity;GO:0016491//oxidoreductase activity;GO:0019825//oxygen binding;GO:0020037//heme binding;GO:0046872//metal ion binding;GO:0071949//FAD binding	GO:0009636//response to toxic substance;GO:0046210//nitric oxide catabolic process;GO:0051409//response to nitrosative stress;GO:0055114//oxidation-reduction process;GO:0070458//cellular detoxification of nitrogen compound;GO:0071500//cellular response to nitrosative stress
SPBC106.14c	80	88	238	442	363	456	1.785	1.944	4.100	8.361	7.165	8.879	2.60966666666667	8.135	1.64027680310965	5.15300032985902e-05	0.00143086284835058	sda1	SDA1 family protein (predicted) [Source:PomBase;Acc:SPBC106.14c]	-	-	-	-	GO:0005634//nucleus;GO:0005730//nucleolus	GO:0003674//molecular_function	GO:0000055//ribosomal large subunit export from nucleus;GO:0015031//protein transport;GO:0030036//actin cytoskeleton organization;GO:0042254//ribosome biogenesis;GO:0042273//ribosomal large subunit biogenesis
SPBC342.04	1738	1639	1922	3399	3244	3203	62.876	58.706	53.698	104.271	103.838	101.146	58.4266666666667	103.085	0.819135531280324	5.66870016141066e-05	0.00156559745855734	rpn1301	19S proteasome regulatory subunit Rpn13a [Source:PomBase;Acc:SPBC342.04]	Genetic Information Processing	Folding, sorting and degradation	ko03050//Proteasome	K06691	GO:0005634//nucleus;GO:0005737//cytoplasm;GO:0005829//cytosol;GO:0008541//proteasome regulatory particle, lid subcomplex	GO:0003674//molecular_function;GO:0043130//ubiquitin binding;GO:0061133//endopeptidase activator activity;GO:0070628//proteasome binding	GO:0006511//ubiquitin-dependent protein catabolic process;GO:0010950//positive regulation of endopeptidase activity;GO:0043161//proteasome-mediated ubiquitin-dependent protein catabolic process;GO:0045842//positive regulation of mitotic metaphase/anaphase transition
SPAC23A1.06c	749	676	1041	1844	1548	1703	24.150	21.580	25.921	50.416	44.161	47.929	23.8836666666667	47.502	0.991963918282267	5.71091056361235e-05	0.00156882072541586	cmk2	MAPK-activated protein kinase Cmk2 [Source:PomBase;Acc:SPAC23A1.06c]	-	-	-	-	GO:0000935//barrier septum;GO:0005634//nucleus;GO:0005737//cytoplasm;GO:0005938//cell cortex;GO:0034399//nuclear periphery;GO:0051285//cell cortex of cell tip;GO:0072324//ascus epiplasm	GO:0000166//nucleotide binding;GO:0004672//protein kinase activity;GO:0004674//protein serine/threonine kinase activity;GO:0004683//calmodulin-dependent protein kinase activity;GO:0005515//protein binding;GO:0005516//calmodulin binding;GO:0005524//ATP binding;GO:0016301//kinase activity;GO:0016740//transferase activity	GO:0006468//protein phosphorylation;GO:0010972//negative regulation of G2/M transition of mitotic cell cycle;GO:0016310//phosphorylation;GO:0023052//signaling;GO:0034599//cellular response to oxidative stress;GO:0042770//signal transduction in response to DNA damage;GO:0044773//mitotic DNA damage checkpoint
SPCC24B10.22	57	59	173	311	295	335	0.912	0.937	2.137	4.211	4.168	4.663	1.32866666666667	4.34733333333333	1.71015150955792	5.90536992202559e-05	0.00161314741353703	pog1	mitochondrial DNA polymerase gamma [Source:PomBase;Acc:SPCC24B10.22]	Cellular Processes	Transport and catabolism	ko04139//Mitophagy - yeast	K02332	GO:0005739//mitochondrion;GO:0005760//gamma DNA polymerase complex	GO:0003677//DNA binding;GO:0003887//DNA-directed DNA polymerase activity;GO:0008408//3'-5' exonuclease activity;GO:0016740//transferase activity;GO:0016779//nucleotidyltransferase activity	GO:0006260//DNA replication;GO:0006264//mitochondrial DNA replication;GO:0071897//DNA biosynthetic process;GO:0090305//nucleic acid phosphodiester bond hydrolysis
SPAC3H5.08c	74	91	258	478	412	461	1.382	1.683	3.721	7.570	6.809	7.516	2.262	7.29833333333333	1.68996811462904	5.93507613701575e-05	0.00161314741353703	SPAC3H5.08c	WD repeat protein, human WDR44 family [Source:PomBase;Acc:SPAC3H5.08c]	-	-	-	-	GO:0005634//nucleus;GO:0005783//endoplasmic reticulum;GO:0005789//endoplasmic reticulum membrane;GO:0032991//macromolecular complex;GO:0044732//mitotic spindle pole body	GO:0003674//molecular_function;GO:0005515//protein binding;GO:0017137//Rab GTPase binding	GO:0008150//biological_process
SPBC19G7.06	266	303	666	1222	927	1072	5.220	5.899	10.112	20.357	16.120	18.385	7.077	18.2873333333333	1.36963489161251	6.27277720161846e-05	0.00169596086761653	mbx1	MADS-box transcription factor Mbx1 [Source:PomBase;Acc:SPBC19G7.06]	-	-	-	-	GO:0005634//nucleus;GO:0005829//cytosol;GO:0097221//M/G1 phase-specific MADS box-forkhead transcription factor complex	GO:0000977//RNA polymerase II regulatory region sequence-specific DNA binding;GO:0000978//RNA polymerase II core promoter proximal region sequence-specific DNA binding;GO:0000981//RNA polymerase II transcription factor activity, sequence-specific DNA binding;GO:0000987//core promoter proximal region sequence-specific DNA binding;GO:0001228//transcriptional activator activity, RNA polymerase II tr…	GO:0007049//cell cycle;GO:0007275//multicellular organism development;GO:0045944//positive regulation of transcription from RNA polymerase II promoter;GO:0051301//cell division
SPAC30.01c	36	35	79	167	143	188	0.396	0.382	0.672	1.559	1.393	1.807	0.483333333333333	1.58633333333333	1.71460555425819	6.33504875769762e-05	0.00170382960566977	sec72	Sec7 domain protein, ARF GEF Sec72 [Source:PomBase;Acc:SPAC30.01c]	Cellular Processes	Transport and catabolism	ko04144//Endocytosis	K18442	GO:0000137//Golgi cis cisterna;GO:0005635//nuclear envelope;GO:0005737//cytoplasm;GO:0005798//Golgi-associated vesicle;GO:0005938//cell cortex	GO:0005086//ARF guanyl-nucleotide exchange factor activity	GO:0006886//intracellular protein transport;GO:0006888//ER to Golgi vesicle-mediated transport;GO:0015031//protein transport;GO:0032012//regulation of ARF protein signal transduction
SPBC19C2.10	290	353	647	1027	1049	1026	9.007	10.855	15.518	27.047	28.826	27.815	11.7933333333333	27.896	1.24208672192004	6.44045069027071e-05	0.00172315599978753	SPBC19C2.10	BAR adaptor protein, human endophilin-A2 ortholog, implicated in endocytosis [Source:PomBase;Acc:SPBC19C2.10]	-	-	-	-	GO:0005737//cytoplasm;GO:0005829//cytosol;GO:0032153//cell division site	GO:0003674//molecular_function;GO:0005515//protein binding	GO:0006897//endocytosis
SPCC14G10.04	2701	3089	4528	7680	6235	7284	67.364	76.277	87.213	162.421	137.588	158.572	76.9513333333333	152.860333333333	0.990195852054018	7.34749942676025e-05	0.00195565308576515	SPCC14G10.04	Schizosaccharomyces specific protein [Source:PomBase;Acc:SPCC14G10.04]	-	-	-	-	GO:0005634//nucleus;GO:0005737//cytoplasm;GO:0005829//cytosol	GO:0003674//molecular_function	GO:0008150//biological_process
SPBC1711.13	7359	6818	8361	4316	3922	4048	319.880	293.426	280.671	159.085	150.840	153.591	297.992333333333	154.505333333333	-0.947618574853962	7.65496539090467e-05	0.00202698748521017	his2	histidinol dehydrogenase His2 (predicted) [Source:PomBase;Acc:SPBC1711.13]	Metabolism;Metabolism;Metabolism;Metabolism	Global and overview maps;Global and overview maps;Global and overview maps;Amino acid metabolism	ko01100//Metabolic pathways;ko01110//Biosynthesis of secondary metabolites;ko01230//Biosynthesis of amino acids;ko00340//Histidine metabolism	K14152;K14152;K14152;K14152	GO:0005634//nucleus;GO:0005829//cytosol	GO:0004399//histidinol dehydrogenase activity;GO:0008270//zinc ion binding;GO:0016491//oxidoreductase activity;GO:0046872//metal ion binding;GO:0051287//NAD binding	GO:0000105//histidine biosynthetic process;GO:0008652//cellular amino acid biosynthetic process;GO:0055114//oxidation-reduction process
SPAC2G11.02	13	22	27	92	82	78	0.195	0.317	0.302	1.156	1.071	1.009	0.271333333333333	1.07866666666667	1.99111090816374	8.18984773483952e-05	0.0021574998878908	urb2	ribosome biogenesis protein Urb2 (predicted) [Source:PomBase;Acc:SPAC2G11.02]	-	-	-	-	GO:0005634//nucleus;GO:0005730//nucleolus;GO:0005737//cytoplasm;GO:0005829//cytosol	GO:0003674//molecular_function	GO:0006364//rRNA processing;GO:0042254//ribosome biogenesis
SPCC1902.02	229	247	424	786	620	685	5.887	6.287	8.418	17.135	14.103	15.372	6.864	15.5366666666667	1.17855555420561	8.45685756844091e-05	0.00220916844212918	mug72	oxidoreductase (predicted) [Source:PomBase;Acc:SPCC1902.02]	-	-	-	-	GO:0005737//cytoplasm;GO:0032153//cell division site;GO:0051286//cell tip	GO:0016491//oxidoreductase activity	GO:0008150//biological_process;GO:0051321//meiotic cell cycle;GO:0055114//oxidation-reduction process
SPAC9E9.15	511	486	674	285	263	228	37.384	35.202	38.080	17.680	17.024	14.560	36.8886666666667	16.4213333333333	-1.16760637228288	8.47199110569297e-05	0.00220916844212918	SPAC9E9.15	CIA30 protein (predicted) [Source:PomBase;Acc:SPAC9E9.15]	-	-	-	-	GO:0005634//nucleus;GO:0005737//cytoplasm;GO:0005739//mitochondrion;GO:0005829//cytosol	GO:0003674//molecular_function;GO:0051082//unfolded protein binding	GO:0032981//mitochondrial respiratory chain complex I assembly
SPBC1773.12	89	85	159	22	33	35	2.412	2.281	3.328	0.506	0.791	0.828	2.67366666666667	0.708333333333333	-1.91631927137809	8.53410315542892e-05	0.00221412565199184	SPBC1773.12	transcription factor, zf-fungal binuclear cluster type (predicted) [Source:PomBase;Acc:SPBC1773.12]	-	-	-	-	GO:0000228//nuclear chromosome;GO:0005634//nucleus;GO:0005730//nucleolus;GO:0016020//membrane;GO:0016021//integral component of membrane;GO:0031965//nuclear membrane	GO:0000978//RNA polymerase II core promoter proximal region sequence-specific DNA binding;GO:0000981//RNA polymerase II transcription factor activity, sequence-specific DNA binding;GO:0003677//DNA binding;GO:0008270//zinc ion binding;GO:0046872//metal ion binding	GO:0006351//transcription, DNA-templated;GO:0006355//regulation of transcription, DNA-templated;GO:0006357//regulation of transcription from RNA polymerase II promoter
SPBPB10D8.07c	520	382	695	219	224	252	20.950	15.231	21.628	7.500	7.998	8.850	19.2696666666667	8.116	-1.24749084540638	8.85567874068975e-05	0.0022860111402474	SPBPB10D8.07c	transmembrane transporter (predicted) [Source:PomBase;Acc:SPBPB10D8.07c]	-	-	-	-	GO:0016021//integral component of membrane	-	GO:0055085//transmembrane transport
SPBP8B7.16c	1786	1653	2920	5141	3772	4699	61.483	56.340	77.630	150.073	114.891	141.200	65.151	135.388	1.05524064459162	8.93053529330378e-05	0.00229380799008507	dbp2	ATP-dependent RNA helicase Dbp2 [Source:PomBase;Acc:SPBP8B7.16c]	Genetic Information Processing	Transcription	ko03040//Spliceosome	K12823	GO:0005634//nucleus;GO:0005730//nucleolus;GO:0005737//cytoplasm;GO:0005829//cytosol;GO:1990904//ribonucleoprotein complex	GO:0000166//nucleotide binding;GO:0003676//nucleic acid binding;GO:0003723//RNA binding;GO:0003724//RNA helicase activity;GO:0004386//helicase activity;GO:0005524//ATP binding;GO:0016787//hydrolase activity	GO:0000184//nuclear-transcribed mRNA catabolic process, nonsense-mediated decay;GO:0006364//rRNA processing;GO:0042254//ribosome biogenesis
SPCC663.06c	818	953	1586	559	455	473	45.546	52.555	68.222	26.402	22.423	22.997	55.441	23.9406666666667	-1.21148995285572	9.45788620317364e-05	0.00241717221023398	osr1	short chain dehydrogenase (predicted) [Source:PomBase;Acc:SPCC663.06c]	-	-	-	-	GO:0005634//nucleus;GO:0005737//cytoplasm;GO:0005829//cytosol	GO:0016491//oxidoreductase activity	GO:0055114//oxidation-reduction process
SPBC18H10.09	53	53	129	235	226	247	1.170	1.171	2.202	4.426	4.426	4.788	1.51433333333333	4.54666666666667	1.5861264338548	9.66202893501341e-05	0.00245404904699854	SPBC18H10.09	zf-CHY type zinc finger protein [Source:PomBase;Acc:SPBC18H10.09]	-	-	-	-	GO:0005575//cellular_component;GO:0005737//cytoplasm	GO:0008270//zinc ion binding;GO:0046872//metal ion binding	GO:0008150//biological_process
SPAC13D1.01c	116	156	170	323	334	352	1.557	2.080	1.774	3.693	3.985	4.143	1.80366666666667	3.94033333333333	1.12738493933765	9.69772156006822e-05	0.00245404904699854	Tf2-7	retrotransposable element/transposon Tf2-type [Source:PomBase;Acc:SPAC13D1.01c]	-	-	-	-	GO:0005575//cellular_component	GO:0003676//nucleic acid binding;GO:0003677//DNA binding;GO:0003723//RNA binding;GO:0003824//catalytic activity;GO:0003887//DNA-directed DNA polymerase activity;GO:0003964//RNA-directed DNA polymerase activity;GO:0004190//aspartic-type endopeptidase activity;GO:0004518//nuclease activity;GO:0004519//endonuclease activity;GO:0008233//peptidase activity;GO:0016740//transferase activity;GO:0016779//…	GO:0006278//RNA-dependent DNA replication;GO:0006310//DNA recombination;GO:0006508//proteolysis;GO:0008152//metabolic process;GO:0015074//DNA integration;GO:0071897//DNA biosynthetic process;GO:0090305//nucleic acid phosphodiester bond hydrolysis
SPBC1A4.03c	168	153	195	419	367	347	1.584	1.431	1.421	3.358	3.066	2.857	1.47866666666667	3.09366666666667	1.06502089430528	9.76908022954315e-05	0.00245998848721388	top2	DNA topoisomerase II [Source:PomBase;Acc:SPBC1A4.03c]	-	-	-	-	GO:0000790//nuclear chromatin;GO:0005634//nucleus;GO:0034506//chromosome, centromeric core domain;GO:0035327//transcriptionally active chromatin	GO:0000166//nucleotide binding;GO:0003677//DNA binding;GO:0003916//DNA topoisomerase activity;GO:0003918//DNA topoisomerase type II (ATP-hydrolyzing) activity;GO:0005515//protein binding;GO:0005524//ATP binding;GO:0016853//isomerase activity;GO:0046872//metal ion binding;GO:0061505//DNA topoisomerase II activity	GO:0000070//mitotic sister chromatid segregation;GO:0000712//resolution of meiotic recombination intermediates;GO:0000819//sister chromatid segregation;GO:0006259//DNA metabolic process;GO:0006265//DNA topological change;GO:0006325//chromatin organization;GO:0007076//mitotic chromosome condensation;GO:0044774//mitotic DNA integrity checkpoint;GO:0051306//mitotic sister chromatid separation
SPCC417.15	5	8	6	53	34	44	0.912	1.444	0.845	8.196	5.486	7.004	1.067	6.89533333333333	2.69206011984421	0.000100458536110301	0.00251734390243228	SPCC417.15	dubious [Source:PomBase;Acc:SPCC417.15]	-	-	-	-	-	-	-
SPCC162.08c	255	314	560	1005	786	867	2.783	3.393	4.720	9.301	7.590	8.260	3.632	8.38366666666666	1.2068171540477	0.000123676194056032	0.00308410004303805	nup211	nucleoporin nup211 [Source:PomBase;Acc:SPCC162.08c]	Genetic Information Processing	Translation	ko03013//Nucleocytoplasmic transport	K09291	GO:0005634//nucleus;GO:0005643//nuclear pore;GO:0005737//cytoplasm;GO:0034399//nuclear periphery	GO:0003674//molecular_function;GO:0017056//structural constituent of nuclear pore	GO:0006406//mRNA export from nucleus;GO:0006606//protein import into nucleus;GO:0007094//mitotic spindle assembly checkpoint
SPCC4B3.05c	3426	3318	4420	2180	1802	1935	120.731	115.766	120.289	65.143	56.186	59.521	118.928666666667	60.2833333333333	-0.980265408164651	0.000125163545373344	0.00310611175160806	hem12	uroporphyrinogen decarboxylase Hem12 (predicted) [Source:PomBase;Acc:SPCC4B3.05c]	Metabolism;Metabolism;Metabolism	Global and overview maps;Global and overview maps;Metabolism of cofactors and vitamins	ko01100//Metabolic pathways;ko01110//Biosynthesis of secondary metabolites;ko00860//Porphyrin metabolism	K01599;K01599;K01599	GO:0005634//nucleus;GO:0005737//cytoplasm;GO:0005829//cytosol	GO:0004853//uroporphyrinogen decarboxylase activity;GO:0016829//lyase activity;GO:0016831//carboxy-lyase activity	GO:0006779//porphyrin-containing compound biosynthetic process;GO:0006782//protoporphyrinogen IX biosynthetic process;GO:0006783//heme biosynthetic process
SPAC5H10.09c	371	363	489	201	180	185	27.430	26.573	27.922	12.602	11.775	11.940	27.3083333333333	12.1056666666667	-1.17365873540023	0.000130346605127636	0.00321400144329852	ecm31	3-methyl-2-oxobutanoatehydroxymethyltransferase Ecm31 (predicted) [Source:PomBase;Acc:SPAC5H10.09c]	Metabolism;Metabolism;Metabolism	Global and overview maps;Global and overview maps;Metabolism of cofactors and vitamins	ko01100//Metabolic pathways;ko01110//Biosynthesis of secondary metabolites;ko00770//Pantothenate and CoA biosynthesis	K00606;K00606;K00606	GO:0005739//mitochondrion	GO:0000287//magnesium ion binding;GO:0003824//catalytic activity;GO:0003864//3-methyl-2-oxobutanoate hydroxymethyltransferase activity;GO:0016740//transferase activity	GO:0015940//pantothenate biosynthetic process
SPAC5H10.06c	3103	2908	4123	1888	1559	1834	103.351	95.896	106.052	53.323	45.943	53.320	101.766333333333	50.862	-1.00060026527987	0.000131175770248026	0.00321400144329852	adh4	alcohol dehydrogenase Adh4 [Source:PomBase;Acc:SPAC5H10.06c]	-	-	-	-	-	GO:0016491//oxidoreductase activity;GO:0046872//metal ion binding	GO:0055114//oxidation-reduction process
SPAC3H8.06	3285	3195	4341	7120	6580	6434	88.074	84.812	89.883	161.873	156.092	150.575	87.5896666666667	156.18	0.834377133596699	0.000131729649624995	0.00321400144329852	aur1	inositol phosphorylceramide synthase Aur1 (predicted) [Source:PomBase;Acc:SPAC3H8.06]	-	-	-	-	GO:0005794//Golgi apparatus;GO:0016020//membrane;GO:0016021//integral component of membrane;GO:0030173//integral component of Golgi membrane;GO:0032580//Golgi cisterna membrane;GO:0070916//inositol phosphoceramide synthase complex	GO:0016740//transferase activity;GO:0045140//inositol phosphoceramide synthase activity	GO:0006629//lipid metabolic process;GO:0006665//sphingolipid metabolic process;GO:0006673//inositolphosphoceramide metabolic process;GO:0030148//sphingolipid biosynthetic process
SPAC1782.11	2432	2943	4254	1668	1518	1575	165.341	198.129	223.373	96.182	91.338	93.484	195.614333333333	93.668	-1.06238391921552	0.000132013685913176	0.00321400144329852	met14	adenylyl-sulfate kinase (predicted) [Source:PomBase;Acc:SPAC1782.11]	Metabolism;Metabolism;Metabolism	Global and overview maps;Nucleotide metabolism;Energy metabolism	ko01100//Metabolic pathways;ko00230//Purine metabolism;ko00920//Sulfur metabolism	K00860;K00860;K00860	GO:0005634//nucleus;GO:0005737//cytoplasm;GO:0005829//cytosol	GO:0000166//nucleotide binding;GO:0004020//adenylylsulfate kinase activity;GO:0005524//ATP binding;GO:0016301//kinase activity;GO:0016740//transferase activity	GO:0000103//sulfate assimilation;GO:0008652//cellular amino acid biosynthetic process;GO:0009086//methionine biosynthetic process;GO:0016310//phosphorylation;GO:0019344//cysteine biosynthetic process;GO:0070814//hydrogen sulfide biosynthetic process
SPAC29B12.08	3595	3778	5936	9383	8235	8903	61.930	64.437	78.971	137.064	125.519	133.874	68.446	132.152333333333	0.94916376036387	0.000134903565464708	0.00326886611222738	clr5	Clr5 protein [Source:PomBase;Acc:SPAC29B12.08]	-	-	-	-	GO:0005634//nucleus;GO:0005737//cytoplasm	GO:0003674//molecular_function	GO:0030466//chromatin silencing at silent mating-type cassette;GO:0070868//heterochromatin organization involved in chromatin silencing
SPAC22F8.09	26	30	44	73	152	126	1.086	1.240	1.419	2.585	5.616	4.592	1.24833333333333	4.26433333333333	1.77231699676441	0.000137280361201488	0.00331084138728659	rrp16	rRNA processing protein Rrp16 (predicted) [Source:PomBase;Acc:SPAC22F8.09]	-	-	-	-	GO:0005634//nucleus;GO:0005654//nucleoplasm;GO:0005730//nucleolus	GO:0003674//molecular_function;GO:0008097//5S rRNA binding	GO:0000027//ribosomal large subunit assembly;GO:0006364//rRNA processing;GO:0042254//ribosome biogenesis
SPAC15A10.08	11	24	42	121	85	107	0.339	0.731	0.998	3.158	2.315	2.875	0.689333333333333	2.78266666666667	2.0131944148449	0.000139762131872343	0.00335074050379477	ain1	alpha-actinin [Source:PomBase;Acc:SPAC15A10.08]	-	-	-	-	GO:0005737//cytoplasm;GO:0005826//actomyosin contractile ring;GO:0005856//cytoskeleton;GO:0032432//actin filament bundle	GO:0003779//actin binding;GO:0003786//actin lateral binding;GO:0005515//protein binding;GO:0030674//protein binding, bridging	GO:0051017//actin filament bundle assembly;GO:0051764//actin crosslink formation;GO:1902405//mitotic actomyosin contractile ring localization;GO:1903478//actin filament bundle convergence involved in mitotic contractile ring assembly
SPAC1F7.12	5790	5403	5792	9409	10578	9927	248.911	229.971	192.294	342.996	402.357	372.512	223.725333333333	372.621666666667	0.735982936567551	0.000140239285247396	0.00335074050379477	yak3	aldose reductase ARK13 family YakC [Source:PomBase;Acc:SPAC1F7.12]	-	-	-	-	GO:0005634//nucleus;GO:0005829//cytosol	GO:0016491//oxidoreductase activity;GO:0016614//oxidoreductase activity, acting on CH-OH group of donors	GO:0008150//biological_process;GO:0055114//oxidation-reduction process
SPAC2F7.17	31	32	51	104	151	109	0.980	1.023	1.268	2.835	4.285	3.043	1.09033333333333	3.38766666666667	1.6355226673267	0.000152443111246969	0.00362546417812816	mrf1	mitochondrial peptide chain release factor (predicted) [Source:PomBase;Acc:SPAC2F7.17]	-	-	-	-	GO:0005737//cytoplasm;GO:0005739//mitochondrion;GO:0005743//mitochondrial inner membrane;GO:0005759//mitochondrial matrix	GO:0003747//translation release factor activity;GO:0016149//translation release factor activity, codon specific;GO:0043022//ribosome binding	GO:0006412//translation;GO:0006415//translational termination;GO:0070126//mitochondrial translational termination
SPBC3H7.08c	74	50	85	192	213	156	4.025	2.693	3.570	8.855	10.251	7.406	3.42933333333333	8.83733333333333	1.36568295989351	0.000154734118058332	0.00366299154131637	SPBC3H7.08c	conserved fungal protein [Source:PomBase;Acc:SPBC3H7.08c]	-	-	-	-	GO:0005739//mitochondrion;GO:0016020//membrane;GO:0016021//integral component of membrane	GO:0003674//molecular_function	GO:0008150//biological_process
SPBC56F2.04	9	11	29	93	66	70	0.074	0.090	0.185	0.650	0.482	0.504	0.116333333333333	0.545333333333333	2.2288738067321	0.000166252810880678	0.0039176178417158	utp20	U3 snoRNP protein Utp20 (predicted) [Source:PomBase;Acc:SPBC56F2.04]	-	-	-	-	GO:0005634//nucleus;GO:0005730//nucleolus;GO:0030686//90S preribosome;GO:0030688//preribosome, small subunit precursor;GO:0032040//small-subunit processome	GO:0030515//snoRNA binding	GO:0006364//rRNA processing;GO:0042254//ribosome biogenesis
SPBC1773.03c	504	588	898	1479	1349	1298	13.484	15.575	18.554	33.553	31.933	30.312	15.871	31.9326666666667	1.00864000366251	0.000170360324401963	0.00396958101449211	SPBC1773.03c	aminotransferase class-III, possible transaminase, unknown specificity [Source:PomBase;Acc:SPBC1773.03c]	-	-	-	-	GO:0005737//cytoplasm;GO:0005829//cytosol	GO:0003824//catalytic activity;GO:0008483//transaminase activity;GO:0016740//transferase activity;GO:0030170//pyridoxal phosphate binding	GO:0008150//biological_process
SPAPJ691.03	1250	1204	1604	2465	2590	2460	122.744	117.055	121.637	205.252	225.025	210.854	120.478666666667	213.710333333333	0.826878957997544	0.000170592263385193	0.00396958101449211	SPAPJ691.03	mitochondrial inner membrane organizing system protein (predicted) [Source:PomBase;Acc:SPAPJ691.03]	-	-	-	-	GO:0005739//mitochondrion;GO:0005743//mitochondrial inner membrane;GO:0016020//membrane;GO:0016021//integral component of membrane;GO:0044284//mitochondrial crista junction;GO:0061617//MICOS complex	GO:0003674//molecular_function	GO:0042407//cristae formation
SPAC1039.01	168	83	137	371	318	272	3.590	1.756	2.261	6.723	6.013	5.074	2.53566666666667	5.93666666666667	1.22728800627767	0.000170776212614903	0.00396958101449211	SPAC1039.01	amino acid permease (predicted) [Source:PomBase;Acc:SPAC1039.01]	-	-	-	-	GO:0005737//cytoplasm;GO:0016020//membrane;GO:0016021//integral component of membrane	GO:0015171//amino acid transmembrane transporter activity;GO:0022857//transmembrane transporter activity	GO:0003333//amino acid transmembrane transport;GO:0006865//amino acid transport;GO:0055085//transmembrane transport
SPAP8A3.07c	21311	20051	23803	12584	12421	12228	740.971	690.250	639.147	371.019	382.117	371.116	690.122666666667	374.750666666667	-0.880921773540707	0.000172784655445386	0.00399817466226553	SPAP8A3.07c	phospho-2-dehydro-3-deoxyheptonate aldolase (predicted) [Source:PomBase;Acc:SPAP8A3.07c]	Metabolism;Metabolism;Metabolism;Metabolism;Metabolism	Global and overview maps;Global and overview maps;Global and overview maps;Global and overview maps;Amino acid metabolism	ko01100//Metabolic pathways;ko01110//Biosynthesis of secondary metabolites;ko01130//Biosynthesis of antibiotics;ko01230//Biosynthesis of amino acids;ko00400//Phenylalanine, tyrosine and tryptophan biosynthesis	K01626;K01626;K01626;K01626;K01626	GO:0005634//nucleus;GO:0005737//cytoplasm;GO:0005739//mitochondrion;GO:0005829//cytosol	GO:0003824//catalytic activity;GO:0003849//3-deoxy-7-phosphoheptulonate synthase activity;GO:0016740//transferase activity	GO:0008652//cellular amino acid biosynthetic process;GO:0009058//biosynthetic process;GO:0009073//aromatic amino acid family biosynthetic process;GO:0009423//chorismate biosynthetic process
SPBP35G2.05c	156	161	397	651	561	631	4.891	4.998	9.613	17.308	15.563	17.269	6.50066666666667	16.7133333333333	1.36233991106244	0.000182024451554755	0.00419309241092724	cki2	serine/threonine protein kinase Cki2 [Source:PomBase;Acc:SPBP35G2.05c]	Environmental Information Processing	Signal transduction	ko04011//MAPK signaling pathway - yeast	K02218	GO:0000329//fungal-type vacuole membrane;GO:0005634//nucleus;GO:0005737//cytoplasm	GO:0000166//nucleotide binding;GO:0004672//protein kinase activity;GO:0004674//protein serine/threonine kinase activity;GO:0005524//ATP binding;GO:0016301//kinase activity;GO:0016740//transferase activity	GO:0006468//protein phosphorylation;GO:0016310//phosphorylation;GO:0018105//peptidyl-serine phosphorylation;GO:0023052//signaling;GO:0030100//regulation of endocytosis
SPAC19G12.07c	582	584	1031	1770	1355	1556	13.619	13.531	18.632	35.122	28.055	31.783	15.2606666666667	31.6533333333333	1.05253944615663	0.000186524731872137	0.00427757833762128	rsd1	RNA-binding protein Rsd1 (predicted) [Source:PomBase;Acc:SPAC19G12.07c]	-	-	-	-	GO:0005634//nucleus;GO:0005681//spliceosomal complex;GO:1990904//ribonucleoprotein complex	GO:0003676//nucleic acid binding;GO:0003723//RNA binding;GO:0003729//mRNA binding;GO:0005515//protein binding;GO:1990446//U1 snRNP binding	GO:0006397//mRNA processing;GO:0045292//mRNA cis splicing, via spliceosome
SPAPB1A10.16	249	258	368	142	113	122	36.053	36.986	41.149	17.435	14.477	15.419	38.0626666666667	15.777	-1.2705537375724	0.000191457783431028	0.00436912569692357	SPAPB1A10.16	conserved fungal protein [Source:PomBase;Acc:SPAPB1A10.16]	-	-	-	-	GO:0005739//mitochondrion	GO:0003674//molecular_function	GO:0008150//biological_process
SPBC1861.02	140	154	277	570	380	434	3.173	3.456	4.848	10.954	7.620	8.586	3.82566666666667	9.05333333333333	1.24273789773782	0.000193046569255918	0.00436912569692357	abp2	ARS binding protein Abp2 [Source:PomBase;Acc:SPBC1861.02]	-	-	-	-	GO:0005634//nucleus;GO:0044732//mitotic spindle pole body	GO:0003677//DNA binding;GO:0003688//DNA replication origin binding;GO:0005515//protein binding	GO:0008150//biological_process
SPCC4G3.17	1233	1210	1610	784	638	693	63.529	61.726	64.063	34.254	29.085	31.167	63.106	31.502	-1.00233375507509	0.000193865883912038	0.00436912569692357	hdd1	HD domain protein (predicted) [Source:PomBase;Acc:SPCC4G3.17]	-	-	-	-	GO:0005634//nucleus;GO:0005737//cytoplasm;GO:0005829//cytosol	GO:0050484//GMP 5'-nucleotidase activity	GO:0006220//pyrimidine nucleotide metabolic process;GO:0016311//dephosphorylation
SPCC794.01c	1059	906	1599	2457	2431	2276	29.321	24.827	34.188	57.699	59.550	55.000	29.4453333333333	57.4163333333333	0.963422195962082	0.000193918757815568	0.00436912569692357	zwf2	glucose-6-phosphate 1-dehydrogenase Zwf2 (predicted) [Source:PomBase;Acc:SPCC794.01c]	Metabolism;Metabolism;Metabolism;Metabolism;Metabolism;Metabolism	Global and overview maps;Global and overview maps;Global and overview maps;Global and overview maps;Metabolism of other amino acids;Carbohydrate metabolism	ko01100//Metabolic pathways;ko01110//Biosynthesis of secondary metabolites;ko01130//Biosynthesis of antibiotics;ko01200//Carbon metabolism;ko00480//Glutathione metabolism;ko00030//Pentose phosphate pathway	K00036;K00036;K00036;K00036;K00036;K00036	GO:0005737//cytoplasm;GO:0005829//cytosol	GO:0004345//glucose-6-phosphate dehydrogenase activity;GO:0016491//oxidoreductase activity;GO:0016614//oxidoreductase activity, acting on CH-OH group of donors;GO:0047935//glucose 1-dehydrogenase (NADP+) activity;GO:0050661//NADP binding	GO:0005975//carbohydrate metabolic process;GO:0006006//glucose metabolic process;GO:0006098//pentose-phosphate shunt;GO:0055114//oxidation-reduction process
SPBC1709.13c	74	53	55	20	5	9	2.798	1.990	1.595	0.640	0.183	0.309	2.12766666666667	0.377333333333333	-2.49536068962391	0.00019772075757222	0.00443533419933839	set10	ribosomal lysine methyltransferase Set10 [Source:PomBase;Acc:SPBC1709.13c]	-	-	-	-	GO:0005634//nucleus;GO:0005737//cytoplasm;GO:0005829//cytosol	GO:0005515//protein binding;GO:0008168//methyltransferase activity;GO:0016279//protein-lysine N-methyltransferase activity;GO:0016740//transferase activity	GO:0018026//peptidyl-lysine monomethylation;GO:0018027//peptidyl-lysine dimethylation;GO:0032259//methylation;GO:0042254//ribosome biogenesis
SPAC343.06c	1422	1478	2146	3486	3152	3030	63.488	65.334	73.993	131.977	124.514	118.084	67.605	124.858333333333	0.885090257389162	0.000207025161256459	0.00462386197119317	SPAC343.06c	phospholipid scramblase (predicted) [Source:PomBase;Acc:SPAC343.06c]	-	-	-	-	GO:0005739//mitochondrion	GO:0017128//phospholipid scramblase activity	GO:0017121//phospholipid scrambling
SPAC140.02	9526	9124	12971	20622	17930	19717	291.513	276.443	306.544	535.130	485.478	526.678	291.5	515.762	0.823209599606182	0.000213240178202131	0.00472700022032625	gar2	nucleolar protein required for rRNA processing [Source:PomBase;Acc:SPAC140.02]	-	-	-	-	GO:0001651//dense fibrillar component;GO:0005634//nucleus;GO:0005730//nucleolus;GO:0005732//small nucleolar ribonucleoprotein complex;GO:1990904//ribonucleoprotein complex	GO:0003676//nucleic acid binding;GO:0003723//RNA binding;GO:0003729//mRNA binding	GO:0006364//rRNA processing;GO:0006397//mRNA processing;GO:0042254//ribosome biogenesis
SPBC21C3.08c	25544	25459	36317	16989	14623	15420	908.863	896.859	997.910	512.576	460.350	478.907	934.544	483.944333333333	-0.949421482072223	0.000213483365994878	0.00472700022032625	car2	ornithine transaminase Car2 [Source:PomBase;Acc:SPBC21C3.08c]	Metabolism;Metabolism;Metabolism;Metabolism	Global and overview maps;Global and overview maps;Global and overview maps;Amino acid metabolism	ko01100//Metabolic pathways;ko01110//Biosynthesis of secondary metabolites;ko01130//Biosynthesis of antibiotics;ko00330//Arginine and proline metabolism	K00819;K00819;K00819;K00819	GO:0005634//nucleus;GO:0005737//cytoplasm;GO:0005829//cytosol	GO:0003824//catalytic activity;GO:0004587//ornithine-oxo-acid transaminase activity;GO:0008483//transaminase activity;GO:0016740//transferase activity;GO:0030170//pyridoxal phosphate binding	GO:0010121//arginine catabolic process to proline via ornithine;GO:0019544//arginine catabolic process to glutamate;GO:0055129//L-proline biosynthetic process
SPBC4F6.11c	39	52	33	160	127	93	1.298	1.703	0.838	4.491	3.708	2.696	1.27966666666667	3.63166666666667	1.50486373115632	0.000215819927395526	0.00475822732631253	SPBC4F6.11c	asparagine synthase (predicted) [Source:PomBase;Acc:SPBC4F6.11c]	-	-	-	-	GO:0005634//nucleus;GO:0005737//cytoplasm;GO:0005829//cytosol	GO:0004066//asparagine synthase (glutamine-hydrolyzing) activity	GO:0006529//asparagine biosynthetic process;GO:0006541//glutamine metabolic process;GO:0008652//cellular amino acid biosynthetic process
SPBC800.09	2269	2349	3342	5490	4568	5000	80.366	82.375	91.415	164.889	143.155	154.584	84.7186666666667	154.209333333333	0.864138296307551	0.000218171055141996	0.00477467070495015	sum2	translation initiation inhibitor (predicted) [Source:PomBase;Acc:SPBC800.09]	-	-	-	-	GO:0005737//cytoplasm	GO:0003723//RNA binding;GO:0005515//protein binding	GO:0007049//cell cycle;GO:0033962//cytoplasmic mRNA processing body assembly;GO:1904689//negative regulation of cytoplasmic translational initiation
SPCC1742.01	921	1057	1705	2833	2320	2432	8.452	9.604	12.084	22.046	18.838	19.481	10.0466666666667	20.1216666666667	1.00203289152084	0.00021921139957086	0.00477467070495015	gsf2	galactose-specific flocculin Gsf2 [Source:PomBase;Acc:SPCC1742.01]	-	-	-	-	GO:0005886//plasma membrane;GO:0016020//membrane;GO:0031225//anchored component of membrane;GO:0031362//anchored component of external side of plasma membrane	GO:0098631//protein binding involved in cell adhesion	GO:0098611//cell-cell adhesion involved in galactose-specific flocculation
SPBC409.20c	4121	3901	4628	7671	7549	6962	233.487	218.831	202.500	368.546	378.435	344.311	218.272666666667	363.764	0.736871294122844	0.000219942688259897	0.00477467070495015	psh3	ER chaperone SHR3 homologue Psh3 [Source:PomBase;Acc:SPBC409.20c]	-	-	-	-	GO:0005783//endoplasmic reticulum;GO:0005789//endoplasmic reticulum membrane;GO:0016020//membrane;GO:0016021//integral component of membrane;GO:0030176//integral component of endoplasmic reticulum membrane	GO:0051082//unfolded protein binding	GO:0006888//ER to Golgi vesicle-mediated transport;GO:0015031//protein transport;GO:0016192//vesicle-mediated transport
SPAC31G5.19	129	141	324	544	458	513	1.599	1.731	3.102	5.718	5.023	5.551	2.144	5.43066666666667	1.34082440782449	0.000220283620220593	0.00477467070495015	abo1	ATPase with bromodomain protein (predicted) [Source:PomBase;Acc:SPAC31G5.19]	-	-	-	-	GO:0000790//nuclear chromatin;GO:0005634//nucleus	GO:0000166//nucleotide binding;GO:0003682//chromatin binding;GO:0005515//protein binding;GO:0005524//ATP binding;GO:0016887//ATPase activity;GO:0042393//histone binding	GO:0006338//chromatin remodeling;GO:0006357//regulation of transcription from RNA polymerase II promoter;GO:0016584//nucleosome positioning;GO:0031936//negative regulation of chromatin silencing;GO:0045944//positive regulation of transcription from RNA polymerase II promoter
SPAC823.06	152	165	183	406	341	316	17.509	18.819	16.280	39.658	34.756	31.774	17.536	35.396	1.01326663129773	0.000225377109447476	0.00486454710601548	taf3	transcription factor TFIID complex subunit Taf3 (predicted) [Source:PomBase;Acc:SPAC823.06]	Genetic Information Processing	Transcription	ko03022//Basal transcription factors	K14650	GO:0000790//nuclear chromatin;GO:0005634//nucleus;GO:0005669//transcription factor TFIID complex;GO:0005737//cytoplasm;GO:0005829//cytosol	GO:0046982//protein heterodimerization activity	GO:0006367//transcription initiation from RNA polymerase II promoter
SPAC6G9.11	6052	5746	7302	11249	11651	10876	176.389	165.812	164.365	278.043	300.460	276.698	168.855333333333	285.067	0.755513291394856	0.000226597729922644	0.00487042903185198	syb1	SNAP receptor, synaptobrevin family [Source:PomBase;Acc:SPAC6G9.11]	Genetic Information Processing	Folding, sorting and degradation	ko04130//SNARE interactions in vesicular transport	K08513	GO:0005737//cytoplasm;GO:0005783//endoplasmic reticulum;GO:0005794//Golgi apparatus;GO:0016020//membrane;GO:0016021//integral component of membrane;GO:0030659//cytoplasmic vesicle membrane;GO:0032153//cell division site;GO:0051285//cell cortex of cell tip;GO:0051286//cell tip;GO:0090619//meiotic spindle pole	GO:0005484//SNAP receptor activity	GO:0006886//intracellular protein transport;GO:0016192//vesicle-mediated transport;GO:0061025//membrane fusion
SPAPJ760.03c	5556	5599	7833	3714	3207	3306	300.891	300.214	327.602	170.557	153.669	156.281	309.569	160.169	-0.950666060816594	0.000230926378428501	0.00494278669161337	adg1	Schizosaccharomyces specific protein Adg1 [Source:PomBase;Acc:SPAPJ760.03c]	-	-	-	-	GO:0005737//cytoplasm;GO:0005783//endoplasmic reticulum	GO:0003674//molecular_function	GO:0008150//biological_process
SPCC1020.01c	244	300	444	752	668	671	4.887	5.949	6.868	12.772	11.838	11.731	5.90133333333333	12.1136666666667	1.03752276269282	0.000253489866455804	0.00540322590864509	pma2	P-type proton ATPase, P3-type Pma2 [Source:PomBase;Acc:SPCC1020.01c]	Metabolism	Energy metabolism	ko00190//Oxidative phosphorylation	K01535	GO:0005886//plasma membrane;GO:0016020//membrane;GO:0016021//integral component of membrane;GO:0032153//cell division site;GO:0051286//cell tip	GO:0000166//nucleotide binding;GO:0005524//ATP binding;GO:0008553//hydrogen-exporting ATPase activity, phosphorylative mechanism;GO:0046872//metal ion binding	GO:0006811//ion transport;GO:0051453//regulation of intracellular pH;GO:1902600//hydrogen ion transmembrane transport
SPAC1F12.06c	114	165	294	74	65	57	2.685	3.851	5.343	1.482	1.343	1.176	3.95966666666667	1.33366666666667	-1.56998085825466	0.000260202957633936	0.00552339914613855	SPAC1F12.06c	inosine-containing RNAs endoribonuclease (predicted) [Source:PomBase;Acc:SPAC1F12.06c]	-	-	-	-	GO:0005634//nucleus;GO:0005730//nucleolus;GO:0005737//cytoplasm;GO:0005829//cytosol	GO:0003727//single-stranded RNA binding;GO:0004518//nuclease activity;GO:0004519//endonuclease activity;GO:0016787//hydrolase activity;GO:0016891//endoribonuclease activity, producing 5'-phosphomonoesters;GO:0046872//metal ion binding	GO:0006281//DNA repair;GO:0006397//mRNA processing;GO:0090305//nucleic acid phosphodiester bond hydrolysis;GO:0090502//RNA phosphodiester bond hydrolysis, endonucleolytic
SPAC890.05	79	53	114	234	185	224	3.438	2.289	3.805	8.624	7.103	8.500	3.17733333333333	8.07566666666667	1.34576491203278	0.000269925471654065	0.00570620225467874	SPAC890.05	ribosome biogenesis protein, G-patch domain, PINX1 family (predicted) [Source:PomBase;Acc:SPAC890.05]	-	-	-	-	GO:0005634//nucleus;GO:0005730//nucleolus	GO:0003676//nucleic acid binding;GO:0003723//RNA binding	GO:0006364//rRNA processing;GO:0042254//ribosome biogenesis
SPCC4G3.13c	1079	1028	1471	2403	2184	2101	43.741	41.278	46.065	82.603	78.335	74.344	43.6946666666667	78.4273333333333	0.843899350736001	0.000275251160955832	0.00579493940094307	cue1	CUE domain protein Cue1/4 family involved in ER associated protein catabolism (predicted) [Source:PomBase;Acc:SPCC4G3.13c]	Genetic Information Processing	Folding, sorting and degradation	ko04141//Protein processing in endoplasmic reticulum	K14022	GO:0000836//Hrd1p ubiquitin ligase complex;GO:0005739//mitochondrion	GO:0003674//molecular_function;GO:0005515//protein binding	GO:0030433//ER-associated ubiquitin-dependent protein catabolic process
SPAC1952.03	20	31	72	124	131	169	0.869	1.333	2.415	4.567	5.035	6.408	1.539	5.33666666666667	1.79394567035425	0.000292092976777224	0.00612441478246775	otu2	ubiquitin specific cysteine protease, OTU family, Otu2 [Source:PomBase;Acc:SPAC1952.03]	-	-	-	-	GO:0005737//cytoplasm;GO:0005829//cytosol	GO:0004843//thiol-dependent ubiquitin-specific protease activity;GO:0008233//peptidase activity;GO:0008234//cysteine-type peptidase activity;GO:0016787//hydrolase activity;GO:0036459//thiol-dependent ubiquitinyl hydrolase activity	GO:0006508//proteolysis;GO:0030433//ER-associated ubiquitin-dependent protein catabolic process;GO:0070647//protein modification by small protein conjugation or removal
SPAC513.07	2405	2520	4085	6682	5070	6113	85.522	88.723	112.183	201.488	159.519	189.747	95.476	183.584666666667	0.943235536614958	0.000297323814393357	0.00620874973389705	SPAC513.07	flavonol reductase/cinnamoyl-CoA reductase family [Source:PomBase;Acc:SPAC513.07]	-	-	-	-	GO:0005634//nucleus;GO:0005737//cytoplasm;GO:0005829//cytosol	GO:0003824//catalytic activity;GO:0016491//oxidoreductase activity;GO:0016616//oxidoreductase activity, acting on the CH-OH group of donors, NAD or NADP as acceptor;GO:0043892//methylglyoxal reductase (NADPH-dependent) activity;GO:0050662//coenzyme binding	GO:0055114//oxidation-reduction process
SPAC1F8.06	461	378	635	253	232	209	18.473	14.997	19.650	8.597	8.225	7.310	17.7066666666667	8.044	-1.13830765920778	0.00031680626813032	0.00658880080722855	fta5	cell surface glycoprotein [Source:PomBase;Acc:SPAC1F8.06]	-	-	-	-	GO:0005576//extracellular region;GO:0009986//cell surface;GO:0010339//external side of cell wall	-	GO:0043689//cell-cell adhesion involved in flocculation
SPAC4F8.12c	67	53	120	260	172	218	0.567	0.446	0.788	1.883	1.296	1.623	0.600333333333333	1.60066666666667	1.41483722232414	0.00032015041415208	0.00663150273185175	spp42	U5 snRNP complex subunit Spp42 [Source:PomBase;Acc:SPAC4F8.12c]	Genetic Information Processing	Transcription	ko03040//Spliceosome	K12856	GO:0000974//Prp19 complex;GO:0005634//nucleus;GO:0005681//spliceosomal complex;GO:0005682//U5 snRNP;GO:0046540//U4/U6 x U5 tri-snRNP complex;GO:0071013//catalytic step 2 spliceosome;GO:0071014//post-mRNA release spliceosomal complex	GO:0000386//second spliceosomal transesterification activity;GO:0003723//RNA binding;GO:0004843//thiol-dependent ubiquitin-specific protease activity;GO:0005515//protein binding;GO:0017070//U6 snRNA binding;GO:0030619//U1 snRNA binding;GO:0030620//U2 snRNA binding;GO:0030623//U5 snRNA binding;GO:0097157//pre-mRNA intronic binding	GO:0000244//spliceosomal tri-snRNP complex assembly;GO:0000393//spliceosomal conformational changes to generate catalytic conformation;GO:0000398//mRNA splicing, via spliceosome;GO:0006397//mRNA processing;GO:0006508//proteolysis;GO:0008380//RNA splicing;GO:0070647//protein modification by small protein conjugation or removal
SPBC428.03c	2277	2415	3036	1539	1345	1388	76.821	80.669	79.103	44.029	40.150	40.876	78.8643333333333	41.685	-0.919844648667621	0.000327664487225549	0.00675988944127568	pho4	thiamine-repressible acid phosphatase Pho4 [Source:PomBase;Acc:SPBC428.03c]	Metabolism;Metabolism;Metabolism	Global and overview maps;Metabolism of cofactors and vitamins;Metabolism of cofactors and vitamins	ko01100//Metabolic pathways;ko00730//Thiamine metabolism;ko00740//Riboflavin metabolism	K01078;K01078;K01078	GO:0005576//extracellular region;GO:0005618//cell wall;GO:0009277//fungal-type cell wall;GO:0030287//cell wall-bounded periplasmic space	GO:0003993//acid phosphatase activity;GO:0016787//hydrolase activity;GO:0016791//phosphatase activity;GO:0042131//thiamine phosphate phosphatase activity	GO:0009228//thiamine biosynthetic process;GO:0016311//dephosphorylation
SPBP23A10.08	277	238	536	849	818	716	8.586	7.304	12.831	22.315	22.434	19.372	9.57366666666667	21.3736666666667	1.15869094383898	0.000330720550557293	0.00679564587285125	alp5	actin-like protein Arp4 [Source:PomBase;Acc:SPBP23A10.08]	-	-	-	-	GO:0000812//Swr1 complex;GO:0005634//nucleus;GO:0016514//SWI/SNF complex;GO:0031011//Ino80 complex;GO:0035267//NuA4 histone acetyltransferase complex;GO:0043189//H4/H2A histone acetyltransferase complex	GO:0003674//molecular_function;GO:0003682//chromatin binding	GO:0006281//DNA repair;GO:0006325//chromatin organization;GO:0006338//chromatin remodeling;GO:0006357//regulation of transcription from RNA polymerase II promoter;GO:0006974//cellular response to DNA damage stimulus;GO:0043044//ATP-dependent chromatin remodeling;GO:0043486//histone exchange;GO:0043967//histone H4 acetylation;GO:0043981//histone H4-K5 acetylation;GO:0043982//histone H4-K8 acetylat…
SPBP8B7.24c	658	662	1044	1622	1466	1523	44.161	43.989	54.111	92.309	87.054	89.221	47.4203333333333	89.528	0.916833153684585	0.000333513917645659	0.00682574101572012	atg8	autophagy associated protein Atg8 [Source:PomBase;Acc:SPBP8B7.24c]	Cellular Processes;Cellular Processes;Cellular Processes	Transport and catabolism;Transport and catabolism;Transport and catabolism	ko04138//Autophagy - yeast;ko04139//Mitophagy - yeast;ko04136//Autophagy - other	K08341;K08341;K08341	GO:0000324//fungal-type vacuole;GO:0000329//fungal-type vacuole membrane;GO:0000421//autophagosome membrane;GO:0005634//nucleus;GO:0005737//cytoplasm;GO:0005773//vacuole;GO:0005774//vacuolar membrane;GO:0005776//autophagosome;GO:0005829//cytosol;GO:0016020//membrane;GO:0031410//cytoplasmic vesicle	GO:0005515//protein binding;GO:0008429//phosphatidylethanolamine binding	GO:0006914//autophagy;GO:0006995//cellular response to nitrogen starvation;GO:0007033//vacuole organization;GO:0015031//protein transport;GO:0016236//macroautophagy;GO:0061025//membrane fusion
SPBC1604.10	465	407	470	848	894	752	45.661	39.569	35.642	70.610	77.673	64.456	40.2906666666667	70.913	0.815604454085446	0.000338861218788985	0.00690765905126593	srb7	mediator complex subunit Med21 [Source:PomBase;Acc:SPBC1604.10]	-	-	-	-	GO:0005634//nucleus;GO:0005829//cytosol;GO:0016592//mediator complex	GO:0003712//transcription cofactor activity;GO:0003713//transcription coactivator activity	GO:0006357//regulation of transcription from RNA polymerase II promoter;GO:0060261//positive regulation of transcription initiation from RNA polymerase II promoter
SPCC132.01c	21	26	74	142	124	153	0.394	0.483	1.071	2.257	2.057	2.503	0.649333333333333	2.27233333333333	1.80714330562292	0.000341762687093184	0.00693926847271813	mtr1	microtubule regulator Mtr1 [Source:PomBase;Acc:SPCC132.01c]	-	-	-	-	GO:0005737//cytoplasm;GO:0005829//cytosol;GO:1990112//RQC complex	GO:0000049//tRNA binding;GO:0003674//molecular_function;GO:0043023//ribosomal large subunit binding	GO:0072344//rescue of stalled ribosome;GO:1990116//ribosome-associated ubiquitin-dependent protein catabolic process
SPCC14G10.02	24	27	53	115	109	108	0.308	0.343	0.525	1.251	1.238	1.209	0.392	1.23266666666667	1.65285716456784	0.000346131014687899	0.00700029536398322	urb1	ribosome biogenesis protein Urb1 (predicted) [Source:PomBase;Acc:SPCC14G10.02]	-	-	-	-	GO:0005634//nucleus;GO:0005730//nucleolus;GO:0005829//cytosol	GO:0003674//molecular_function	GO:0000463//maturation of LSU-rRNA from tricistronic rRNA transcript (SSU-rRNA, 5.8S rRNA, LSU-rRNA);GO:0000466//maturation of 5.8S rRNA from tricistronic rRNA transcript (SSU-rRNA, 5.8S rRNA, LSU-rRNA)
SPBC1826.01c	66	79	166	307	260	252	0.648	0.769	1.260	2.558	2.260	2.161	0.892333333333333	2.32633333333333	1.38240319281502	0.000353628946372623	0.00712388979418105	mot1	TATA-binding protein associated factor Mot1 (predicted) [Source:PomBase;Acc:SPBC1826.01c]	-	-	-	-	GO:0005634//nucleus	GO:0000166//nucleotide binding;GO:0003677//DNA binding;GO:0004386//helicase activity;GO:0005524//ATP binding;GO:0008094//DNA-dependent ATPase activity;GO:0016787//hydrolase activity;GO:0016887//ATPase activity	GO:0006366//transcription from RNA polymerase II promoter;GO:0060633//negative regulation of transcription initiation from RNA polymerase II promoter
SPBC3E7.09	260	252	364	612	640	513	7.488	7.185	8.095	14.945	16.308	12.888	7.58933333333333	14.7136666666667	0.9551117467977	0.000358788560928586	0.00719959702144587	SPBC3E7.09	Sad1-UNC-like protein involved protein folding in the ER (predicted) [Source:PomBase;Acc:SPBC3E7.09]	-	-	-	-	GO:0005737//cytoplasm;GO:0005783//endoplasmic reticulum;GO:0005789//endoplasmic reticulum membrane;GO:0016020//membrane;GO:0016021//integral component of membrane;GO:0030176//integral component of endoplasmic reticulum membrane	GO:0003674//molecular_function	GO:0034975//protein folding in endoplasmic reticulum
SPCC548.07c	185	199	324	567	511	449	3.859	4.111	5.219	10.010	9.429	8.158	4.39633333333333	9.199	1.06517626129986	0.000367575040152263	0.0073472100438217	ght1	hexose transmembrane transporter Ght1 [Source:PomBase;Acc:SPCC548.07c]	Cellular Processes	Cell growth and death	ko04113//Meiosis - yeast	K08139	GO:0005886//plasma membrane;GO:0005887//integral component of plasma membrane;GO:0016020//membrane;GO:0016021//integral component of membrane;GO:0031520//plasma membrane of cell tip	GO:0005351//sugar:proton symporter activity;GO:0005358//high-affinity hydrogen:glucose symporter activity;GO:0015149//hexose transmembrane transporter activity;GO:0022857//transmembrane transporter activity	GO:0008643//carbohydrate transport;GO:0055085//transmembrane transport;GO:0098704//carbohydrate import across plasma membrane;GO:0098708//glucose import across plasma membrane;GO:1902600//hydrogen ion transmembrane transport
SPCC1322.03	449	431	858	1423	1136	1170	7.185	6.828	10.603	19.308	16.084	16.342	8.20533333333333	17.2446666666667	1.0715163942183	0.000381116789246569	0.00758836025720784	trp1322	TRP-like ion channel (predicted) [Source:PomBase;Acc:SPCC1322.03]	-	-	-	-	GO:0000139//Golgi membrane;GO:0005737//cytoplasm;GO:0005794//Golgi apparatus;GO:0016020//membrane;GO:0016021//integral component of membrane	GO:0005262//calcium channel activity	GO:0055085//transmembrane transport;GO:0098703//calcium ion import across plasma membrane
SPAC11D3.04c	1083	1054	1273	672	626	581	36.333	35.000	32.975	19.105	18.572	17.020	34.7693333333333	18.2323333333333	-0.93131619903367	0.000390683359325618	0.00774880469828456	SPAC11D3.04c	polyketide cyclase SnoaL-like domain protein [Source:PomBase;Acc:SPAC11D3.04c]	-	-	-	-	GO:0005634//nucleus;GO:0005829//cytosol	GO:0009975//cyclase activity	GO:0008150//biological_process
SPAC30D11.10	193	171	384	603	523	594	5.762	5.055	8.854	15.267	13.816	15.481	6.557	14.8546666666667	1.17980843200841	0.000399129738036141	0.00788588255496792	rad52	DNA recombination protein, Rad51 mediator Rad52 (previously Rad22) [Source:PomBase;Acc:SPAC30D11.10]	Genetic Information Processing	Replication and repair	ko03440//Homologous recombination	K10873	GO:0005634//nucleus;GO:0035861//site of double-strand break	GO:0003684//damaged DNA binding;GO:0003690//double-stranded DNA binding;GO:0003697//single-stranded DNA binding;GO:0005515//protein binding;GO:0042802//identical protein binding;GO:0045027//DNA end binding	GO:0000722//telomere maintenance via recombination;GO:0000723//telomere maintenance;GO:0000724//double-strand break repair via homologous recombination;GO:0000730//DNA recombinase assembly;GO:0006281//DNA repair;GO:0006310//DNA recombination;GO:0006312//mitotic recombination;GO:0006974//cellular response to DNA damage stimulus;GO:0007533//mating type switching;GO:0010947//negative regulation of m…
SPBC887.08	116	143	166	52	60	52	9.739	11.887	10.763	3.702	4.457	3.811	10.7963333333333	3.99	-1.43608077379203	0.000427774258646873	0.00841944968072409	SPBC887.08	Schizosaccharomyces specific protein [Source:PomBase;Acc:SPBC887.08]	-	-	-	-	GO:0005634//nucleus;GO:0005829//cytosol	GO:0003674//molecular_function	GO:0008150//biological_process
SPBC2G2.17c	269	286	479	788	659	704	11.012	11.592	15.143	27.353	23.869	25.156	12.5823333333333	25.4593333333333	1.01679515407047	0.000435614590564067	0.00854103874705196	SPBC2G2.17c	beta-glucosidase Psu2 (predicted) [Source:PomBase;Acc:SPBC2G2.17c]	-	-	-	-	GO:0005576//extracellular region;GO:0009277//fungal-type cell wall;GO:0009986//cell surface	GO:0008422//beta-glucosidase activity;GO:0016787//hydrolase activity;GO:0016798//hydrolase activity, acting on glycosyl bonds	GO:0000272//polysaccharide catabolic process;GO:0005975//carbohydrate metabolic process;GO:0008152//metabolic process;GO:0031505//fungal-type cell wall organization;GO:0071555//cell wall organization
SPBC1685.04	85	102	172	269	262	324	2.937	3.490	4.590	7.883	8.011	9.774	3.67233333333333	8.556	1.22023946609301	0.000438910610115514	0.0085729422211536	SPBC1685.04	Schizosaccharomyces specific protein [Source:PomBase;Acc:SPBC1685.04]	-	-	-	-	GO:0005634//nucleus;GO:0005737//cytoplasm;GO:0005816//spindle pole body;GO:0005856//cytoskeleton;GO:0044732//mitotic spindle pole body	GO:0003674//molecular_function	GO:0008150//biological_process
SPBC1773.15	383	401	677	261	179	222	11.386	11.803	15.543	6.580	4.708	5.761	12.9106666666667	5.683	-1.18383887835093	0.000454305824385972	0.00882993239230118	dal52	dipeptide transmembrane transporter Dal5h2 (predicted) [Source:PomBase;Acc:SPBC1773.15]	-	-	-	-	GO:0005794//Golgi apparatus;GO:0005887//integral component of plasma membrane;GO:0016020//membrane;GO:0016021//integral component of membrane;GO:0031224//intrinsic component of membrane;GO:0032153//cell division site;GO:0051286//cell tip	GO:0022857//transmembrane transporter activity	GO:0055085//transmembrane transport
SPAC1687.10	118	143	213	61	62	58	3.180	3.816	4.433	1.394	1.478	1.364	3.80966666666667	1.412	-1.43192468354917	0.000455505564329339	0.00882993239230118	mcp1	microtubule binding protein Mcp1 [Source:PomBase;Acc:SPAC1687.10]	-	-	-	-	GO:0005737//cytoplasm;GO:0005881//cytoplasmic microtubule;GO:0015630//microtubule cytoskeleton;GO:0035371//microtubule plus-end	GO:0008017//microtubule binding	GO:0000226//microtubule cytoskeleton organization;GO:0007019//microtubule depolymerization;GO:0051321//meiotic cell cycle
SPAPB24D3.06c	239	187	387	121	111	106	7.325	5.674	9.159	3.144	3.010	2.836	7.386	2.99666666666667	-1.30143464752496	0.000460163930190218	0.00888669965935019	SPAPB24D3.06c	DUF1749 family protein [Source:PomBase;Acc:SPAPB24D3.06c]	-	-	-	-	GO:0005634//nucleus;GO:0005737//cytoplasm;GO:0005829//cytosol	GO:0016787//hydrolase activity	GO:0008150//biological_process
SPBC1348.04	25	32	31	5	0	3	2.716	3.482	2.602	0.431	0.000	0.285	2.93333333333333	0.238666666666667	-3.61947203114776	0.000462027701106942	0.00888927453403132	SPBC1348.04	methyltransferase (predicted) [Source:PomBase;Acc:SPBC1348.04]	-	-	-	-	GO:0005634//nucleus;GO:0005829//cytosol	GO:0008168//methyltransferase activity;GO:0016740//transferase activity	GO:0008150//biological_process;GO:0032259//methylation
SPBC530.11c	2005	2228	3555	5849	4292	5135	26.188	28.812	35.859	64.781	49.600	58.544	30.2863333333333	57.6416666666667	0.928445124222087	0.000474820117175784	0.00907532224036857	SPBC530.11c	transcription factor, zf-fungal binuclear cluster type (predicted) [Source:PomBase;Acc:SPBC530.11c]	-	-	-	-	GO:0005634//nucleus	GO:0000978//RNA polymerase II core promoter proximal region sequence-specific DNA binding;GO:0000981//RNA polymerase II transcription factor activity, sequence-specific DNA binding;GO:0003677//DNA binding;GO:0008270//zinc ion binding;GO:0046872//metal ion binding	GO:0006351//transcription, DNA-templated;GO:0006357//regulation of transcription from RNA polymerase II promoter
SPAC23A1.19c	48	62	100	203	179	163	0.879	1.125	1.415	3.154	2.902	2.607	1.13966666666667	2.88766666666667	1.34129229451642	0.000475231006941628	0.00907532224036857	hrq1	RecQ type DNA helicase Hrq1 (predicted) [Source:PomBase;Acc:SPAC23A1.19c]	-	-	-	-	GO:0005634//nucleus;GO:0035861//site of double-strand break	GO:0000166//nucleotide binding;GO:0000405//bubble DNA binding;GO:0003676//nucleic acid binding;GO:0003677//DNA binding;GO:0003678//DNA helicase activity;GO:0003723//RNA binding;GO:0004386//helicase activity;GO:0005524//ATP binding;GO:0016787//hydrolase activity;GO:0043138//3'-5' DNA helicase activity	GO:0006281//DNA repair;GO:0006289//nucleotide-excision repair;GO:0006974//cellular response to DNA damage stimulus;GO:0032508//DNA duplex unwinding;GO:0070914//UV-damage excision repair;GO:1901255//nucleotide-excision repair involved in interstrand cross-link repair
SPAC25H1.05	502	513	739	312	284	292	28.391	28.725	32.277	14.963	14.211	14.415	29.7976666666667	14.5296666666667	-1.03619775790151	0.000492671220018725	0.0093247348622732	meu29	calcium transport regulatory factor (predicted) [Source:PomBase;Acc:SPAC25H1.05]	-	-	-	-	GO:0000324//fungal-type vacuole;GO:0005794//Golgi apparatus;GO:0016020//membrane;GO:0016021//integral component of membrane	GO:0016247//channel regulator activity	GO:0051321//meiotic cell cycle;GO:1903169//regulation of calcium ion transmembrane transport
SPAC19G12.10c	19614	22057	38953	61812	44746	56761	343.081	381.989	526.192	916.821	692.512	866.638	417.087333333333	825.323666666667	0.984610511943679	0.000494207567578353	0.0093247348622732	cpy1	vacuolar carboxypeptidase Y [Source:PomBase;Acc:SPAC19G12.10c]	-	-	-	-	GO:0000324//fungal-type vacuole;GO:0005773//vacuole	GO:0004180//carboxypeptidase activity;GO:0004185//serine-type carboxypeptidase activity;GO:0008233//peptidase activity;GO:0016787//hydrolase activity	GO:0006508//proteolysis;GO:0008150//biological_process;GO:0046938//phytochelatin biosynthetic process;GO:0051603//proteolysis involved in cellular protein catabolic process
SPAC4H3.07c	1289	1354	1905	881	723	823	147.889	153.841	168.816	85.763	73.400	82.449	156.848666666667	80.5373333333333	-0.961643656024316	0.000495349148390033	0.0093247348622732	rdl2	mitochondrial thiosulfate sulfurtransferase Rdl2 (predicted) [Source:PomBase;Acc:SPAC4H3.07c]	-	-	-	-	GO:0005739//mitochondrion	GO:0004792//thiosulfate sulfurtransferase activity;GO:0016740//transferase activity	GO:0070221//sulfide oxidation, using sulfide:quinone oxidoreductase
SPBC28F2.05c	296	371	568	189	183	193	17.616	21.861	26.106	9.538	9.636	10.026	21.861	9.73333333333333	-1.16735352814459	0.000495552388047612	0.0093247348622732	SPBC28F2.05c	xylose and arabinose reductase (predicted) [Source:PomBase;Acc:SPBC28F2.05c]	-	-	-	-	GO:0005634//nucleus;GO:0005737//cytoplasm;GO:0005829//cytosol	GO:0004032//alditol:NADP+ 1-oxidoreductase activity;GO:0008106//alcohol dehydrogenase (NADP+) activity;GO:0016491//oxidoreductase activity;GO:0032867//L-arabinose:NADP reductase activity	GO:0019568//arabinose catabolic process;GO:0055114//oxidation-reduction process
SPAC12G12.13c	54	40	89	144	182	167	1.428	1.047	1.817	3.228	4.257	3.854	1.43066666666667	3.77966666666667	1.4015714316784	0.000508917341354097	0.00954127146910948	cid14	poly(A) polymerase Cid14 [Source:PomBase;Acc:SPAC12G12.13c]	Genetic Information Processing	Folding, sorting and degradation	ko03018//RNA degradation	K03514	GO:0005634//nucleus;GO:0005730//nucleolus;GO:0031499//TRAMP complex	GO:0000166//nucleotide binding;GO:0003723//RNA binding;GO:0004652//polynucleotide adenylyltransferase activity;GO:0005524//ATP binding;GO:0016740//transferase activity;GO:0016779//nucleotidyltransferase activity;GO:0043023//ribosomal large subunit binding;GO:0046872//metal ion binding;GO:1990817//RNA adenylyltransferase activity	GO:0006397//mRNA processing;GO:0016077//snoRNA catabolic process;GO:0016078//tRNA catabolic process;GO:0031123//RNA 3'-end processing;GO:0043630//ncRNA polyadenylation involved in polyadenylation-dependent ncRNA catabolic process;GO:0071035//nuclear polyadenylation-dependent rRNA catabolic process;GO:0071044//histone mRNA catabolic process;GO:0071046//nuclear polyadenylation-dependent ncRNA catab…
MSTRG.4295	51	51	82	194	155	131	3.333	3.297	4.144	10.714	8.936	7.433	3.59133333333333	9.02766666666667	1.32983358566173	0.000515828058779236	0.00963566813799614	--	-	-	-	-	-	GO:0016020//membrane	-	-
SPCC338.10c	7782	6926	8520	13175	13131	12935	500.273	440.830	422.987	718.202	746.888	725.837	454.696666666667	730.309	0.683602581931717	0.000519911507271887	0.00967675874223073	cox5	cytochrome c oxidase subunit V (predicted) [Source:PomBase;Acc:SPCC338.10c]	Metabolism;Metabolism	Global and overview maps;Energy metabolism	ko01100//Metabolic pathways;ko00190//Oxidative phosphorylation	K02263;K02263	GO:0005739//mitochondrion;GO:0005743//mitochondrial inner membrane;GO:0005751//mitochondrial respiratory chain complex IV;GO:0016020//membrane	GO:0004129//cytochrome-c oxidase activity;GO:0016491//oxidoreductase activity	GO:0006123//mitochondrial electron transport, cytochrome c to oxygen;GO:0055114//oxidation-reduction process;GO:1902600//hydrogen ion transmembrane transport
SPBC16H5.06	8184	7599	8954	13833	14095	13571	394.378	362.558	333.238	565.278	600.972	570.836	363.391333333333	579.028666666667	0.672110762650697	0.00052220190571476	0.00968430032367047	rip1	ubiquinol-cytochrome-c reductase complex subunit 5 [Source:PomBase;Acc:SPBC16H5.06]	Metabolism;Metabolism	Global and overview maps;Energy metabolism	ko01100//Metabolic pathways;ko00190//Oxidative phosphorylation	K00411;K00411	GO:0005739//mitochondrion;GO:0005743//mitochondrial inner membrane;GO:0005750//mitochondrial respiratory chain complex III;GO:0005886//plasma membrane;GO:0016020//membrane;GO:0016021//integral component of membrane;GO:0070469//respiratory chain	GO:0008121//ubiquinol-cytochrome-c reductase activity;GO:0016491//oxidoreductase activity;GO:0016679//oxidoreductase activity, acting on diphenols and related substances as donors;GO:0046872//metal ion binding;GO:0051536//iron-sulfur cluster binding;GO:0051537//2 iron, 2 sulfur cluster binding	GO:0006122//mitochondrial electron transport, ubiquinol to cytochrome c;GO:0055114//oxidation-reduction process
SPAC1A6.08c	84	88	149	227	266	255	4.157	4.312	5.697	9.526	11.652	11.015	4.722	10.731	1.18431457748774	0.00053510283494402	0.00988785346441523	mug125	Schizosaccharomyces specific protein Mug125 [Source:PomBase;Acc:SPAC1A6.08c]	-	-	-	-	GO:0005634//nucleus;GO:0005737//cytoplasm;GO:0005829//cytosol	GO:0003674//molecular_function	GO:0008150//biological_process;GO:0051321//meiotic cell cycle
SPAC212.11	10	8	4	33	37	56	0.115	0.088	0.031	0.312	0.363	0.537	0.078	0.404	2.37280926388955	0.000539443282110817	0.00993233025162461	tlh1	RecQ type DNA helicase [Source:PomBase;Acc:SPAC212.11]	-	-	-	-	GO:0005634//nucleus;GO:0005694//chromosome;GO:0005737//cytoplasm	GO:0000166//nucleotide binding;GO:0003676//nucleic acid binding;GO:0003678//DNA helicase activity;GO:0004386//helicase activity;GO:0005524//ATP binding;GO:0008270//zinc ion binding;GO:0016787//hydrolase activity;GO:0036310//annealing helicase activity;GO:0043138//3'-5' DNA helicase activity;GO:0046872//metal ion binding	GO:0000722//telomere maintenance via recombination;GO:0000733//DNA strand renaturation;GO:0032508//DNA duplex unwinding
SPAC14C4.04	2668	2394	3002	4931	4624	4315	97.699	86.791	84.897	153.119	149.822	137.930	89.7956666666667	146.957	0.71067634989304	0.000543466757409102	0.00997067404575199	SPAC14C4.04	ThiJ domain protein (predicted) [Source:PomBase;Acc:SPAC14C4.04]	-	-	-	-	GO:0000329//fungal-type vacuole membrane;GO:0005794//Golgi apparatus	GO:0003824//catalytic activity	GO:0008150//biological_process
SPAC1250.01	256	284	478	800	617	714	3.997	4.390	5.764	10.592	8.524	9.731	4.717	9.61566666666667	1.02751728408735	0.000547726243771646	0.0100130594813343	snf21	ATP-dependent DNA helicase Snf21 [Source:PomBase;Acc:SPAC1250.01]	-	-	-	-	GO:0005634//nucleus;GO:0016586//RSC complex	GO:0000166//nucleotide binding;GO:0003677//DNA binding;GO:0003678//DNA helicase activity;GO:0004386//helicase activity;GO:0005515//protein binding;GO:0005524//ATP binding;GO:0008094//DNA-dependent ATPase activity;GO:0016787//hydrolase activity;GO:0042393//histone binding	GO:0006325//chromatin organization;GO:0006338//chromatin remodeling;GO:0006366//transcription from RNA polymerase II promoter;GO:0032508//DNA duplex unwinding;GO:0043044//ATP-dependent chromatin remodeling;GO:0045944//positive regulation of transcription from RNA polymerase II promoter
SPAC227.16c	312	393	544	176	224	187	22.772	28.400	30.663	10.893	14.466	11.914	27.2783333333333	12.4243333333333	-1.13458705895068	0.000557544602805279	0.0101564064702508	psf3	GINS complex subunit Psf3 [Source:PomBase;Acc:SPAC227.16c]	-	-	-	-	GO:0000790//nuclear chromatin;GO:0000811//GINS complex;GO:0005634//nucleus;GO:0005737//cytoplasm;GO:0043596//nuclear replication fork	GO:0003674//molecular_function	GO:0006260//DNA replication;GO:1902975//mitotic DNA replication initiation
SPCPB1C11.01	1153	1111	1507	2367	2156	2182	26.408	25.194	26.656	45.971	43.692	43.623	26.086	44.4286666666667	0.768215106012689	0.000560493716133907	0.010174050246572	amt1	ammonium transmembrane transporter Amt1 [Source:PomBase;Acc:SPCPB1C11.01]	-	-	-	-	GO:0005794//Golgi apparatus;GO:0005887//integral component of plasma membrane;GO:0016020//membrane;GO:0016021//integral component of membrane	GO:0008519//ammonium transmembrane transporter activity;GO:0015398//high-affinity secondary active ammonium transmembrane transporter activity	GO:0001403//invasive growth in response to glucose limitation;GO:0015696//ammonium transport;GO:0019740//nitrogen utilization;GO:0072488//ammonium transmembrane transport
SPAC14C4.02c	36	28	47	107	109	102	0.568	0.443	0.573	1.438	1.525	1.401	0.528	1.45466666666667	1.462078766244	0.000567204396972168	0.0102320411469947	smc5	Smc5-6 complex SMC P-loop ATPase subunit Smc5 [Source:PomBase;Acc:SPAC14C4.02c]	-	-	-	-	GO:0000935//barrier septum;GO:0005634//nucleus;GO:0005694//chromosome;GO:0005737//cytoplasm;GO:0005816//spindle pole body;GO:0005829//cytosol;GO:0005856//cytoskeleton;GO:0030915//Smc5-Smc6 complex;GO:0044732//mitotic spindle pole body;GO:0072686//mitotic spindle	GO:0000166//nucleotide binding;GO:0003697//single-stranded DNA binding;GO:0005515//protein binding;GO:0005524//ATP binding	GO:0000724//double-strand break repair via homologous recombination;GO:0006281//DNA repair;GO:0006310//DNA recombination;GO:0006974//cellular response to DNA damage stimulus;GO:0007062//sister chromatid cohesion;GO:0051321//meiotic cell cycle
SPCC70.02c	1418	1376	1954	3085	2843	2629	120.675	115.940	128.421	222.627	214.072	195.294	121.678666666667	210.664333333333	0.791869828911224	0.000567672129042923	0.0102320411469947	SPCC70.02c	mitochondrial proton-transporting ATP synthase inhibitor (predicted) [Source:PomBase;Acc:SPCC70.02c]	-	-	-	-	GO:0005634//nucleus;GO:0005739//mitochondrion	GO:0042030//ATPase inhibitor activity	GO:0032780//negative regulation of ATPase activity
SPBPB8B6.06c	1287	1320	1923	881	761	788	59.041	59.986	68.149	34.296	30.896	31.555	62.392	32.249	-0.952106631214998	0.000576059767742134	0.0103469196744453	SPBPB8B6.06c	CRCB domain protein [Source:PomBase;Acc:SPBPB8B6.06c]	-	-	-	-	GO:0016021//integral component of membrane	-	-
SPCC1183.09c	1393	1444	2418	3639	3278	3174	77.382	79.420	103.733	171.417	161.117	153.905	86.845	162.146333333333	0.90078170509215	0.000585197337432002	0.0104328704424517	pmp31	plasma membrane proteolipid Pmp31 [Source:PomBase;Acc:SPCC1183.09c]	-	-	-	-	GO:0000324//fungal-type vacuole;GO:0005773//vacuole;GO:0005774//vacuolar membrane;GO:0005886//plasma membrane;GO:0016020//membrane;GO:0016021//integral component of membrane	GO:0003674//molecular_function	GO:0042391//regulation of membrane potential;GO:0051321//meiotic cell cycle;GO:0098655//cation transmembrane transport
SPAC1687.19c	895	917	1265	625	503	504	39.313	39.881	42.912	23.280	19.549	19.324	40.702	20.7176666666667	-0.974238158636729	0.000586696065703795	0.0104328704424517	qtr1	queuine tRNA-ribosyltransferase Qtrt1 [Source:PomBase;Acc:SPAC1687.19c]	-	-	-	-	GO:0005634//nucleus;GO:0005737//cytoplasm;GO:0005829//cytosol	GO:0008479//queuine tRNA-ribosyltransferase activity;GO:0016740//transferase activity;GO:0016757//transferase activity, transferring glycosyl groups;GO:0016763//transferase activity, transferring pentosyl groups;GO:0046872//metal ion binding	GO:0006400//tRNA modification;GO:0008033//tRNA processing
SPCC576.04	4137	3672	4833	7248	7590	6877	156.074	137.158	140.810	231.869	253.354	226.464	144.680666666667	237.229	0.713408231717723	0.000586937815430903	0.0104328704424517	bxi1	BAX inhibitor family protein Bxi1 [Source:PomBase;Acc:SPCC576.04]	-	-	-	-	GO:0000139//Golgi membrane;GO:0000329//fungal-type vacuole membrane;GO:0005739//mitochondrion;GO:0005773//vacuole;GO:0005774//vacuolar membrane;GO:0005783//endoplasmic reticulum;GO:0005789//endoplasmic reticulum membrane;GO:0005794//Golgi apparatus;GO:0016020//membrane;GO:0016021//integral component of membrane;GO:0030176//integral component of endoplasmic reticulum membrane;GO:0031966//mitochond…	GO:0003674//molecular_function	GO:0006915//apoptotic process;GO:0019722//calcium-mediated signaling;GO:0030968//endoplasmic reticulum unfolded protein response
SPCC622.15c	830	772	1467	2399	1835	1964	24.262	22.349	33.122	59.465	47.461	50.101	26.5776666666667	52.3423333333333	0.977763787107322	0.000592503767203407	0.0104954891452548	SPCC622.15c	Schizosaccharomyces specific protein [Source:PomBase;Acc:SPCC622.15c]	-	-	-	-	GO:0005634//nucleus;GO:0005737//cytoplasm	GO:0003674//molecular_function	GO:0008150//biological_process
SPCC777.03c	190	177	285	459	400	484	3.423	3.157	3.965	7.007	6.383	7.610	3.515	7	0.993830232759794	0.000596262659172111	0.0105257775950761	SPCC777.03c	nifs homolog, possible cysteine desulfurase [Source:PomBase;Acc:SPCC777.03c]	-	-	-	-	GO:0005634//nucleus;GO:0005737//cytoplasm;GO:0005829//cytosol	GO:0003824//catalytic activity;GO:0008483//transaminase activity;GO:0016740//transferase activity;GO:0031071//cysteine desulfurase activity	GO:0008150//biological_process
SPBC28E12.06c	44	52	135	270	200	193	0.341	0.395	0.798	1.757	1.355	1.293	0.511333333333333	1.46833333333333	1.52184353630484	0.000606650770945757	0.0106724829121519	lvs1	beige protein homolog Lvs1 (predicted) [Source:PomBase;Acc:SPBC28E12.06c]	-	-	-	-	GO:0000324//fungal-type vacuole;GO:0005737//cytoplasm;GO:0005829//cytosol;GO:0016020//membrane	GO:0005515//protein binding;GO:0035091//phosphatidylinositol binding;GO:0046872//metal ion binding	GO:0006914//autophagy;GO:0044088//regulation of vacuole organization
SPBC19C2.15c	676	859	1296	528	411	452	46.774	58.847	69.253	30.980	25.162	27.300	58.2913333333333	27.814	-1.06747016452808	0.000615030440203362	0.0107829739635654	phs1	3-hydroxyacyl-CoA dehydratase involved in very long-chain fatty acid elongation Phs1 (predicted) [Source:PomBase;Acc:SPBC19C2.15c]	Metabolism;Metabolism;Metabolism;Metabolism;Metabolism	Global and overview maps;Global and overview maps;Global and overview maps;Lipid metabolism;Lipid metabolism	ko01100//Metabolic pathways;ko01110//Biosynthesis of secondary metabolites;ko01212//Fatty acid metabolism;ko00062//Fatty acid elongation;ko01040//Biosynthesis of unsaturated fatty acids	K10703;K10703;K10703;K10703;K10703	GO:0005783//endoplasmic reticulum;GO:0005789//endoplasmic reticulum membrane;GO:0016020//membrane;GO:0016021//integral component of membrane;GO:0030176//integral component of endoplasmic reticulum membrane	GO:0016829//lyase activity;GO:0018812//3-hydroxyacyl-CoA dehydratase activity	GO:0006629//lipid metabolic process;GO:0006631//fatty acid metabolic process;GO:0006633//fatty acid biosynthetic process;GO:0030148//sphingolipid biosynthetic process;GO:0030497//fatty acid elongation;GO:0042761//very long-chain fatty acid biosynthetic process
SPBPB2B2.09c	77	111	282	62	33	44	3.136	4.475	8.869	2.141	1.189	1.564	5.49333333333333	1.63133333333333	-1.75163023599119	0.000619991103222175	0.0108329738001779	pan5	2-dehydropantoate 2-reductase Pan5 (predicted) [Source:PomBase;Acc:SPBPB2B2.09c]	Metabolism;Metabolism;Metabolism	Global and overview maps;Global and overview maps;Metabolism of cofactors and vitamins	ko01100//Metabolic pathways;ko01110//Biosynthesis of secondary metabolites;ko00770//Pantothenate and CoA biosynthesis	K00077;K00077;K00077	GO:0005634//nucleus;GO:0005829//cytosol	GO:0008677//2-dehydropantoate 2-reductase activity;GO:0016491//oxidoreductase activity;GO:0050661//NADP binding	GO:0006221//pyrimidine nucleotide biosynthetic process;GO:0015940//pantothenate biosynthetic process;GO:0033317//pantothenate biosynthetic process from valine;GO:0055114//oxidation-reduction process
SPBP4G3.03	30	34	39	106	86	103	1.694	1.900	1.700	5.074	4.296	5.076	1.76466666666667	4.81533333333333	1.44823997554575	0.000629967395559035	0.0109699746135144	fub2	PI31 proteasome regulator Fub2 (predicted) [Source:PomBase;Acc:SPBP4G3.03]	-	-	-	-	GO:0005634//nucleus;GO:0005737//cytoplasm;GO:0005829//cytosol	GO:0003674//molecular_function	GO:0006511//ubiquitin-dependent protein catabolic process
SPBC428.05c	12916	11886	14350	8262	7432	7624	489.042	445.582	419.607	265.268	248.981	251.975	451.410333333333	255.408	-0.821635729490282	0.000637786782247795	0.0110394642401104	arg12	argininosuccinate synthase Arg12 [Source:PomBase;Acc:SPBC428.05c]	Metabolism;Metabolism;Metabolism;Metabolism;Metabolism;Metabolism	Global and overview maps;Global and overview maps;Global and overview maps;Global and overview maps;Amino acid metabolism;Amino acid metabolism	ko01100//Metabolic pathways;ko01110//Biosynthesis of secondary metabolites;ko01130//Biosynthesis of antibiotics;ko01230//Biosynthesis of amino acids;ko00250//Alanine, aspartate and glutamate metabolism;ko00220//Arginine biosynthesis	K01940;K01940;K01940;K01940;K01940;K01940	GO:0005737//cytoplasm;GO:0005829//cytosol	GO:0000166//nucleotide binding;GO:0004055//argininosuccinate synthase activity;GO:0005524//ATP binding;GO:0016874//ligase activity	GO:0000050//urea cycle;GO:0000053//argininosuccinate metabolic process;GO:0006526//arginine biosynthetic process;GO:0008652//cellular amino acid biosynthetic process
SPBC2F12.05c	104	81	187	304	276	304	1.542	1.189	2.141	3.821	3.620	3.933	1.624	3.79133333333333	1.2231536710459	0.000638255962490323	0.0110394642401104	SPBC2F12.05c	sterol binding ankyrin repeat protein (predicted) [Source:PomBase;Acc:SPBC2F12.05c]	-	-	-	-	GO:0005635//nuclear envelope;GO:0005737//cytoplasm;GO:0005783//endoplasmic reticulum;GO:0005829//cytosol;GO:0016020//membrane;GO:0043231//intracellular membrane-bounded organelle	GO:0005515//protein binding;GO:0005545//1-phosphatidylinositol binding;GO:0008142//oxysterol binding;GO:0008289//lipid binding;GO:0032934//sterol binding	GO:0006869//lipid transport;GO:0006887//exocytosis;GO:0006897//endocytosis;GO:0030011//maintenance of cell polarity;GO:0034727//piecemeal microautophagy of nucleus
SPBPJ4664.02	76	117	174	305	283	272	0.388	0.591	0.686	1.319	1.277	1.211	0.555	1.269	1.19313239260364	0.000649207839186348	0.0111704266639824	SPBPJ4664.02	cell surface glycoprotein, flocculin, related to Gsf2 [Source:PomBase;Acc:SPBPJ4664.02]	-	-	-	-	GO:0005886//plasma membrane;GO:0010339//external side of cell wall;GO:0016020//membrane;GO:0031225//anchored component of membrane;GO:0031362//anchored component of external side of plasma membrane	GO:0098631//protein binding involved in cell adhesion	GO:0007155//cell adhesion
SPBC3F6.02c	4482	4179	5225	8227	7361	7954	178.340	164.635	160.559	277.586	259.152	276.260	167.844666666667	270.999333333333	0.691162606974148	0.000650176673648186	0.0111704266639824	SPBC3F6.02c	3 beta-hydroxysteroid dehydrogenase/delta 5-->4-isomerase (predicted) [Source:PomBase;Acc:SPBC3F6.02c]	Metabolism;Metabolism;Metabolism	Global and overview maps;Global and overview maps;Lipid metabolism	ko01100//Metabolic pathways;ko01130//Biosynthesis of antibiotics;ko00100//Steroid biosynthesis	K07748;K07748;K07748	GO:0005783//endoplasmic reticulum;GO:0005789//endoplasmic reticulum membrane;GO:0005794//Golgi apparatus;GO:0016020//membrane	GO:0000252//C-3 sterol dehydrogenase (C-4 sterol decarboxylase) activity;GO:0003854//3-beta-hydroxy-delta5-steroid dehydrogenase activity;GO:0016491//oxidoreductase activity;GO:0016616//oxidoreductase activity, acting on the CH-OH group of donors, NAD or NADP as acceptor;GO:0047012//sterol-4-alpha-carboxylate 3-dehydrogenase (decarboxylating) activity	GO:0006629//lipid metabolic process;GO:0006694//steroid biosynthetic process;GO:0006696//ergosterol biosynthetic process;GO:0008202//steroid metabolic process;GO:0016126//sterol biosynthetic process;GO:0055114//oxidation-reduction process
SPBC2F12.09c	28	43	71	159	115	134	0.789	1.200	1.545	3.799	2.867	3.296	1.178	3.32066666666667	1.49513337112097	0.000684495620281386	0.0117208466712849	atf21	transcription factor, Atf-CREB family Atf21 [Source:PomBase;Acc:SPBC2F12.09c]	-	-	-	-	GO:0005634//nucleus	GO:0000978//RNA polymerase II core promoter proximal region sequence-specific DNA binding;GO:0000981//RNA polymerase II transcription factor activity, sequence-specific DNA binding;GO:0003677//DNA binding;GO:0003700//transcription factor activity, sequence-specific DNA binding	GO:0006355//regulation of transcription, DNA-templated;GO:0010672//regulation of transcription from RNA polymerase II promoter involved in meiotic cell cycle
SPCC285.14	67	86	132	249	222	203	0.751	0.958	1.145	2.366	2.205	1.988	0.951333333333333	2.18633333333333	1.20049054024103	0.000691491082150408	0.0118012946478626	trs130	TRAPP complex subunit Trs130 (predicted) [Source:PomBase;Acc:SPCC285.14]	-	-	-	-	GO:0005634//nucleus;GO:0005801//cis-Golgi network;GO:0005829//cytosol;GO:0030008//TRAPP complex;GO:1990071//TRAPPII protein complex	GO:0003674//molecular_function	GO:0006886//intracellular protein transport;GO:0006888//ER to Golgi vesicle-mediated transport;GO:0006891//intra-Golgi vesicle-mediated transport;GO:0034498//early endosome to Golgi transport
SPAPB1A11.03	1	1	4	33	21	19	0.051	0.053	0.123	1.037	0.693	0.608	0.0756666666666667	0.779333333333333	3.36451072724074	0.000694516654882594	0.0118136823050725	SPAPB1A11.03	cytochrome b2 (L-lactate cytochrome-c oxidoreductase) (predicted) [Source:PomBase;Acc:SPAPB1A11.03]	Metabolism	Carbohydrate metabolism	ko00620//Pyruvate metabolism	K00467	GO:0005634//nucleus;GO:0005737//cytoplasm;GO:0005758//mitochondrial intermembrane space	GO:0003824//catalytic activity;GO:0004459//L-lactate dehydrogenase activity;GO:0004460//L-lactate dehydrogenase (cytochrome) activity;GO:0004497//monooxygenase activity;GO:0010181//FMN binding;GO:0016491//oxidoreductase activity;GO:0050040//lactate 2-monooxygenase activity	GO:0006089//lactate metabolic process;GO:0019516//lactate oxidation;GO:0055114//oxidation-reduction process;GO:1990748//cellular detoxification
MSTRG.4008	774	743	791	1363	1574	1157	60.927	57.923	48.086	91.108	109.763	79.617	55.6453333333333	93.496	0.748643942327924	0.000702834505042805	0.0119157123841745	--	-	-	-	-	-	-	-	-
SPAC11D3.13	582	736	1117	423	384	403	32.475	40.661	48.134	20.014	18.958	19.628	40.4233333333333	19.5333333333333	-1.04925012823137	0.000717810480423582	0.0121130656894374	hsp3104	ThiJ domain protein [Source:PomBase;Acc:SPAC11D3.13]	Metabolism	Carbohydrate metabolism	ko00620//Pyruvate metabolism	K22211	GO:0005737//cytoplasm;GO:0005829//cytosol	GO:0003824//catalytic activity;GO:0016829//lyase activity;GO:0019172//glyoxalase III activity	GO:0019249//lactate biosynthetic process;GO:0061727//methylglyoxal catabolic process to lactate
SPBC725.09c	2841	2721	4461	6819	5351	6546	117.685	111.597	142.710	239.526	196.123	236.692	123.997333333333	224.113666666667	0.853921533881528	0.00072025793074282	0.0121130656894374	hob3	BAR adaptor protein Hob3 [Source:PomBase;Acc:SPBC725.09c]	-	-	-	-	GO:0005737//cytoplasm;GO:0005856//cytoskeleton;GO:0005937//mating projection;GO:0030479//actin cortical patch;GO:0031097//medial cortex;GO:0043332//mating projection tip;GO:0051285//cell cortex of cell tip;GO:1990528//Rvs161p-Rvs167p complex	GO:0005515//protein binding;GO:0008092//cytoskeletal protein binding;GO:0008289//lipid binding	GO:0000917//barrier septum assembly;GO:0006897//endocytosis;GO:0007015//actin filament organization;GO:0007049//cell cycle;GO:0007264//small GTPase mediated signal transduction;GO:0051301//cell division;GO:0051666//actin cortical patch localization;GO:0097320//membrane tubulation;GO:1903475//mitotic actomyosin contractile ring assembly
SPCC576.14	528	570	947	341	316	352	38.664	41.305	53.511	21.135	20.443	22.474	44.4933333333333	21.3506666666667	-1.05930806763116	0.000721549172857279	0.0121130656894374	dph5	diphthine synthase Dph5 (predicted) [Source:PomBase;Acc:SPCC576.14]	-	-	-	-	GO:0005634//nucleus;GO:0005737//cytoplasm;GO:0005829//cytosol	GO:0004164//diphthine synthase activity;GO:0008168//methyltransferase activity;GO:0016740//transferase activity	GO:0017183//peptidyl-diphthamide biosynthetic process from peptidyl-histidine;GO:0032259//methylation
SPAC25B8.12c	6348	5879	6918	3818	3966	3711	210.758	193.252	177.378	107.489	116.504	107.546	193.796	110.513	-0.810322704996485	0.000731738307536824	0.0122441032111292	SPAC25B8.12c	unknown HAD superfamily hydrolase [Source:PomBase;Acc:SPAC25B8.12c]	-	-	-	-	GO:0005634//nucleus;GO:0005737//cytoplasm;GO:0005829//cytosol	GO:0000287//magnesium ion binding;GO:0016787//hydrolase activity;GO:0016791//phosphatase activity	GO:0008150//biological_process;GO:0016311//dephosphorylation
SPAC1851.03	1079	1021	1405	2182	2183	1858	22.076	20.691	22.207	37.858	39.527	33.182	21.658	36.8556666666667	0.766986431004409	0.000749430818254212	0.0124994354330256	ckb1	CK2 family regulatory subunit Ckb1 [Source:PomBase;Acc:SPAC1851.03]	Genetic Information Processing;Cellular Processes	Translation;Transport and catabolism	ko03008//Ribosome biogenesis in eukaryotes;ko04139//Mitophagy - yeast	K03115;K03115	GO:0005634//nucleus;GO:0005737//cytoplasm;GO:0005956//protein kinase CK2 complex;GO:0034456//UTP-C complex;GO:0044732//mitotic spindle pole body	GO:0004674//protein serine/threonine kinase activity;GO:0019887//protein kinase regulator activity;GO:0030291//protein serine/threonine kinase inhibitor activity;GO:0043539//protein serine/threonine kinase activator activity	GO:0000122//negative regulation of transcription from RNA polymerase II promoter;GO:0006356//regulation of transcription from RNA polymerase I promoter;GO:0006974//cellular response to DNA damage stimulus;GO:0007165//signal transduction;GO:0018105//peptidyl-serine phosphorylation;GO:0035690//cellular response to drug;GO:0045859//regulation of protein kinase activity;GO:0071901//negative regulatio…
SPCC970.03	2512	2495	4171	1737	1453	1667	92.261	90.745	118.312	54.113	47.234	53.456	100.439333333333	51.601	-0.960853428160526	0.000751982698256883	0.0125014081584	cbr1	cytochrome b5 reductase Cbr1 (predicted) [Source:PomBase;Acc:SPCC970.03]	Metabolism	Carbohydrate metabolism	ko00520//Amino sugar and nucleotide sugar metabolism	K00326	GO:0005739//mitochondrion;GO:0005741//mitochondrial outer membrane;GO:0005783//endoplasmic reticulum;GO:0005789//endoplasmic reticulum membrane;GO:0016020//membrane;GO:0016021//integral component of membrane	GO:0004128//cytochrome-b5 reductase activity, acting on NAD(P)H;GO:0016491//oxidoreductase activity;GO:0050660//flavin adenine dinucleotide binding;GO:0051287//NAD binding	GO:0002098//tRNA wobble uridine modification;GO:0055114//oxidation-reduction process
SPAC23E2.03c	560	559	955	1412	1247	1356	12.765	12.616	16.812	27.294	25.151	26.981	14.0643333333333	26.4753333333333	0.91260767958956	0.00075451188903055	0.0125029921740321	ste7	arrestin family meiotic suppressor protein Ste7 [Source:PomBase;Acc:SPAC23E2.03c]	-	-	-	-	GO:0005634//nucleus;GO:0005737//cytoplasm;GO:0005829//cytosol;GO:0032153//cell division site;GO:0044732//mitotic spindle pole body	GO:0005515//protein binding	GO:0000746//conjugation;GO:0009966//regulation of signal transduction;GO:0031139//positive regulation of conjugation with cellular fusion;GO:0051321//meiotic cell cycle;GO:0051447//negative regulation of meiotic cell cycle
SPAC1071.13	453	449	615	919	998	864	7.445	7.306	7.806	12.807	14.512	12.395	7.519	13.238	0.81607246940525	0.000757360064021111	0.0125098348838471	SPAC1071.13	dubious [Source:PomBase;Acc:SPAC1071.13]	-	-	-	-	-	-	-
SPBC14C8.19	44	32	52	9	10	7	5.483	3.882	4.972	0.909	1.104	0.743	4.779	0.918666666666667	-2.37909538026333	0.000800503253466154	0.0131800808110757	tam10	small acidic protein (SMAP) domain containing protein [Source:PomBase;Acc:SPBC14C8.19]	-	-	-	-	GO:0005730//nucleolus	GO:0003723//RNA binding	GO:0008150//biological_process
SPBC649.04	4948	4818	5488	8209	9111	7980	604.489	582.772	517.779	850.412	984.842	850.978	568.346666666667	895.410666666667	0.65577832535223	0.000826480096845719	0.0135643075319376	uvi15	UV-induced protein Uvi15 [Source:PomBase;Acc:SPBC649.04]	-	-	-	-	GO:0005886//plasma membrane;GO:0009898//cytoplasmic side of plasma membrane;GO:0032153//cell division site;GO:0051286//cell tip	GO:0003674//molecular_function	GO:0008150//biological_process
SPCC338.11c	448	430	662	267	250	268	23.159	22.008	26.429	11.704	11.435	12.093	23.8653333333333	11.744	-1.02299261373488	0.000836458951487369	0.0136843618910529	rrg1	protein-lysine N-methyltransferase Rrg1 (predicted) [Source:PomBase;Acc:SPCC338.11c]	-	-	-	-	GO:0005634//nucleus;GO:0005737//cytoplasm;GO:0005829//cytosol	GO:0008168//methyltransferase activity;GO:0016279//protein-lysine N-methyltransferase activity;GO:0016740//transferase activity	GO:0018022//peptidyl-lysine methylation;GO:0032259//methylation;GO:2000765//regulation of cytoplasmic translation
SPAC22E12.19	42	40	58	119	128	115	1.071	1.009	1.142	2.572	2.887	2.559	1.074	2.67266666666667	1.3152859234442	0.000853618275637732	0.0139207526411144	snt1	Set3 complex subunit Snt1 [Source:PomBase;Acc:SPAC22E12.19]	-	-	-	-	GO:0000118//histone deacetylase complex;GO:0000790//nuclear chromatin;GO:0005634//nucleus;GO:0017053//transcriptional repressor complex;GO:0034967//Set3 complex;GO:0070210//Rpd3L-Expanded complex	GO:0001012//RNA polymerase II regulatory region DNA binding;GO:0003677//DNA binding;GO:0003682//chromatin binding;GO:0003714//transcription corepressor activity;GO:0042826//histone deacetylase binding;GO:0043565//sequence-specific DNA binding	GO:0000122//negative regulation of transcription from RNA polymerase II promoter;GO:0006338//chromatin remodeling;GO:0016575//histone deacetylation;GO:0070869//heterochromatin assembly involved in chromatin silencing
SPBC106.02c	1236	1120	1353	763	690	686	98.612	88.472	83.365	51.620	48.708	47.774	90.1496666666667	49.3673333333333	-0.868765439847146	0.000856882228956493	0.0139297595257896	srx1	sulfiredoxin [Source:PomBase;Acc:SPBC106.02c]	-	-	-	-	GO:0005634//nucleus;GO:0005737//cytoplasm;GO:0005829//cytosol	GO:0000166//nucleotide binding;GO:0005515//protein binding;GO:0005524//ATP binding;GO:0016209//antioxidant activity;GO:0016491//oxidoreductase activity;GO:0032542//sulfiredoxin activity	GO:0034599//cellular response to oxidative stress;GO:0034613//cellular protein localization;GO:0055114//oxidation-reduction process;GO:0098869//cellular oxidant detoxification;GO:1990748//cellular detoxification
SPBC713.11c	9693	8825	10390	16754	17875	14035	805.178	725.808	666.532	1180.138	1313.777	1017.660	732.506	1170.525	0.676243265873364	0.000861392147643164	0.0139589005124383	pmp3	plasma membrane proteolipid Pmp3 [Source:PomBase;Acc:SPBC713.11c]	-	-	-	-	GO:0005737//cytoplasm;GO:0005886//plasma membrane;GO:0016020//membrane;GO:0016021//integral component of membrane	GO:0003674//molecular_function	GO:0008150//biological_process
MSTRG.5078	54	58	98	156	174	184	0.841	0.894	1.176	2.054	2.388	2.493	0.970333333333333	2.31166666666667	1.2523810430882	0.000865453957808369	0.0139806194379295	wtf33	pir|T41426| taxid=4896 hypothetical wtf8 protein - fission yeast (Schizosaccharomyces pombe) [Schizosaccharomyces pombe]	-	-	-	-	-	-	-
SPBC800.06	619	620	1047	1563	1244	1620	34.945	34.654	45.646	74.822	62.137	79.829	38.415	72.2626666666667	0.911580741022339	0.000871488582297662	0.0140239448796881	brx1	ribosome biogenesis protein Brx1 (predicted) [Source:PomBase;Acc:SPBC800.06]	-	-	-	-	GO:0005634//nucleus;GO:0005730//nucleolus;GO:0005737//cytoplasm;GO:0005829//cytosol;GO:0032153//cell division site	GO:0003723//RNA binding;GO:0005515//protein binding	GO:0000027//ribosomal large subunit assembly;GO:0006364//rRNA processing;GO:0042254//ribosome biogenesis
SPAC15E1.02c	940	900	1096	1784	1791	1506	104.995	99.531	94.542	168.972	177.002	146.833	99.6893333333333	164.269	0.720549197037274	0.000873595943449523	0.0140239448796881	SPAC15E1.02c	DUF1761 family protein [Source:PomBase;Acc:SPAC15E1.02c]	-	-	-	-	GO:0016020//membrane;GO:0016021//integral component of membrane	GO:0003674//molecular_function	GO:0008150//biological_process
SPAP7G5.05	19628	18113	18716	11088	11878	11722	1421.003	1298.291	1046.421	680.683	760.861	740.743	1255.23833333333	727.429	-0.787082968948003	0.000888473846373261	0.0142183493732693	rpl1002	60S ribosomal protein L10 [Source:PomBase;Acc:SPAP7G5.05]	Genetic Information Processing	Translation	ko03010//Ribosome	K02866	GO:0005622//intracellular;GO:0005737//cytoplasm;GO:0005829//cytosol;GO:0005840//ribosome;GO:0022625//cytosolic large ribosomal subunit	GO:0003735//structural constituent of ribosome	GO:0000027//ribosomal large subunit assembly;GO:0002181//cytoplasmic translation;GO:0006412//translation;GO:0042254//ribosome biogenesis
SPBC1683.01	3379	3511	4894	7307	6232	7132	53.871	55.429	60.262	98.790	87.912	99.267	56.5206666666667	95.323	0.754045874160294	0.000903072584862321	0.0144070927591234	SPBC1683.01	inorganic phosphate transmembrane transporter (predicted) [Source:PomBase;Acc:SPBC1683.01]	-	-	-	-	GO:0005783//endoplasmic reticulum;GO:0005789//endoplasmic reticulum membrane;GO:0005887//integral component of plasma membrane;GO:0016020//membrane;GO:0016021//integral component of membrane	GO:0005215//transporter activity;GO:0005315//inorganic phosphate transmembrane transporter activity;GO:0022857//transmembrane transporter activity	GO:0006817//phosphate ion transport;GO:0035435//phosphate ion transmembrane transport;GO:0055085//transmembrane transport
SPBC3E7.12c	4877	5256	7760	3728	2938	3185	160.303	171.048	196.981	103.907	85.444	91.381	176.110666666667	93.5773333333333	-0.912251270916544	0.000913781652081658	0.0145172330430847	cfh4	chitin synthase regulatory factor Cfh4 (predicted) [Source:PomBase;Acc:SPBC3E7.12c]	-	-	-	-	GO:0005829//cytosol	GO:0003674//molecular_function;GO:0005515//protein binding	GO:0051278//fungal-type cell wall polysaccharide biosynthetic process
SPCC338.12	1701	1834	2255	3331	3682	2990	158.095	168.766	161.857	262.524	302.788	242.572	162.906	269.294666666667	0.725145916978173	0.000915628480817486	0.0145172330430847	pbi2	proteinase B inhibitor Pbi2 [Source:PomBase;Acc:SPCC338.12]	-	-	-	-	GO:0000324//fungal-type vacuole;GO:0005634//nucleus;GO:0005737//cytoplasm;GO:0005829//cytosol	GO:0004866//endopeptidase inhibitor activity	GO:0007039//protein catabolic process in the vacuole;GO:0010951//negative regulation of endopeptidase activity;GO:0042144//vacuole fusion, non-autophagic
SPAC26A3.14c	2711	2656	3481	5031	5160	4829	212.765	206.382	210.982	334.815	358.312	330.814	210.043	341.313666666667	0.70041347644283	0.000922332172167246	0.0145785242105327	SPAC26A3.14c	DUF1748 family protein [Source:PomBase;Acc:SPAC26A3.14c]	-	-	-	-	GO:0005737//cytoplasm;GO:0005829//cytosol	GO:0003674//molecular_function	GO:0008150//biological_process
SPAC57A7.08	1870	1868	3538	5307	4166	4713	50.900	50.342	74.372	122.492	100.332	111.978	58.538	111.600666666667	0.930900284579362	0.000992265386497775	0.0156357892344757	pzh1	serine/threonine protein phosphatase Pzh1 [Source:PomBase;Acc:SPAC57A7.08]	Cellular Processes;Genetic Information Processing	Cell growth and death;Translation	ko04113//Meiosis - yeast;ko03015//mRNA surveillance pathway	K06269;K06269	GO:0000324//fungal-type vacuole;GO:0005634//nucleus;GO:0005737//cytoplasm;GO:0005783//endoplasmic reticulum	GO:0004721//phosphoprotein phosphatase activity;GO:0004722//protein serine/threonine phosphatase activity;GO:0004724//magnesium-dependent protein serine/threonine phosphatase activity;GO:0016787//hydrolase activity;GO:0016791//phosphatase activity;GO:0046872//metal ion binding;GO:0048037//cofactor binding	GO:0006470//protein dephosphorylation;GO:0007165//signal transduction;GO:0016311//dephosphorylation
SPAC17A2.11	77	45	88	183	177	151	2.391	1.384	2.111	4.819	4.864	4.094	1.962	4.59233333333333	1.2269023219054	0.00100465291331858	0.0157825749716132	SPAC17A2.11	Schizosaccharomyces pombe specific protein [Source:PomBase;Acc:SPAC17A2.11]	-	-	-	-	GO:0005739//mitochondrion;GO:0016020//membrane;GO:0016021//integral component of membrane;GO:0031966//mitochondrial membrane	GO:0003674//molecular_function	GO:0008150//biological_process
SPAC23H4.01c	182	154	423	588	544	625	3.359	2.814	6.029	9.203	8.884	10.069	4.06733333333333	9.38533333333333	1.20632475535823	0.00101101643470401	0.0158341201983979	osh3	sterol binding ankyrin repeat protein Osh3 [Source:PomBase;Acc:SPAC23H4.01c]	-	-	-	-	GO:0005737//cytoplasm;GO:0005783//endoplasmic reticulum;GO:0005829//cytosol;GO:0005886//plasma membrane;GO:0016020//membrane;GO:0032991//macromolecular complex;GO:0043231//intracellular membrane-bounded organelle;GO:0097038//perinuclear endoplasmic reticulum	GO:0008142//oxysterol binding;GO:0008289//lipid binding;GO:0032934//sterol binding	GO:0006869//lipid transport;GO:0006887//exocytosis;GO:0006897//endocytosis;GO:0030011//maintenance of cell polarity;GO:0034727//piecemeal microautophagy of nucleus;GO:0035621//ER to Golgi ceramide transport
SPAC17H9.02	40	44	70	128	144	123	0.744	0.810	1.005	2.018	2.369	1.996	0.853	2.12766666666667	1.31865450041634	0.00102958942650186	0.0160759905286932	mtl1	TRAMP complex ATP-dependent RNA helicase (predicted) [Source:PomBase;Acc:SPAC17H9.02]	Genetic Information Processing	Folding, sorting and degradation	ko03018//RNA degradation	K12598	GO:0005634//nucleus;GO:0005730//nucleolus;GO:0016604//nuclear body;GO:1990342//heterochromatin island;GO:1990345//MTREC complex;GO:1990477//NURS complex	GO:0000166//nucleotide binding;GO:0003676//nucleic acid binding;GO:0003723//RNA binding;GO:0003724//RNA helicase activity;GO:0004386//helicase activity;GO:0005515//protein binding;GO:0005524//ATP binding;GO:0016787//hydrolase activity	GO:0000460//maturation of 5.8S rRNA;GO:0006364//rRNA processing;GO:0006401//RNA catabolic process;GO:0016078//tRNA catabolic process;GO:0032210//regulation of telomere maintenance via telomerase;GO:0033621//nuclear-transcribed mRNA catabolic process, meiosis-specific transcripts;GO:0043144//snoRNA processing;GO:0043630//ncRNA polyadenylation involved in polyadenylation-dependent ncRNA catabolic p…
SPBC887.15c	7834	7909	10510	15141	14779	14364	267.916	267.799	277.581	439.086	447.200	428.792	271.098666666667	438.359333333333	0.69329594780668	0.00105717683570744	0.0164567194091791	sur2	sphingosine hydroxylase Sur2 [Source:PomBase;Acc:SPBC887.15c]	Metabolism;Metabolism	Global and overview maps;Lipid metabolism	ko01100//Metabolic pathways;ko00600//Sphingolipid metabolism	K04713;K04713	GO:0005783//endoplasmic reticulum;GO:0005789//endoplasmic reticulum membrane;GO:0016020//membrane;GO:0016021//integral component of membrane	GO:0000170//sphingosine hydroxylase activity;GO:0005506//iron ion binding;GO:0016491//oxidoreductase activity;GO:0042284//sphingolipid delta-4 desaturase activity	GO:0006629//lipid metabolic process;GO:0006675//mannosyl-inositol phosphorylceramide metabolic process;GO:0008610//lipid biosynthetic process;GO:0030148//sphingolipid biosynthetic process;GO:0055114//oxidation-reduction process
SPAC4G8.04	339	382	880	1353	1082	1101	7.745	8.640	15.526	26.210	21.871	21.955	10.637	23.3453333333333	1.13404286949769	0.00106238990032952	0.0164879060966548	SPAC4G8.04	GTPase activating protein (predicted) [Source:PomBase;Acc:SPAC4G8.04]	-	-	-	-	GO:0005575//cellular_component;GO:0005623//cell	GO:0005096//GTPase activator activity;GO:0017137//Rab GTPase binding	GO:0006886//intracellular protein transport;GO:0016192//vesicle-mediated transport;GO:0090630//activation of GTPase activity
SPAPB1E7.08c	1073	1154	1812	2768	2203	2516	27.009	28.759	35.223	59.081	49.064	55.280	30.3303333333333	54.475	0.844832937932203	0.00108847242795365	0.0168080269328996	SPAPB1E7.08c	transmembrane transporter (predicted) [Source:PomBase;Acc:SPAPB1E7.08c]	-	-	-	-	GO:0005783//endoplasmic reticulum;GO:0005887//integral component of plasma membrane;GO:0016020//membrane;GO:0016021//integral component of membrane	GO:0022857//transmembrane transporter activity	GO:0055085//transmembrane transport
SPBC25H2.18	290	284	447	180	170	144	16.053	15.565	19.109	8.449	8.326	6.958	16.909	7.911	-1.0958593641013	0.00109084197886441	0.0168080269328996	cox20	mitochondrial respiratory chain complex IV assembly protein Cox20 (predicted) [Source:PomBase;Acc:SPBC25H2.18]	-	-	-	-	GO:0005739//mitochondrion;GO:0005743//mitochondrial inner membrane;GO:0016020//membrane;GO:0016021//integral component of membrane	GO:0003674//molecular_function	GO:0009060//aerobic respiration;GO:0033617//mitochondrial respiratory chain complex IV assembly
SPBP23A10.14c	790	688	1337	1995	1737	1709	20.684	17.835	27.034	44.293	40.240	39.058	21.851	41.197	0.914839977525885	0.00109283258625433	0.0168080269328996	ell1	RNA polymerase II transcription elongation factor SpELL [Source:PomBase;Acc:SPBP23A10.14c]	-	-	-	-	GO:0005634//nucleus;GO:0005829//cytosol;GO:0032783//ELL-EAF complex	GO:0005515//protein binding	GO:0006368//transcription elongation from RNA polymerase II promoter;GO:0032968//positive regulation of transcription elongation from RNA polymerase II promoter;GO:0045944//positive regulation of transcription from RNA polymerase II promoter
SPBC1271.03c	216	222	396	681	523	516	10.159	10.337	14.383	27.158	21.763	21.183	11.6263333333333	23.368	1.00713808614873	0.00110147792318102	0.0168904241533759	SPBC1271.03c	NLI interacting factor family phosphatase (predicted) [Source:PomBase;Acc:SPBC1271.03c]	-	-	-	-	GO:0005634//nucleus;GO:0005730//nucleolus;GO:0005829//cytosol;GO:0005886//plasma membrane	GO:0004721//phosphoprotein phosphatase activity	GO:0006470//protein dephosphorylation;GO:0023052//signaling
SPCC569.03	87	107	195	270	295	320	3.566	4.342	6.185	9.397	10.699	11.464	4.69766666666667	10.52	1.16311845215473	0.00112224891267786	0.0171000585127467	SPCC569.03	mug2/mug135/meu2 family [Source:PomBase;Acc:SPCC569.03]	-	-	-	-	GO:0005737//cytoplasm;GO:0005829//cytosol	GO:0003674//molecular_function	GO:0008150//biological_process
SPCC1235.07	35	47	75	118	187	119	1.870	2.454	3.088	5.339	8.776	5.541	2.47066666666667	6.552	1.4070349763349	0.00112397378175662	0.0171000585127467	fta7	CENP-Q homolog Fta7 [Source:PomBase;Acc:SPCC1235.07]	-	-	-	-	GO:0000775//chromosome, centromeric region;GO:0000776//kinetochore;GO:0000777//condensed chromosome kinetochore;GO:0005634//nucleus;GO:0005694//chromosome;GO:0005737//cytoplasm;GO:0005816//spindle pole body;GO:0005856//cytoskeleton;GO:0005874//microtubule;GO:0015629//actin cytoskeleton;GO:0031511//Mis6-Sim4 complex	GO:0003674//molecular_function	GO:0000070//mitotic sister chromatid segregation;GO:0007049//cell cycle;GO:0007059//chromosome segregation;GO:0051301//cell division;GO:0051310//metaphase plate congression
SPBC8E4.12c	16	20	27	90	81	46	3.707	4.587	4.831	17.680	16.603	9.302	4.375	14.5283333333333	1.73151428678725	0.00112513524962204	0.0171000585127467	ecl3	extender of the chronological lifespan protein Ecl3 [Source:PomBase;Acc:SPBC8E4.12c]	-	-	-	-	GO:0005575//cellular_component;GO:0005634//nucleus	GO:0003674//molecular_function	GO:0008150//biological_process
SPBPB8B6.05c	1126	967	1353	697	607	648	55.860	47.481	51.836	29.309	26.633	28.072	51.7256666666667	28.0046666666667	-0.885213078083114	0.00114531291453524	0.0173553759350075	SPBPB8B6.05c	L-asparaginase (predicted) [Source:PomBase;Acc:SPBPB8B6.05c]	Metabolism;Metabolism;Metabolism;Metabolism	Global and overview maps;Global and overview maps;Amino acid metabolism;Metabolism of other amino acids	ko01100//Metabolic pathways;ko01110//Biosynthesis of secondary metabolites;ko00250//Alanine, aspartate and glutamate metabolism;ko00460//Cyanoamino acid metabolism	K01424;K01424;K01424;K01424	GO:0005576//extracellular region;GO:0005618//cell wall;GO:0005737//cytoplasm;GO:0009986//cell surface;GO:0042597//periplasmic space	GO:0004067//asparaginase activity;GO:0016787//hydrolase activity	GO:0006528//asparagine metabolic process;GO:0006530//asparagine catabolic process;GO:0006531//aspartate metabolic process
SPAC6F6.15	3481	3235	4055	6338	5800	5705	188.201	173.157	169.301	290.569	277.422	269.213	176.886333333333	279.068	0.657794117588841	0.00118126933530583	0.0178327722146574	ypt5	GTPase Ypt5 [Source:PomBase;Acc:SPAC6F6.15]	Cellular Processes;Cellular Processes	Transport and catabolism;Transport and catabolism	ko04144//Endocytosis;ko04145//Phagosome	K07889;K07889	GO:0005634//nucleus;GO:0005768//endosome;GO:0005769//early endosome;GO:0005770//late endosome;GO:0005829//cytosol;GO:0005886//plasma membrane;GO:0016020//membrane;GO:0030139//endocytic vesicle;GO:0031901//early endosome membrane	GO:0000166//nucleotide binding;GO:0003924//GTPase activity;GO:0005525//GTP binding	GO:0006886//intracellular protein transport;GO:0006897//endocytosis;GO:0007264//small GTPase mediated signal transduction;GO:0015031//protein transport;GO:0032482//Rab protein signal transduction;GO:0033157//regulation of intracellular protein transport;GO:0034058//endosomal vesicle fusion
SPCC162.11c	506	429	733	1176	1018	944	17.090	14.346	19.119	33.680	30.421	27.830	16.8516666666667	30.6436666666667	0.862697649050393	0.00118376003994514	0.0178327722146574	SPCC162.11c	uridine kinase/uracil phosphoribosyltransferase (predicted) [Source:PomBase;Acc:SPCC162.11c]	Metabolism;Metabolism	Global and overview maps;Nucleotide metabolism	ko01100//Metabolic pathways;ko00240//Pyrimidine metabolism	K00876;K00876	GO:0005634//nucleus;GO:0005737//cytoplasm;GO:0005829//cytosol;GO:0032153//cell division site;GO:0044732//mitotic spindle pole body	GO:0000166//nucleotide binding;GO:0004845//uracil phosphoribosyltransferase activity;GO:0004849//uridine kinase activity;GO:0005524//ATP binding;GO:0016301//kinase activity;GO:0016740//transferase activity	GO:0006206//pyrimidine nucleobase metabolic process;GO:0008655//pyrimidine-containing compound salvage;GO:0016310//phosphorylation;GO:0044206//UMP salvage;GO:0044211//CTP salvage
SPAC15A10.09c	831	1036	1934	2785	2523	2354	33.665	41.554	60.508	95.672	90.436	83.242	45.2423333333333	89.7833333333333	0.98877432237577	0.00121604957608563	0.0182656335448886	pun1	SUR7 family protein Pun1 (predicted) [Source:PomBase;Acc:SPAC15A10.09c]	-	-	-	-	GO:0000139//Golgi membrane;GO:0005794//Golgi apparatus;GO:0005886//plasma membrane;GO:0005887//integral component of plasma membrane;GO:0016020//membrane;GO:0016021//integral component of membrane;GO:0030428//cell septum;GO:0032153//cell division site;GO:0045121//membrane raft;GO:0051285//cell cortex of cell tip;GO:0051286//cell tip	GO:0003674//molecular_function	GO:0031505//fungal-type cell wall organization
SPAC26H5.12	19	24	53	105	88	105	0.313	0.377	0.664	1.446	1.266	1.481	0.451333333333333	1.39766666666667	1.6307550912714	0.00124843307448881	0.0186929749380529	rpo41	mitochondrial RNA polymerase Rpo41 [Source:PomBase;Acc:SPAC26H5.12]	-	-	-	-	GO:0005737//cytoplasm;GO:0005739//mitochondrion;GO:0005759//mitochondrial matrix;GO:0005829//cytosol;GO:0034245//mitochondrial DNA-directed RNA polymerase complex	GO:0001018//mitochondrial RNA polymerase regulatory region DNA binding;GO:0003677//DNA binding;GO:0003899//DNA-directed RNA polymerase activity;GO:0016740//transferase activity;GO:0016779//nucleotidyltransferase activity	GO:0006351//transcription, DNA-templated;GO:0006390//transcription from mitochondrial promoter
SPAC10F6.02c	81	98	159	290	214	255	1.345	1.612	2.039	4.084	3.145	3.697	1.66533333333333	3.642	1.12891994609004	0.0012517779596438	0.0186929749380529	prp22	ATP-dependent RNA helicase Prp22 [Source:PomBase;Acc:SPAC10F6.02c]	Genetic Information Processing	Transcription	ko03040//Spliceosome	K12818	GO:0005634//nucleus;GO:0005684//U2-type spliceosomal complex;GO:0071013//catalytic step 2 spliceosome;GO:0071014//post-mRNA release spliceosomal complex	GO:0000166//nucleotide binding;GO:0003676//nucleic acid binding;GO:0003723//RNA binding;GO:0003724//RNA helicase activity;GO:0004386//helicase activity;GO:0005524//ATP binding;GO:0016787//hydrolase activity	GO:0000390//spliceosomal complex disassembly;GO:0006397//mRNA processing;GO:0008380//RNA splicing
SPBC18H10.13	29184	28849	32626	18849	18881	18680	2920.713	2858.616	2521.676	1599.586	1671.908	1631.891	2767.00166666667	1634.46166666667	-0.759507971229361	0.00126070166420634	0.0187716650696463	rps1402	40S ribosomal protein S14 (predicted) [Source:PomBase;Acc:SPBC18H10.13]	Genetic Information Processing	Translation	ko03010//Ribosome	K02955	GO:0005634//nucleus;GO:0005730//nucleolus;GO:0005829//cytosol;GO:0005840//ribosome;GO:0022627//cytosolic small ribosomal subunit	GO:0003735//structural constituent of ribosome;GO:0048027//mRNA 5'-UTR binding;GO:0070181//small ribosomal subunit rRNA binding	GO:0000028//ribosomal small subunit assembly;GO:0000462//maturation of SSU-rRNA from tricistronic rRNA transcript (SSU-rRNA, 5.8S rRNA, LSU-rRNA);GO:0002181//cytoplasmic translation;GO:0006412//translation;GO:0042254//ribosome biogenesis
SPAC22E12.11c	154	157	366	554	413	564	2.473	2.496	4.539	7.544	5.868	7.906	3.16933333333333	7.106	1.16485828610995	0.00131687537102514	0.0195514126617229	set3	histone lysine methyltransferase Set3 [Source:PomBase;Acc:SPAC22E12.11c]	-	-	-	-	GO:0005634//nucleus;GO:0034967//Set3 complex;GO:0070210//Rpd3L-Expanded complex	GO:0005515//protein binding;GO:0018024//histone-lysine N-methyltransferase activity;GO:0046872//metal ion binding;GO:0061659//ubiquitin-like protein ligase activity	GO:0006325//chromatin organization;GO:0006338//chromatin remodeling;GO:0034968//histone lysine methylation;GO:0051321//meiotic cell cycle;GO:0070647//protein modification by small protein conjugation or removal;GO:0070869//heterochromatin assembly involved in chromatin silencing
SPBC646.17c	8	5	31	95	77	37	0.292	0.181	0.874	2.942	2.488	1.179	0.449	2.203	2.29468214495974	0.00132857049411705	0.0196682035397098	dic1	meiotic dynein intermediate chain Dic1 [Source:PomBase;Acc:SPBC646.17c]	Cellular Processes	Transport and catabolism	ko04145//Phagosome	K10415	GO:0005737//cytoplasm;GO:0005829//cytosol;GO:0005868//cytoplasmic dynein complex;GO:0030981//cortical microtubule cytoskeleton;GO:0035974//meiotic spindle pole body	GO:0003674//molecular_function;GO:0005515//protein binding;GO:0008574//ATP-dependent microtubule motor activity, plus-end-directed;GO:0045503//dynein light chain binding;GO:0045504//dynein heavy chain binding	GO:0007018//microtubule-based movement;GO:0030989//dynein-driven meiotic oscillatory nuclear movement;GO:0051321//meiotic cell cycle;GO:2000582//positive regulation of ATP-dependent microtubule motor activity, plus-end-directed
SPAC806.05	14	14	55	124	103	75	0.260	0.258	0.802	1.987	1.729	1.244	0.44	1.65333333333333	1.90980219102842	0.00133416930232346	0.0196943324886081	SPAC806.05	mitochondrial ANC9 family protein [Source:PomBase;Acc:SPAC806.05]	-	-	-	-	GO:0005739//mitochondrion	GO:0003674//molecular_function	GO:0008150//biological_process
SPAC16E8.18c	85	196	320	68	79	71	8.413	19.206	24.459	5.707	6.918	6.134	17.3593333333333	6.253	-1.47309112132151	0.00134060070661164	0.0197325668477479	tam5	Schizosaccharomyces specific protein Tam5 [Source:PomBase;Acc:SPAC16E8.18c]	-	-	-	-	GO:0005575//cellular_component	GO:0003674//molecular_function	GO:0008150//biological_process
SPCC569.08c	1211	1322	1803	862	740	843	46.020	49.740	52.913	27.777	24.881	27.963	49.5576666666667	26.8736666666667	-0.882915085025576	0.00135325201268943	0.0198618731119588	ade5	phosphoribosylglycinamide formyltransferase (predicted) [Source:PomBase;Acc:SPCC569.08c]	Metabolism;Metabolism;Metabolism;Metabolism;Metabolism	Global and overview maps;Global and overview maps;Global and overview maps;Nucleotide metabolism;Metabolism of cofactors and vitamins	ko01100//Metabolic pathways;ko01110//Biosynthesis of secondary metabolites;ko01130//Biosynthesis of antibiotics;ko00230//Purine metabolism;ko00670//One carbon pool by folate	K00601;K00601;K00601;K00601;K00601	GO:0005634//nucleus	GO:0004644//phosphoribosylglycinamide formyltransferase activity;GO:0016740//transferase activity;GO:0016742//hydroxymethyl-, formyl- and related transferase activity	GO:0006164//purine nucleotide biosynthetic process;GO:0006189//'de novo' IMP biosynthetic process;GO:0009058//biosynthetic process;GO:0046084//adenine biosynthetic process
SPBC3B8.07c	5823	5710	7300	10945	9854	10292	154.925	150.413	149.993	246.929	231.969	239.019	151.777	239.305666666667	0.656901375713586	0.00138721475045615	0.0203023423734851	dsd1	dihydroceramide delta-4 desaturase [Source:PomBase;Acc:SPBC3B8.07c]	Metabolism;Metabolism	Global and overview maps;Lipid metabolism	ko01100//Metabolic pathways;ko00600//Sphingolipid metabolism	K04712;K04712	GO:0005783//endoplasmic reticulum;GO:0016020//membrane;GO:0016021//integral component of membrane	GO:0016491//oxidoreductase activity;GO:0042284//sphingolipid delta-4 desaturase activity	GO:0006629//lipid metabolic process;GO:0006665//sphingolipid metabolic process;GO:0030148//sphingolipid biosynthetic process;GO:0046512//sphingosine biosynthetic process;GO:0046513//ceramide biosynthetic process;GO:0055114//oxidation-reduction process
SPAC25B8.10	669	727	1208	1796	1416	1699	29.366	31.595	40.950	66.850	54.994	65.097	33.9703333333333	62.3136666666667	0.87527323589166	0.00144056318205108	0.0209704210232098	SPAC25B8.10	trans-aconitate 3-methyltransferase (predicted) [Source:PomBase;Acc:SPAC25B8.10]	-	-	-	-	GO:0005634//nucleus;GO:0005737//cytoplasm;GO:0005829//cytosol	GO:0008168//methyltransferase activity;GO:0016740//transferase activity;GO:0046547//trans-aconitate 3-methyltransferase activity	GO:0032259//methylation;GO:1990748//cellular detoxification
SPAC27E2.14	42	41	51	13	9	10	6.211	6.003	5.824	1.630	1.178	1.291	6.01266666666667	1.36633333333333	-2.1376954906234	0.00144102756885207	0.0209704210232098	SPAC27E2.14	Schizosaccharomyces pombe specific protein [Source:PomBase;Acc:SPAC27E2.14]	-	-	-	-	GO:0005575//cellular_component	GO:0003674//molecular_function	GO:0008150//biological_process
SPAC637.04	88	114	249	348	365	344	1.635	2.097	3.573	5.484	6.001	5.580	2.435	5.68833333333333	1.22408423629537	0.00145348827883569	0.0210878394220709	ypp1	cargo-transport protein Ypp1 (predicted) [Source:PomBase;Acc:SPAC637.04]	-	-	-	-	GO:0005737//cytoplasm;GO:0005829//cytosol;GO:0005886//plasma membrane;GO:0032153//cell division site;GO:0032991//macromolecular complex;GO:0051286//cell tip	GO:0003674//molecular_function;GO:0005515//protein binding	GO:0006886//intracellular protein transport;GO:0006897//endocytosis
SPCP31B10.04	1455	1456	2104	3083	2781	2819	69.954	69.308	78.121	125.691	118.303	118.305	72.461	120.766333333333	0.736941702025818	0.00145730640351084	0.0210878394220709	SPCP31B10.04	conserved fungal protein [Source:PomBase;Acc:SPCP31B10.04]	-	-	-	-	GO:0016020//membrane;GO:0016021//integral component of membrane	GO:0003674//molecular_function	GO:0008150//biological_process
SPCC188.13c	23	46	117	191	162	206	0.254	0.510	1.006	1.800	1.597	1.995	0.59	1.79733333333333	1.6070711362115	0.00146874174901633	0.02119361338398	dcr1	dicer [Source:PomBase;Acc:SPCC188.13c]	-	-	-	-	GO:0000790//nuclear chromatin;GO:0005634//nucleus;GO:0005719//nuclear euchromatin;GO:0005737//cytoplasm;GO:0005829//cytosol;GO:0016442//RISC complex;GO:0031618//nuclear pericentric heterochromatin;GO:0034399//nuclear periphery	GO:0000166//nucleotide binding;GO:0003677//DNA binding;GO:0003690//double-stranded DNA binding;GO:0003725//double-stranded RNA binding;GO:0004386//helicase activity;GO:0004518//nuclease activity;GO:0004519//endonuclease activity;GO:0004525//ribonuclease III activity;GO:0004540//ribonuclease activity;GO:0005524//ATP binding;GO:0008270//zinc ion binding;GO:0016787//hydrolase activity;GO:0016891//en…	GO:0006396//RNA processing;GO:0007049//cell cycle;GO:0007059//chromosome segregation;GO:0010629//negative regulation of gene expression;GO:0030422//production of siRNA involved in RNA interference;GO:0031047//gene silencing by RNA;GO:0033562//co-transcriptional gene silencing by RNA interference machinery;GO:0034613//cellular protein localization;GO:0035389//establishment of chromatin silencing a…
SPBC16C6.02c	26	34	42	98	91	90	0.180	0.234	0.225	0.577	0.559	0.545	0.213	0.560333333333333	1.39543188828917	0.00147420366201192	0.0212128409292864	vps1302	chorein homolog Vps1302 (predicted) [Source:PomBase;Acc:SPBC16C6.02c]	-	-	-	-	GO:0005768//endosome;GO:0005794//Golgi apparatus;GO:0019898//extrinsic component of membrane	GO:0003674//molecular_function	GO:0006623//protein targeting to vacuole;GO:0006886//intracellular protein transport;GO:0007005//mitochondrion organization;GO:0015031//protein transport;GO:0045053//protein retention in Golgi apparatus;GO:0045324//late endosome to vacuole transport
SPCC31H12.05c	808	785	1447	2103	1704	1964	21.388	20.573	29.580	47.205	39.910	45.380	23.847	44.165	0.889095727750296	0.00148098080922889	0.0212162922818237	sds21	serine/threonine protein phosphatase PP1 subfamily, Sds21 [Source:PomBase;Acc:SPCC31H12.05c]	Cellular Processes;Genetic Information Processing	Cell growth and death;Translation	ko04113//Meiosis - yeast;ko03015//mRNA surveillance pathway	K06269;K06269	GO:0000164//protein phosphatase type 1 complex;GO:0000790//nuclear chromatin;GO:0005634//nucleus;GO:0005730//nucleolus;GO:0005737//cytoplasm;GO:0072357//PTW/PP1 phosphatase complex	GO:0004721//phosphoprotein phosphatase activity;GO:0004722//protein serine/threonine phosphatase activity;GO:0005515//protein binding;GO:0016787//hydrolase activity;GO:0046872//metal ion binding	GO:0006470//protein dephosphorylation;GO:0007049//cell cycle;GO:0007059//chromosome segregation;GO:0007346//regulation of mitotic cell cycle;GO:0051301//cell division;GO:0051726//regulation of cell cycle;GO:2000784//positive regulation of establishment of cell polarity regulating cell shape
SPCC1393.12	1098	1206	1903	862	635	740	67.399	73.295	90.212	44.869	34.488	39.650	76.9686666666667	39.669	-0.956259226000878	0.00148334978205539	0.0212162922818237	SPCC1393.12	Schizosaccharomyces specific protein [Source:PomBase;Acc:SPCC1393.12]	-	-	-	-	GO:0005737//cytoplasm	GO:0003674//molecular_function	GO:0008150//biological_process
SPBP16F5.08c	2407	2225	3111	4981	4195	4042	55.804	51.073	55.700	97.923	86.052	81.797	54.1923333333333	88.5906666666667	0.709065947980242	0.00148683379822008	0.0212162922818237	SPBP16F5.08c	flavin dependent monooxygenase (predicted) [Source:PomBase;Acc:SPBP16F5.08c]	-	-	-	-	GO:0005739//mitochondrion;GO:0005789//endoplasmic reticulum membrane	GO:0004497//monooxygenase activity;GO:0004499//N,N-dimethylaniline monooxygenase activity;GO:0016491//oxidoreductase activity;GO:0050660//flavin adenine dinucleotide binding;GO:0050661//NADP binding	GO:0034975//protein folding in endoplasmic reticulum;GO:0055114//oxidation-reduction process
SPAC1805.10	580	554	904	1339	1116	1281	9.557	9.040	11.503	18.711	16.274	18.429	10.0333333333333	17.8046666666667	0.827454440010117	0.00152556333432327	0.0217086394693037	SPAC1805.10	Schizosaccharomyces specific protein [Source:PomBase;Acc:SPAC1805.10]	-	-	-	-	GO:0005634//nucleus;GO:0005829//cytosol	GO:0003674//molecular_function	GO:0008150//biological_process
SPBC1539.04	5103	4933	7460	10730	9601	9796	237.319	227.138	267.927	423.142	395.061	397.660	244.128	405.287666666667	0.73130850033883	0.00153859054573695	0.0218335348990351	tts1	tetra spanning protein 1, Tts1 [Source:PomBase;Acc:SPBC1539.04]	-	-	-	-	GO:0000139//Golgi membrane;GO:0005634//nucleus;GO:0005635//nuclear envelope;GO:0005643//nuclear pore;GO:0005783//endoplasmic reticulum;GO:0005789//endoplasmic reticulum membrane;GO:0005794//Golgi apparatus;GO:0016020//membrane;GO:0016021//integral component of membrane;GO:0031965//nuclear membrane;GO:0032153//cell division site;GO:0032541//cortical endoplasmic reticulum;GO:0071782//endoplasmic re…	GO:0005515//protein binding	GO:0006998//nuclear envelope organization;GO:0007049//cell cycle;GO:0051301//cell division;GO:0071789//spindle pole body localization to nuclear envelope;GO:1990809//endoplasmic reticulum tubular network membrane organization
SPBC354.10	3836	4222	7045	10846	7556	9884	70.241	76.542	99.624	168.407	122.418	157.979	82.1356666666667	149.601333333333	0.86504229302876	0.00154581558693236	0.0218756326999216	def1	RNAPII degradation factor Def1 (predicted) [Source:PomBase;Acc:SPBC354.10]	-	-	-	-	GO:0005634//nucleus;GO:0005737//cytoplasm;GO:0005829//cytosol	GO:0003674//molecular_function;GO:0005515//protein binding	GO:0000723//telomere maintenance;GO:0006283//transcription-coupled nucleotide-excision repair;GO:0006511//ubiquitin-dependent protein catabolic process
SPCC622.16c	223	262	330	520	525	466	3.497	4.068	3.996	6.914	7.284	6.378	3.85366666666667	6.85866666666667	0.831696354728471	0.00158370784381	0.0223502944880549	epe1	Jmjc domain chromatin associated protein Epe1 [Source:PomBase;Acc:SPCC622.16c]	-	-	-	-	GO:0005634//nucleus;GO:0005720//nuclear heterochromatin	GO:0005515//protein binding;GO:0016491//oxidoreductase activity;GO:0046872//metal ion binding;GO:0051213//dioxygenase activity;GO:0051864//histone demethylase activity (H3-K36 specific)	GO:0001672//regulation of chromatin assembly or disassembly;GO:0001934//positive regulation of protein phosphorylation;GO:0006325//chromatin organization;GO:0006338//chromatin remodeling;GO:0006357//regulation of transcription from RNA polymerase II promoter;GO:0031454//regulation of extent of heterochromatin assembly;GO:0033696//negative regulation of extent of heterochromatin assembly;GO:005511…
SPBPB21E7.09	189	243	404	159	105	102	4.633	5.895	7.642	3.298	2.278	2.187	6.05666666666667	2.58766666666667	-1.22687222690216	0.00165344671268259	0.0232705637343848	SPBPB21E7.09	L-asparaginase (predicted) [Source:PomBase;Acc:SPBPB21E7.09]	Metabolism;Metabolism;Metabolism;Metabolism	Global and overview maps;Global and overview maps;Amino acid metabolism;Metabolism of other amino acids	ko01100//Metabolic pathways;ko01110//Biosynthesis of secondary metabolites;ko00250//Alanine, aspartate and glutamate metabolism;ko00460//Cyanoamino acid metabolism	K01424;K01424;K01424;K01424	GO:0005576//extracellular region;GO:0005618//cell wall;GO:0009986//cell surface;GO:0042597//periplasmic space	GO:0004067//asparaginase activity;GO:0016787//hydrolase activity	GO:0006528//asparagine metabolic process;GO:0006530//asparagine catabolic process;GO:0006531//aspartate metabolic process
SPCC794.11c	2244	2251	3469	5181	4173	4668	66.271	65.816	79.118	129.738	109.033	120.325	70.4016666666667	119.698666666667	0.765725593788651	0.00166081935063062	0.0233104617600806	ent3	ENTH/VHS domain protein Ent3 (predicted) [Source:PomBase;Acc:SPCC794.11c]	Cellular Processes	Transport and catabolism	ko04144//Endocytosis	K12471	GO:0005794//Golgi apparatus;GO:0005829//cytosol;GO:0030125//clathrin vesicle coat;GO:0030479//actin cortical patch	GO:0005546//phosphatidylinositol-4,5-bisphosphate binding	GO:0000147//actin cortical patch assembly;GO:0006895//Golgi to endosome transport;GO:0006897//endocytosis;GO:0007015//actin filament organization
SPBC776.15c	3734	3848	5543	7753	7056	7568	130.492	133.141	149.584	229.725	218.176	230.854	137.739	226.251666666667	0.71599131168574	0.00169967287998031	0.023790789058471	kgd2	dihydrolipoamide S-succinyltransferase, e2 component of oxoglutarate dehydrogenase complex Kdg2 (predicted) [Source:PomBase;Acc:SPBC776.15c]	Metabolism;Metabolism;Metabolism;Metabolism;Metabolism;Metabolism	Global and overview maps;Global and overview maps;Global and overview maps;Global and overview maps;Carbohydrate metabolism;Amino acid metabolism	ko01100//Metabolic pathways;ko01110//Biosynthesis of secondary metabolites;ko01130//Biosynthesis of antibiotics;ko01200//Carbon metabolism;ko00020//Citrate cycle (TCA cycle);ko00310//Lysine degradation	K00658;K00658;K00658;K00658;K00658;K00658	GO:0005739//mitochondrion;GO:0009353//mitochondrial oxoglutarate dehydrogenase complex;GO:0042645//mitochondrial nucleoid;GO:0045252//oxoglutarate dehydrogenase complex	GO:0004149//dihydrolipoyllysine-residue succinyltransferase activity;GO:0016740//transferase activity;GO:0016746//transferase activity, transferring acyl groups	GO:0006099//tricarboxylic acid cycle;GO:0006103//2-oxoglutarate metabolic process;GO:0033512//L-lysine catabolic process to acetyl-CoA via saccharopine
SPCC162.04c	119	153	225	353	309	354	3.715	4.719	5.403	9.298	8.505	9.601	4.61233333333333	9.13466666666667	0.985855304065987	0.00171148343620166	0.0238488443181537	wtf13	wtf element Wtf13 [Source:PomBase;Acc:SPCC162.04c]	-	-	-	-	GO:0016020//membrane;GO:0016021//integral component of membrane	GO:0003674//molecular_function	GO:0075297//negative regulation of ascospore formation
SPAC12B10.04	64	102	154	36	39	39	2.641	4.167	4.907	1.260	1.424	1.405	3.905	1.363	-1.51853698622413	0.00171412460029857	0.0238488443181537	pby1	tubulin-tyrosine ligase Pby1 (predicted) [Source:PomBase;Acc:SPAC12B10.04]	-	-	-	-	GO:0000932//cytoplasmic mRNA processing body;GO:0005634//nucleus;GO:0005737//cytoplasm;GO:0005829//cytosol	GO:0004835//tubulin-tyrosine ligase activity;GO:0016874//ligase activity	GO:0000226//microtubule cytoskeleton organization;GO:0006464//cellular protein modification process;GO:0018166//C-terminal protein-tyrosinylation
SPAPJ696.02	3696	3515	4396	6314	5982	6591	139.017	130.899	127.693	201.382	199.079	216.394	132.536333333333	205.618333333333	0.633580991394983	0.00171774817942707	0.0238488443181537	lsb4	actin cortical patch component Lsb4 (predicted) [Source:PomBase;Acc:SPAPJ696.02]	-	-	-	-	GO:0030479//actin cortical patch;GO:0032587//ruffle membrane	GO:0003674//molecular_function;GO:0005515//protein binding;GO:0035091//phosphatidylinositol binding;GO:0051015//actin filament binding	GO:0006897//endocytosis;GO:0007015//actin filament organization;GO:0051017//actin filament bundle assembly;GO:0051666//actin cortical patch localization;GO:1900027//regulation of ruffle assembly
SPCC1620.05	395	383	586	871	756	850	4.553	4.370	5.217	8.514	7.713	8.550	4.71333333333333	8.259	0.809219396341113	0.00174095200701083	0.0240752347828148	SPCC1620.05	Rab geranylgeranyltransferase alpha subunit (predicted) [Source:PomBase;Acc:SPCC1620.05]	-	-	-	-	GO:0005634//nucleus;GO:0005737//cytoplasm;GO:0005829//cytosol;GO:0005968//Rab-protein geranylgeranyltransferase complex;GO:0032153//cell division site;GO:0044732//mitotic spindle pole body	GO:0004659//prenyltransferase activity;GO:0004663//Rab geranylgeranyltransferase activity;GO:0008318//protein prenyltransferase activity;GO:0016740//transferase activity;GO:0017137//Rab GTPase binding	GO:0006888//ER to Golgi vesicle-mediated transport;GO:0018342//protein prenylation;GO:0018344//protein geranylgeranylation;GO:0072659//protein localization to plasma membrane
SPBC1683.09c	280	313	659	221	156	185	8.180	9.054	14.869	5.475	4.033	4.718	10.701	4.742	-1.17417805370596	0.00174342755289217	0.0240752347828148	frp1	ferric-chelate reductase Frp1 [Source:PomBase;Acc:SPBC1683.09c]	-	-	-	-	GO:0005783//endoplasmic reticulum;GO:0005886//plasma membrane;GO:0016020//membrane;GO:0016021//integral component of membrane	GO:0000293//ferric-chelate reductase activity;GO:0005506//iron ion binding;GO:0016491//oxidoreductase activity;GO:0046872//metal ion binding;GO:0050660//flavin adenine dinucleotide binding;GO:0052851//ferric-chelate reductase (NADPH) activity	GO:0006811//ion transport;GO:0010106//cellular response to iron ion starvation;GO:0033215//iron assimilation by reduction and transport;GO:0035434//copper ion transmembrane transport;GO:0055072//iron ion homeostasis;GO:0055114//oxidation-reduction process
SPAC19G12.12	17	31	28	92	60	80	0.763	1.352	0.928	3.406	2.310	3.069	1.01433333333333	2.92833333333333	1.52954795238115	0.0017574380321866	0.0242036438909988	dlp1	decaprenyl diphosphate synthase subunit 2 Dlp1 [Source:PomBase;Acc:SPAC19G12.12]	-	-	-	-	GO:0005739//mitochondrion;GO:0005743//mitochondrial inner membrane;GO:0032476//decaprenyl diphosphate synthase complex	GO:0005515//protein binding;GO:0008834//di-trans,poly-cis-decaprenylcistransferase activity;GO:0016740//transferase activity	GO:0006744//ubiquinone biosynthetic process;GO:0008299//isoprenoid biosynthetic process
SPAC323.05c	482	500	648	340	281	270	15.364	15.755	15.947	9.192	7.917	7.506	15.6886666666667	8.205	-0.935147508283847	0.00176883955681389	0.0242955315597673	SPAC323.05c	protein methyltransferase Mtq2 (predicted) [Source:PomBase;Acc:SPAC323.05c]	-	-	-	-	GO:0005634//nucleus;GO:0005737//cytoplasm;GO:0005829//cytosol;GO:0035657//eRF1 methyltransferase complex	GO:0003676//nucleic acid binding;GO:0008168//methyltransferase activity;GO:0008276//protein methyltransferase activity;GO:0008757//S-adenosylmethionine-dependent methyltransferase activity;GO:0016740//transferase activity;GO:0036009//protein-glutamine N-methyltransferase activity	GO:0002184//cytoplasmic translational termination;GO:0006479//protein methylation;GO:0032259//methylation
SPCC306.09c	2624	3085	5118	7550	5855	6683	64.925	75.575	97.797	158.409	128.180	144.338	79.4323333333333	143.642333333333	0.85468270516202	0.00178382307137991	0.024435997647143	cap1	adenylyl cyclase-associated protein Cap1 [Source:PomBase;Acc:SPCC306.09c]	-	-	-	-	GO:0000935//barrier septum;GO:0005737//cytoplasm;GO:0030864//cortical actin cytoskeleton;GO:0035838//growing cell tip	GO:0003779//actin binding;GO:0005515//protein binding;GO:0008179//adenylate cyclase binding	GO:0000902//cell morphogenesis;GO:0007010//cytoskeleton organization;GO:0007015//actin filament organization;GO:0007163//establishment or maintenance of cell polarity;GO:0008154//actin polymerization or depolymerization;GO:0031138//negative regulation of conjugation with cellular fusion
SPAC25H1.10c	726	725	833	1385	1378	1105	108.380	107.158	96.035	175.325	182.014	143.990	103.857666666667	167.109666666667	0.68618747191826	0.00179637496240086	0.0245424951645032	atp19	F0-ATPase subunit K (predicted) [Source:PomBase;Acc:SPAC25H1.10c]	Metabolism;Metabolism	Global and overview maps;Energy metabolism	ko01100//Metabolic pathways;ko00190//Oxidative phosphorylation	K02143;K02143	GO:0000276//mitochondrial proton-transporting ATP synthase complex, coupling factor F(o);GO:0005739//mitochondrion;GO:0005743//mitochondrial inner membrane;GO:0016020//membrane;GO:0016021//integral component of membrane;GO:0045263//proton-transporting ATP synthase complex, coupling factor F(o)	GO:0046933//proton-transporting ATP synthase activity, rotational mechanism	GO:0006754//ATP biosynthetic process;GO:0006811//ion transport;GO:0015986//ATP synthesis coupled proton transport;GO:0042776//mitochondrial ATP synthesis coupled proton transport
SPAC458.06	102	128	165	304	267	236	4.783	5.942	5.975	12.087	11.077	9.659	5.56666666666667	10.941	0.974859003529647	0.00183207074454426	0.024904209528668	atg1803	WD repeat protein involved in autophagy Atg18c [Source:PomBase;Acc:SPAC458.06]	-	-	-	-	GO:0000324//fungal-type vacuole;GO:0000407//pre-autophagosomal structure;GO:0005737//cytoplasm;GO:0005773//vacuole;GO:0005774//vacuolar membrane;GO:0005794//Golgi apparatus;GO:0005829//cytosol;GO:0016020//membrane;GO:0019898//extrinsic component of membrane;GO:0030659//cytoplasmic vesicle membrane;GO:0031410//cytoplasmic vesicle;GO:0032991//macromolecular complex;GO:0034045//pre-autophagosomal st…	GO:0005515//protein binding;GO:0032266//phosphatidylinositol-3-phosphate binding;GO:0035091//phosphatidylinositol binding;GO:0080025//phosphatidylinositol-3,5-bisphosphate binding	GO:0000045//autophagosome assembly;GO:0000422//mitophagy;GO:0006497//protein lipidation;GO:0006914//autophagy;GO:0015031//protein transport;GO:0016236//macroautophagy;GO:0034497//protein localization to pre-autophagosomal structure
SPAC23G3.07c	240	265	402	634	592	501	12.019	13.140	15.548	26.924	26.232	21.901	13.569	25.019	0.882709724875975	0.00183254646716693	0.024904209528668	snf30	SWI/SNF complex subunit Snf30 [Source:PomBase;Acc:SPAC23G3.07c]	-	-	-	-	GO:0005634//nucleus;GO:0005737//cytoplasm;GO:0005829//cytosol;GO:0016514//SWI/SNF complex;GO:0032153//cell division site	GO:0003674//molecular_function	GO:0006325//chromatin organization;GO:0006338//chromatin remodeling;GO:0006357//regulation of transcription from RNA polymerase II promoter
SPAC22E12.09c	2655	2695	4121	5645	5148	5579	68.213	68.544	81.744	122.957	117.008	125.095	72.8336666666667	121.686666666667	0.740493717417697	0.00188240498536372	0.0254957341367539	krp1	kexin [Source:PomBase;Acc:SPAC22E12.09c]	-	-	-	-	GO:0005794//Golgi apparatus;GO:0005802//trans-Golgi network;GO:0009986//cell surface;GO:0016020//membrane;GO:0016021//integral component of membrane;GO:0030173//integral component of Golgi membrane	GO:0004175//endopeptidase activity;GO:0004252//serine-type endopeptidase activity;GO:0004867//serine-type endopeptidase inhibitor activity;GO:0008233//peptidase activity;GO:0008236//serine-type peptidase activity;GO:0016787//hydrolase activity;GO:0070011//peptidase activity, acting on L-amino acid peptides	GO:0006508//proteolysis;GO:0010951//negative regulation of endopeptidase activity;GO:0016485//protein processing;GO:0016540//protein autoprocessing;GO:0071432//peptide mating pheromone maturation involved in conjugation with cellular fusion
SPAC12G12.01c	101	107	183	312	273	243	1.885	1.968	2.631	4.935	4.498	3.951	2.16133333333333	4.46133333333333	1.04555335452081	0.0018898855511636	0.0254957341367539	sea4	SEA complex subunit, ubiquitin-protein ligase E3, Sea4 (predicted) [Source:PomBase;Acc:SPAC12G12.01c]	-	-	-	-	GO:0005737//cytoplasm;GO:0005829//cytosol;GO:0035859//Seh1-associated complex	GO:0005515//protein binding;GO:0008270//zinc ion binding;GO:0061630//ubiquitin protein ligase activity	GO:0016567//protein ubiquitination;GO:0032008//positive regulation of TOR signaling;GO:0034198//cellular response to amino acid starvation;GO:0070647//protein modification by small protein conjugation or removal
SPAC15A10.16	35	17	62	121	84	139	0.507	0.244	0.693	1.485	1.076	1.756	0.481333333333333	1.439	1.57995835057428	0.0018947742504254	0.0254957341367539	bud6	actin interacting protein 3 homolog Bud6 [Source:PomBase;Acc:SPAC15A10.16]	-	-	-	-	GO:0005737//cytoplasm;GO:0005856//cytoskeleton;GO:0030478//actin cap;GO:0035838//growing cell tip;GO:0035839//non-growing cell tip;GO:0051286//cell tip	GO:0003779//actin binding;GO:0005515//protein binding;GO:0005519//cytoskeletal regulatory protein binding	GO:0051125//regulation of actin nucleation;GO:0051127//positive regulation of actin nucleation
SPBC1703.12	480	531	1161	1814	1197	1529	11.933	13.070	22.291	38.242	26.330	33.180	15.7646666666667	32.584	1.04746905393199	0.00189592572323146	0.0254957341367539	ubp9	ubiquitin C-terminal hydrolase Ubp9 [Source:PomBase;Acc:SPBC1703.12]	-	-	-	-	GO:0005634//nucleus;GO:0005737//cytoplasm;GO:0005829//cytosol;GO:0030428//cell septum;GO:0032153//cell division site;GO:0051286//cell tip	GO:0004197//cysteine-type endopeptidase activity;GO:0004843//thiol-dependent ubiquitin-specific protease activity;GO:0008233//peptidase activity;GO:0008234//cysteine-type peptidase activity;GO:0016787//hydrolase activity;GO:0036459//thiol-dependent ubiquitinyl hydrolase activity	GO:0006508//proteolysis;GO:0006511//ubiquitin-dependent protein catabolic process;GO:0006897//endocytosis;GO:0016579//protein deubiquitination;GO:0035871//protein K11-linked deubiquitination;GO:0071108//protein K48-linked deubiquitination
SPCC338.08	95	109	185	307	226	307	4.015	4.561	6.038	11.002	8.451	11.326	4.87133333333333	10.2596666666667	1.07459524726516	0.00190787037274787	0.0255893736417906	ctp1	CtIP-related endonuclease [Source:PomBase;Acc:SPCC338.08]	-	-	-	-	GO:0005634//nucleus;GO:0035861//site of double-strand break	GO:0000014//single-stranded DNA endodeoxyribonuclease activity;GO:0000403//Y-form DNA binding;GO:0000405//bubble DNA binding;GO:0000406//double-strand/single-strand DNA junction binding;GO:0003677//DNA binding;GO:0003684//damaged DNA binding;GO:0003690//double-stranded DNA binding;GO:0003697//single-stranded DNA binding;GO:0004518//nuclease activity;GO:0004519//endonuclease activity;GO:0005515//p…	GO:0000706//meiotic DNA double-strand break processing;GO:0000724//double-strand break repair via homologous recombination;GO:0000729//DNA double-strand break processing;GO:0006281//DNA repair;GO:0006289//nucleotide-excision repair;GO:0006974//cellular response to DNA damage stimulus;GO:0010792//DNA double-strand break processing involved in repair via single-strand annealing;GO:0031292//gene con…
SPBC3E7.13c	388	379	635	259	206	251	25.547	24.707	32.289	14.461	12.001	14.426	27.5143333333333	13.6293333333333	-1.01346837715552	0.00192167647865003	0.025707427267774	syf2	splicing factor Syf2 [Source:PomBase;Acc:SPBC3E7.13c]	Genetic Information Processing	Transcription	ko03040//Spliceosome	K12868	GO:0000974//Prp19 complex;GO:0005634//nucleus;GO:0005681//spliceosomal complex;GO:0071004//U2-type prespliceosome;GO:0071013//catalytic step 2 spliceosome;GO:0071014//post-mRNA release spliceosomal complex	GO:0003674//molecular_function	GO:0006397//mRNA processing;GO:0008380//RNA splicing;GO:0045292//mRNA cis splicing, via spliceosome
SPAC2E12.02	776	751	1847	2726	1955	2350	19.865	19.045	36.529	59.201	44.307	52.541	25.1463333333333	52.0163333333333	1.0486166548879	0.00194146215971393	0.0259046522453258	hsf1	transcription factor Hsf1 [Source:PomBase;Acc:SPAC2E12.02]	-	-	-	-	GO:0000790//nuclear chromatin;GO:0005634//nucleus;GO:0005737//cytoplasm;GO:0005829//cytosol	GO:0000978//RNA polymerase II core promoter proximal region sequence-specific DNA binding;GO:0000981//RNA polymerase II transcription factor activity, sequence-specific DNA binding;GO:0001228//transcriptional activator activity, RNA polymerase II transcription regulatory region sequence-specific binding;GO:0003677//DNA binding;GO:0003700//transcription factor activity, sequence-specific DNA bindi…	GO:0006355//regulation of transcription, DNA-templated;GO:0006357//regulation of transcription from RNA polymerase II promoter;GO:0034605//cellular response to heat;GO:0045944//positive regulation of transcription from RNA polymerase II promoter;GO:0061408//positive regulation of transcription from RNA polymerase II promoter in response to heat stress;GO:1900036//positive regulation of cellular r…
SPAC16.03c	1245	1218	1451	850	750	750	49.319	47.771	44.390	28.553	26.288	25.934	47.16	26.925	-0.808617373548193	0.00199376140309052	0.0265335552530467	ura2	dihydroorotase Ura2 (predicted) [Source:PomBase;Acc:SPAC16.03c]	Metabolism;Metabolism	Global and overview maps;Nucleotide metabolism	ko01100//Metabolic pathways;ko00240//Pyrimidine metabolism	K01465;K01465	GO:0005634//nucleus;GO:0005737//cytoplasm	GO:0004151//dihydroorotase activity;GO:0016787//hydrolase activity;GO:0016812//hydrolase activity, acting on carbon-nitrogen (but not peptide) bonds, in cyclic amides;GO:0046872//metal ion binding	GO:0006207//'de novo' pyrimidine nucleobase biosynthetic process;GO:0006221//pyrimidine nucleotide biosynthetic process;GO:0019856//pyrimidine nucleobase biosynthetic process;GO:0044205//'de novo' UMP biosynthetic process
SPBC119.09c	3601	3655	5901	8508	7171	7475	120.258	120.851	152.191	240.934	211.891	217.901	131.1	223.575333333333	0.770093341437626	0.00199916416257545	0.0265367087936694	SPBC119.09c	ORMDL family protein (predicted) [Source:PomBase;Acc:SPBC119.09c]	-	-	-	-	GO:0005783//endoplasmic reticulum;GO:0005789//endoplasmic reticulum membrane;GO:0016020//membrane;GO:0016021//integral component of membrane;GO:0030176//integral component of endoplasmic reticulum membrane;GO:0035339//SPOTS complex	GO:0003674//molecular_function	GO:0006672//ceramide metabolic process;GO:0034620//cellular response to unfolded protein;GO:0090155//negative regulation of sphingolipid biosynthetic process;GO:0090156//cellular sphingolipid homeostasis;GO:1900060//negative regulation of ceramide biosynthetic process
SPAC15A10.11	186	222	481	762	511	663	1.754	2.072	3.502	6.092	4.263	5.457	2.44266666666667	5.27066666666667	1.10952845172267	0.00202994840966995	0.0268758891249344	ubr11	UBR ubiquitin-protein ligase E3 Ubr11 [Source:PomBase;Acc:SPAC15A10.11]	-	-	-	-	GO:0000151//ubiquitin ligase complex;GO:0005634//nucleus;GO:0005737//cytoplasm	GO:0008270//zinc ion binding;GO:0016740//transferase activity;GO:0046872//metal ion binding;GO:0061630//ubiquitin protein ligase activity	GO:0006357//regulation of transcription from RNA polymerase II promoter;GO:0016567//protein ubiquitination;GO:0030163//protein catabolic process;GO:0070647//protein modification by small protein conjugation or removal;GO:0071596//ubiquitin-dependent protein catabolic process via the N-end rule pathway
SPAC513.06c	1205	1305	1739	2587	2262	2349	13.620	14.604	15.180	24.797	22.622	23.178	14.468	23.5323333333333	0.701778874044585	0.0020404355114152	0.0269452884887915	dhd1	D-xylose 1-dehydrogenase (NADP+) (predicted) [Source:PomBase;Acc:SPAC513.06c]	-	-	-	-	GO:0005634//nucleus;GO:0005737//cytoplasm;GO:0005829//cytosol	GO:0016491//oxidoreductase activity;GO:0047837//D-xylose 1-dehydrogenase (NADP+) activity	GO:0042843//D-xylose catabolic process;GO:0055114//oxidation-reduction process
SPAPB18E9.04c	400	506	877	1287	1056	1128	9.000	11.272	15.239	24.555	21.023	22.154	11.837	22.5773333333333	0.931571608848783	0.00208073656864892	0.0274070352644859	SPAPB18E9.04c	Schizosaccharomyces pombe specific protein, possible cell surface glycoprotein [Source:PomBase;Acc:SPAPB18E9.04c]	-	-	-	-	GO:0005576//extracellular region;GO:0009986//cell surface	GO:0003674//molecular_function	GO:0008150//biological_process
SPBC16C6.07c	1763	1605	2741	4159	3091	3706	71.192	64.169	85.479	142.412	110.438	130.629	73.6133333333333	127.826333333333	0.7961460690727	0.0021038814986024	0.0276410211210244	rpt1	19S proteasome regulatory subunit Rpt1 (predicted) [Source:PomBase;Acc:SPBC16C6.07c]	Genetic Information Processing	Folding, sorting and degradation	ko03050//Proteasome	K03061	GO:0000502//proteasome complex;GO:0005634//nucleus;GO:0005737//cytoplasm;GO:0005829//cytosol;GO:0008540//proteasome regulatory particle, base subcomplex	GO:0000166//nucleotide binding;GO:0005524//ATP binding;GO:0016787//hydrolase activity;GO:0017025//TBP-class protein binding;GO:0036402//proteasome-activating ATPase activity	GO:0030163//protein catabolic process;GO:0043161//proteasome-mediated ubiquitin-dependent protein catabolic process;GO:0045842//positive regulation of mitotic metaphase/anaphase transition;GO:0045899//positive regulation of RNA polymerase II transcriptional preinitiation complex assembly;GO:1901800//positive regulation of proteasomal protein catabolic process
SPBC1271.07c	590	626	911	1355	1325	1094	20.617	21.658	24.585	40.151	40.967	33.369	22.2866666666667	38.1623333333333	0.775968529517943	0.00211561961362319	0.0277243315183223	SPBC1271.07c	N-acetyltransferase (predicted) [Source:PomBase;Acc:SPBC1271.07c]	-	-	-	-	GO:0005634//nucleus;GO:0005737//cytoplasm;GO:0005829//cytosol	GO:0008080//N-acetyltransferase activity;GO:0016740//transferase activity;GO:0016746//transferase activity, transferring acyl groups	GO:0008150//biological_process
SPBC1289.16c	378	434	803	304	226	257	8.994	10.224	14.755	6.133	4.758	5.337	11.3243333333333	5.40933333333333	-1.06590341397566	0.00213444467862945	0.027899853216589	cao2	copper amine oxidase-like protein Cao2 [Source:PomBase;Acc:SPBC1289.16c]	Metabolism;Metabolism;Metabolism;Metabolism;Metabolism;Metabolism	Global and overview maps;Global and overview maps;Amino acid metabolism;Amino acid metabolism;Amino acid metabolism;Metabolism of other amino acids	ko01100//Metabolic pathways;ko01110//Biosynthesis of secondary metabolites;ko00260//Glycine, serine and threonine metabolism;ko00350//Tyrosine metabolism;ko00360//Phenylalanine metabolism;ko00410//beta-Alanine metabolism	K00276;K00276;K00276;K00276;K00276;K00276	GO:0005737//cytoplasm;GO:0005829//cytosol	GO:0005507//copper ion binding;GO:0008131//primary amine oxidase activity;GO:0016491//oxidoreductase activity;GO:0046872//metal ion binding;GO:0048038//quinone binding;GO:0052593//tryptamine:oxygen oxidoreductase (deaminating) activity;GO:0052594//aminoacetone:oxygen oxidoreductase(deaminating) activity;GO:0052595//aliphatic-amine oxidase activity;GO:0052596//phenethylamine:oxygen oxidoreductase …	GO:0009308//amine metabolic process;GO:0055114//oxidation-reduction process;GO:0071941//nitrogen cycle metabolic process;GO:1990748//cellular detoxification
SPAC1F3.06c	30	20	35	85	83	73	0.301	0.199	0.271	0.724	0.738	0.640	0.257	0.700666666666667	1.44695990404714	0.00214450873911385	0.0279602573422027	spo15	sporulation protein Spo15 [Source:PomBase;Acc:SPAC1F3.06c]	-	-	-	-	GO:0005634//nucleus;GO:0005737//cytoplasm;GO:0005816//spindle pole body;GO:0005856//cytoskeleton;GO:0035974//meiotic spindle pole body;GO:0044732//mitotic spindle pole body	GO:0005515//protein binding	GO:0030435//sporulation resulting in formation of a cellular spore;GO:0031322//ascospore-type prospore-specific spindle pole body remodeling;GO:0034613//cellular protein localization
SPAC17G8.11c	676	636	954	1354	1313	1259	20.646	19.232	22.502	35.067	35.482	33.565	20.7933333333333	34.7046666666667	0.73900862015497	0.0021562847380257	0.0280426194917419	imt3	mannosyltransferase Imt3 [Source:PomBase;Acc:SPAC17G8.11c]	-	-	-	-	GO:0005783//endoplasmic reticulum;GO:0005789//endoplasmic reticulum membrane;GO:0005794//Golgi apparatus;GO:0016020//membrane;GO:0016021//integral component of membrane;GO:0032588//trans-Golgi network membrane;GO:0033106//cis-Golgi network membrane	GO:0000030//mannosyltransferase activity;GO:0016740//transferase activity;GO:0016757//transferase activity, transferring glycosyl groups	GO:0051999//mannosyl-inositol phosphorylceramide biosynthetic process;GO:0097502//mannosylation
MSTRG.502	33	19	23	79	67	75	5.252	2.994	2.827	10.662	9.435	10.420	3.691	10.1723333333333	1.46256700034576	0.00218676196218402	0.0283671621205538	--	-	-	-	-	-	-	-	-
SPCC1393.08	3208	3145	4588	6549	5831	6016	66.532	64.579	73.484	115.174	107.000	108.909	68.1983333333333	110.361	0.694422046916689	0.00219574314845385	0.0284119207899432	SPCC1393.08	transcription factor, zf-GATA type (predicted) [Source:PomBase;Acc:SPCC1393.08]	-	-	-	-	GO:0005634//nucleus;GO:0005737//cytoplasm;GO:0005829//cytosol	GO:0000978//RNA polymerase II core promoter proximal region sequence-specific DNA binding;GO:0000981//RNA polymerase II transcription factor activity, sequence-specific DNA binding;GO:0001228//transcriptional activator activity, RNA polymerase II transcription regulatory region sequence-specific binding;GO:0003677//DNA binding;GO:0003700//transcription factor activity, sequence-specific DNA bindi…	GO:0006355//regulation of transcription, DNA-templated;GO:0034198//cellular response to amino acid starvation;GO:0045944//positive regulation of transcription from RNA polymerase II promoter;GO:0061412//positive regulation of transcription from RNA polymerase II promoter in response to amino acid starvation
SPAC1834.03c	11345	11551	13749	7492	8126	7333	919.212	926.625	860.309	514.742	582.546	518.621	902.048666666667	538.636333333333	-0.743893721706185	0.00222786334457058	0.0287045384097406	hhf1	histone H4 h4.1 [Source:PomBase;Acc:SPAC1834.03c]	-	-	-	-	GO:0000786//nucleosome;GO:0000788//nuclear nucleosome;GO:0005634//nucleus;GO:0005694//chromosome	GO:0003677//DNA binding;GO:0005515//protein binding;GO:0046982//protein heterodimerization activity	GO:0006333//chromatin assembly or disassembly;GO:0006334//nucleosome assembly
SPBC1677.02	2148	2011	2368	3893	4073	2912	135.990	126.054	115.759	208.995	228.154	160.947	125.934333333333	199.365333333333	0.662742911349585	0.00222953296194014	0.0287045384097406	dpm3	dolichol-phosphate mannosyltransferase subunit 3 [Source:PomBase;Acc:SPBC1677.02]	Metabolism;Metabolism	Global and overview maps;Glycan biosynthesis and metabolism	ko01100//Metabolic pathways;ko00510//N-Glycan biosynthesis	K09659;K09659	GO:0005783//endoplasmic reticulum;GO:0005789//endoplasmic reticulum membrane;GO:0016020//membrane;GO:0016021//integral component of membrane;GO:0033185//dolichol-phosphate-mannose synthase complex	GO:0004582//dolichyl-phosphate beta-D-mannosyltransferase activity	GO:0006486//protein glycosylation;GO:0006487//protein N-linked glycosylation;GO:0006493//protein O-linked glycosylation;GO:0006506//GPI anchor biosynthetic process;GO:0097502//mannosylation
SPBC8D2.02c	2784	2643	3235	4888	4811	4268	88.083	82.793	79.044	131.140	134.679	117.870	83.3066666666667	127.896333333333	0.618471046241496	0.00224916262470803	0.0288848710078129	vps68	vacuolar sorting protein Vps68 (predicted) [Source:PomBase;Acc:SPBC8D2.02c]	-	-	-	-	GO:0000329//fungal-type vacuole membrane;GO:0005794//Golgi apparatus;GO:0016020//membrane;GO:0016021//integral component of membrane;GO:0034424//Vps55/Vps68 complex	GO:0003674//molecular_function	GO:0006886//intracellular protein transport;GO:0008150//biological_process;GO:0032511//late endosome to vacuole transport via multivesicular body sorting pathway
SPAC977.02	5	7	17	37	53	41	0.339	0.419	0.828	1.987	3.000	2.289	0.528666666666667	2.42533333333333	2.19775277194751	0.00225881892056092	0.0289365406357143	SPAC977.02	S. pombe specific 5Tm protein family [Source:PomBase;Acc:SPAC977.02]	-	-	-	-	-	-	-
MSTRG.1895	9	8	11	38	50	32	1.213	1.068	1.145	4.344	5.964	3.765	1.142	4.691	2.03833285013314	0.00227924860826813	0.0290560406137419	--	-	-	-	-	-	GO:0019028//viral capsid	GO:0008918//lipopolysaccharide 3-alpha-galactosyltransferase activity	GO:0009103//lipopolysaccharide biosynthetic process
SPCC576.01c	980	936	1124	1596	1724	1639	49.355	46.672	43.716	68.159	76.822	72.051	46.581	72.344	0.635131757176589	0.00227945967828265	0.0290560406137419	xan1	alpha ketoglutarate dependent xanthine dioxygenase Xan1 [Source:PomBase;Acc:SPCC576.01c]	-	-	-	-	GO:0005634//nucleus;GO:0005737//cytoplasm;GO:0005829//cytosol	GO:0005506//iron ion binding;GO:0016491//oxidoreductase activity;GO:0046872//metal ion binding;GO:0051213//dioxygenase activity;GO:0097641//alpha-ketoglutarate-dependent xanthine dioxygenase activity	GO:0006151//xanthine oxidation;GO:0055114//oxidation-reduction process
SPAC821.09	1471	1742	2959	1183	942	1168	25.030	29.348	38.884	17.069	14.182	17.348	31.0873333333333	16.1996666666667	-0.940362740106659	0.00228790239018588	0.0290637647219887	eng1	endo-1,3-beta-glucanase Eng1 [Source:PomBase;Acc:SPAC821.09]	-	-	-	-	GO:0000936//primary cell septum;GO:0009986//cell surface;GO:0030428//cell septum;GO:0043187//cell septum surface;GO:1990819//actin fusion focus	GO:0016787//hydrolase activity;GO:0016798//hydrolase activity, acting on glycosyl bonds;GO:0030246//carbohydrate binding;GO:0030247//polysaccharide binding;GO:0042973//glucan endo-1,3-beta-D-glucosidase activity;GO:0052861//glucan endo-1,3-beta-glucanase activity, C-3 substituted reducing group;GO:0052862//glucan endo-1,4-beta-glucanase activity, C-3 substituted reducing group	GO:0007049//cell cycle;GO:0008152//metabolic process;GO:0030994//primary cell septum disassembly;GO:0044347//cell wall polysaccharide catabolic process;GO:0051301//cell division;GO:1904541//fungal-type cell wall disassembly involved in conjugation with cellular fusion
SPAC24C9.08	4361	4391	6776	10010	8143	8616	120.807	120.432	144.961	235.136	199.586	208.337	128.733333333333	214.353	0.735602945119255	0.00229138110033199	0.0290637647219887	SPAC24C9.08	vacuolar carboxypeptidase (predicted) [Source:PomBase;Acc:SPAC24C9.08]	-	-	-	-	GO:0000324//fungal-type vacuole;GO:0000328//fungal-type vacuole lumen;GO:0005773//vacuole;GO:0005774//vacuolar membrane;GO:0016020//membrane;GO:0016021//integral component of membrane	GO:0004180//carboxypeptidase activity;GO:0004181//metallocarboxypeptidase activity;GO:0008233//peptidase activity;GO:0016787//hydrolase activity;GO:0046872//metal ion binding	GO:0006508//proteolysis;GO:0006807//nitrogen compound metabolic process;GO:0007039//protein catabolic process in the vacuole;GO:0051603//proteolysis involved in cellular protein catabolic process
SPBP35G2.12	748	811	1148	521	497	517	33.159	35.596	39.302	19.585	19.494	20.005	36.019	19.6946666666667	-0.870953128612959	0.00230258028463634	0.0291338791186622	SPBP35G2.12	ADP-ribose diphosphatase, NudF subfamily (predicted) [Source:PomBase;Acc:SPBP35G2.12]	Metabolism	Nucleotide metabolism	ko00230//Purine metabolism	K01515	GO:0005634//nucleus;GO:0005737//cytoplasm;GO:0005829//cytosol	GO:0016787//hydrolase activity;GO:0047631//ADP-ribose diphosphatase activity	GO:0006753//nucleoside phosphate metabolic process;GO:0009191//ribonucleoside diphosphate catabolic process;GO:0019693//ribose phosphate metabolic process
SPCC576.19c	29	34	28	5	8	3	5.030	5.901	3.807	0.712	1.227	0.528	4.91266666666667	0.822333333333333	-2.57871113802072	0.00231472419030961	0.0292155728885024	SPCC576.19c	dubious [Source:PomBase;Acc:SPCC576.19c]	-	-	-	-	GO:0016020//membrane;GO:0016021//integral component of membrane	-	-
SPAC1805.15c	133	137	267	451	313	366	3.551	3.621	5.505	10.210	7.393	8.529	4.22566666666667	8.71066666666667	1.04360417139337	0.00234300686589657	0.0294678502394742	pub2	HECT-type ubiquitin-protein ligase E3 Pub2 [Source:PomBase;Acc:SPAC1805.15c]	Cellular Processes;Environmental Information Processing;Genetic Information Processing	Transport and catabolism;Signal transduction;Folding, sorting and degradation	ko04144//Endocytosis;ko04011//MAPK signaling pathway - yeast;ko04120//Ubiquitin mediated proteolysis	K10591;K10591;K10591	GO:0005634//nucleus;GO:0005737//cytoplasm;GO:0005829//cytosol;GO:0016020//membrane;GO:0032153//cell division site;GO:0051285//cell cortex of cell tip	GO:0004842//ubiquitin-protein transferase activity;GO:0005515//protein binding;GO:0016740//transferase activity;GO:0061630//ubiquitin protein ligase activity	GO:0000209//protein polyubiquitination;GO:0006511//ubiquitin-dependent protein catabolic process;GO:0016567//protein ubiquitination;GO:0043161//proteasome-mediated ubiquitin-dependent protein catabolic process;GO:0045732//positive regulation of protein catabolic process;GO:0070647//protein modification by small protein conjugation or removal
SPAC1F5.11c	62	92	139	223	221	204	0.340	0.500	0.590	1.038	1.074	0.978	0.476666666666667	1.03	1.11159169112598	0.00235041726069865	0.0294678502394742	tra2	NuA4 complex phosphatidylinositol pseudokinase complex subunit Tra2 [Source:PomBase;Acc:SPAC1F5.11c]	-	-	-	-	GO:0000123//histone acetyltransferase complex;GO:0005634//nucleus;GO:0035267//NuA4 histone acetyltransferase complex	GO:0005515//protein binding;GO:0016301//kinase activity;GO:0016740//transferase activity	GO:0006281//DNA repair;GO:0016310//phosphorylation;GO:0016573//histone acetylation
SPBC26H8.06	1300	1574	2099	943	939	993	58.669	70.330	73.156	36.088	37.495	39.118	67.385	37.567	-0.842961570292174	0.00235192108199035	0.0294678502394742	grx4	monothiol glutaredoxin Grx4 [Source:PomBase;Acc:SPBC26H8.06]	-	-	-	-	GO:0005634//nucleus;GO:0005737//cytoplasm;GO:0005829//cytosol	GO:0001102//RNA polymerase II activating transcription factor binding;GO:0005515//protein binding;GO:0009055//electron carrier activity;GO:0015035//protein disulfide oxidoreductase activity;GO:0015038//glutathione disulfide oxidoreductase activity;GO:0046872//metal ion binding;GO:0051536//iron-sulfur cluster binding;GO:0051537//2 iron, 2 sulfur cluster binding	GO:0006879//cellular iron ion homeostasis;GO:0022900//electron transport chain;GO:0044572//[4Fe-4S] cluster assembly;GO:0045454//cell redox homeostasis;GO:0051604//protein maturation;GO:0055114//oxidation-reduction process;GO:1903026//negative regulation of RNA polymerase II regulatory region sequence-specific DNA binding
SPBC24C6.08c	99	51	193	252	273	318	2.142	1.108	3.234	4.654	5.242	6.037	2.16133333333333	5.311	1.29706193929644	0.00239966448355794	0.0299928867446159	bhd1	folliculin/Birt-Hogg-Dube syndrome ortholog Bhd1 [Source:PomBase;Acc:SPBC24C6.08c]	-	-	-	-	GO:0005634//nucleus;GO:0005737//cytoplasm;GO:0005829//cytosol;GO:0030120//vesicle coat;GO:1990877//Lst4-Lst7 complex	GO:0005096//GTPase activator activity	GO:0043001//Golgi to plasma membrane protein transport;GO:0043547//positive regulation of GTPase activity;GO:1904263//positive regulation of TORC1 signaling
SPAC9.03c	93	101	224	387	248	313	0.848	0.912	1.578	2.994	2.002	2.493	1.11266666666667	2.49633333333333	1.16578913496381	0.00245463384078959	0.0306054709712042	brr2	U5 snRNP complex subunit Brr2 [Source:PomBase;Acc:SPAC9.03c]	Genetic Information Processing	Transcription	ko03040//Spliceosome	K12854	GO:0005634//nucleus;GO:0005681//spliceosomal complex;GO:0005682//U5 snRNP;GO:0005737//cytoplasm;GO:0005829//cytosol;GO:0046540//U4/U6 x U5 tri-snRNP complex;GO:0071013//catalytic step 2 spliceosome;GO:0071014//post-mRNA release spliceosomal complex	GO:0000166//nucleotide binding;GO:0003676//nucleic acid binding;GO:0003724//RNA helicase activity;GO:0004386//helicase activity;GO:0005524//ATP binding;GO:0016787//hydrolase activity	GO:0000388//spliceosome conformational change to release U4 (or U4atac) and U1 (or U11);GO:0000393//spliceosomal conformational changes to generate catalytic conformation;GO:0000398//mRNA splicing, via spliceosome
SPBC713.06	57	61	119	201	156	191	0.728	0.773	1.166	2.164	1.754	2.124	0.889	2.014	1.17980835917701	0.0025339832450442	0.0315183339704408	adl1	DNA ligase (predicted) [Source:PomBase;Acc:SPBC713.06]	Genetic Information Processing;Genetic Information Processing;Genetic Information Processing;Genetic Information Processing	Replication and repair;Replication and repair;Replication and repair;Replication and repair	ko03420//Nucleotide excision repair;ko03030//DNA replication;ko03430//Mismatch repair;ko03410//Base excision repair	K10747;K10747;K10747;K10747	GO:0005634//nucleus;GO:0005737//cytoplasm	GO:0000166//nucleotide binding;GO:0003677//DNA binding;GO:0003909//DNA ligase activity;GO:0003910//DNA ligase (ATP) activity;GO:0005524//ATP binding;GO:0016874//ligase activity	GO:0006260//DNA replication;GO:0006266//DNA ligation;GO:0006273//lagging strand elongation;GO:0006281//DNA repair;GO:0006310//DNA recombination;GO:0051103//DNA ligation involved in DNA repair;GO:0071897//DNA biosynthetic process
SPAC1834.04	8964	8963	13032	6845	5659	5940	644.482	638.022	723.590	417.314	359.990	372.780	668.698	383.361333333333	-0.802649971436508	0.00254042503525416	0.0315221338311609	hht1	histone H3 h3.1 [Source:PomBase;Acc:SPAC1834.04]	-	-	-	-	GO:0000786//nucleosome;GO:0000788//nuclear nucleosome;GO:0005634//nucleus;GO:0005694//chromosome;GO:0031618//nuclear pericentric heterochromatin;GO:0031934//mating-type region heterochromatin;GO:1990707//nuclear subtelomeric heterochromatin	GO:0003677//DNA binding;GO:0005515//protein binding;GO:0046982//protein heterodimerization activity	GO:0006334//nucleosome assembly;GO:0006974//cellular response to DNA damage stimulus;GO:0031454//regulation of extent of heterochromatin assembly
SPAC25B8.19c	820	779	1353	1910	1574	1803	16.237	15.272	20.689	32.070	27.576	31.162	17.3993333333333	30.2693333333333	0.79882487154806	0.00268618515474669	0.0331915038082351	loz1	transcription factor zf-C2H2 type [Source:PomBase;Acc:SPAC25B8.19c]	-	-	-	-	GO:0005634//nucleus	GO:0000978//RNA polymerase II core promoter proximal region sequence-specific DNA binding;GO:0001227//transcriptional repressor activity, RNA polymerase II transcription regulatory region sequence-specific binding;GO:0003676//nucleic acid binding;GO:0003677//DNA binding;GO:0046872//metal ion binding	GO:0000122//negative regulation of transcription from RNA polymerase II promoter;GO:0006882//cellular zinc ion homeostasis;GO:0034225//regulation of transcription from RNA polymerase II promoter in response to zinc ion starvation
SPAC1952.17c	21	15	47	80	97	78	0.561	0.414	0.988	1.844	2.330	1.846	0.654333333333333	2.00666666666667	1.6167033141809	0.00268788506603578	0.0331915038082351	SPAC1952.17c	GTPase activating protein (predicted) [Source:PomBase;Acc:SPAC1952.17c]	-	-	-	-	GO:0005737//cytoplasm;GO:0005829//cytosol	GO:0005096//GTPase activator activity;GO:0017137//Rab GTPase binding	GO:0006886//intracellular protein transport;GO:0016192//vesicle-mediated transport;GO:0090630//activation of GTPase activity
SPBC16H5.15	133	137	221	76	67	78	10.677	10.887	13.760	5.183	4.803	5.467	11.7746666666667	5.151	-1.1927617734622	0.00273914465323493	0.0337433719032802	SPBC16H5.15	conserved fungal protein [Source:PomBase;Acc:SPBC16H5.15]	-	-	-	-	GO:0005634//nucleus;GO:0005737//cytoplasm;GO:0005829//cytosol	GO:0003674//molecular_function	GO:0008150//biological_process
SPAC25G10.09c	1468	1733	4354	6960	3744	5714	16.423	19.196	37.618	66.028	37.061	55.800	24.4123333333333	52.963	1.11737464884229	0.00275631638978608	0.0338736777376342	pan1	actin cortical patch component, with EF hand and WH2 motif Panl (predicted) [Source:PomBase;Acc:SPAC25G10.09c]	-	-	-	-	GO:0005634//nucleus;GO:0005737//cytoplasm;GO:0005768//endosome;GO:0005856//cytoskeleton;GO:0005886//plasma membrane;GO:0005938//cell cortex;GO:0010008//endosome membrane;GO:0016020//membrane;GO:0030479//actin cortical patch	GO:0003779//actin binding;GO:0005509//calcium ion binding;GO:0005515//protein binding	GO:0000147//actin cortical patch assembly;GO:0006886//intracellular protein transport;GO:0006897//endocytosis
SPBC947.01	2268	2415	3412	4899	4070	4633	52.974	55.848	61.546	97.030	84.111	94.458	56.7893333333333	91.8663333333333	0.693916271815099	0.00280648149733028	0.0344020267761081	knk1	AAA family ATPase kink, Knk1 [Source:PomBase;Acc:SPBC947.01]	-	-	-	-	GO:0005634//nucleus;GO:0032153//cell division site;GO:0035840//old growing cell tip;GO:0035841//new growing cell tip;GO:0036391//medial cortex septin ring;GO:0051286//cell tip	GO:0000166//nucleotide binding;GO:0005524//ATP binding;GO:0008568//microtubule-severing ATPase activity;GO:0016887//ATPase activity	GO:0001578//microtubule bundle formation;GO:0031122//cytoplasmic microtubule organization;GO:0051013//microtubule severing
SPAC186.03	2	0	4	32	9	25	0.086	0.000	0.146	1.248	0.359	0.985	0.0773333333333333	0.864	3.48186900775705	0.00281270220867537	0.0344020267761081	SPAC186.03	L-asparaginase (predicted) [Source:PomBase;Acc:SPAC186.03]	Metabolism;Metabolism;Metabolism;Metabolism	Global and overview maps;Global and overview maps;Amino acid metabolism;Metabolism of other amino acids	ko01100//Metabolic pathways;ko01110//Biosynthesis of secondary metabolites;ko00250//Alanine, aspartate and glutamate metabolism;ko00460//Cyanoamino acid metabolism	K01424;K01424;K01424;K01424	GO:0005576//extracellular region;GO:0005618//cell wall;GO:0009986//cell surface;GO:0042597//periplasmic space	GO:0004067//asparaginase activity;GO:0016787//hydrolase activity	GO:0006528//asparagine metabolic process;GO:0006530//asparagine catabolic process;GO:0006531//aspartate metabolic process
SPCP31B10.08c	14025	16306	20674	10322	10338	10636	2059.310	2370.498	2344.312	1285.178	1343.066	1363.183	2258.04	1330.47566666667	-0.763128918061205	0.00282094061303676	0.0344208359362704	rpl35a	60S ribosomal protein L35a [Source:PomBase;Acc:SPCP31B10.08c]	Genetic Information Processing	Translation	ko03010//Ribosome	K02917	GO:0005622//intracellular;GO:0005840//ribosome;GO:0022625//cytosolic large ribosomal subunit	GO:0003735//structural constituent of ribosome	GO:0002181//cytoplasmic translation;GO:0006412//translation;GO:0042273//ribosomal large subunit biogenesis
SPAC1D4.11c	562	705	1417	2138	1482	1756	8.157	10.144	15.902	26.340	19.049	22.272	11.401	22.5536666666667	0.984201627933929	0.00288492170742978	0.0351181109266985	lkh1	dual specificity protein kinase Lkh1 [Source:PomBase;Acc:SPAC1D4.11c]	-	-	-	-	GO:0005634//nucleus	GO:0000166//nucleotide binding;GO:0004672//protein kinase activity;GO:0004674//protein serine/threonine kinase activity;GO:0004712//protein serine/threonine/tyrosine kinase activity;GO:0004713//protein tyrosine kinase activity;GO:0005515//protein binding;GO:0005524//ATP binding;GO:0016301//kinase activity;GO:0016740//transferase activity	GO:0000433//negative regulation of transcription from RNA polymerase II promoter by glucose;GO:0000920//cell separation after cytokinesis;GO:0006468//protein phosphorylation;GO:0016310//phosphorylation;GO:0018108//peptidyl-tyrosine phosphorylation;GO:0023052//signaling;GO:0034599//cellular response to oxidative stress;GO:0048026//positive regulation of mRNA splicing, via spliceosome;GO:2000134//n…
SPBC1773.13	206	194	461	162	108	106	6.087	5.675	10.519	4.059	2.823	2.734	7.427	3.20533333333333	-1.21230518298234	0.00289639675019325	0.0351744446944273	SPBC1773.13	aromatic aminotransferase (predicted) [Source:PomBase;Acc:SPBC1773.13]	Metabolism;Metabolism;Metabolism;Metabolism;Metabolism;Metabolism;Metabolism;Metabolism;Metabolism;Metabolism;Metabolism;Metabolism	Global and overview maps;Global and overview maps;Global and overview maps;Global and overview maps;Amino acid metabolism;Global and overview maps;Amino acid metabolism;Amino acid metabolism;Amino acid metabolism;Amino acid metabolism;Amino acid metabolism;Metabolism of cofactors and vitamins	ko01100//Metabolic pathways;ko01110//Biosynthesis of secondary metabolites;ko01130//Biosynthesis of antibiotics;ko01230//Biosynthesis of amino acids;ko00270//Cysteine and methionine metabolism;ko01210//2-Oxocarboxylic acid metabolism;ko00400//Phenylalanine, tyrosine and tryptophan biosynthesis;ko00350//Tyrosine metabolism;ko00300//Lysine biosynthesis;ko00360//Phenylalanine metabolism;ko00380//Try…	K00838;K00838;K00838;K00838;K00838;K00838;K00838;K00838;K00838;K00838;K00838;K00838	GO:0005634//nucleus;GO:0005737//cytoplasm;GO:0005829//cytosol	GO:0003824//catalytic activity;GO:0008483//transaminase activity;GO:0008793//aromatic-amino-acid:2-oxoglutarate aminotransferase activity;GO:0016740//transferase activity;GO:0030170//pyridoxal phosphate binding;GO:0047536//2-aminoadipate transaminase activity;GO:0080130//L-phenylalanine:2-oxoglutarate aminotransferase activity	GO:0006571//tyrosine biosynthetic process;GO:0009058//biosynthetic process;GO:0009073//aromatic amino acid family biosynthetic process;GO:0009074//aromatic amino acid family catabolic process;GO:1901605//alpha-amino acid metabolic process
SPCC1393.10	2581	2645	5227	2220	1644	1670	152.304	154.533	238.203	111.085	85.835	86.019	181.68	94.313	-0.945871061943099	0.00292846195053849	0.0354799741507458	ctr4	copper transporter complex subunit Ctr4 [Source:PomBase;Acc:SPCC1393.10]	-	-	-	-	GO:0005783//endoplasmic reticulum;GO:0005886//plasma membrane;GO:0005887//integral component of plasma membrane;GO:0016020//membrane;GO:0016021//integral component of membrane	GO:0005375//copper ion transmembrane transporter activity;GO:0005515//protein binding	GO:0006811//ion transport;GO:0006825//copper ion transport;GO:0006878//cellular copper ion homeostasis;GO:0035434//copper ion transmembrane transport;GO:0098705//copper ion import across plasma membrane
SPAC630.14c	1994	1878	3658	5294	3988	4538	43.428	40.496	61.526	97.771	76.850	86.271	48.4833333333333	86.964	0.842929409552023	0.00293871430743932	0.0355204126995666	tup12	transcriptional corepressor Tup12 [Source:PomBase;Acc:SPAC630.14c]	Cellular Processes;Environmental Information Processing	Cell growth and death;Signal transduction	ko04111//Cell cycle - yeast;ko04011//MAPK signaling pathway - yeast	K06666;K06666	GO:0000790//nuclear chromatin;GO:0005634//nucleus;GO:0005737//cytoplasm;GO:0005829//cytosol;GO:0090568//nuclear transcriptional repressor complex	GO:0003714//transcription corepressor activity;GO:0005515//protein binding;GO:0042393//histone binding	GO:0000122//negative regulation of transcription from RNA polymerase II promoter;GO:0000433//negative regulation of transcription from RNA polymerase II promoter by glucose;GO:0000437//carbon catabolite repression of transcription from RNA polymerase II promoter;GO:0006342//chromatin silencing;GO:0006879//cellular iron ion homeostasis;GO:0034396//negative regulation of transcription from RNA poly…
SPBC14F5.11c	872	973	1711	2401	2012	2091	25.765	28.464	39.042	60.156	52.599	53.929	31.0903333333333	55.5613333333333	0.837615136276083	0.00295272047618157	0.0355701697547015	mug186	sorting nexin Snx41 (predicted) [Source:PomBase;Acc:SPBC14F5.11c]	-	-	-	-	GO:0005737//cytoplasm;GO:0005768//endosome;GO:0005829//cytosol;GO:0010008//endosome membrane;GO:0012505//endomembrane system;GO:0016020//membrane	GO:0005515//protein binding;GO:0008289//lipid binding;GO:0035091//phosphatidylinositol binding	GO:0006914//autophagy;GO:0015031//protein transport;GO:0042147//retrograde transport, endosome to Golgi;GO:0051321//meiotic cell cycle
SPBC17G9.06c	385	481	1094	312	263	336	16.597	20.530	36.421	11.405	10.031	12.643	24.516	11.3596666666667	-1.10980310828439	0.00295667947931819	0.0355701697547015	SPBC17G9.06c	siderophore-iron biosynthesis protein (predicted) [Source:PomBase;Acc:SPBC17G9.06c]	-	-	-	-	GO:0005634//nucleus;GO:0005737//cytoplasm;GO:0005829//cytosol	GO:0016410//N-acyltransferase activity;GO:0016740//transferase activity;GO:0016746//transferase activity, transferring acyl groups	GO:0019290//siderophore biosynthetic process
SPAC2C4.17c	147	168	418	537	501	561	2.440	2.761	5.359	7.559	7.359	8.129	3.52	7.68233333333333	1.12596913431828	0.00296612581723795	0.035600440007363	msy2	MS ion channel protein 2 (predicted) [Source:PomBase;Acc:SPAC2C4.17c]	-	-	-	-	GO:0005783//endoplasmic reticulum;GO:0005789//endoplasmic reticulum membrane;GO:0016020//membrane;GO:0016021//integral component of membrane;GO:0032541//cortical endoplasmic reticulum	GO:0005509//calcium ion binding;GO:0008381//mechanically-gated ion channel activity	GO:0006874//cellular calcium ion homeostasis;GO:0006884//cell volume homeostasis;GO:0055085//transmembrane transport;GO:0070588//calcium ion transmembrane transport
SPBC1711.03	884	945	1465	2036	1817	1869	48.377	51.202	61.914	94.480	87.979	89.279	53.831	90.5793333333333	0.750744695090833	0.00298309634569769	0.035669511850152	aim27	ER membrane protein complex subunit Aim27 (predicted) [Source:PomBase;Acc:SPBC1711.03]	-	-	-	-	GO:0005737//cytoplasm;GO:0005829//cytosol;GO:0016020//membrane;GO:0016021//integral component of membrane;GO:0072546//ER membrane protein complex	GO:0003674//molecular_function	GO:1990456//mitochondrion-ER tethering
SPAC5H10.08c	494	432	847	326	219	347	28.987	25.097	38.382	16.221	11.370	17.773	30.822	15.1213333333333	-1.02737512378387	0.00298576797655546	0.035669511850152	pan6	pantoate-beta-alanine ligase [Source:PomBase;Acc:SPAC5H10.08c]	Metabolism;Metabolism;Metabolism;Metabolism	Global and overview maps;Global and overview maps;Metabolism of cofactors and vitamins;Metabolism of other amino acids	ko01100//Metabolic pathways;ko01110//Biosynthesis of secondary metabolites;ko00770//Pantothenate and CoA biosynthesis;ko00410//beta-Alanine metabolism	K01918;K01918;K01918;K01918	GO:0005634//nucleus;GO:0005829//cytosol	GO:0000166//nucleotide binding;GO:0003824//catalytic activity;GO:0004592//pantoate-beta-alanine ligase activity;GO:0005524//ATP binding;GO:0016874//ligase activity	GO:0009058//biosynthetic process;GO:0015940//pantothenate biosynthetic process;GO:0033317//pantothenate biosynthetic process from valine
SPAC3A11.14c	98	152	207	293	291	346	2.013	3.088	3.283	5.098	5.274	6.192	2.79466666666667	5.52133333333333	0.982340485832426	0.00300749812035794	0.0358457490586514	pkl1	minus-end directed microtubule motor, kinesin Pkl1 [Source:PomBase;Acc:SPAC3A11.14c]	-	-	-	-	GO:0000778//condensed nuclear chromosome kinetochore;GO:0005634//nucleus;GO:0005737//cytoplasm;GO:0005856//cytoskeleton;GO:0005871//kinesin complex;GO:0005874//microtubule;GO:0005875//microtubule associated complex;GO:0044732//mitotic spindle pole body;GO:0072686//mitotic spindle;GO:1990811//Msd1-Wdr8-Pkl1 complex	GO:0000166//nucleotide binding;GO:0003777//microtubule motor activity;GO:0005515//protein binding;GO:0005524//ATP binding;GO:0008017//microtubule binding;GO:0008569//ATP-dependent microtubule motor activity, minus-end-directed;GO:0016887//ATPase activity;GO:0043015//gamma-tubulin binding	GO:0000070//mitotic sister chromatid segregation;GO:0000742//karyogamy involved in conjugation with cellular fusion;GO:0001578//microtubule bundle formation;GO:0007018//microtubule-based movement;GO:0010970//establishment of localization by movement along microtubule;GO:0034613//cellular protein localization;GO:0090307//mitotic spindle assembly;GO:1990810//microtubule anchoring at mitotic spindle…
SPBC4B4.08	3898	3882	4818	2793	2519	2584	108.606	107.088	103.669	65.988	62.099	62.844	106.454333333333	63.6436666666667	-0.742145817022189	0.00304967075834164	0.036264256216669	ght2	hexose transmembrane transporter Ght2 [Source:PomBase;Acc:SPBC4B4.08]	Cellular Processes	Cell growth and death	ko04113//Meiosis - yeast	K08139	GO:0005794//Golgi apparatus;GO:0005886//plasma membrane;GO:0005887//integral component of plasma membrane;GO:0016020//membrane;GO:0016021//integral component of membrane	GO:0005215//transporter activity;GO:0005351//sugar:proton symporter activity;GO:0005353//fructose transmembrane transporter activity;GO:0005355//glucose transmembrane transporter activity;GO:0015149//hexose transmembrane transporter activity;GO:0022857//transmembrane transporter activity	GO:0008643//carbohydrate transport;GO:0055085//transmembrane transport;GO:0098704//carbohydrate import across plasma membrane;GO:0098708//glucose import across plasma membrane;GO:1902600//hydrogen ion transmembrane transport;GO:1990539//fructose import across plasma membrane
SPBC27B12.08	158	187	196	312	327	343	1.223	1.432	1.173	2.044	2.235	2.316	1.276	2.19833333333333	0.784781829652879	0.00307919278254813	0.0364893819669271	sip1	Pof6 interacting protein Sip1, predicted AP-1 accessory protein [Source:PomBase;Acc:SPBC27B12.08]	-	-	-	-	GO:0005634//nucleus;GO:0005737//cytoplasm;GO:0005794//Golgi apparatus;GO:0005829//cytosol;GO:0030139//endocytic vesicle;GO:0031410//cytoplasmic vesicle	GO:0005515//protein binding	GO:0006886//intracellular protein transport;GO:0006897//endocytosis;GO:0008104//protein localization;GO:0042147//retrograde transport, endosome to Golgi
SPBC947.10	1147	1152	2083	2830	2464	2570	29.488	29.323	41.357	61.695	56.049	57.674	33.3893333333333	58.4726666666667	0.808375099254422	0.00308280937777815	0.0364893819669271	dsc1	Golgi Dsc E3 ligase complex subunit Dsc1 [Source:PomBase;Acc:SPBC947.10]	-	-	-	-	GO:0000139//Golgi membrane;GO:0005783//endoplasmic reticulum;GO:0005789//endoplasmic reticulum membrane;GO:0005794//Golgi apparatus;GO:0016020//membrane;GO:0016021//integral component of membrane;GO:0044695//Dsc E3 ubiquitin ligase complex	GO:0008270//zinc ion binding;GO:0016740//transferase activity;GO:0046872//metal ion binding;GO:0061630//ubiquitin protein ligase activity	GO:0016567//protein ubiquitination;GO:0034067//protein localization to Golgi apparatus;GO:0035103//sterol regulatory element binding protein cleavage;GO:0043161//proteasome-mediated ubiquitin-dependent protein catabolic process;GO:0043162//ubiquitin-dependent protein catabolic process via the multivesicular body sorting pathway;GO:0070647//protein modification by small protein conjugation or remo…
SPBC776.03	16261	15325	17870	10580	10710	10622	826.934	771.609	701.811	456.236	481.898	471.505	766.784666666667	469.879666666667	-0.706530149194493	0.00314220610237659	0.0370348452742518	SPBC776.03	homoserine dehydrogenase (predicted) [Source:PomBase;Acc:SPBC776.03]	Metabolism;Metabolism;Metabolism;Metabolism;Metabolism;Metabolism;Metabolism	Global and overview maps;Global and overview maps;Global and overview maps;Global and overview maps;Amino acid metabolism;Amino acid metabolism;Amino acid metabolism	ko01100//Metabolic pathways;ko01110//Biosynthesis of secondary metabolites;ko01130//Biosynthesis of antibiotics;ko01230//Biosynthesis of amino acids;ko00270//Cysteine and methionine metabolism;ko00260//Glycine, serine and threonine metabolism;ko00300//Lysine biosynthesis	K00003;K00003;K00003;K00003;K00003;K00003;K00003	GO:0005575//cellular_component	GO:0004412//homoserine dehydrogenase activity;GO:0016491//oxidoreductase activity;GO:0050661//NADP binding	GO:0006520//cellular amino acid metabolic process;GO:0008652//cellular amino acid biosynthetic process;GO:0009082//branched-chain amino acid biosynthetic process;GO:0009086//methionine biosynthetic process;GO:0009088//threonine biosynthetic process;GO:0009090//homoserine biosynthetic process;GO:0009097//isoleucine biosynthetic process;GO:0055114//oxidation-reduction process
SPBC16E9.18	1359	1335	1866	911	923	906	48.966	47.625	51.923	27.834	29.425	28.495	49.5046666666667	28.5846666666667	-0.792323063712441	0.00314331176553899	0.0370348452742518	psd1	phosphatidylserine decarboxylase Psd1 [Source:PomBase;Acc:SPBC16E9.18]	Metabolism;Metabolism;Metabolism	Global and overview maps;Global and overview maps;Lipid metabolism	ko01100//Metabolic pathways;ko01110//Biosynthesis of secondary metabolites;ko00564//Glycerophospholipid metabolism	K01613;K01613;K01613	GO:0005739//mitochondrion;GO:0005743//mitochondrial inner membrane;GO:0016020//membrane;GO:0016021//integral component of membrane;GO:0031305//integral component of mitochondrial inner membrane	GO:0004609//phosphatidylserine decarboxylase activity;GO:0016829//lyase activity;GO:0016831//carboxy-lyase activity	GO:0006629//lipid metabolic process;GO:0006646//phosphatidylethanolamine biosynthetic process;GO:0006656//phosphatidylcholine biosynthetic process;GO:0008654//phospholipid biosynthetic process;GO:0016540//protein autoprocessing
SPBC27B12.09c	148	163	363	105	101	86	6.124	6.698	11.605	3.678	3.707	3.095	8.14233333333333	3.49333333333333	-1.22083797313634	0.00316001167685732	0.037146407286078	SPBC27B12.09c	mitochondrial FAD transmembrane transporter (predicted) [Source:PomBase;Acc:SPBC27B12.09c]	-	-	-	-	GO:0005739//mitochondrion;GO:0005743//mitochondrial inner membrane;GO:0016020//membrane;GO:0016021//integral component of membrane	GO:0008517//folic acid transporter activity;GO:0015230//FAD transmembrane transporter activity	GO:0015884//folic acid transport;GO:1990548//mitochondrial FAD transmembrane transport
SPBC1703.14c	38	32	68	116	103	126	0.861	0.718	1.190	2.228	2.065	2.492	0.923	2.26166666666667	1.29298376193929	0.00317896687539906	0.0372839105911529	top1	DNA topoisomerase I [Source:PomBase;Acc:SPBC1703.14c]	-	-	-	-	GO:0000790//nuclear chromatin;GO:0005634//nucleus;GO:0005694//chromosome;GO:0005730//nucleolus;GO:0005829//cytosol;GO:0031298//replication fork protection complex	GO:0003677//DNA binding;GO:0003916//DNA topoisomerase activity;GO:0003917//DNA topoisomerase type I activity;GO:0016853//isomerase activity	GO:0006260//DNA replication;GO:0006265//DNA topological change;GO:0006325//chromatin organization;GO:0006333//chromatin assembly or disassembly;GO:0006338//chromatin remodeling;GO:0007059//chromosome segregation;GO:0007076//mitotic chromosome condensation
SPAC1B3.20	451	442	437	767	850	630	55.042	53.309	41.149	79.344	91.701	67.072	49.8333333333333	79.3723333333333	0.671525138873581	0.00320818089866652	0.0374952172270912	SPAC1B3.20	Schizosaccharomyces specific protein [Source:PomBase;Acc:SPAC1B3.20]	-	-	-	-	GO:0005634//nucleus;GO:0005829//cytosol	GO:0003674//molecular_function	GO:0008150//biological_process
SPCC613.10	8148	7861	10808	14990	13824	14307	321.349	306.956	329.187	501.311	482.393	492.528	319.164	492.077333333333	0.624587130401737	0.00321158177533971	0.0374952172270912	qcr2	ubiquinol-cytochrome-c reductase complex core protein Qcr2 (predicted) [Source:PomBase;Acc:SPCC613.10]	Metabolism;Metabolism	Global and overview maps;Energy metabolism	ko01100//Metabolic pathways;ko00190//Oxidative phosphorylation	K00415;K00415	GO:0005739//mitochondrion;GO:0005743//mitochondrial inner membrane;GO:0005750//mitochondrial respiratory chain complex III;GO:0016020//membrane;GO:0017087//mitochondrial processing peptidase complex;GO:0070469//respiratory chain	GO:0003824//catalytic activity;GO:0004175//endopeptidase activity;GO:0005198//structural molecule activity;GO:0008121//ubiquinol-cytochrome-c reductase activity;GO:0046872//metal ion binding	GO:0006122//mitochondrial electron transport, ubiquinol to cytochrome c;GO:0006627//protein processing involved in protein targeting to mitochondrion;GO:0055114//oxidation-reduction process
SPAC15A10.10	92	113	182	264	270	256	1.770	2.152	2.703	4.306	4.595	4.298	2.20833333333333	4.39966666666667	0.994436270688866	0.0032316146939826	0.0376435480339878	mde6	Muskelin homolog (predicted) [Source:PomBase;Acc:SPAC15A10.10]	-	-	-	-	GO:0005737//cytoplasm	GO:0003674//molecular_function;GO:0005515//protein binding	GO:0008150//biological_process
SPAC17A5.10	552	489	926	1357	1128	1109	18.125	15.897	23.481	37.783	32.771	31.785	19.1676666666667	34.113	0.831646911061212	0.00326216148962571	0.0379134017470753	SPAC17A5.10	conserved fungal protein [Source:PomBase;Acc:SPAC17A5.10]	-	-	-	-	GO:0005737//cytoplasm	GO:0003674//molecular_function	GO:0008150//biological_process
SPCC10H11.01	66	48	129	234	167	174	1.216	0.876	1.835	3.656	2.722	2.798	1.309	3.05866666666667	1.22443779334943	0.00328886391580913	0.0381374580937054	prp11	ATP-dependent RNA helicase Prp11 [Source:PomBase;Acc:SPCC10H11.01]	Genetic Information Processing	Transcription	ko03040//Spliceosome	K12811	GO:0005634//nucleus;GO:0005829//cytosol;GO:0071004//U2-type prespliceosome	GO:0000166//nucleotide binding;GO:0003676//nucleic acid binding;GO:0003723//RNA binding;GO:0003724//RNA helicase activity;GO:0004386//helicase activity;GO:0005515//protein binding;GO:0005524//ATP binding;GO:0016787//hydrolase activity;GO:0016887//ATPase activity;GO:1990446//U1 snRNP binding;GO:1990447//U2 snRNP binding	GO:0000398//mRNA splicing, via spliceosome;GO:0006397//mRNA processing;GO:0008380//RNA splicing;GO:0045292//mRNA cis splicing, via spliceosome;GO:1903241//U2-type prespliceosome assembly
MSTRG.1051	53	49	69	19	18	18	9.926	9.086	9.979	3.017	2.983	2.942	9.66366666666667	2.98066666666667	-1.69693564681311	0.00337622151641214	0.0390622746166873	--	-	-	-	-	-	-	-	-
SPBC19C7.07c	87	123	236	313	337	311	4.374	6.123	9.164	13.345	14.993	13.650	6.55366666666667	13.996	1.09464036834898	0.00343158898526901	0.0396136463310717	sen34	tRNA-splicing endonuclease catalytic subunit Sen34 (predicted) [Source:PomBase;Acc:SPBC19C7.07c]	-	-	-	-	GO:0000214//tRNA-intron endonuclease complex;GO:0005741//mitochondrial outer membrane	GO:0000213//tRNA-intron endonuclease activity;GO:0003676//nucleic acid binding;GO:0004518//nuclease activity;GO:0016829//lyase activity	GO:0000379//tRNA-type intron splice site recognition and cleavage;GO:0006388//tRNA splicing, via endonucleolytic cleavage and ligation;GO:0008033//tRNA processing;GO:0090305//nucleic acid phosphodiester bond hydrolysis;GO:0090501//RNA phosphodiester bond hydrolysis;GO:0090502//RNA phosphodiester bond hydrolysis, endonucleolytic
SPAC19G12.16c	9009	10971	17100	7684	6515	7063	205.587	247.879	301.361	148.692	131.545	140.691	251.609	140.309333333333	-0.842572548256102	0.00345683760054712	0.0398156384619071	adg2	conserved fungal protein Adg2 [Source:PomBase;Acc:SPAC19G12.16c]	-	-	-	-	GO:0005576//extracellular region;GO:0005783//endoplasmic reticulum;GO:0009986//cell surface	GO:0003674//molecular_function	GO:0008150//biological_process
SPAC4D7.11	1646	1473	1818	2663	2590	2553	63.106	55.889	53.816	86.540	87.826	85.401	57.6036666666667	86.589	0.588023114085063	0.00348352027877367	0.0400332073200455	dsc4	Golgi Dsc E3 ligase complex subunit Dsc4 [Source:PomBase;Acc:SPAC4D7.11]	-	-	-	-	GO:0000139//Golgi membrane;GO:0005783//endoplasmic reticulum;GO:0005789//endoplasmic reticulum membrane;GO:0005794//Golgi apparatus;GO:0016020//membrane;GO:0016021//integral component of membrane;GO:0044695//Dsc E3 ubiquitin ligase complex	GO:0003674//molecular_function	GO:0016567//protein ubiquitination;GO:0035103//sterol regulatory element binding protein cleavage;GO:0060049//regulation of protein glycosylation;GO:1900039//positive regulation of cellular response to hypoxia
SPCC330.19c	93	111	127	222	218	203	7.345	8.680	7.746	14.867	15.234	13.994	7.92366666666667	14.6983333333333	0.891412479695697	0.00359683305538346	0.0412431504587161	SPCC330.19c	Schizosaccharomyces pombe specific protein [Source:PomBase;Acc:SPCC330.19c]	-	-	-	-	GO:0016020//membrane;GO:0016021//integral component of membrane	GO:0003674//molecular_function	GO:0008150//biological_process
SPAC959.04c	118	142	239	53	70	92	3.508	4.185	5.494	1.350	1.847	2.387	4.39566666666667	1.86133333333333	-1.2397455467846	0.00368693945619623	0.0421355069430873	omh6	alpha-1,2-mannosyltransferase Omh6 (predicted) [Source:PomBase;Acc:SPAC959.04c]	Metabolism	Glycan biosynthesis and metabolism	ko00514//Other types of O-glycan biosynthesis	K10967	GO:0000139//Golgi membrane;GO:0005634//nucleus;GO:0005737//cytoplasm;GO:0005794//Golgi apparatus;GO:0005829//cytosol;GO:0016020//membrane	GO:0000026//alpha-1,2-mannosyltransferase activity;GO:0000030//mannosyltransferase activity;GO:0016740//transferase activity;GO:0016757//transferase activity, transferring glycosyl groups	GO:0000032//cell wall mannoprotein biosynthetic process;GO:0006486//protein glycosylation;GO:0006487//protein N-linked glycosylation;GO:0006493//protein O-linked glycosylation;GO:0035268//protein mannosylation
SPAC7D4.04	109	124	226	386	260	304	2.078	2.341	3.327	6.240	4.386	5.059	2.582	5.22833333333333	1.01786212270262	0.00370113206229981	0.0421355069430873	atg11	autophagy protein Atg11 [Source:PomBase;Acc:SPAC7D4.04]	-	-	-	-	GO:0000329//fungal-type vacuole membrane;GO:0000407//pre-autophagosomal structure;GO:0005634//nucleus;GO:0005737//cytoplasm;GO:0005773//vacuole;GO:0005774//vacuolar membrane;GO:0016020//membrane;GO:0019898//extrinsic component of membrane;GO:0034045//pre-autophagosomal structure membrane;GO:1990316//ATG1/ULK1 kinase complex	GO:0005515//protein binding;GO:0019901//protein kinase binding	GO:0000045//autophagosome assembly;GO:0000422//mitophagy;GO:0001934//positive regulation of protein phosphorylation;GO:0006914//autophagy;GO:0006995//cellular response to nitrogen starvation;GO:0015031//protein transport;GO:0016236//macroautophagy;GO:0030242//pexophagy;GO:0034497//protein localization to pre-autophagosomal structure;GO:0034727//piecemeal microautophagy of nucleus;GO:0061709//reti…
SPBC32C12.02	550	597	987	1375	1249	1172	8.413	9.042	11.660	17.836	16.905	15.649	9.705	16.7966666666667	0.791374837534935	0.00370136104737989	0.0421355069430873	ste11	transcription factor Ste11 [Source:PomBase;Acc:SPBC32C12.02]	-	-	-	-	GO:0005634//nucleus;GO:0005737//cytoplasm;GO:0005829//cytosol;GO:0034064//Tor2-Mei2-Ste11 complex;GO:0090575//RNA polymerase II transcription factor complex	GO:0000978//RNA polymerase II core promoter proximal region sequence-specific DNA binding;GO:0001227//transcriptional repressor activity, RNA polymerase II transcription regulatory region sequence-specific binding;GO:0001228//transcriptional activator activity, RNA polymerase II transcription regulatory region sequence-specific binding;GO:0003677//DNA binding;GO:0003690//double-stranded DNA bindi…	GO:0000122//negative regulation of transcription from RNA polymerase II promoter;GO:0007329//positive regulation of transcription from RNA polymerase II promoter by pheromones;GO:0010514//induction of conjugation with cellular fusion;GO:0036278//positive regulation of transcription from RNA polymerase II promoter in response to nitrogen starvation;GO:0045944//positive regulation of transcription …
SPCC569.05c	2905	2502	3662	2034	1677	1811	43.377	36.990	42.229	25.754	22.156	23.604	40.8653333333333	23.838	-0.777614303182193	0.00371240437064759	0.0421355069430873	SPCC569.05c	spermidine family transmembrane transporter (predicted) [Source:PomBase;Acc:SPCC569.05c]	-	-	-	-	GO:0000329//fungal-type vacuole membrane;GO:0005783//endoplasmic reticulum;GO:0005794//Golgi apparatus;GO:0005886//plasma membrane;GO:0005887//integral component of plasma membrane;GO:0016020//membrane;GO:0016021//integral component of membrane	GO:0000297//spermine transmembrane transporter activity;GO:0015606//spermidine transmembrane transporter activity	GO:0006855//drug transmembrane transport;GO:0055085//transmembrane transport;GO:1903710//spermine transmembrane transport;GO:1903711//spermidine transmembrane transport
SPACUNK4.17	5507	5702	7028	4054	3276	4051	180.348	184.882	177.746	112.580	94.925	115.802	180.992	107.769	-0.747983687143636	0.00372715898290102	0.0421355069430873	SPACUNK4.17	NAD binding dehydrogenase family protein [Source:PomBase;Acc:SPACUNK4.17]	-	-	-	-	GO:0005634//nucleus;GO:0005737//cytoplasm;GO:0005829//cytosol	GO:0016491//oxidoreductase activity	GO:0008150//biological_process;GO:0055114//oxidation-reduction process
SPBC36B7.04	1516	1468	2078	2818	2824	2616	61.736	59.188	65.351	97.310	101.752	92.989	62.0916666666667	97.3503333333334	0.648786261741123	0.00373124978816383	0.0421355069430873	dus1	tRNA dihydrouridine synthase Dus1 (predicted) [Source:PomBase;Acc:SPBC36B7.04]	-	-	-	-	GO:0005634//nucleus;GO:0005739//mitochondrion	GO:0003824//catalytic activity;GO:0016491//oxidoreductase activity;GO:0017150//tRNA dihydrouridine synthase activity;GO:0050660//flavin adenine dinucleotide binding	GO:0002943//tRNA dihydrouridine synthesis;GO:0008033//tRNA processing;GO:0055114//oxidation-reduction process
SPAC823.14	740	766	1351	546	513	515	34.465	35.323	48.594	21.564	21.140	20.937	39.4606666666667	21.2136666666667	-0.895421325425102	0.00373207234944612	0.0421355069430873	ptf1	Mst2 histone acetytransferase acytyltransferase complex, predicted phosphoric monoester hydrolase Ptf1 [Source:PomBase;Acc:SPAC823.14]	-	-	-	-	GO:0005634//nucleus;GO:0005737//cytoplasm;GO:0005829//cytosol;GO:0036410//Mst2 histone acetyltransferase complex	GO:0016787//hydrolase activity;GO:0016788//hydrolase activity, acting on ester bonds;GO:0016791//phosphatase activity	GO:0006325//chromatin organization;GO:0006974//cellular response to DNA damage stimulus;GO:0008150//biological_process;GO:0016311//dephosphorylation
SPAC57A7.05	291	309	623	849	691	822	2.450	2.575	4.050	6.059	5.144	6.037	3.025	5.74666666666667	0.925790226205986	0.00374228688921246	0.0421581748900974	SPAC57A7.05	conserved protein [Source:PomBase;Acc:SPAC57A7.05]	-	-	-	-	GO:0005783//endoplasmic reticulum;GO:0016020//membrane;GO:0016021//integral component of membrane	GO:0022857//transmembrane transporter activity	GO:0055085//transmembrane transport
SPBP35G2.03c	2	2	6	27	20	23	0.133	0.134	0.314	1.493	1.168	1.283	0.193666666666667	1.31466666666667	2.76304948297338	0.00380015209512559	0.0427163704872214	sgo1	inner centromere protein, shugoshin, Sgo1 [Source:PomBase;Acc:SPBP35G2.03c]	-	-	-	-	GO:0000775//chromosome, centromeric region;GO:0000778//condensed nuclear chromosome kinetochore;GO:0005634//nucleus;GO:0005635//nuclear envelope;GO:0005694//chromosome;GO:0034507//chromosome, centromeric outer repeat region;GO:0072687//meiotic spindle	GO:0003674//molecular_function;GO:0005515//protein binding	GO:0007049//cell cycle;GO:0007059//chromosome segregation;GO:0045132//meiotic chromosome segregation;GO:0045143//homologous chromosome segregation;GO:0045144//meiotic sister chromatid segregation;GO:0051177//meiotic sister chromatid cohesion;GO:0051301//cell division;GO:0051321//meiotic cell cycle;GO:1990813//meiotic centromeric cohesion protection
SPAC4F10.15c	955	1097	1769	2333	2006	2376	28.858	32.820	41.282	59.780	53.633	62.670	34.32	58.6943333333333	0.774171671681377	0.0038722856011217	0.0433889259679047	wsp1	WASp homolog [Source:PomBase;Acc:SPAC4F10.15c]	Cellular Processes	Transport and catabolism	ko04144//Endocytosis	K05747	GO:0005737//cytoplasm;GO:0005856//cytoskeleton;GO:0005884//actin filament;GO:0030479//actin cortical patch;GO:0031097//medial cortex;GO:0043332//mating projection tip	GO:0003779//actin binding;GO:0005515//protein binding;GO:0051015//actin filament binding;GO:0071933//Arp2/3 complex binding	GO:0000147//actin cortical patch assembly;GO:0006897//endocytosis;GO:0030041//actin filament polymerization;GO:0030048//actin filament-based movement;GO:0030838//positive regulation of actin filament polymerization;GO:0044397//actin cortical patch internalization;GO:0051666//actin cortical patch localization;GO:0071963//establishment or maintenance of cell polarity regulating cell shape;GO:190240…
SPBC1271.05c	1069	1105	2241	3235	2349	2683	27.215	27.852	44.059	69.836	52.911	59.621	33.042	60.7893333333333	0.8795171827484	0.00387687697474562	0.0433889259679047	SPBC1271.05c	zf-AN1 type zinc finger protein [Source:PomBase;Acc:SPBC1271.05c]	-	-	-	-	GO:0005634//nucleus;GO:0005737//cytoplasm;GO:0005829//cytosol	GO:0008270//zinc ion binding;GO:0046872//metal ion binding	GO:0006616//SRP-dependent cotranslational protein targeting to membrane, translocation
SPAC19G12.08	5884	5453	8823	12596	10365	10795	212.252	194.755	245.792	385.294	330.819	339.906	217.599666666667	352.006333333333	0.693925039634506	0.00397185587961438	0.0443365179691601	scs7	sphingosine hydroxylase Scs7 [Source:PomBase;Acc:SPAC19G12.08]	-	-	-	-	GO:0005783//endoplasmic reticulum;GO:0005789//endoplasmic reticulum membrane;GO:0016020//membrane;GO:0016021//integral component of membrane	GO:0000170//sphingosine hydroxylase activity;GO:0005506//iron ion binding;GO:0016491//oxidoreductase activity;GO:0046872//metal ion binding;GO:0080132//fatty acid alpha-hydroxylase activity	GO:0006629//lipid metabolic process;GO:0006631//fatty acid metabolic process;GO:0006633//fatty acid biosynthetic process;GO:0006675//mannosyl-inositol phosphorylceramide metabolic process;GO:0008610//lipid biosynthetic process;GO:0030148//sphingolipid biosynthetic process;GO:0055114//oxidation-reduction process
SPAC23C4.12	597	672	1317	1813	1425	1628	19.368	21.586	32.997	49.877	40.905	46.103	24.6503333333333	45.6283333333333	0.888322801875297	0.00397880762775605	0.0443365179691601	hhp2	serine/threonine protein kinase Hhp2 [Source:PomBase;Acc:SPAC23C4.12]	Genetic Information Processing	Translation	ko03008//Ribosome biogenesis in eukaryotes	K14758	GO:0000228//nuclear chromosome;GO:0005634//nucleus;GO:0005737//cytoplasm;GO:0005739//mitochondrion;GO:0032153//cell division site;GO:0035838//growing cell tip;GO:0044732//mitotic spindle pole body	GO:0000166//nucleotide binding;GO:0004672//protein kinase activity;GO:0004674//protein serine/threonine kinase activity;GO:0004713//protein tyrosine kinase activity;GO:0005515//protein binding;GO:0005524//ATP binding;GO:0016301//kinase activity;GO:0016740//transferase activity	GO:0006281//DNA repair;GO:0006282//regulation of DNA repair;GO:0006468//protein phosphorylation;GO:0006974//cellular response to DNA damage stimulus;GO:0007094//mitotic spindle assembly checkpoint;GO:0010620//negative regulation of transcription by transcription factor catabolism;GO:0010845//positive regulation of reciprocal meiotic recombination;GO:0010895//negative regulation of ergosterol bios…
SPAC6F12.11c	70	95	209	305	261	271	1.977	2.659	4.548	7.304	6.531	6.681	3.06133333333333	6.83866666666667	1.15955492930163	0.00409359276021938	0.0455168528338678	sfc1	transcription factor TFIIIC complex A box associated subunit Sfc1 [Source:PomBase;Acc:SPAC6F12.11c]	-	-	-	-	GO:0000127//transcription factor TFIIIC complex;GO:0005634//nucleus;GO:0005737//cytoplasm;GO:0005829//cytosol	GO:0000995//transcription factor activity, core RNA polymerase III binding;GO:0001002//RNA polymerase III type 1 promoter sequence-specific DNA binding;GO:0001003//RNA polymerase III type 2 promoter sequence-specific DNA binding;GO:0001004//transcription factor activity, RNA polymerase III promoter sequence-specific binding, TFIIIB recruiting;GO:0003677//DNA binding;GO:0043035//chromatin insulato…	GO:0006384//transcription initiation from RNA polymerase III promoter;GO:0070898//RNA polymerase III transcriptional preinitiation complex assembly
SPCC1795.06	42	38	91	144	109	167	0.699	0.632	1.181	2.050	1.623	2.447	0.837333333333333	2.04	1.28469518868839	0.00411114228242459	0.0456132568138556	map2	P-factor pheromone Map2 [Source:PomBase;Acc:SPCC1795.06]	-	-	-	-	GO:0005576//extracellular region;GO:0009986//cell surface	GO:0000772//mating pheromone activity;GO:0005186//pheromone activity;GO:0005515//protein binding	GO:0000750//pheromone-dependent signal transduction involved in conjugation with cellular fusion;GO:0007049//cell cycle;GO:0007267//cell-cell signaling;GO:0010514//induction of conjugation with cellular fusion;GO:0031142//induction of conjugation upon nitrogen starvation;GO:0090427//activation of meiosis
SPBC29A10.13	1034	1197	1678	2232	2137	2160	78.682	90.183	98.610	144.023	143.881	143.472	89.1583333333333	143.792	0.689541859166695	0.00413552185783002	0.0457848616027432	atp7	F0-ATPase subunit D (predicted) [Source:PomBase;Acc:SPBC29A10.13]	Metabolism;Metabolism	Global and overview maps;Energy metabolism	ko01100//Metabolic pathways;ko00190//Oxidative phosphorylation	K02138;K02138	GO:0000274//mitochondrial proton-transporting ATP synthase, stator stalk;GO:0000276//mitochondrial proton-transporting ATP synthase complex, coupling factor F(o);GO:0005739//mitochondrion;GO:0005743//mitochondrial inner membrane;GO:0016020//membrane;GO:0016021//integral component of membrane;GO:0045263//proton-transporting ATP synthase complex, coupling factor F(o)	GO:0005198//structural molecule activity;GO:0015078//hydrogen ion transmembrane transporter activity;GO:0046933//proton-transporting ATP synthase activity, rotational mechanism	GO:0006754//ATP biosynthetic process;GO:0006811//ion transport;GO:0015986//ATP synthesis coupled proton transport;GO:0042776//mitochondrial ATP synthesis coupled proton transport
SPAC1002.13c	6992	6676	8204	4690	4531	4876	217.263	205.388	196.871	123.577	124.572	132.253	206.507333333333	126.800666666667	-0.703630683852403	0.00418520601119184	0.0462352758698763	psu1	cell wall protein Psu1, beta-glucosidase (predicted) [Source:PomBase;Acc:SPAC1002.13c]	-	-	-	-	GO:0005576//extracellular region;GO:0005618//cell wall;GO:0009277//fungal-type cell wall;GO:0009986//cell surface	GO:0008422//beta-glucosidase activity;GO:0016787//hydrolase activity;GO:0016798//hydrolase activity, acting on glycosyl bonds	GO:0000272//polysaccharide catabolic process;GO:0005975//carbohydrate metabolic process;GO:0008152//metabolic process;GO:0031505//fungal-type cell wall organization;GO:0071555//cell wall organization;GO:0071852//fungal-type cell wall organization or biogenesis
SPAC5H10.10	1234	1149	2041	955	637	860	41.057	37.850	52.443	26.944	18.752	24.976	43.7833333333333	23.5573333333333	-0.894205557868205	0.00421465991097249	0.0464218805845387	SPAC5H10.10	NADPH dehydrogenase (predicted) [Source:PomBase;Acc:SPAC5H10.10]	-	-	-	-	GO:0005634//nucleus;GO:0005829//cytosol	GO:0003824//catalytic activity;GO:0003959//NADPH dehydrogenase activity;GO:0010181//FMN binding;GO:0016491//oxidoreductase activity;GO:0018548//pentaerythritol trinitrate reductase activity;GO:0052690//trichloro-p-hydroquinone reductive dehalogenase activity	GO:0055114//oxidation-reduction process;GO:1990748//cellular detoxification
SPBC1105.12	5971	6310	8318	4501	4258	4165	510.228	533.851	548.919	326.142	321.933	310.663	530.999333333333	319.579333333333	-0.732535935153665	0.00422017096223079	0.0464218805845387	hhf3	histone H4 h4.3 [Source:PomBase;Acc:SPBC1105.12]	-	-	-	-	GO:0000786//nucleosome;GO:0000788//nuclear nucleosome;GO:0005634//nucleus;GO:0005694//chromosome	GO:0003677//DNA binding;GO:0005515//protein binding;GO:0046982//protein heterodimerization activity	GO:0006333//chromatin assembly or disassembly;GO:0006334//nucleosome assembly
SPAC139.05	2113	2142	2598	3752	3468	3514	60.544	60.767	57.489	91.163	87.922	87.889	59.6	88.9913333333333	0.578352511393415	0.00423159113248872	0.0464480419820397	SPAC139.05	succinate-semialdehyde dehydrogenase (predicted) [Source:PomBase;Acc:SPAC139.05]	Metabolism;Metabolism;Metabolism;Metabolism;Metabolism;Metabolism	Global and overview maps;Amino acid metabolism;Amino acid metabolism;Metabolism of cofactors and vitamins;Amino acid metabolism;Carbohydrate metabolism	ko01100//Metabolic pathways;ko00250//Alanine, aspartate and glutamate metabolism;ko00350//Tyrosine metabolism;ko00760//Nicotinate and nicotinamide metabolism;ko00310//Lysine degradation;ko00650//Butanoate metabolism	K00135;K00135;K00135;K00135;K00135;K00135	GO:0005737//cytoplasm;GO:0005829//cytosol	GO:0004777//succinate-semialdehyde dehydrogenase (NAD+) activity;GO:0009013//succinate-semialdehyde dehydrogenase [NAD(P)+] activity;GO:0016491//oxidoreductase activity;GO:0016620//oxidoreductase activity, acting on the aldehyde or oxo group of donors, NAD or NADP as acceptor	GO:0006538//glutamate catabolic process;GO:0009450//gamma-aminobutyric acid catabolic process;GO:0055114//oxidation-reduction process
SPAC11H11.06	5502	5301	7485	10569	9065	9744	201.376	192.096	211.568	328.020	293.560	311.301	201.68	310.960333333333	0.624662535975669	0.00424723583361576	0.046520363491011	arp2	ARP2/3 actin-organizing complex subunit Arp2 [Source:PomBase;Acc:SPAC11H11.06]	Cellular Processes	Transport and catabolism	ko04138//Autophagy - yeast	K17260	GO:0005737//cytoplasm;GO:0005856//cytoskeleton;GO:0005885//Arp2/3 protein complex;GO:0030479//actin cortical patch	GO:0000166//nucleotide binding;GO:0003779//actin binding;GO:0005524//ATP binding;GO:0051015//actin filament binding	GO:0000147//actin cortical patch assembly;GO:0006897//endocytosis;GO:0007015//actin filament organization;GO:0034314//Arp2/3 complex-mediated actin nucleation
SPCC613.01	416	420	895	329	273	276	14.137	14.128	23.497	9.478	8.227	8.194	17.254	8.633	-0.99899696748621	0.00427608834193622	0.0467367357713327	SPCC613.01	transmembrane transporter (predicted) [Source:PomBase;Acc:SPCC613.01]	-	-	-	-	GO:0005737//cytoplasm;GO:0005887//integral component of plasma membrane;GO:0016020//membrane;GO:0016021//integral component of membrane	GO:0003674//molecular_function;GO:0022857//transmembrane transporter activity	GO:0008150//biological_process;GO:0055085//transmembrane transport
SPAC4F8.08	54	53	73	134	144	114	1.655	1.604	1.721	3.471	3.893	3.045	1.66	3.46966666666667	1.06361382715458	0.00430332586790832	0.0469345753364014	mug114	Schizosaccharomyces pombe specific protein Mug114 [Source:PomBase;Acc:SPAC4F8.08]	-	-	-	-	GO:0005737//cytoplasm	GO:0003674//molecular_function	GO:0008150//biological_process;GO:0051321//meiotic cell cycle
SPAC26F1.02	27	40	58	96	104	108	1.267	1.858	2.102	3.820	4.318	4.424	1.74233333333333	4.18733333333333	1.26501111004025	0.00433521212335226	0.0470445245564434	pnn1	pinin ortholog, involved in splicing Pnn1 (predicted) [Source:PomBase;Acc:SPAC26F1.02]	-	-	-	-	GO:0005634//nucleus;GO:0005681//spliceosomal complex;GO:0005737//cytoplasm;GO:0005829//cytosol;GO:0035145//exon-exon junction complex;GO:0071013//catalytic step 2 spliceosome	GO:0003674//molecular_function	GO:0006397//mRNA processing;GO:0008380//RNA splicing;GO:0045292//mRNA cis splicing, via spliceosome
SPCC338.16	16	16	51	91	92	70	0.487	0.506	1.227	2.400	2.531	1.902	0.74	2.27766666666667	1.62195945023717	0.00434014130558227	0.0470445245564434	pof3	F-box protein Pof3 [Source:PomBase;Acc:SPCC338.16]	-	-	-	-	GO:0000151//ubiquitin ligase complex;GO:0005634//nucleus;GO:0005739//mitochondrion;GO:0019005//SCF ubiquitin ligase complex	GO:0005515//protein binding;GO:0030674//protein binding, bridging;GO:0061630//ubiquitin protein ligase activity	GO:0000723//telomere maintenance;GO:0006275//regulation of DNA replication;GO:0006511//ubiquitin-dependent protein catabolic process;GO:0016567//protein ubiquitination;GO:0031146//SCF-dependent proteasomal ubiquitin-dependent protein catabolic process;GO:1903464//negative regulation of mitotic cell cycle DNA replication
SPBC336.08	89	139	165	270	234	269	1.454	2.252	2.090	3.754	3.385	3.843	1.932	3.66066666666667	0.922011316387336	0.00434088079419003	0.0470445245564434	spc24	NMS complex subunit Spc24 [Source:PomBase;Acc:SPBC336.08]	-	-	-	-	GO:0000775//chromosome, centromeric region;GO:0000776//kinetochore;GO:0000777//condensed chromosome kinetochore;GO:0000778//condensed nuclear chromosome kinetochore;GO:0005634//nucleus;GO:0005694//chromosome;GO:0005737//cytoplasm;GO:0005816//spindle pole body;GO:0005829//cytosol;GO:0005856//cytoskeleton;GO:0031262//Ndc80 complex;GO:0031617//NMS complex	GO:0005515//protein binding;GO:0008017//microtubule binding	GO:0000070//mitotic sister chromatid segregation;GO:0007049//cell cycle;GO:0051301//cell division;GO:0051321//meiotic cell cycle;GO:0051455//attachment of spindle microtubules to kinetochore involved in homologous chromosome segregation
SPCP1E11.04c	4741	4528	6288	8795	7856	8127	159.865	151.170	163.745	251.479	234.384	239.206	158.26	241.689666666667	0.610859130305713	0.00435699099442524	0.0471197110281315	pal1	membrane associated protein Pal1 [Source:PomBase;Acc:SPCP1E11.04c]	-	-	-	-	GO:0005737//cytoplasm;GO:0005886//plasma membrane;GO:0016020//membrane;GO:0030427//site of polarized growth;GO:0031097//medial cortex;GO:0032153//cell division site;GO:0051286//cell tip	GO:0005515//protein binding	GO:0008360//regulation of cell shape;GO:0071852//fungal-type cell wall organization or biogenesis
SPAC1556.01c	85	66	107	186	190	154	1.296	0.996	1.260	2.404	2.563	2.049	1.184	2.33866666666667	0.982017166094629	0.00438008994918034	0.0472700043465114	rad50	DNA repair protein Rad50 [Source:PomBase;Acc:SPAC1556.01c]	Genetic Information Processing;Genetic Information Processing	Replication and repair;Replication and repair	ko03440//Homologous recombination;ko03450//Non-homologous end-joining	K10866;K10866	GO:0000784//nuclear chromosome, telomeric region;GO:0000790//nuclear chromatin;GO:0000794//condensed nuclear chromosome;GO:0005634//nucleus;GO:0005694//chromosome;GO:0030870//Mre11 complex;GO:0035861//site of double-strand break	GO:0000014//single-stranded DNA endodeoxyribonuclease activity;GO:0000166//nucleotide binding;GO:0003678//DNA helicase activity;GO:0003691//double-stranded telomeric DNA binding;GO:0004017//adenylate kinase activity;GO:0005524//ATP binding;GO:0008408//3'-5' exonuclease activity;GO:0016787//hydrolase activity;GO:0016887//ATPase activity;GO:0043047//single-stranded telomeric DNA binding;GO:0045027/…	GO:0000722//telomere maintenance via recombination;GO:0000723//telomere maintenance;GO:0000724//double-strand break repair via homologous recombination;GO:0006281//DNA repair;GO:0006303//double-strand break repair via nonhomologous end joining;GO:0006974//cellular response to DNA damage stimulus;GO:0007004//telomere maintenance via telomerase;GO:0010520//regulation of reciprocal meiotic recombina…
SPCC737.02c	5488	5323	6621	9556	8810	8707	292.398	280.796	272.431	431.735	415.316	404.935	281.875	417.328666666667	0.566128495605861	0.00441546196526825	0.0475518409131719	qcr7	ubiquinol-cytochrome-c reductase complex subunit 6 (predicted) [Source:PomBase;Acc:SPCC737.02c]	Metabolism;Metabolism	Global and overview maps;Energy metabolism	ko01100//Metabolic pathways;ko00190//Oxidative phosphorylation	K00417;K00417	GO:0005739//mitochondrion;GO:0005743//mitochondrial inner membrane;GO:0005750//mitochondrial respiratory chain complex III;GO:0016020//membrane;GO:0070469//respiratory chain	GO:0008121//ubiquinol-cytochrome-c reductase activity	GO:0006122//mitochondrial electron transport, ubiquinol to cytochrome c;GO:0009060//aerobic respiration;GO:0034551//mitochondrial respiratory chain complex III assembly;GO:0055114//oxidation-reduction process
SPCC1672.02c	5212	5434	6584	3809	3497	3740	145.286	149.954	141.737	90.025	86.239	91.009	145.659	89.091	-0.709243242960919	0.00443381009312409	0.0476495448710847	sap1	switch-activating protein Sap1 [Source:PomBase;Acc:SPCC1672.02c]	-	-	-	-	GO:0000790//nuclear chromatin;GO:0005634//nucleus	GO:0003677//DNA binding;GO:0005515//protein binding;GO:0008301//DNA binding, bending;GO:0043110//rDNA spacer replication fork barrier binding;GO:0043565//sequence-specific DNA binding;GO:1990837//sequence-specific double-stranded DNA binding	GO:0000728//gene conversion at mating-type locus, DNA double-strand break formation;GO:0007059//chromosome segregation;GO:0031582//replication fork arrest at rDNA repeats;GO:0071170//site-specific DNA replication termination
SPCC965.12	89	93	103	0	0	10	2.937	3.033	2.619	0.000	0.000	0.273	2.863	0.091	-4.97551731480066	0.00445131486631433	0.0477377963846696	SPCC965.12	dipeptidyl peptidase (predicted) [Source:PomBase;Acc:SPCC965.12]	-	-	-	-	GO:0005634//nucleus;GO:0005829//cytosol	GO:0004177//aminopeptidase activity;GO:0008233//peptidase activity;GO:0008237//metallopeptidase activity;GO:0016787//hydrolase activity;GO:0016805//dipeptidase activity;GO:0046872//metal ion binding;GO:0070573//metallodipeptidase activity	GO:0006508//proteolysis;GO:0008150//biological_process
SPAC11D3.19	356	288	410	679	661	496	15.159	12.142	13.482	24.516	24.903	18.435	13.5943333333333	22.618	0.734465961171786	0.00450019776523886	0.0480797471655171	SPAC11D3.19	Schizosaccharomyces pombe specific protein [Source:PomBase;Acc:SPAC11D3.19]	-	-	-	-	GO:0016020//membrane;GO:0016021//integral component of membrane	GO:0003674//molecular_function	GO:0008150//biological_process
SPAC56F8.16	1723	1734	3133	4243	3638	3641	33.336	33.216	46.809	69.611	62.277	61.489	37.787	64.459	0.770491822832777	0.00450191909414322	0.0480797471655171	esc1	transcription factor Esc1 (predicted) [Source:PomBase;Acc:SPAC56F8.16]	-	-	-	-	GO:0005634//nucleus	GO:0000978//RNA polymerase II core promoter proximal region sequence-specific DNA binding;GO:0001228//transcriptional activator activity, RNA polymerase II transcription regulatory region sequence-specific binding;GO:0003677//DNA binding;GO:0046983//protein dimerization activity	GO:0030154//cell differentiation;GO:0031141//induction of conjugation upon carbon starvation;GO:0045944//positive regulation of transcription from RNA polymerase II promoter
SPAC19D5.02c	399	462	730	296	318	246	22.008	25.231	31.096	13.845	15.520	11.844	26.1116666666667	13.7363333333333	-0.926697591448207	0.00452922061258804	0.0482257391077686	pex22	peroxisomal membrane protein Pex22 (predicted) [Source:PomBase;Acc:SPAC19D5.02c]	-	-	-	-	GO:0005778//peroxisomal membrane;GO:0005783//endoplasmic reticulum;GO:0005789//endoplasmic reticulum membrane;GO:0016020//membrane;GO:0016021//integral component of membrane	GO:0003674//molecular_function	GO:0006625//protein targeting to peroxisome
SPAC30D11.04c	231	288	517	803	526	688	3.952	4.879	6.831	11.650	7.963	10.275	5.22066666666667	9.96266666666667	0.932297907055829	0.00453436480222936	0.0482257391077686	nup124	nucleoporin Nup124 [Source:PomBase;Acc:SPAC30D11.04c]	-	-	-	-	GO:0005634//nucleus;GO:0005635//nuclear envelope;GO:0005643//nuclear pore;GO:0044613//nuclear pore central transport channel;GO:0044615//nuclear pore nuclear basket	GO:0005515//protein binding;GO:0008139//nuclear localization sequence binding;GO:0017056//structural constituent of nuclear pore	GO:0000054//ribosomal subunit export from nucleus;GO:0006606//protein import into nucleus;GO:0015031//protein transport;GO:0051028//mRNA transport
SPAC1250.02	27	23	29	72	78	61	2.018	1.702	1.674	4.563	5.158	3.979	1.798	4.56666666666667	1.34474846649965	0.00455851018647723	0.0483823694792015	mug95	Schizosaccharomyces specific protein Mug95 [Source:PomBase;Acc:SPAC1250.02]	-	-	-	-	GO:0005783//endoplasmic reticulum;GO:0005789//endoplasmic reticulum membrane;GO:0016020//membrane;GO:0016021//integral component of membrane	GO:0003674//molecular_function	GO:0008150//biological_process
SPAC1D4.01	79	73	128	177	189	210	2.632	2.403	3.291	4.998	5.575	6.111	2.77533333333333	5.56133333333333	1.00276975374901	0.00460208575071813	0.0487441536112145	tls1	splicing factor Tls1 [Source:PomBase;Acc:SPAC1D4.01]	-	-	-	-	GO:0005634//nucleus;GO:0005681//spliceosomal complex;GO:0005737//cytoplasm;GO:0005829//cytosol	GO:0003674//molecular_function	GO:0048024//regulation of mRNA splicing, via spliceosome
SPBC1271.08c	1351	1299	1769	2682	2482	2041	40.241	38.308	40.692	67.741	65.411	53.065	39.747	62.0723333333333	0.643104404999327	0.00468982766706674	0.0495712854438721	SPBC1271.08c	Schizosaccharomyces pombe specific protein [Source:PomBase;Acc:SPBC1271.08c]	-	-	-	-	GO:0005783//endoplasmic reticulum;GO:0016020//membrane;GO:0016021//integral component of membrane	GO:0003674//molecular_function	GO:0008150//biological_process
SPAC20G4.01	423	455	913	339	282	306	24.682	26.286	41.141	16.773	14.559	15.585	30.703	15.639	-0.973231362911334	0.00471643546286054	0.0497501621616316	caf16	CCR4-Not complex subunit Caf16 (predicted) [Source:PomBase;Acc:SPAC20G4.01]	Genetic Information Processing	Folding, sorting and degradation	ko03018//RNA degradation	K12608	GO:0005634//nucleus;GO:0005737//cytoplasm;GO:0005829//cytosol;GO:0030014//CCR4-NOT complex;GO:0030015//CCR4-NOT core complex	GO:0000166//nucleotide binding;GO:0005524//ATP binding;GO:0016887//ATPase activity	GO:0000289//nuclear-transcribed mRNA poly(A) tail shortening;GO:0006357//regulation of transcription from RNA polymerase II promoter;GO:0006367//transcription initiation from RNA polymerase II promoter;GO:0006368//transcription elongation from RNA polymerase II promoter
SPAC16E8.06c	35	35	86	154	104	132	1.441	1.427	2.735	5.377	3.789	4.745	1.86766666666667	4.637	1.31195473486549	0.00476084557292795	0.0501108835421843	nop12	RNA-binding protein Nop12 (predicted) [Source:PomBase;Acc:SPAC16E8.06c]	-	-	-	-	GO:0005634//nucleus;GO:0005730//nucleolus	GO:0003676//nucleic acid binding;GO:0003723//RNA binding	GO:0006364//rRNA processing;GO:0042254//ribosome biogenesis
SPBC725.02	817	938	1798	2539	1992	2026	13.849	15.743	23.538	36.496	29.877	29.978	17.71	32.117	0.858772927114831	0.00477014250576759	0.0501108835421843	mpr1	histidine-containing response regulator phosphotransferase Mpr1 [Source:PomBase;Acc:SPBC725.02]	Environmental Information Processing	Signal transduction	ko04011//MAPK signaling pathway - yeast	K11232	GO:0005634//nucleus;GO:0005737//cytoplasm;GO:0005829//cytosol	GO:0005515//protein binding;GO:0009927//histidine phosphotransfer kinase activity;GO:0043424//protein histidine kinase binding	GO:0000160//phosphorelay signal transduction system;GO:0006468//protein phosphorylation;GO:0007234//osmosensory signaling via phosphorelay pathway;GO:0010972//negative regulation of G2/M transition of mitotic cell cycle;GO:0016310//phosphorylation;GO:0032874//positive regulation of stress-activated MAPK cascade;GO:0034599//cellular response to oxidative stress
SPBC31F10.08	0	0	0	7	17	3	0.000	0.000	0.000	0.446	1.113	0.202	0.001	0.587	9.19721669311005	0.00480532621654146	0.0503774709681092	mde2	Mde2 protein [Source:PomBase;Acc:SPBC31F10.08]	-	-	-	-	GO:0005634//nucleus;GO:0005829//cytosol	GO:0003674//molecular_function	GO:0010780//meiotic DNA double-strand break formation involved in reciprocal meiotic recombination;GO:0051321//meiotic cell cycle
SPCC576.17c	1278	1385	1890	2642	2270	2504	35.592	38.189	40.649	62.392	55.935	60.871	38.1433333333333	59.7326666666667	0.647089204160517	0.00483782919464377	0.0505309957609843	SPCC576.17c	pyridoxamine/pyridoxine/pyridoxal transmembrane transporter (predicted) [Source:PomBase;Acc:SPCC576.17c]	-	-	-	-	GO:0005737//cytoplasm;GO:0005887//integral component of plasma membrane;GO:0016020//membrane;GO:0016021//integral component of membrane	GO:0005215//transporter activity;GO:0022857//transmembrane transporter activity;GO:0031925//pyridoxal transmembrane transporter activity;GO:0031927//pyridoxamine transmembrane transporter activity;GO:0031928//pyridoxine transmembrane transporter activity	GO:0006855//drug transmembrane transport;GO:0055085//transmembrane transport;GO:1903090//pyridoxal transmembrane transport;GO:1903091//pyridoxamine transmembrane transport;GO:1903092//pyridoxine transmembrane transport
SPAPB24D3.03	935	933	1302	676	620	622	38.051	37.593	40.920	23.328	22.325	22.095	38.8546666666667	22.5826666666667	-0.782872028593987	0.00483964374428738	0.0505309957609843	SPAPB24D3.03	agmatinase (predicted) [Source:PomBase;Acc:SPAPB24D3.03]	Metabolism;Metabolism	Global and overview maps;Amino acid metabolism	ko01100//Metabolic pathways;ko00330//Arginine and proline metabolism	K01480;K01480	GO:0005575//cellular_component	GO:0008783//agmatinase activity;GO:0016787//hydrolase activity;GO:0016813//hydrolase activity, acting on carbon-nitrogen (but not peptide) bonds, in linear amidines;GO:0046872//metal ion binding	GO:0033388//putrescine biosynthetic process from arginine;GO:0033389//putrescine biosynthetic process from arginine, using agmatinase
SPAC2F7.11	481	518	822	1039	989	1126	7.970	8.498	10.519	14.598	14.499	16.286	8.99566666666667	15.1276666666667	0.749887371093571	0.00487871985365139	0.050835667116039	nrd1	RNA-binding protein Nrd1 [Source:PomBase;Acc:SPAC2F7.11]	-	-	-	-	GO:0005737//cytoplasm;GO:0005829//cytosol;GO:0010494//cytoplasmic stress granule	GO:0003676//nucleic acid binding;GO:0003723//RNA binding;GO:0005515//protein binding;GO:0008266//poly(U) RNA binding	GO:0000398//mRNA splicing, via spliceosome;GO:0031138//negative regulation of conjugation with cellular fusion;GO:1900406//regulation of conjugation with cellular fusion by regulation of transcription from RNA polymerase II promoter;GO:1902625//negative regulation of induction of conjugation with cellular fusion by negative regulation of transcription from RNA polymerase II promoter
SPAC977.01	57	52	159	29	41	13	2.744	2.489	5.880	1.193	1.721	0.537	3.70433333333333	1.15033333333333	-1.68716195187136	0.00490190166838629	0.0509738236244947	SPAC977.01	S. pombe specific 5Tm protein family [Source:PomBase;Acc:SPAC977.01]	-	-	-	-	-	-	-
SPBC1604.06c	626	612	897	1381	1085	1126	24.366	23.585	26.964	45.581	37.367	38.257	24.9716666666667	40.4016666666667	0.694122695595357	0.00491554189130822	0.0509880238281133	noc4	CBF/Mak21 family Noc4 (predicted) [Source:PomBase;Acc:SPBC1604.06c]	-	-	-	-	GO:0005730//nucleolus;GO:0016020//membrane;GO:0016021//integral component of membrane;GO:0030688//preribosome, small subunit precursor;GO:0030692//Noc4p-Nop14p complex;GO:0032040//small-subunit processome	GO:0003674//molecular_function	GO:0006364//rRNA processing;GO:0042254//ribosome biogenesis
SPBC577.06c	81	120	327	452	368	404	0.835	1.225	2.603	3.950	3.356	3.635	1.55433333333333	3.647	1.23041427071738	0.00492311851639949	0.0509880238281133	stt4	1-phosphatidylinositol 4-kinase Stt4 (predicted) [Source:PomBase;Acc:SPBC577.06c]	Metabolism;Environmental Information Processing;Environmental Information Processing;Metabolism	Global and overview maps;Signal transduction;Signal transduction;Carbohydrate metabolism	ko01100//Metabolic pathways;ko04011//MAPK signaling pathway - yeast;ko04070//Phosphatidylinositol signaling system;ko00562//Inositol phosphate metabolism	K00888;K00888;K00888;K00888	GO:0005737//cytoplasm;GO:0005739//mitochondrion;GO:0005829//cytosol;GO:0005886//plasma membrane;GO:0016020//membrane	GO:0000166//nucleotide binding;GO:0004430//1-phosphatidylinositol 4-kinase activity;GO:0005524//ATP binding;GO:0016301//kinase activity;GO:0016740//transferase activity	GO:0006646//phosphatidylethanolamine biosynthetic process;GO:0016310//phosphorylation;GO:0046854//phosphatidylinositol phosphorylation;GO:0048015//phosphatidylinositol-mediated signaling;GO:1903474//maintenance of mitotic actomyosin contractile ring localization
SPAC23D3.06c	58	83	179	318	187	235	0.815	1.155	1.944	3.791	2.326	2.884	1.30466666666667	3.00033333333333	1.20144153602171	0.00495031164467812	0.0511665008424779	nup146	nucleoporin Nup146 [Source:PomBase;Acc:SPAC23D3.06c]	-	-	-	-	GO:0005634//nucleus;GO:0005635//nuclear envelope;GO:0005643//nuclear pore;GO:0005737//cytoplasm;GO:0034399//nuclear periphery;GO:0044613//nuclear pore central transport channel;GO:0044614//nuclear pore cytoplasmic filaments	GO:0003714//transcription corepressor activity;GO:0005515//protein binding;GO:0017056//structural constituent of nuclear pore	GO:0000055//ribosomal large subunit export from nucleus;GO:0000056//ribosomal small subunit export from nucleus;GO:0006407//rRNA export from nucleus;GO:0016973//poly(A)+ mRNA export from nucleus;GO:1903507//negative regulation of nucleic acid-templated transcription
SPBC839.07	345	347	526	214	210	250	24.977	24.872	29.408	13.137	13.452	15.798	26.419	14.129	-0.902916498881292	0.00497850942072494	0.0512586478104324	ibp1	Cdc25 family phosphatase Ibp1 [Source:PomBase;Acc:SPBC839.07]	-	-	-	-	GO:0005634//nucleus;GO:0005737//cytoplasm;GO:0005829//cytosol	GO:0004721//phosphoprotein phosphatase activity;GO:0004725//protein tyrosine phosphatase activity;GO:0016787//hydrolase activity	GO:0006470//protein dephosphorylation;GO:0007049//cell cycle;GO:0008150//biological_process;GO:0035335//peptidyl-tyrosine dephosphorylation;GO:0051301//cell division
SPAC11E3.15	28198	30755	34325	19752	22564	17743	3206.891	3463.019	3014.729	1904.836	2270.513	1761.366	3228.213	1978.905	-0.706033416365914	0.00497918342561919	0.0512586478104324	rpl22	60S ribosomal protein L22 (predicted) [Source:PomBase;Acc:SPAC11E3.15]	Genetic Information Processing	Translation	ko03010//Ribosome	K02891	GO:0005622//intracellular;GO:0005730//nucleolus;GO:0005829//cytosol;GO:0005840//ribosome;GO:0022625//cytosolic large ribosomal subunit	GO:0003723//RNA binding;GO:0003735//structural constituent of ribosome	GO:0002181//cytoplasmic translation;GO:0006412//translation
SPBC1271.02	2679	2783	5457	7628	5616	6454	68.593	70.549	107.902	165.614	127.225	144.242	82.348	145.693666666667	0.823132648010671	0.00501512912041293	0.0515254365831224	stt3	oligosaccharyltransferase subunit Stt3 [Source:PomBase;Acc:SPBC1271.02]	Metabolism;Genetic Information Processing;Metabolism;Metabolism	Global and overview maps;Folding, sorting and degradation;Glycan biosynthesis and metabolism;Glycan biosynthesis and metabolism	ko01100//Metabolic pathways;ko04141//Protein processing in endoplasmic reticulum;ko00510//N-Glycan biosynthesis;ko00513//Various types of N-glycan biosynthesis	K07151;K07151;K07151;K07151	GO:0005783//endoplasmic reticulum;GO:0005789//endoplasmic reticulum membrane;GO:0008250//oligosaccharyltransferase complex;GO:0016020//membrane;GO:0016021//integral component of membrane	GO:0004576//oligosaccharyl transferase activity;GO:0004579//dolichyl-diphosphooligosaccharide-protein glycotransferase activity;GO:0016740//transferase activity;GO:0016757//transferase activity, transferring glycosyl groups;GO:0046872//metal ion binding	GO:0006486//protein glycosylation;GO:0006487//protein N-linked glycosylation;GO:0018279//protein N-linked glycosylation via asparagine;GO:0043687//post-translational protein modification
SPBC215.15	5871	5564	7342	9862	9334	10001	304.757	285.958	294.325	434.097	428.698	453.150	295.013333333333	438.648333333333	0.572284627417405	0.00508355713303942	0.0521242175497475	sec13	COPII-coated vesicle component Sec13 [Source:PomBase;Acc:SPBC215.15]	Genetic Information Processing;Genetic Information Processing	Translation;Folding, sorting and degradation	ko03013//Nucleocytoplasmic transport;ko04141//Protein processing in endoplasmic reticulum	K14004;K14004	GO:0000139//Golgi membrane;GO:0005634//nucleus;GO:0005643//nuclear pore;GO:0005737//cytoplasm;GO:0005783//endoplasmic reticulum;GO:0005789//endoplasmic reticulum membrane;GO:0005829//cytosol;GO:0012507//ER to Golgi transport vesicle membrane;GO:0016020//membrane;GO:0030127//COPII vesicle coat;GO:0031080//nuclear pore outer ring;GO:0031410//cytoplasmic vesicle;GO:0035859//Seh1-associated complex	GO:0005198//structural molecule activity;GO:0005515//protein binding	GO:0006886//intracellular protein transport;GO:0015031//protein transport;GO:0016192//vesicle-mediated transport;GO:0051028//mRNA transport;GO:0090114//COPII-coated vesicle budding;GO:1904263//positive regulation of TORC1 signaling
SPCC663.13c	394	433	516	250	280	256	36.085	39.227	36.503	19.432	22.687	20.455	37.2716666666667	20.858	-0.83747850354467	0.00514943126306246	0.052694478881179	naa50	NatA N-acetyltransferase subunit Naa50 (predicted) [Source:PomBase;Acc:SPCC663.13c]	-	-	-	-	GO:0005634//nucleus;GO:0005737//cytoplasm;GO:0005829//cytosol;GO:0031415//NatA complex	GO:0008080//N-acetyltransferase activity;GO:0016740//transferase activity;GO:0016746//transferase activity, transferring acyl groups;GO:0034212//peptide N-acetyltransferase activity	GO:0017196//N-terminal peptidyl-methionine acetylation
SPCC188.12	38	36	38	105	66	101	1.238	1.147	0.947	2.889	1.884	2.873	1.11066666666667	2.54866666666667	1.1983167994691	0.00517167497273801	0.0528168873458353	spn6	meiotic (sorulation) septin Spn6 [Source:PomBase;Acc:SPCC188.12]	-	-	-	-	GO:0005737//cytoplasm;GO:0005829//cytosol;GO:0005940//septin ring;GO:0015630//microtubule cytoskeleton;GO:0016020//membrane;GO:0031105//septin complex;GO:0032152//meiotic septin complex;GO:0032169//prospore septin ring;GO:0032175//mating projection septin ring	GO:0000166//nucleotide binding;GO:0003924//GTPase activity;GO:0005525//GTP binding	GO:0030435//sporulation resulting in formation of a cellular spore;GO:0051321//meiotic cell cycle;GO:0061640//cytoskeleton-dependent cytokinesis;GO:0070583//spore membrane bending pathway
SPCC24B10.07	994	1104	2016	2822	2167	2378	22.934	25.220	35.922	55.212	44.238	47.893	28.0253333333333	49.1143333333333	0.809412583870079	0.00521809483210537	0.0531852245089788	gad8	AGC family protein kinase Gad8 [Source:PomBase;Acc:SPCC24B10.07]	-	-	-	-	GO:0000790//nuclear chromatin;GO:0005634//nucleus;GO:0005737//cytoplasm	GO:0000166//nucleotide binding;GO:0004672//protein kinase activity;GO:0004674//protein serine/threonine kinase activity;GO:0005524//ATP binding;GO:0016301//kinase activity;GO:0016740//transferase activity;GO:0030291//protein serine/threonine kinase inhibitor activity	GO:0006468//protein phosphorylation;GO:0016310//phosphorylation;GO:0031139//positive regulation of conjugation with cellular fusion;GO:0035556//intracellular signal transduction;GO:0042149//cellular response to glucose starvation;GO:0071901//negative regulation of protein serine/threonine kinase activity;GO:1900237//positive regulation of induction of conjugation with cellular fusion;GO:1903940//…
SPAC6G10.04c	2351	2539	3950	5201	4586	4922	136.415	145.863	177.002	255.904	235.443	249.292	153.093333333333	246.879666666667	0.689396559116091	0.00523806939249901	0.0532830939985493	pre5	20S proteasome complex subunit alpha 6 subunit Pre5 (predicted) [Source:PomBase;Acc:SPAC6G10.04c]	Genetic Information Processing	Folding, sorting and degradation	ko03050//Proteasome	K02725	GO:0000502//proteasome complex;GO:0005634//nucleus;GO:0005737//cytoplasm;GO:0005829//cytosol;GO:0005839//proteasome core complex;GO:0019773//proteasome core complex, alpha-subunit complex	GO:0004175//endopeptidase activity;GO:0004298//threonine-type endopeptidase activity;GO:0008233//peptidase activity;GO:0016787//hydrolase activity	GO:0006508//proteolysis;GO:0006511//ubiquitin-dependent protein catabolic process;GO:0010498//proteasomal protein catabolic process;GO:0010499//proteasomal ubiquitin-independent protein catabolic process;GO:0043161//proteasome-mediated ubiquitin-dependent protein catabolic process;GO:0045842//positive regulation of mitotic metaphase/anaphase transition;GO:0051603//proteolysis involved in cellular…
SPAC664.10	42	57	95	163	146	128	0.888	1.193	1.551	2.922	2.731	2.362	1.21066666666667	2.67166666666667	1.14193831775099	0.00525672642848363	0.0533672009152577	klp2	minus-end directed microtubule motor kinesin-14, Klp2 [Source:PomBase;Acc:SPAC664.10]	-	-	-	-	GO:0000235//astral microtubule;GO:0000778//condensed nuclear chromosome kinetochore;GO:0005634//nucleus;GO:0005737//cytoplasm;GO:0005856//cytoskeleton;GO:0005871//kinesin complex;GO:0005872//minus-end kinesin complex;GO:0005874//microtubule;GO:0015630//microtubule cytoskeleton;GO:0035371//microtubule plus-end;GO:0036449//microtubule minus-end;GO:0055028//cortical microtubule;GO:0072686//mitotic s…	GO:0000166//nucleotide binding;GO:0003777//microtubule motor activity;GO:0005515//protein binding;GO:0005524//ATP binding;GO:0008017//microtubule binding;GO:0008569//ATP-dependent microtubule motor activity, minus-end-directed;GO:0016887//ATPase activity	GO:0000022//mitotic spindle elongation;GO:0000742//karyogamy involved in conjugation with cellular fusion;GO:0001578//microtubule bundle formation;GO:0007018//microtubule-based movement;GO:0030951//establishment or maintenance of microtubule cytoskeleton polarity;GO:0031122//cytoplasmic microtubule organization;GO:0031534//minus-end directed microtubule sliding;GO:0051012//microtubule sliding;GO:…
SPBC9B6.08	4157	3983	5638	7739	7061	7039	242.783	230.315	254.294	383.270	364.878	358.845	242.464	368.997666666667	0.605841135407587	0.00528644112525747	0.0535630139259322	clc1	clathrin light chain [Source:PomBase;Acc:SPBC9B6.08]	-	-	-	-	GO:0005737//cytoplasm;GO:0005768//endosome;GO:0005794//Golgi apparatus;GO:0005886//plasma membrane;GO:0005905//coated pit;GO:0016020//membrane;GO:0030125//clathrin vesicle coat;GO:0030130//clathrin coat of trans-Golgi network vesicle;GO:0030132//clathrin coat of coated pit;GO:0030479//actin cortical patch;GO:0030659//cytoplasmic vesicle membrane;GO:0031410//cytoplasmic vesicle	GO:0005198//structural molecule activity;GO:0032050//clathrin heavy chain binding	GO:0006886//intracellular protein transport;GO:0006887//exocytosis;GO:0016192//vesicle-mediated transport;GO:0048268//clathrin coat assembly;GO:0072583//clathrin-mediated endocytosis
SPBC29A3.10c	3145	3068	4268	5819	5607	5185	212.671	205.407	222.886	333.669	335.474	306.050	213.654666666667	325.064333333333	0.605444440660486	0.00530628088097856	0.0536581985936749	atp14	F1-ATPase subunit H (predicted) [Source:PomBase;Acc:SPBC29A3.10c]	Metabolism;Metabolism	Global and overview maps;Energy metabolism	ko01100//Metabolic pathways;ko00190//Oxidative phosphorylation	K02141;K02141	GO:0000276//mitochondrial proton-transporting ATP synthase complex, coupling factor F(o);GO:0005739//mitochondrion;GO:0005743//mitochondrial inner membrane;GO:0016020//membrane;GO:0045263//proton-transporting ATP synthase complex, coupling factor F(o)	GO:0046933//proton-transporting ATP synthase activity, rotational mechanism	GO:0006754//ATP biosynthetic process;GO:0006811//ion transport;GO:0015986//ATP synthesis coupled proton transport;GO:0042776//mitochondrial ATP synthesis coupled proton transport
SPCC777.17c	235	277	352	522	573	421	14.612	17.034	16.902	27.499	31.523	22.849	16.1826666666667	27.2903333333333	0.75394065389382	0.00536553015899847	0.054150743471071	SPCC777.17c	mitochondrial ribosomal protein subunit L9 (predicted) [Source:PomBase;Acc:SPCC777.17c]	-	-	-	-	GO:0005622//intracellular;GO:0005739//mitochondrion;GO:0005762//mitochondrial large ribosomal subunit;GO:0005840//ribosome	GO:0003735//structural constituent of ribosome	GO:0006412//translation;GO:0032543//mitochondrial translation
SPAC2H10.01	10063	10411	14742	19370	17784	18890	211.791	216.943	239.612	345.692	331.170	347.031	222.782	341.297666666667	0.615397878551942	0.00541257935124682	0.0544221269828088	SPAC2H10.01	transcription factor, zf-fungal binuclear cluster type (predicted) [Source:PomBase;Acc:SPAC2H10.01]	-	-	-	-	GO:0005634//nucleus;GO:0005737//cytoplasm;GO:0005829//cytosol	GO:0000978//RNA polymerase II core promoter proximal region sequence-specific DNA binding;GO:0000981//RNA polymerase II transcription factor activity, sequence-specific DNA binding;GO:0003677//DNA binding;GO:0008270//zinc ion binding;GO:0046872//metal ion binding	GO:0006355//regulation of transcription, DNA-templated;GO:0006357//regulation of transcription from RNA polymerase II promoter
SPAC1B2.06	123	136	109	65	56	51	8.853	9.692	6.059	3.967	3.566	3.204	8.20133333333333	3.579	-1.19630193146607	0.00541360850461657	0.0544221269828088	SPAC1B2.06	Schizosaccharomyces pombe specific protein [Source:PomBase;Acc:SPAC1B2.06]	-	-	-	-	GO:0005575//cellular_component	GO:0003674//molecular_function	GO:0008150//biological_process
SPBC947.04	507	563	939	1380	1066	1106	7.441	8.181	10.643	17.174	13.842	14.169	8.755	15.0616666666667	0.782702338210084	0.00546538105485499	0.0548352782788868	pfl3	cell surface glycoprotein (predicted), DIPSY family [Source:PomBase;Acc:SPBC947.04]	-	-	-	-	GO:0005783//endoplasmic reticulum;GO:0009986//cell surface;GO:0010339//external side of cell wall	-	GO:0043689//cell-cell adhesion involved in flocculation
SPBC216.07c	84	96	199	275	257	254	0.714	0.807	1.306	1.981	1.932	1.883	0.942333333333333	1.932	1.03578571172575	0.00566799837643387	0.056757324872789	tor2	phosphatidylinositol kinase Tor2 [Source:PomBase;Acc:SPBC216.07c]	Cellular Processes;Cellular Processes;Cellular Processes	Transport and catabolism;Transport and catabolism;Transport and catabolism	ko04138//Autophagy - yeast;ko04139//Mitophagy - yeast;ko04136//Autophagy - other	K07203;K07203;K07203	GO:0000790//nuclear chromatin;GO:0005634//nucleus;GO:0005737//cytoplasm;GO:0005829//cytosol;GO:0031931//TORC1 complex;GO:0031932//TORC2 complex;GO:0034064//Tor2-Mei2-Ste11 complex;GO:0048471//perinuclear region of cytoplasm	GO:0000166//nucleotide binding;GO:0004672//protein kinase activity;GO:0004674//protein serine/threonine kinase activity;GO:0005515//protein binding;GO:0005524//ATP binding;GO:0016301//kinase activity;GO:0016740//transferase activity;GO:0044877//macromolecular complex binding	GO:0006468//protein phosphorylation;GO:0007049//cell cycle;GO:0007165//signal transduction;GO:0010507//negative regulation of autophagy;GO:0010515//negative regulation of induction of conjugation with cellular fusion;GO:0010972//negative regulation of G2/M transition of mitotic cell cycle;GO:0016242//negative regulation of macroautophagy;GO:0016310//phosphorylation;GO:0030435//sporulation resulti…
SPBC16A3.02c	5866	5472	7392	10889	9377	9086	193.523	178.735	188.332	304.625	273.709	261.645	186.863333333333	279.993	0.583407250762057	0.00569964186919207	0.0569631522996881	SPBC16A3.02c	mitochondrial conserved protein (predicted) [Source:PomBase;Acc:SPBC16A3.02c]	-	-	-	-	GO:0005737//cytoplasm;GO:0005739//mitochondrion;GO:0005783//endoplasmic reticulum;GO:0005794//Golgi apparatus	GO:0016491//oxidoreductase activity;GO:0016616//oxidoreductase activity, acting on the CH-OH group of donors, NAD or NADP as acceptor	GO:0008150//biological_process;GO:0055114//oxidation-reduction process
SPAPB1A10.07c	1777	1745	2252	3099	2944	2955	61.923	60.205	60.604	91.573	90.770	89.883	60.9106666666667	90.742	0.575075562982731	0.00572908411464699	0.0571462234892069	SPAPB1A10.07c	sphingolipid biosynthesis protein (predicted) [Source:PomBase;Acc:SPAPB1A10.07c]	-	-	-	-	GO:0005886//plasma membrane;GO:0016020//membrane;GO:0016021//integral component of membrane	GO:0003674//molecular_function	GO:0006658//phosphatidylserine metabolic process;GO:0030148//sphingolipid biosynthetic process
SPAC17C9.13c	220	226	559	731	545	755	9.008	9.151	17.656	25.369	19.741	26.955	11.9383333333333	24.0216666666667	1.00873480997761	0.00576438801603187	0.0573869403844103	cut8	tethering factor for nuclear proteasome Cut8 [Source:PomBase;Acc:SPAC17C9.13c]	-	-	-	-	GO:0000790//nuclear chromatin;GO:0005634//nucleus;GO:0005635//nuclear envelope;GO:0031965//nuclear membrane;GO:0034399//nuclear periphery	GO:0005515//protein binding;GO:0032934//sterol binding;GO:0042802//identical protein binding;GO:1990919//nuclear membrane proteasome anchor	GO:0006974//cellular response to DNA damage stimulus;GO:0031144//proteasome localization;GO:0061641//CENP-A containing chromatin organization;GO:0071630//nucleus-associated proteasomal ubiquitin-dependent protein catabolic process;GO:1990920//proteasome localization to nuclear periphery
SPAC18G6.05c	136	132	356	489	372	451	1.041	1.000	2.105	3.174	2.520	3.014	1.382	2.90266666666667	1.07062129107879	0.0057872993648045	0.0575035915609298	gcn1	translation elongation regulator Gcn1 (predicted) [Source:PomBase;Acc:SPAC18G6.05c]	-	-	-	-	GO:0005737//cytoplasm;GO:0005829//cytosol;GO:0032991//macromolecular complex	GO:0005515//protein binding;GO:0019887//protein kinase regulator activity;GO:0019901//protein kinase binding;GO:0030295//protein kinase activator activity;GO:0043022//ribosome binding	GO:0006417//regulation of translation;GO:0032147//activation of protein kinase activity;GO:0033674//positive regulation of kinase activity;GO:0034198//cellular response to amino acid starvation;GO:0045859//regulation of protein kinase activity;GO:0070301//cellular response to hydrogen peroxide;GO:0071264//positive regulation of translational initiation in response to starvation;GO:0072431//signal…
SPAC20H4.10	88	111	171	253	230	242	1.746	2.180	2.620	4.256	4.037	4.191	2.182	4.16133333333333	0.931394754874446	0.00580757482103183	0.0575577949349053	ufd2	ubiquitin-protein ligase E4 Ufd2 (predicted) [Source:PomBase;Acc:SPAC20H4.10]	Genetic Information Processing;Genetic Information Processing	Folding, sorting and degradation;Folding, sorting and degradation	ko04141//Protein processing in endoplasmic reticulum;ko04120//Ubiquitin mediated proteolysis	K10597;K10597	GO:0000151//ubiquitin ligase complex;GO:0005634//nucleus;GO:0005737//cytoplasm	GO:0004842//ubiquitin-protein transferase activity;GO:0016740//transferase activity;GO:0034450//ubiquitin-ubiquitin ligase activity	GO:0000209//protein polyubiquitination;GO:0006511//ubiquitin-dependent protein catabolic process;GO:0016567//protein ubiquitination;GO:0030433//ER-associated ubiquitin-dependent protein catabolic process
SPAC2E1P3.05c	7598	7956	11296	14596	14051	13996	241.984	250.874	277.833	394.186	395.946	389.088	256.897	393.073333333333	0.613608449765	0.00581516363076034	0.0575577949349053	SPAC2E1P3.05c	fungal cellulose binding domain protein [Source:PomBase;Acc:SPAC2E1P3.05c]	-	-	-	-	GO:0005576//extracellular region;GO:0009986//cell surface	GO:0030248//cellulose binding	GO:0005975//carbohydrate metabolic process;GO:0008150//biological_process
SPBC1348.01	89	110	179	64	60	36	3.585	4.390	5.589	2.188	2.146	1.283	4.52133333333333	1.87233333333333	-1.27191098144682	0.00587595209044595	0.0580476267088862	SPBC1348.01	S. pombe specific DUF999 protein family 5 [Source:PomBase;Acc:SPBC1348.01]	-	-	-	-	GO:0000324//fungal-type vacuole;GO:0005773//vacuole;GO:0005774//vacuolar membrane;GO:0016020//membrane;GO:0016021//integral component of membrane	GO:0003674//molecular_function	GO:0008150//biological_process
SPCC1235.08c	470	488	752	364	330	274	9.447	9.728	11.683	6.202	5.873	4.805	10.286	5.62666666666667	-0.870329655479065	0.00591044701559604	0.0582763269080938	pdh1	Golgi to ER protein (predicted) [Source:PomBase;Acc:SPCC1235.08c]	-	-	-	-	GO:0005783//endoplasmic reticulum;GO:0005794//Golgi apparatus;GO:0016020//membrane;GO:0016021//integral component of membrane;GO:0030137//COPI-coated vesicle	GO:0003674//molecular_function	GO:0006890//retrograde vesicle-mediated transport, Golgi to ER
SPBC32F12.01c	2810	2825	4257	5562	4960	5450	93.842	93.408	109.791	157.508	146.560	158.871	99.0136666666667	154.313	0.640160029468628	0.0060323267108329	0.0593641040489437	css1	inositol phosphosphingolipid phospholipase C, Css1 [Source:PomBase;Acc:SPBC32F12.01c]	Metabolism;Metabolism	Global and overview maps;Lipid metabolism	ko01100//Metabolic pathways;ko00600//Sphingolipid metabolism	K12351;K12351	GO:0000324//fungal-type vacuole;GO:0005783//endoplasmic reticulum;GO:0005789//endoplasmic reticulum membrane;GO:0005886//plasma membrane;GO:0016020//membrane;GO:0016021//integral component of membrane;GO:0031307//integral component of mitochondrial outer membrane;GO:0071944//cell periphery	GO:0016787//hydrolase activity;GO:0046872//metal ion binding;GO:0052712//inositol phosphosphingolipid phospholipase activity;GO:0052714//mannosyl-inositol phosphorylceramide phospholipase activity	GO:0006629//lipid metabolic process;GO:0006665//sphingolipid metabolic process;GO:0032995//regulation of fungal-type cell wall biogenesis;GO:0046513//ceramide biosynthetic process;GO:0046521//sphingoid catabolic process;GO:0071555//cell wall organization
SPBC13E7.11	1104	1082	1284	1803	1871	1702	51.190	49.673	45.978	70.891	76.760	68.886	48.947	72.179	0.560358717005574	0.00607671551387998	0.0596865919594674	rbd1	mitochondrial rhomboid protease (predicted) [Source:PomBase;Acc:SPBC13E7.11]	-	-	-	-	GO:0005739//mitochondrion;GO:0005743//mitochondrial inner membrane;GO:0016020//membrane;GO:0016021//integral component of membrane	GO:0004252//serine-type endopeptidase activity	GO:0006465//signal peptide processing;GO:0007005//mitochondrion organization;GO:0010821//regulation of mitochondrion organization
SPAC27F1.07	6613	6369	9580	13107	11360	11615	233.434	222.592	261.157	392.327	354.801	357.883	239.061	368.337	0.623647534921446	0.00617884375728282	0.0604981680292732	ost1	dolichyl-diphospho-oligosaccharide-protein glycosyltransferase Ost1 (predicted) [Source:PomBase;Acc:SPAC27F1.07]	Metabolism;Genetic Information Processing;Metabolism;Metabolism	Global and overview maps;Folding, sorting and degradation;Glycan biosynthesis and metabolism;Glycan biosynthesis and metabolism	ko01100//Metabolic pathways;ko04141//Protein processing in endoplasmic reticulum;ko00510//N-Glycan biosynthesis;ko00513//Various types of N-glycan biosynthesis	K12666;K12666;K12666;K12666	GO:0005783//endoplasmic reticulum;GO:0005789//endoplasmic reticulum membrane;GO:0008250//oligosaccharyltransferase complex;GO:0016020//membrane;GO:0016021//integral component of membrane	GO:0004579//dolichyl-diphosphooligosaccharide-protein glycotransferase activity	GO:0006486//protein glycosylation;GO:0006487//protein N-linked glycosylation;GO:0018279//protein N-linked glycosylation via asparagine
SPCC594.07c	3114	2969	3862	5368	5110	4875	128.484	121.287	123.059	187.812	186.549	175.574	124.276666666667	183.311666666667	0.560743156213364	0.00618976180648663	0.0604981680292732	bqt3	bouquet formation protein Bqt3 [Source:PomBase;Acc:SPCC594.07c]	-	-	-	-	GO:0005634//nucleus;GO:0005635//nuclear envelope;GO:0005637//nuclear inner membrane;GO:0005783//endoplasmic reticulum;GO:0005789//endoplasmic reticulum membrane;GO:0016020//membrane;GO:0016021//integral component of membrane;GO:1990862//nuclear membrane complex Bqt3-Bqt4	GO:0005515//protein binding	GO:0007049//cell cycle;GO:0007059//chromosome segregation;GO:0044820//mitotic telomere tethering at nuclear periphery;GO:0044821//meiotic telomere tethering at nuclear periphery;GO:0051301//cell division;GO:0051321//meiotic cell cycle
SPCC1281.02c	213	185	360	530	423	448	8.978	7.720	11.718	18.943	15.775	16.483	9.472	17.067	0.849468500786968	0.0061946732301728	0.0604981680292732	spf30	splicing factor Spf30 (predicted) [Source:PomBase;Acc:SPCC1281.02c]	Genetic Information Processing	Transcription	ko03040//Spliceosome	K12839	GO:0005634//nucleus;GO:0005681//spliceosomal complex	GO:0003674//molecular_function	GO:0000244//spliceosomal tri-snRNP complex assembly;GO:0006397//mRNA processing;GO:0008380//RNA splicing;GO:0045292//mRNA cis splicing, via spliceosome
SPAC767.01c	1566	1761	3870	5366	3801	4360	35.121	39.103	67.029	102.050	75.426	85.354	47.0843333333333	87.61	0.895848448962451	0.00622996516753653	0.0607273834262526	vps1	dynamin family protein Vps1 [Source:PomBase;Acc:SPAC767.01c]	Cellular Processes	Transport and catabolism	ko04139//Mitophagy - yeast	K17065	GO:0005737//cytoplasm;GO:0005777//peroxisome;GO:0005794//Golgi apparatus;GO:0016020//membrane	GO:0000166//nucleotide binding;GO:0003924//GTPase activity;GO:0005525//GTP binding;GO:0008017//microtubule binding;GO:1990606//membrane scission GTPase motor activity	GO:0006897//endocytosis;GO:0007031//peroxisome organization;GO:0016559//peroxisome fission
SPBP8B7.08c	162	158	263	98	111	80	8.042	7.766	10.083	4.125	4.876	3.467	8.63033333333333	4.156	-1.05422062811226	0.00633380498342826	0.0616005053487309	ppm1	leucine carboxyl methyltransferase, involved in regulation of autophagy Ppm1 (predicted) [Source:PomBase;Acc:SPBP8B7.08c]	-	-	-	-	GO:0005739//mitochondrion	GO:0003880//protein C-terminal carboxyl O-methyltransferase activity;GO:0008168//methyltransferase activity;GO:0016740//transferase activity;GO:0018423//protein C-terminal leucine carboxyl O-methyltransferase activity	GO:0006481//C-terminal protein methylation;GO:0010506//regulation of autophagy;GO:0032259//methylation
SPBC839.04	37446	35541	39380	24290	26786	23982	2394.943	2250.570	1945.076	1317.316	1515.806	1338.825	2196.863	1390.649	-0.659686574325624	0.0063435209907492	0.0616005053487309	rpl803	60S ribosomal protein L8 (predicted) [Source:PomBase;Acc:SPBC839.04]	Genetic Information Processing	Translation	ko03010//Ribosome	K02938	GO:0005634//nucleus;GO:0005829//cytosol;GO:0005840//ribosome;GO:0022625//cytosolic large ribosomal subunit	GO:0003723//RNA binding;GO:0003735//structural constituent of ribosome;GO:0019843//rRNA binding	GO:0002181//cytoplasmic translation;GO:0006412//translation
SPCC330.02	317	372	572	277	208	196	8.740	10.166	12.202	6.481	5.087	4.725	10.3693333333333	5.431	-0.933033374801335	0.00636713490832854	0.0617131547624221	rhp7	Rad7 homolog Rhp7 [Source:PomBase;Acc:SPCC330.02]	-	-	-	-	GO:0000109//nucleotide-excision repair complex;GO:0005634//nucleus;GO:0044732//mitotic spindle pole body	GO:0005515//protein binding	GO:0006281//DNA repair;GO:0006289//nucleotide-excision repair;GO:0006974//cellular response to DNA damage stimulus
SPAC23C11.06c	7834	7588	10344	13194	13621	13057	249.119	238.905	254.030	355.780	383.244	362.430	247.351333333333	367.151333333333	0.569813162937474	0.00640718033814068	0.0619462129561064	SPAC23C11.06c	hydrolase (inferred_from_context) [Source:PomBase;Acc:SPAC23C11.06c]	-	-	-	-	GO:0005737//cytoplasm;GO:0016020//membrane;GO:0016021//integral component of membrane;GO:0071627//integral component of fungal-type vacuolar membrane	GO:0016787//hydrolase activity	GO:0008150//biological_process
MSTRG.4291	317	426	560	260	244	226	6.984	9.293	9.528	4.858	4.757	4.346	8.60166666666667	4.65366666666667	-0.886248347858717	0.00641529789617453	0.0619462129561064	SPCC569.03	Q9Y7S2.2 taxid=284812 RecName: Full=UPF0612 protein C569.003 [Schizosaccharomyces pombe 972h-]	-	-	-	-	GO:0009288//bacterial-type flagellum	GO:0005524//ATP binding	GO:0007059//chromosome segregation;GO:0007155//cell adhesion;GO:0030261//chromosome condensation
SPBC887.01	449	517	582	332	323	270	35.506	40.478	35.542	22.262	22.599	18.637	37.1753333333333	21.166	-0.812597027054042	0.00645504997158852	0.0622131176436214	SPBC887.01	acireductone dioxygenase family (predicted) [Source:PomBase;Acc:SPBC887.01]	Metabolism;Metabolism	Global and overview maps;Amino acid metabolism	ko01100//Metabolic pathways;ko00270//Cysteine and methionine metabolism	K08967;K08967	GO:0005634//nucleus;GO:0005737//cytoplasm;GO:0005829//cytosol	GO:0005506//iron ion binding;GO:0010309//acireductone dioxygenase [iron(II)-requiring] activity;GO:0016491//oxidoreductase activity;GO:0046872//metal ion binding;GO:0051213//dioxygenase activity	GO:0006555//methionine metabolic process;GO:0008652//cellular amino acid biosynthetic process;GO:0009086//methionine biosynthetic process;GO:0019509//L-methionine biosynthetic process from methylthioadenosine;GO:0055114//oxidation-reduction process
SPAC1834.13	54	76	88	154	146	145	2.986	4.162	3.759	7.222	7.144	7.000	3.63566666666667	7.122	0.970062502503302	0.00658038293665923	0.0631934471328528	SPAC1834.13	dubious [Source:PomBase;Acc:SPAC1834.13]	-	-	-	-	-	-	-
SPCC965.10	89	80	217	265	273	284	2.009	1.782	3.777	5.061	5.432	5.577	2.52266666666667	5.35666666666667	1.08638593522306	0.00658136932374465	0.0631934471328528	SPCC965.10	transcription factor (predicted) [Source:PomBase;Acc:SPCC965.10]	-	-	-	-	GO:0005634//nucleus;GO:0005737//cytoplasm;GO:0005829//cytosol	GO:0000978//RNA polymerase II core promoter proximal region sequence-specific DNA binding;GO:0000981//RNA polymerase II transcription factor activity, sequence-specific DNA binding;GO:0003677//DNA binding;GO:0008270//zinc ion binding;GO:0046872//metal ion binding	GO:0006355//regulation of transcription, DNA-templated;GO:0006357//regulation of transcription from RNA polymerase II promoter
SPAC29A4.11	584	633	1004	1489	1295	1046	6.291	6.759	8.363	13.614	12.351	9.848	7.13766666666667	11.9376666666667	0.74199644200172	0.00663576641930185	0.0635968882387195	rga3	Rho-type GTPase activating protein Rga3 [Source:PomBase;Acc:SPAC29A4.11]	-	-	-	-	GO:0005737//cytoplasm;GO:0005829//cytosol;GO:0030428//cell septum;GO:0032153//cell division site;GO:0051285//cell cortex of cell tip;GO:0051286//cell tip	GO:0005096//GTPase activator activity;GO:0046872//metal ion binding	GO:0007165//signal transduction;GO:0035556//intracellular signal transduction;GO:0043087//regulation of GTPase activity;GO:0043547//positive regulation of GTPase activity
SPAPB1A11.01	9	10	17	48	40	37	0.180	0.198	0.263	0.814	0.708	0.646	0.213666666666667	0.722666666666667	1.75796849473513	0.00667322224060267	0.0638367647113146	mfc1	copper transmembrane transporter, meiotic Mfc1 [Source:PomBase;Acc:SPAPB1A11.01]	-	-	-	-	GO:0000329//fungal-type vacuole membrane;GO:0005628//prospore membrane;GO:0005737//cytoplasm;GO:0005887//integral component of plasma membrane;GO:0016020//membrane;GO:0016021//integral component of membrane	GO:0005375//copper ion transmembrane transporter activity	GO:0006855//drug transmembrane transport;GO:0055085//transmembrane transport;GO:0097430//copper ion import into ascospore-type prospore
SPCC4G3.12c	589	607	1376	1755	1417	1629	11.644	11.881	21.008	29.420	24.786	28.111	14.8443333333333	27.439	0.886315601601769	0.00673834965670864	0.064339966889428	SPCC4G3.12c	ubiquitin-protein ligase E3 (predicted) [Source:PomBase;Acc:SPCC4G3.12c]	-	-	-	-	GO:0005575//cellular_component;GO:0036513//Derlin-1 retrotranslocation complex	GO:0008270//zinc ion binding;GO:0046872//metal ion binding;GO:0051082//unfolded protein binding;GO:0061630//ubiquitin protein ligase activity;GO:1990381//ubiquitin-specific protease binding	GO:0006511//ubiquitin-dependent protein catabolic process;GO:0030433//ER-associated ubiquitin-dependent protein catabolic process;GO:0030968//endoplasmic reticulum unfolded protein response;GO:0030970//retrograde protein transport, ER to cytosol;GO:0070647//protein modification by small protein conjugation or removal;GO:0070936//protein K48-linked ubiquitination
SPCC777.09c	16732	14663	17392	24803	24403	23845	603.569	523.691	484.508	758.690	778.869	750.816	537.256	762.791666666667	0.505679393046869	0.00678449967050762	0.064494227087266	arg1	acetylornithine aminotransferase [Source:PomBase;Acc:SPCC777.09c]	Metabolism;Metabolism;Metabolism;Metabolism;Metabolism;Metabolism	Global and overview maps;Global and overview maps;Global and overview maps;Global and overview maps;Global and overview maps;Amino acid metabolism	ko01100//Metabolic pathways;ko01110//Biosynthesis of secondary metabolites;ko01130//Biosynthesis of antibiotics;ko01230//Biosynthesis of amino acids;ko01210//2-Oxocarboxylic acid metabolism;ko00220//Arginine biosynthesis	K00818;K00818;K00818;K00818;K00818;K00818	GO:0005634//nucleus;GO:0005739//mitochondrion;GO:0005759//mitochondrial matrix	GO:0003824//catalytic activity;GO:0003992//N2-acetyl-L-ornithine:2-oxoglutarate 5-aminotransferase activity;GO:0008483//transaminase activity;GO:0016740//transferase activity;GO:0030170//pyridoxal phosphate binding	GO:0006525//arginine metabolic process;GO:0006526//arginine biosynthetic process;GO:0006538//glutamate catabolic process;GO:0006592//ornithine biosynthetic process;GO:0008652//cellular amino acid biosynthetic process;GO:0042450//arginine biosynthetic process via ornithine
SPBC428.11	3092	3203	4008	2187	2246	2258	109.084	111.879	109.199	65.426	70.109	69.535	110.054	68.3566666666667	-0.6870576295825	0.00678798792300863	0.064494227087266	met17	homocysteine synthase Met17 [Source:PomBase;Acc:SPBC428.11]	Metabolism;Metabolism;Metabolism;Metabolism;Metabolism;Metabolism;Metabolism	Global and overview maps;Global and overview maps;Global and overview maps;Global and overview maps;Global and overview maps;Amino acid metabolism;Energy metabolism	ko01100//Metabolic pathways;ko01110//Biosynthesis of secondary metabolites;ko01130//Biosynthesis of antibiotics;ko01230//Biosynthesis of amino acids;ko01200//Carbon metabolism;ko00270//Cysteine and methionine metabolism;ko00920//Sulfur metabolism	K17069;K17069;K17069;K17069;K17069;K17069;K17069	GO:0005634//nucleus;GO:0005737//cytoplasm;GO:0005829//cytosol	GO:0003824//catalytic activity;GO:0003961//O-acetylhomoserine aminocarboxypropyltransferase activity;GO:0004124//cysteine synthase activity;GO:0016740//transferase activity;GO:0016765//transferase activity, transferring alkyl or aryl (other than methyl) groups;GO:0030170//pyridoxal phosphate binding	GO:0006520//cellular amino acid metabolic process;GO:0006535//cysteine biosynthetic process from serine;GO:0006555//methionine metabolic process;GO:0008652//cellular amino acid biosynthetic process;GO:0009086//methionine biosynthetic process;GO:0019346//transsulfuration;GO:0071266//'de novo' L-methionine biosynthetic process;GO:0071269//L-homocysteine biosynthetic process
SPAC1782.07	2091	2187	2802	4103	3869	3191	215.119	222.765	222.620	357.937	352.181	286.555	220.168	332.224333333333	0.593552947754782	0.00679216991516661	0.064494227087266	qcr8	ubiquinol-cytochrome-c reductase complex subunit 7 [Source:PomBase;Acc:SPAC1782.07]	Metabolism;Metabolism	Global and overview maps;Energy metabolism	ko01100//Metabolic pathways;ko00190//Oxidative phosphorylation	K00418;K00418	GO:0005739//mitochondrion;GO:0005743//mitochondrial inner membrane;GO:0005750//mitochondrial respiratory chain complex III;GO:0016020//membrane;GO:0070469//respiratory chain	GO:0008121//ubiquinol-cytochrome-c reductase activity;GO:0048039//ubiquinone binding	GO:0006122//mitochondrial electron transport, ubiquinol to cytochrome c;GO:0009060//aerobic respiration;GO:0055114//oxidation-reduction process
SPAC29A4.10	24	32	62	97	94	102	0.563	0.743	1.123	1.930	1.951	2.089	0.809666666666667	1.99	1.2973684415163	0.00687225921437809	0.0651343091960521	rrn5	RNA polymerase I upstream activation factor complex subunit Rrn5 [Source:PomBase;Acc:SPAC29A4.10]	-	-	-	-	GO:0000500//RNA polymerase I upstream activating factor complex;GO:0005634//nucleus;GO:0005730//nucleolus	GO:0000182//rDNA binding;GO:0001181//transcription factor activity, core RNA polymerase I binding;GO:0003677//DNA binding	GO:0006361//transcription initiation from RNA polymerase I promoter;GO:0042790//transcription of nuclear large rRNA transcript from RNA polymerase I promoter
SPAC22H10.10	34	43	76	130	126	98	1.145	1.433	1.976	3.711	3.753	2.880	1.518	3.448	1.18358798367363	0.00694063549637714	0.0656612238395753	alp21	tubulin specific chaperone cofactor E [Source:PomBase;Acc:SPAC22H10.10]	-	-	-	-	GO:0005634//nucleus;GO:0005737//cytoplasm;GO:0005829//cytosol;GO:0005856//cytoskeleton;GO:0005874//microtubule;GO:1990727//tubulin folding cofactor complex	GO:0005515//protein binding;GO:0043014//alpha-tubulin binding;GO:0051082//unfolded protein binding	GO:0000226//microtubule cytoskeleton organization;GO:0006457//protein folding;GO:0007021//tubulin complex assembly;GO:0007023//post-chaperonin tubulin folding pathway
SPAC4F10.07c	156	200	399	571	406	509	3.345	4.246	6.607	10.383	7.703	9.527	4.73266666666667	9.20433333333333	0.959659918357887	0.00700552584573967	0.0661532835837586	atg13	autophagy associated protein kinase regulatory subunit Atg13 [Source:PomBase;Acc:SPAC4F10.07c]	Cellular Processes;Cellular Processes	Transport and catabolism;Transport and catabolism	ko04138//Autophagy - yeast;ko04136//Autophagy - other	K08331;K08331	GO:0000407//pre-autophagosomal structure;GO:0005737//cytoplasm;GO:0005829//cytosol;GO:0019898//extrinsic component of membrane;GO:1990316//ATG1/ULK1 kinase complex	GO:0005515//protein binding;GO:0019887//protein kinase regulator activity;GO:0019901//protein kinase binding	GO:0000045//autophagosome assembly;GO:0000422//mitophagy;GO:0000423//macromitophagy;GO:0006914//autophagy;GO:0015031//protein transport;GO:0016236//macroautophagy;GO:0030435//sporulation resulting in formation of a cellular spore;GO:0032147//activation of protein kinase activity;GO:0034497//protein localization to pre-autophagosomal structure;GO:0034727//piecemeal microautophagy of nucleus;GO:005…
SPBC4C3.05c	57	63	128	220	128	199	0.657	0.719	1.140	2.151	1.306	2.003	0.838666666666667	1.82	1.11776902892792	0.00703372865395057	0.0662387720524409	nuc1	DNA-directed RNA polymerase I complex large subunit Nuc1 [Source:PomBase;Acc:SPBC4C3.05c]	Metabolism;Metabolism;Metabolism;Genetic Information Processing	Global and overview maps;Nucleotide metabolism;Nucleotide metabolism;Transcription	ko01100//Metabolic pathways;ko00230//Purine metabolism;ko00240//Pyrimidine metabolism;ko03020//RNA polymerase	K02999;K02999;K02999;K02999	GO:0005634//nucleus;GO:0005730//nucleolus;GO:0005736//DNA-directed RNA polymerase I complex;GO:0005829//cytosol	GO:0001054//RNA polymerase I activity;GO:0003677//DNA binding;GO:0003899//DNA-directed RNA polymerase activity;GO:0005515//protein binding;GO:0008270//zinc ion binding;GO:0016740//transferase activity;GO:0016779//nucleotidyltransferase activity;GO:0046872//metal ion binding	GO:0006351//transcription, DNA-templated;GO:0006360//transcription from RNA polymerase I promoter
SPBC409.16c	117	143	237	330	364	261	5.341	6.469	8.397	12.816	14.754	10.423	6.73566666666667	12.6643333333333	0.91087848426336	0.00704036782959563	0.0662387720524409	saw1	recombination protein Saw1 (predicted) [Source:PomBase;Acc:SPBC409.16c]	-	-	-	-	GO:0005634//nucleus;GO:0005737//cytoplasm;GO:0005829//cytosol;GO:0035861//site of double-strand break	GO:0005515//protein binding	GO:0006310//DNA recombination
SPBC839.02	1666	1715	2714	3639	3296	3064	57.384	58.486	72.193	106.286	100.448	92.121	62.6876666666667	99.6183333333333	0.668229642772568	0.00707075494326891	0.0664030496226186	SPBC839.02	arrestin Aly1 related, implicated in endocytosis [Source:PomBase;Acc:SPBC839.02]	-	-	-	-	GO:0005737//cytoplasm	GO:0005509//calcium ion binding	GO:0070086//ubiquitin-dependent endocytosis
SPBC9B6.03	362	318	484	638	631	670	9.454	8.223	9.762	14.129	14.581	15.274	9.14633333333333	14.6613333333333	0.68075090776071	0.00710158718447606	0.0664949479879372	SPBC9B6.03	zf-FYVE type zinc finger protein [Source:PomBase;Acc:SPBC9B6.03]	-	-	-	-	GO:0000324//fungal-type vacuole;GO:0000813//ESCRT I complex;GO:0005773//vacuole;GO:0005774//vacuolar membrane;GO:0016020//membrane;GO:0031902//late endosome membrane	GO:0035091//phosphatidylinositol binding;GO:0043130//ubiquitin binding;GO:0046872//metal ion binding	GO:0016197//endosomal transport;GO:0036258//multivesicular body assembly;GO:0070647//protein modification by small protein conjugation or removal;GO:0070676//intralumenal vesicle formation
SPBC1652.02	1163	1154	1599	859	811	778	21.377	21.001	22.698	13.389	13.190	12.483	21.692	13.0206666666667	-0.736359758139535	0.00710642913088914	0.0664949479879372	SPBC1652.02	APC amino acid transmembrane transporter (predicted) [Source:PomBase;Acc:SPBC1652.02]	-	-	-	-	GO:0000324//fungal-type vacuole;GO:0005783//endoplasmic reticulum;GO:0005886//plasma membrane;GO:0016020//membrane;GO:0016021//integral component of membrane	GO:0015171//amino acid transmembrane transporter activity;GO:0022857//transmembrane transporter activity	GO:0003333//amino acid transmembrane transport;GO:0006865//amino acid transport;GO:0055085//transmembrane transport
SPBC27B12.13	6268	5439	6478	9585	8861	8889	227.944	195.836	181.934	295.578	285.118	282.169	201.904666666667	287.621666666667	0.510498102342472	0.00712143547575238	0.0665142073435272	tom40	mitochondrial TOM complex subunit Tom40 (predicted) [Source:PomBase;Acc:SPBC27B12.13]	-	-	-	-	GO:0005739//mitochondrion;GO:0005741//mitochondrial outer membrane;GO:0005742//mitochondrial outer membrane translocase complex;GO:0016020//membrane;GO:0016021//integral component of membrane;GO:0046930//pore complex	GO:0008320//protein transmembrane transporter activity;GO:0015288//porin activity;GO:0015450//P-P-bond-hydrolysis-driven protein transmembrane transporter activity	GO:0006811//ion transport;GO:0015031//protein transport;GO:0030150//protein import into mitochondrial matrix;GO:0045039//protein import into mitochondrial inner membrane;GO:0055085//transmembrane transport
SPAC16E8.16	359	380	540	702	697	724	11.062	11.593	12.850	18.342	19.002	19.473	11.835	18.939	0.678300450862167	0.00719119069681131	0.0669657198016874	sua7	transcription factor TFIIB [Source:PomBase;Acc:SPAC16E8.16]	Genetic Information Processing	Transcription	ko03022//Basal transcription factors	K03124	GO:0005634//nucleus;GO:0097550//transcriptional preinitiation complex	GO:0000979//RNA polymerase II core promoter sequence-specific DNA binding;GO:0001139//transcription factor activity, core RNA polymerase II recruiting;GO:0005515//protein binding;GO:0008134//transcription factor binding;GO:0017025//TBP-class protein binding;GO:0046872//metal ion binding	GO:0001174//transcriptional start site selection at RNA polymerase II promoter;GO:0006352//DNA-templated transcription, initiation;GO:0006355//regulation of transcription, DNA-templated;GO:0006367//transcription initiation from RNA polymerase II promoter;GO:0051123//RNA polymerase II transcriptional preinitiation complex assembly;GO:0070897//DNA-templated transcriptional preinitiation complex ass…
SPBC16E9.17c	62	66	120	202	157	158	3.006	3.169	4.494	8.306	6.736	6.687	3.55633333333333	7.243	1.02619682171593	0.00720643673258025	0.0669657198016874	rem1	meiosis-specific cyclin Rem1 [Source:PomBase;Acc:SPBC16E9.17c]	-	-	-	-	GO:0000307//cyclin-dependent protein kinase holoenzyme complex;GO:0005634//nucleus;GO:0005635//nuclear envelope;GO:0005737//cytoplasm;GO:0005813//centrosome;GO:0005829//cytosol	GO:0004672//protein kinase activity;GO:0016538//cyclin-dependent protein serine/threonine kinase regulator activity;GO:0019901//protein kinase binding	GO:0000079//regulation of cyclin-dependent protein serine/threonine kinase activity;GO:0006279//premeiotic DNA replication;GO:0006468//protein phosphorylation;GO:0007049//cell cycle;GO:0007131//reciprocal meiotic recombination;GO:0051301//cell division;GO:0051321//meiotic cell cycle;GO:0051445//regulation of meiotic cell cycle
SPBC1105.11c	18340	17154	20894	13080	12421	12062	1337.028	1238.169	1176.345	808.592	801.198	767.569	1250.514	792.453	-0.658123931787773	0.0072088851567711	0.0669657198016874	hht3	histone H3 h3.3 [Source:PomBase;Acc:SPBC1105.11c]	-	-	-	-	GO:0000786//nucleosome;GO:0000788//nuclear nucleosome;GO:0005634//nucleus;GO:0005694//chromosome;GO:0031618//nuclear pericentric heterochromatin;GO:0031934//mating-type region heterochromatin;GO:1990707//nuclear subtelomeric heterochromatin	GO:0003677//DNA binding;GO:0005515//protein binding;GO:0046982//protein heterodimerization activity	GO:0006334//nucleosome assembly;GO:0006974//cellular response to DNA damage stimulus;GO:0031454//regulation of extent of heterochromatin assembly
SPBC3F6.04c	41	33	80	128	83	162	0.943	0.752	1.421	2.497	1.689	3.253	1.03866666666667	2.47966666666667	1.25541346427715	0.00724840160687914	0.0672112618312963	nop14	U3 snoRNP protein Nop14 (predicted) [Source:PomBase;Acc:SPBC3F6.04c]	-	-	-	-	GO:0005634//nucleus;GO:0005730//nucleolus;GO:0030692//Noc4p-Nop14p complex;GO:0032040//small-subunit processome	GO:0030515//snoRNA binding	GO:0006364//rRNA processing;GO:0030490//maturation of SSU-rRNA;GO:0042254//ribosome biogenesis;GO:0042274//ribosomal small subunit biogenesis
SPAC3G6.11	97	100	164	251	208	232	1.688	1.725	2.192	3.692	3.187	3.513	1.86833333333333	3.464	0.890687057755095	0.00728695110240786	0.0674345421356151	chl1	ATP-dependent DNA helicase Chl1 (predicted) [Source:PomBase;Acc:SPAC3G6.11]	-	-	-	-	GO:0000790//nuclear chromatin;GO:0005634//nucleus;GO:0005737//cytoplasm;GO:0005829//cytosol;GO:0035861//site of double-strand break	GO:0000166//nucleotide binding;GO:0003676//nucleic acid binding;GO:0003677//DNA binding;GO:0003678//DNA helicase activity;GO:0004386//helicase activity;GO:0005524//ATP binding;GO:0016787//hydrolase activity;GO:0016818//hydrolase activity, acting on acid anhydrides, in phosphorus-containing anhydrides	GO:0006139//nucleobase-containing compound metabolic process;GO:0007049//cell cycle;GO:0032508//DNA duplex unwinding;GO:0034085//establishment of sister chromatid cohesion;GO:0036297//interstrand cross-link repair;GO:0045005//DNA-dependent DNA replication maintenance of fidelity
MSTRG.32	104	84	94	46	40	40	4.973	3.977	3.472	1.865	1.692	1.670	4.14066666666667	1.74233333333333	-1.24884240848682	0.00729873572657232	0.0674345421356151	--	-	-	-	-	-	-	-	-
SPAC5H10.03	10534	9626	12270	17410	15386	16313	190.214	172.095	171.106	266.580	245.819	257.122	177.805	256.507	0.528702302765667	0.00735041610672763	0.0677901033038776	SPAC5H10.03	phosphoglycerate mutase family [Source:PomBase;Acc:SPAC5H10.03]	-	-	-	-	GO:0005634//nucleus;GO:0005829//cytosol	GO:0003824//catalytic activity;GO:0016787//hydrolase activity	GO:0008150//biological_process
SPAC23A1.18c	1966	1887	2969	4083	3523	3433	69.951	66.474	81.582	123.188	110.908	106.620	72.669	113.572	0.64419523855667	0.00739072233657342	0.0680396785716446	mrp51	mitochondrial ribosomal protein subunit L51-b (predicted) [Source:PomBase;Acc:SPAC23A1.18c]	-	-	-	-	GO:0005739//mitochondrion;GO:0005763//mitochondrial small ribosomal subunit;GO:0005840//ribosome	GO:0003735//structural constituent of ribosome	GO:0032543//mitochondrial translation;GO:0070124//mitochondrial translational initiation
MSTRG.2559	62	78	138	198	189	185	2.530	3.151	4.348	6.851	6.823	6.589	3.343	6.75433333333333	1.01467002463887	0.00740432624774741	0.0680429766273318	--	-	-	-	-	-	-	-	-
SPBP8B7.06	27176	28361	30129	18558	20865	18045	4105.950	4242.511	3515.482	2377.606	2789.257	2379.808	3954.64766666667	2515.557	-0.65267128568068	0.00746440253772472	0.0684725639933784	rpp201	60S acidic ribosomal protein A2 [Source:PomBase;Acc:SPBP8B7.06]	Genetic Information Processing	Translation	ko03010//Ribosome	K02943	GO:0005622//intracellular;GO:0005829//cytosol;GO:0005840//ribosome;GO:0022625//cytosolic large ribosomal subunit	GO:0003735//structural constituent of ribosome	GO:0002182//cytoplasmic translational elongation;GO:0006412//translation;GO:0006414//translational elongation
SPCC794.12c	25246	24200	34493	48784	39412	43103	759.203	720.533	801.066	1244.008	1048.662	1131.435	760.267333333333	1141.36833333333	0.586185733119016	0.00750988784884678	0.0687670122629696	mae2	malic enzyme, malate dehydrogenase (oxaloacetate decarboxylating), Mae2 [Source:PomBase;Acc:SPCC794.12c]	Metabolism;Metabolism	Global and overview maps;Carbohydrate metabolism	ko01200//Carbon metabolism;ko00620//Pyruvate metabolism	K00027;K00027	GO:0005739//mitochondrion;GO:0005829//cytosol	GO:0004470//malic enzyme activity;GO:0004471//malate dehydrogenase (decarboxylating) (NAD+) activity;GO:0008948//oxaloacetate decarboxylase activity;GO:0016491//oxidoreductase activity;GO:0046872//metal ion binding;GO:0051287//NAD binding	GO:0006090//pyruvate metabolic process;GO:0006099//tricarboxylic acid cycle;GO:0006108//malate metabolic process;GO:0055114//oxidation-reduction process
SPAC144.12	792	989	2108	781	643	629	16.204	20.030	33.292	13.550	11.630	11.219	23.1753333333333	12.133	-0.933653774760076	0.00755398606726292	0.0690308970104473	rki1	ribose 5-phosphate isomerase Rki1 (predicted) [Source:PomBase;Acc:SPAC144.12]	Metabolism;Metabolism;Metabolism;Metabolism;Metabolism;Metabolism	Global and overview maps;Global and overview maps;Global and overview maps;Global and overview maps;Global and overview maps;Carbohydrate metabolism	ko01100//Metabolic pathways;ko01110//Biosynthesis of secondary metabolites;ko01130//Biosynthesis of antibiotics;ko01230//Biosynthesis of amino acids;ko01200//Carbon metabolism;ko00030//Pentose phosphate pathway	K01807;K01807;K01807;K01807;K01807;K01807	GO:0005737//cytoplasm;GO:0043231//intracellular membrane-bounded organelle	GO:0004751//ribose-5-phosphate isomerase activity;GO:0016853//isomerase activity	GO:0006014//D-ribose metabolic process;GO:0006098//pentose-phosphate shunt;GO:0009052//pentose-phosphate shunt, non-oxidative branch
SPAC186.09	74	78	110	34	44	33	2.693	2.810	3.091	1.049	1.417	1.048	2.86466666666667	1.17133333333333	-1.29021558576557	0.00756558205506752	0.0690308970104473	pdc102	pyruvate decarboxylase (predicted) [Source:PomBase;Acc:SPAC186.09]	Metabolism;Metabolism;Metabolism	Global and overview maps;Global and overview maps;Carbohydrate metabolism	ko01100//Metabolic pathways;ko01110//Biosynthesis of secondary metabolites;ko00010//Glycolysis / Gluconeogenesis	K01568;K01568;K01568	GO:0005634//nucleus;GO:0005829//cytosol	GO:0000287//magnesium ion binding;GO:0003824//catalytic activity;GO:0004737//pyruvate decarboxylase activity;GO:0016829//lyase activity;GO:0016831//carboxy-lyase activity;GO:0030976//thiamine pyrophosphate binding;GO:0046872//metal ion binding	GO:0006090//pyruvate metabolic process;GO:0006091//generation of precursor metabolites and energy
SPCC1442.04c	156	207	365	491	422	458	4.433	5.824	8.011	11.832	10.611	11.361	6.08933333333333	11.268	0.887875274717734	0.00763958268591151	0.0695825110949068	SPCC1442.04c	meiotic recombination protein (predicted) [Source:PomBase;Acc:SPCC1442.04c]	-	-	-	-	GO:0005634//nucleus;GO:0005737//cytoplasm	GO:0003674//molecular_function	GO:0006311//meiotic gene conversion;GO:0007131//reciprocal meiotic recombination;GO:0051321//meiotic cell cycle
SPAC3C7.14c	94340	98622	115424	156268	158564	146501	6166.127	6382.101	5826.190	8660.984	9169.869	8358.224	6124.806	8729.69233333333	0.511266660603679	0.00765592427822076	0.0696079345437523	obr1	ubiquitinated histone-like protein Uhp1 [Source:PomBase;Acc:SPAC3C7.14c]	Metabolism;Metabolism	Global and overview maps;Metabolism of cofactors and vitamins	ko01110//Biosynthesis of secondary metabolites;ko00130//Ubiquinone and other terpenoid-quinone biosynthesis	K03809;K03809	GO:0005634//nucleus;GO:0005829//cytosol;GO:0031934//mating-type region heterochromatin	GO:0003955//NAD(P)H dehydrogenase (quinone) activity;GO:0005515//protein binding;GO:0010181//FMN binding;GO:0016491//oxidoreductase activity	GO:0030466//chromatin silencing at silent mating-type cassette;GO:0055114//oxidation-reduction process
SPAC19A8.10	171	230	348	475	432	447	5.398	7.212	8.500	12.725	12.090	12.326	7.03666666666667	12.3803333333333	0.815086080842941	0.00768596735589515	0.0697576224509423	rfp1	SUMO-targeted ubiquitin-protein ligase subunit Rfp1 [Source:PomBase;Acc:SPAC19A8.10]	-	-	-	-	GO:0000790//nuclear chromatin;GO:0005634//nucleus;GO:0033768//SUMO-targeted ubiquitin ligase complex;GO:0035861//site of double-strand break	GO:0003677//DNA binding;GO:0005515//protein binding;GO:0008270//zinc ion binding;GO:0016740//transferase activity;GO:0046872//metal ion binding	GO:0006281//DNA repair;GO:0006511//ubiquitin-dependent protein catabolic process;GO:0016567//protein ubiquitination;GO:0016925//protein sumoylation;GO:0033234//negative regulation of protein sumoylation;GO:0051321//meiotic cell cycle
SPAC1F12.04c	129	178	304	93	112	89	9.722	13.281	17.693	5.943	7.468	5.855	13.5653333333333	6.422	-1.0788299284157	0.00770894978926834	0.0698064926789037	SPAC1F12.04c	conserved fungal protein [Source:PomBase;Acc:SPAC1F12.04c]	-	-	-	-	GO:0005778//peroxisomal membrane;GO:0005829//cytosol	GO:0003674//molecular_function	GO:0016559//peroxisome fission;GO:0019395//fatty acid oxidation
SPBC17F3.01c	417	444	716	914	841	916	15.799	16.655	20.949	29.364	28.192	30.292	17.801	29.2826666666667	0.718088651431746	0.0077185298504219	0.0698064926789037	rga5	Rho-type GTPase activating protein Rga5 [Source:PomBase;Acc:SPBC17F3.01c]	-	-	-	-	GO:0016020//membrane;GO:0031097//medial cortex;GO:0051286//cell tip	GO:0005096//GTPase activator activity	GO:0007165//signal transduction;GO:0008360//regulation of cell shape;GO:0043547//positive regulation of GTPase activity;GO:0090334//regulation of cell wall (1->3)-beta-D-glucan biosynthetic process
SPCC1739.01	1686	1776	3630	4886	3609	4141	23.555	24.571	39.166	57.888	44.609	50.504	29.0973333333333	51.0003333333333	0.809619735088143	0.00773342658622572	0.0698182994260835	SPCC1739.01	zf-CCCH type zinc finger protein [Source:PomBase;Acc:SPCC1739.01]	-	-	-	-	GO:0005829//cytosol	GO:0046872//metal ion binding	GO:0008150//biological_process
SPAC57A7.09	1427	1423	2281	3066	2555	2763	57.923	57.188	71.518	105.544	91.761	97.896	62.2096666666667	98.4003333333333	0.661524426743991	0.00779378822035103	0.0701250799221199	SPAC57A7.09	E3 ubiquitin-protein ligase, human RNF family homolog [Source:PomBase;Acc:SPAC57A7.09]	-	-	-	-	GO:0000139//Golgi membrane;GO:0000324//fungal-type vacuole;GO:0005773//vacuole;GO:0005774//vacuolar membrane;GO:0005794//Golgi apparatus;GO:0016020//membrane;GO:0016021//integral component of membrane;GO:0036513//Derlin-1 retrotranslocation complex	GO:0046872//metal ion binding;GO:0051082//unfolded protein binding;GO:0061630//ubiquitin protein ligase activity;GO:0061659//ubiquitin-like protein ligase activity;GO:1990381//ubiquitin-specific protease binding	GO:0006511//ubiquitin-dependent protein catabolic process;GO:0030433//ER-associated ubiquitin-dependent protein catabolic process;GO:0030968//endoplasmic reticulum unfolded protein response;GO:0030970//retrograde protein transport, ER to cytosol;GO:0070647//protein modification by small protein conjugation or removal;GO:0070936//protein K48-linked ubiquitination
SPAC23A1.05	1231	1274	1592	2162	2315	1901	70.642	72.384	70.553	105.205	117.543	95.223	71.193	105.990333333333	0.574125390924229	0.00779470909782567	0.0701250799221199	SPAC23A1.05	serine palmitoyltransferase subunit A (predicted) [Source:PomBase;Acc:SPAC23A1.05]	-	-	-	-	GO:0005737//cytoplasm;GO:0005783//endoplasmic reticulum;GO:0005789//endoplasmic reticulum membrane;GO:0016020//membrane;GO:0016021//integral component of membrane;GO:0017059//serine C-palmitoyltransferase complex;GO:0030176//integral component of endoplasmic reticulum membrane	GO:0003674//molecular_function	GO:0030148//sphingolipid biosynthetic process
SPBC9B6.04c	4913	5204	7548	9668	8695	9556	184.017	192.985	218.331	307.064	288.153	312.424	198.444333333333	302.547	0.608424913122235	0.00783893185612971	0.0703996380156264	tuf1	mitochondrial translation elongation factor EF-Tu Tuf1 [Source:PomBase;Acc:SPBC9B6.04c]	-	-	-	-	GO:0005622//intracellular;GO:0005739//mitochondrion;GO:0005759//mitochondrial matrix	GO:0000049//tRNA binding;GO:0000166//nucleotide binding;GO:0003746//translation elongation factor activity;GO:0003924//GTPase activity;GO:0005525//GTP binding	GO:0006412//translation;GO:0006414//translational elongation;GO:0070125//mitochondrial translational elongation
SPAC6B12.06c	188	223	263	408	437	320	8.104	9.518	8.756	14.914	16.668	12.041	8.79266666666667	14.541	0.725753806557191	0.00801676411075843	0.0718710597503771	rrg9	mitochondrial genome maintenance protein Rrg9 (predicted) [Source:PomBase;Acc:SPAC6B12.06c]	-	-	-	-	GO:0005634//nucleus;GO:0005737//cytoplasm;GO:0005739//mitochondrion;GO:0005829//cytosol	GO:0003674//molecular_function	GO:0000002//mitochondrial genome maintenance
SPAC19A8.01c	29	43	86	136	114	123	0.424	0.622	0.971	1.685	1.474	1.569	0.672333333333333	1.576	1.22901895156457	0.0080367276027685	0.0719245116644979	sec73	guanyl-nucleotide exchange factor Sec73 (predicted) [Source:PomBase;Acc:SPAC19A8.01c]	-	-	-	-	GO:0005829//cytosol;GO:0032153//cell division site;GO:0051286//cell tip	GO:0005086//ARF guanyl-nucleotide exchange factor activity	GO:0006886//intracellular protein transport;GO:0006887//exocytosis;GO:0015031//protein transport;GO:0023052//signaling;GO:0032012//regulation of ARF protein signal transduction
SPAC6C3.07	368	353	632	815	746	769	13.267	12.600	17.596	24.915	23.796	24.200	14.4876666666667	24.3036666666667	0.746348729872931	0.00813906659209617	0.072651327126062	mug68	Schizosaccharomyces specific protein Mug68 [Source:PomBase;Acc:SPAC6C3.07]	-	-	-	-	GO:0005575//cellular_component	GO:0003674//molecular_function	GO:0008150//biological_process;GO:0051321//meiotic cell cycle
SPBC1289.02c	130	114	269	355	324	324	5.775	5.014	9.229	13.373	12.735	12.564	6.67266666666667	12.8906666666667	0.949991536620489	0.00814622628472099	0.072651327126062	uap2	U2 snRNP-associated protein Uap2 [Source:PomBase;Acc:SPBC1289.02c]	-	-	-	-	GO:0005684//U2-type spliceosomal complex;GO:0005686//U2 snRNP	GO:0003676//nucleic acid binding;GO:0003723//RNA binding;GO:0005515//protein binding	GO:0000398//mRNA splicing, via spliceosome;GO:0006397//mRNA processing;GO:0008380//RNA splicing;GO:0045292//mRNA cis splicing, via spliceosome
SPAC17D4.02	76	57	120	185	157	175	2.303	1.710	2.808	4.754	4.210	4.629	2.27366666666667	4.531	0.994808728967906	0.00817984886823906	0.0728247550019828	cdc45	DNA replication pre-initiation complex subunit Cdc45 [Source:PomBase;Acc:SPAC17D4.02]	Cellular Processes;Cellular Processes	Cell growth and death;Cell growth and death	ko04111//Cell cycle - yeast;ko04113//Meiosis - yeast	K06628;K06628	GO:0000790//nuclear chromatin;GO:0005634//nucleus;GO:0005656//nuclear pre-replicative complex;GO:0005829//cytosol;GO:0031261//DNA replication preinitiation complex;GO:0031298//replication fork protection complex;GO:0043596//nuclear replication fork	GO:0003682//chromatin binding;GO:0003688//DNA replication origin binding;GO:0003697//single-stranded DNA binding;GO:0005515//protein binding;GO:0043138//3'-5' DNA helicase activity	GO:0000727//double-strand break repair via break-induced replication;GO:0006260//DNA replication;GO:0006270//DNA replication initiation;GO:0007049//cell cycle;GO:0031938//regulation of chromatin silencing at telomere;GO:0032508//DNA duplex unwinding;GO:0072428//signal transduction involved in intra-S DNA damage checkpoint;GO:1900087//positive regulation of G1/S transition of mitotic cell cycle;GO…
SPAC1565.01	4442	4583	5889	7885	7381	7434	95.056	97.101	97.318	143.080	139.746	138.864	96.4916666666667	140.563333333333	0.542744052033315	0.00828678742266583	0.0736491816440041	rcf2	cytochrome c oxidase assembly protein Rcf2 [Source:PomBase;Acc:SPAC1565.01]	-	-	-	-	GO:0005739//mitochondrion;GO:0016020//membrane;GO:0016021//integral component of membrane;GO:0031305//integral component of mitochondrial inner membrane	GO:0003674//molecular_function	GO:0033617//mitochondrial respiratory chain complex IV assembly
[truncated: 4,606 more rows]
