# Supplementary material for: Characterization of oncohistone H2B variants in Schizosaccharomyces pombe reveals a key role of H2B monoubiquitination deficiency in genomic instability by altering gene expression
Source: FEMS Yeast Res. 2025 May 22;25:foaf027. doi: 10.1093/femsyr/foaf027 (PMC12128920; doi:10.1093/femsyr/foaf027)
Supplement: foaf027_Supplemental_Files [file foaf027_supplemental_files.zip › Table S8.xls]

## Sheet: htb1-G52D
id	WT-1_count	WT-2_count	WT-3_count	WT-4_count	WT-5_count	WT-6_count	G52D-1_count	G52D-2_count	G52D-3_count	WT-1_fpkm	WT-2_fpkm	WT-3_fpkm	WT-4_fpkm	WT-5_fpkm	WT-6_fpkm	G52D-1_fpkm	G52D-2_fpkm	G52D-3_fpkm	WT_mean	G52D_mean	log2(fc)	PValue	FDR	Symbol	Description	KEGG_A_class	KEGG_B_class	Pathway	K_ID	GO Component	GO Function	GO Process
SPBC725.10	313	217	339	248	177	282	4852	3383	4054	15.666	14.661	18.868	11.269	8.297	13.352	231.444	190.907	183.018	13.6855	201.79	3.88213	1.32683e-26	6.85043e-23	SPBC725.10	mitochondrial transport protein, tspO homolog (predicted) [Source:PomBase;Acc:SPBC725.10]	-	-	-	-	GO:0005739//mitochondrion;GO:0005741//mitochondrial outer membrane;GO:0016020//membrane;GO:0016021//integral component of membrane;GO:0031966//mitochondrial membrane	GO:0003674//molecular_function	GO:1990542//mitochondrial transmembrane transport
SPAC4H3.08	392	233	454	200	224	361	4147	4365	4917	11.193	8.996	14.449	5.199	5.992	9.755	112.97	140.653	126.778	9.264	126.8	3.77478	1.21439e-20	3.13494e-17	SPAC4H3.08	3-hydroxyacyl-CoA dehydrogenase (predicted) [Source:PomBase;Acc:SPAC4H3.08]	-	-	-	-	GO:0005634//nucleus;GO:0005829//cytosol	GO:0003857//3-hydroxyacyl-CoA dehydrogenase activity;GO:0016491//oxidoreductase activity	GO:0006631//fatty acid metabolic process;GO:0055114//oxidation-reduction process
SPAC15E1.02c	220	111	119	407	340	361	11195	5499	7423	18.385	12.543	11.084	30.965	26.618	28.552	892.576	518.609	560.165	21.3578	657.117	4.94331	4.54927e-20	7.82929e-17	SPAC15E1.02c	DUF1761 family protein [Source:PomBase;Acc:SPAC15E1.02c]	-	-	-	-	GO:0016020//membrane;GO:0016021//integral component of membrane	GO:0003674//molecular_function	GO:0008150//biological_process
SPBC725.03	478	371	444	441	480	345	3826	2567	4114	17.141	17.99	17.747	14.398	16.125	11.709	130.901	103.887	133.223	15.8517	122.67	2.95208	7.68323e-19	9.91713e-16	SPBC725.03	pyridoxamine 5'-phosphate oxidase (predicted) [Source:PomBase;Acc:SPBC725.03]	-	-	-	-	GO:0005634//nucleus;GO:0005829//cytosol	GO:0004733//pyridoxamine-phosphate oxidase activity;GO:0010181//FMN binding;GO:0048037//cofactor binding	GO:0010144//pyridoxal phosphate biosynthetic process from pyridoxamine
SPBC16E9.16c	477	361	339	1513	1254	1897	44431	31880	41863	9.842	10.072	7.797	28.423	24.24	37.046	874.686	742.369	780.03	19.57	799.028	5.35153	7.91302e-18	8.17099e-15	lsd90	Lsd90 protein [Source:PomBase;Acc:SPBC16E9.16c]	-	-	-	-	GO:0005575//cellular_component	GO:0000166//nucleotide binding;GO:0005524//ATP binding	GO:0042759//long-chain fatty acid biosynthetic process
SPAC22H10.13	250	101	210	347	253	502	11502	4782	5200	22.895	12.507	21.436	28.932	21.706	43.511	1004.99	494.235	430.038	25.1645	643.087	4.67555	1.06311e-17	9.14804e-15	zym1	metallothionein Zym1 [Source:PomBase;Acc:SPAC22H10.13]	-	-	-	-	GO:0005634//nucleus;GO:0005737//cytoplasm;GO:0005829//cytosol	GO:0008270//zinc ion binding;GO:0046872//metal ion binding	GO:0006882//cellular zinc ion homeostasis;GO:1990748//cellular detoxification
SPCC338.12	612	507	700	459	385	464	5784	3054	3705	42.556	47.671	54.254	29.058	25.08	30.537	383.727	239.662	232.647	38.1927	285.345	2.90134	1.25056e-14	9.22378e-12	pbi2	proteinase B inhibitor Pbi2 [Source:PomBase;Acc:SPCC338.12]	-	-	-	-	GO:0000324//fungal-type vacuole;GO:0005634//nucleus;GO:0005737//cytoplasm;GO:0005829//cytosol	GO:0004866//endopeptidase inhibitor activity	GO:0007039//protein catabolic process in the vacuole;GO:0010951//negative regulation of endopeptidase activity;GO:0042144//vacuole fusion, non-autophagic
MSTRG.4811	104	87	82	37	24	37	3494	531	2165	1.671	1.89	1.468	0.541	0.361	0.563	53.554	9.627	31.408	1.08233	31.5297	4.86449	4.48322e-14	2.89336e-11	tlh1	NP_001343051.1 RecQ type DNA helicase Tlh1 [Schizosaccharomyces pombe]	-	-	-	-	-	-	-
SPACUNK4.17	1986	1060	1819	2456	2181	2032	28229	11258	16421	48.66	35.119	49.676	54.785	50.061	47.12	659.889	311.295	363.321	47.5702	444.835	3.22514	5.08835e-14	2.91902e-11	SPACUNK4.17	NAD binding dehydrogenase family protein [Source:PomBase;Acc:SPACUNK4.17]	-	-	-	-	GO:0005634//nucleus;GO:0005737//cytoplasm;GO:0005829//cytosol	GO:0016491//oxidoreductase activity	GO:0008150//biological_process;GO:0055114//oxidation-reduction process
SPAC9E9.09c	3386	3672	4596	2850	3569	4004	17343	17087	20808	83.049	121.784	125.647	63.641	82.006	92.947	405.84	472.968	460.868	94.8457	446.559	2.2352	1.04042e-13	4.93604e-11	atd1	aldehyde dehydrogenase (predicted) [Source:PomBase;Acc:SPAC9E9.09c]	Metabolism;Metabolism;Metabolism;Metabolism;Metabolism;Metabolism;Metabolism;Metabolism;Metabolism;Metabolism;Metabolism;Metabolism;Metabolism	Global and overview maps;Global and overview maps;Global and overview maps;Carbohydrate metabolism;Carbohydrate metabolism;Amino acid metabolism;Lipid metabolism;Amino acid metabolism;Amino acid metabolism;Amino acid metabolism;Metabolism of other amino acids;Lipid metabolism;Amino acid metabolism	ko01100//Metabolic pathways;ko01110//Biosynthesis of secondary metabolites;ko01130//Biosynthesis of antibiotics;ko00010//Glycolysis / Gluconeogenesis;ko00620//Pyruvate metabolism;ko00330//Arginine and proline metabolism;ko00561//Glycerolipid metabolism;ko00310//Lysine degradation;ko00340//Histidine metabolism;ko00380//Tryptophan metabolism;ko00410//beta-Alanine metabolism;ko00071//Fatty acid degr…	K00128;K00128;K00128;K00128;K00128;K00128;K00128;K00128;K00128;K00128;K00128;K00128;K00128	GO:0005634//nucleus;GO:0005737//cytoplasm;GO:0005759//mitochondrial matrix;GO:0005794//Golgi apparatus;GO:0005829//cytosol	GO:0004029//aldehyde dehydrogenase (NAD) activity;GO:0004030//aldehyde dehydrogenase [NAD(P)+] activity;GO:0016491//oxidoreductase activity;GO:0016620//oxidoreductase activity, acting on the aldehyde or oxo group of donors, NAD or NADP as acceptor	GO:0006068//ethanol catabolic process;GO:0006090//pyruvate metabolic process;GO:0006740//NADPH regeneration;GO:0019413//acetate biosynthetic process;GO:0055114//oxidation-reduction process
SPBC365.12c	1330	915	1378	788	758	678	9446	5895	8077	23.33	21.698	26.945	12.59	12.457	11.252	158.081	116.699	127.936	18.0453	134.239	2.8951	1.05165e-13	4.93604e-11	ish1	LEA domain protein [Source:PomBase;Acc:SPBC365.12c]	-	-	-	-	GO:0005634//nucleus;GO:0005635//nuclear envelope;GO:0005783//endoplasmic reticulum;GO:0005886//plasma membrane;GO:0016020//membrane;GO:0031965//nuclear membrane	GO:0005515//protein binding	GO:0008150//biological_process
SPBC3E7.02c	368	190	412	701	844	601	4328	8004	14423	20.166	14.079	25.165	34.973	43.327	31.17	226.276	494.987	713.71	28.1467	478.324	4.08695	2.69541e-13	1.1597e-10	hsp16	heat shock protein Hsp16 [Source:PomBase;Acc:SPBC3E7.02c]	Genetic Information Processing	Folding, sorting and degradation	ko04141//Protein processing in endoplasmic reticulum	K13993	GO:0005634//nucleus;GO:0005737//cytoplasm;GO:0005829//cytosol	GO:0005515//protein binding;GO:0042802//identical protein binding;GO:0051082//unfolded protein binding	GO:0034605//cellular response to heat;GO:0034620//cellular response to unfolded protein;GO:0061077//chaperone-mediated protein folding;GO:0071218//cellular response to misfolded protein
SPBC119.03	1152	656	896	997	694	574	5810	4646	5920	48.832	37.601	42.334	38.476	27.559	23.028	234.972	222.257	226.609	36.305	227.946	2.65045	4.16134e-13	1.65269e-10	SPBC119.03	human COMT catechol O-methyltransferase homolog 1 [Source:PomBase;Acc:SPBC119.03]	Metabolism;Metabolism	Global and overview maps;Amino acid metabolism	ko01100//Metabolic pathways;ko00350//Tyrosine metabolism	K00545;K00545	GO:0005634//nucleus;GO:0005737//cytoplasm;GO:0005829//cytosol	GO:0008168//methyltransferase activity;GO:0008171//O-methyltransferase activity;GO:0016740//transferase activity;GO:0046872//metal ion binding	GO:0006584//catecholamine metabolic process;GO:0008150//biological_process;GO:0032259//methylation
SPAC637.03	598	425	858	1159	909	1276	9596	6306	8140	19.394	18.638	31.015	34.22	27.617	39.165	296.915	230.798	238.387	28.3415	255.367	3.17158	8.23829e-13	3.03816e-10	SPAC637.03	conserved fungal protein [Source:PomBase;Acc:SPAC637.03]	-	-	-	-	GO:0016020//membrane;GO:0016021//integral component of membrane	GO:0003674//molecular_function	GO:0008150//biological_process
SPAC27F1.05c	741	478	893	407	337	518	5678	4389	4003	15.691	13.687	21.077	7.846	6.685	10.381	114.713	104.886	76.545	12.5612	98.7147	2.97429	1.70756e-12	5.87741e-10	SPAC27F1.05c	aminotransferase class-III, unknown specificty [Source:PomBase;Acc:SPAC27F1.05c]	-	-	-	-	GO:0005737//cytoplasm;GO:0005759//mitochondrial matrix;GO:0005829//cytosol	GO:0003824//catalytic activity;GO:0008483//transaminase activity;GO:0016740//transferase activity;GO:0030170//pyridoxal phosphate binding	GO:0008150//biological_process
SPBC16G5.11c	851	24	378	0	0	0	0	0	0	29.531	1.145	14.598	0	0	0	0	0	0	7.54567	0.001	-12.8814	2.50166e-12	8.07255e-10	bag101	BAG family molecular chaperone regulator Bag101 (predicted) [Source:PomBase;Acc:SPBC16G5.11c]	-	-	-	-	GO:0005634//nucleus;GO:0005730//nucleolus;GO:0005737//cytoplasm	GO:0005515//protein binding;GO:0051087//chaperone binding	GO:0006457//protein folding
SPCC1739.02c	802	496	574	169	134	88	2	0	0	35.624	29.825	28.425	6.825	5.591	3.704	0.089	0	0	18.3323	0.0296667	-9.27133	3.73505e-12	1.13436e-09	mrpl22	mitochondrial ribosomal protein subunit L22 (predicted) [Source:PomBase;Acc:SPCC1739.02c]	-	-	-	-	GO:0005737//cytoplasm;GO:0005739//mitochondrion;GO:0005762//mitochondrial large ribosomal subunit;GO:0005840//ribosome;GO:0015934//large ribosomal subunit	GO:0003735//structural constituent of ribosome	GO:0006412//translation;GO:0032543//mitochondrial translation;GO:0042255//ribosome assembly
SPAC4A8.04	3432	2704	4463	3765	3555	4779	20749	16739	18324	74.116	78.961	107.428	74.024	71.922	97.678	427.511	407.958	357.343	84.0215	397.604	2.2425	4.10231e-12	1.17668e-09	isp6	vacuolar serine protease Isp6 [Source:PomBase;Acc:SPAC4A8.04]	Cellular Processes	Transport and catabolism	ko04138//Autophagy - yeast	K01336	GO:0000324//fungal-type vacuole;GO:0005615//extracellular space;GO:0005794//Golgi apparatus	GO:0004175//endopeptidase activity;GO:0004252//serine-type endopeptidase activity;GO:0008233//peptidase activity;GO:0008236//serine-type peptidase activity;GO:0016787//hydrolase activity	GO:0000747//conjugation with cellular fusion;GO:0006508//proteolysis;GO:0006914//autophagy;GO:0007033//vacuole organization
SPAC3A11.10c	2416	1711	2570	3320	2097	2963	13384	12096	13269	65.317	62.549	77.444	81.716	53.11	75.814	345.221	369.054	323.941	69.325	346.072	2.31962	8.85528e-12	2.40631e-09	SPAC3A11.10c	dipeptidyl peptidase (predicted) [Source:PomBase;Acc:SPAC3A11.10c]	-	-	-	-	GO:0005794//Golgi apparatus	GO:0004177//aminopeptidase activity;GO:0008233//peptidase activity;GO:0008237//metallopeptidase activity;GO:0016787//hydrolase activity;GO:0016805//dipeptidase activity;GO:0046872//metal ion binding;GO:0070573//metallodipeptidase activity	GO:0006508//proteolysis;GO:0008150//biological_process
SPAC23H3.15c	492	418	366	2594	1868	1324	41203	16392	27361	16.893	19.406	14.007	81.085	60.084	43.024	1349.71	635.156	848.321	39.0832	944.397	4.59477	1.65143e-11	4.26318e-09	SPAC23H3.15c	Schizosaccharomyces specific protein [Source:PomBase;Acc:SPAC23H3.15c]	-	-	-	-	GO:0005634//nucleus;GO:0005829//cytosol	GO:0003674//molecular_function	GO:0006281//DNA repair
SPBC16A3.02c	1858	1034	1782	1676	1566	2398	13856	7911	9654	45.86	34.523	49.025	37.662	36.21	56.012	326.29	220.362	215.173	43.2153	253.942	2.55488	3.47756e-11	8.54984e-09	SPBC16A3.02c	mitochondrial conserved protein (predicted) [Source:PomBase;Acc:SPBC16A3.02c]	-	-	-	-	GO:0005737//cytoplasm;GO:0005739//mitochondrion;GO:0005783//endoplasmic reticulum;GO:0005794//Golgi apparatus	GO:0016491//oxidoreductase activity;GO:0016616//oxidoreductase activity, acting on the CH-OH group of donors, NAD or NADP as acceptor	GO:0008150//biological_process;GO:0055114//oxidation-reduction process
SPCC417.06c	159	136	216	151	109	109	983	779	1048	3.303	3.82	5.001	2.856	2.121	2.143	19.481	18.261	19.657	3.20733	19.133	2.57662	9.29308e-11	2.18092e-08	mug27	meiosis specific protein kinase Mug27/Slk1 [Source:PomBase;Acc:SPCC417.06c]	Cellular Processes	Cell growth and death	ko04111//Cell cycle - yeast	K06684	GO:0005628//prospore membrane;GO:0005634//nucleus;GO:0005730//nucleolus;GO:0005737//cytoplasm;GO:0005816//spindle pole body;GO:0005829//cytosol;GO:0035974//meiotic spindle pole body	GO:0000166//nucleotide binding;GO:0004672//protein kinase activity;GO:0004674//protein serine/threonine kinase activity;GO:0005524//ATP binding;GO:0016301//kinase activity;GO:0016740//transferase activity	GO:0006468//protein phosphorylation;GO:0016310//phosphorylation;GO:0018105//peptidyl-serine phosphorylation;GO:0023052//signaling;GO:0032120//ascospore-type prospore membrane assembly;GO:0035556//intracellular signal transduction;GO:0051321//meiotic cell cycle
SPAC19G12.09	1427	944	1302	937	807	893	8407	4264	5542	55.054	49.247	55.989	32.911	29.167	32.607	309.449	185.653	193.077	42.4958	229.393	2.43243	1.25381e-10	2.81452e-08	SPAC19G12.09	NADH/NADPH dependent indole-3-acetaldehyde reductase [Source:PomBase;Acc:SPAC19G12.09]	-	-	-	-	GO:0005634//nucleus;GO:0005737//cytoplasm;GO:0005829//cytosol	GO:0004032//alditol:NADP+ 1-oxidoreductase activity;GO:0008106//alcohol dehydrogenase (NADP+) activity;GO:0016491//oxidoreductase activity;GO:0016652//oxidoreductase activity, acting on NAD(P)H, NAD(P) as acceptor;GO:0047018//indole-3-acetaldehyde reductase (NADH) activity;GO:0047019//indole-3-acetaldehyde reductase (NADPH) activity;GO:0051268//alpha-keto amide reductase activity;GO:0051269//alph…	GO:0008150//biological_process;GO:0055114//oxidation-reduction process
SPAC29A4.11	153	88	184	77	66	57	1057	792	1576	1.234	0.96	1.654	0.568	0.501	0.434	8.138	7.208	11.482	0.891833	8.94267	3.32586	1.4951e-10	3.21634e-08	rga3	Rho-type GTPase activating protein Rga3 [Source:PomBase;Acc:SPAC29A4.11]	-	-	-	-	GO:0005737//cytoplasm;GO:0005829//cytosol;GO:0030428//cell septum;GO:0032153//cell division site;GO:0051285//cell cortex of cell tip;GO:0051286//cell tip	GO:0005096//GTPase activator activity;GO:0046872//metal ion binding	GO:0007165//signal transduction;GO:0035556//intracellular signal transduction;GO:0043087//regulation of GTPase activity;GO:0043547//positive regulation of GTPase activity
SPAP8A3.04c	2960	2576	2983	8796	7630	8014	80675	41753	54889	192.391	226.401	216.108	520.499	464.591	492.986	5002.83	3062.67	3221.64	352.163	3762.38	3.41733	2.67179e-10	5.51779e-08	hsp9	heat shock protein Hsp9 [Source:PomBase;Acc:SPAP8A3.04c]	-	-	-	-	GO:0005634//nucleus;GO:0005737//cytoplasm;GO:0005829//cytosol;GO:0005886//plasma membrane	GO:0003674//molecular_function;GO:0008289//lipid binding	GO:0010972//negative regulation of G2/M transition of mitotic cell cycle;GO:1903614//negative regulation of protein tyrosine phosphatase activity
SPBC21C3.19	1063	1089	977	3150	2616	1883	18897	12416	17133	52.809	73.155	54.1	142.471	121.749	88.535	895.676	696.106	768.611	88.8032	786.798	3.14731	2.91495e-10	5.78842e-08	SPBC21C3.19	SBDS family protein Rtc3 (predicted) [Source:PomBase;Acc:SPBC21C3.19]	-	-	-	-	GO:0005634//nucleus;GO:0005737//cytoplasm;GO:0005829//cytosol	GO:0003674//molecular_function	GO:0042254//ribosome biogenesis
SPAC22F8.12c	845	469	657	66	42	59	4	0	0	11.545	8.658	10.003	0.819	0.534	0.758	0.052	0	0	5.38617	0.0173333	-8.27957	5.36735e-10	1.02636e-07	shf1	small histone ubiquitination factor Shf1 [Source:PomBase;Acc:SPAC22F8.12c]	-	-	-	-	GO:0005634//nucleus;GO:0005737//cytoplasm;GO:0005816//spindle pole body;GO:0005829//cytosol;GO:0005856//cytoskeleton;GO:0033503//HULC complex	GO:0003674//molecular_function	GO:0006325//chromatin organization;GO:0006342//chromatin silencing;GO:0071894//histone H2B conserved C-terminal lysine ubiquitination
SPAC977.18	76	56	42	553	114	89	9764	2212	3287	4.743	4.744	2.933	31.556	6.687	5.257	583.589	156.425	185.934	9.32	308.649	5.04949	8.17534e-10	1.50747e-07	SPAC977.18	conserved fungal protein [Source:PomBase;Acc:SPAC977.18]	-	-	-	-	GO:0005886//plasma membrane	GO:0003674//molecular_function	GO:0008150//biological_process
SPAC212.11	0	0	11	10	4	16	900	216	466	0	0	0.102	0.075	0.028	0.123	7.095	2.014	3.475	0.0546667	4.19467	6.26175	1.64752e-09	2.93315e-07	tlh1	RecQ type DNA helicase [Source:PomBase;Acc:SPAC212.11]	-	-	-	-	GO:0005634//nucleus;GO:0005694//chromosome;GO:0005737//cytoplasm	GO:0000166//nucleotide binding;GO:0003676//nucleic acid binding;GO:0003678//DNA helicase activity;GO:0004386//helicase activity;GO:0005524//ATP binding;GO:0008270//zinc ion binding;GO:0016787//hydrolase activity;GO:0036310//annealing helicase activity;GO:0043138//3'-5' DNA helicase activity;GO:0046872//metal ion binding	GO:0000722//telomere maintenance via recombination;GO:0000733//DNA strand renaturation;GO:0032508//DNA duplex unwinding
SPBC1685.12c	274	157	197	517	394	533	2632	2371	3205	4.361	3.383	3.5	7.494	5.873	8.023	39.966	42.586	46.072	5.439	42.8747	2.97871	2.84814e-09	4.90164e-07	SPBC1685.12c	dubious [Source:PomBase;Acc:SPBC1685.12c]	-	-	-	-	-	-	-
SPAC26F1.07	3949	3142	5736	5155	4804	4738	20235	15202	21508	139.58	150.17	225.981	165.885	159.072	158.498	682.377	606.397	686.493	166.531	658.422	1.98322	2.96028e-09	4.9303e-07	SPAC26F1.07	glucose 1-dehydrogenase (NADP+) (predicted) [Source:PomBase;Acc:SPAC26F1.07]	Metabolism;Metabolism;Metabolism;Metabolism;Metabolism;Metabolism	Global and overview maps;Global and overview maps;Global and overview maps;Carbohydrate metabolism;Lipid metabolism;Carbohydrate metabolism	ko01100//Metabolic pathways;ko01110//Biosynthesis of secondary metabolites;ko01130//Biosynthesis of antibiotics;ko00010//Glycolysis / Gluconeogenesis;ko00561//Glycerolipid metabolism;ko00040//Pentose and glucuronate interconversions	K00002;K00002;K00002;K00002;K00002;K00002	GO:0005634//nucleus;GO:0005829//cytosol	GO:0004032//alditol:NADP+ 1-oxidoreductase activity;GO:0008106//alcohol dehydrogenase (NADP+) activity;GO:0016491//oxidoreductase activity;GO:0047935//glucose 1-dehydrogenase (NADP+) activity	GO:0019568//arabinose catabolic process;GO:0042843//D-xylose catabolic process;GO:0055114//oxidation-reduction process
SPAC688.04c	978	811	1173	1938	1680	1645	8980	5761	7545	35.479	39.783	47.431	64.008	57.095	56.48	310.81	235.859	247.169	50.046	264.613	2.40256	5.46609e-09	8.81919e-07	gst3	glutathione S-transferase Gst3 [Source:PomBase;Acc:SPAC688.04c]	Metabolism	Metabolism of other amino acids	ko00480//Glutathione metabolism	K00799	GO:0005737//cytoplasm;GO:0005783//endoplasmic reticulum	GO:0004364//glutathione transferase activity;GO:0004602//glutathione peroxidase activity;GO:0005515//protein binding;GO:0016740//transferase activity;GO:0043295//glutathione binding	GO:0006749//glutathione metabolic process;GO:0019430//removal of superoxide radicals
SPCPB16A4.07	140	121	111	202	190	153	2112	513	1006	9.551	11.162	8.44	12.546	12.143	9.878	137.461	39.495	61.972	10.62	79.6427	2.90676	1.23799e-08	1.93689e-06	SPCPB16A4.07	Schizosaccharomyces specific protein [Source:PomBase;Acc:SPCPB16A4.07]	-	-	-	-	GO:0005575//cellular_component	GO:0003674//molecular_function	GO:0008150//biological_process
SPBC8E4.01c	11291	6676	8369	3976	2639	3587	871	762	733	254.515	203.493	210.274	81.609	55.721	76.524	18.726	19.374	14.929	147.023	17.6763	-3.05615	1.45388e-08	2.16368e-06	pho84	inorganic phosphate transmembrane transporter (predicted) [Source:PomBase;Acc:SPBC8E4.01c]	-	-	-	-	GO:0005887//integral component of plasma membrane;GO:0016020//membrane;GO:0016021//integral component of membrane	GO:0005215//transporter activity;GO:0005315//inorganic phosphate transmembrane transporter activity;GO:0022857//transmembrane transporter activity	GO:0006817//phosphate ion transport;GO:0035435//phosphate ion transmembrane transport;GO:0055085//transmembrane transport
SPCC4G3.03	219	125	221	166	106	114	919	731	1146	4.714	3.638	5.303	3.253	2.138	2.323	18.874	17.758	22.277	3.5615	19.6363	2.46297	1.46676e-08	2.16368e-06	SPCC4G3.03	WD40/YVTN repeat-like protein [Source:PomBase;Acc:SPCC4G3.03]	-	-	-	-	GO:0005634//nucleus;GO:0005737//cytoplasm;GO:0005829//cytosol;GO:0032991//macromolecular complex	GO:0003674//molecular_function;GO:0005515//protein binding	GO:0008150//biological_process
SPAC212.08c	10	15	32	20	25	100	1088	357	554	0.368	0.795	1.398	0.706	0.917	3.672	40.129	15.567	19.32	1.30933	25.0053	4.25533	2.12006e-08	3.04052e-06	SPAC212.08c	S. pombe specific GPI anchored protein family 1 [Source:PomBase;Acc:SPAC212.08c]	-	-	-	-	GO:0005783//endoplasmic reticulum;GO:0005886//plasma membrane;GO:0016020//membrane;GO:0031225//anchored component of membrane;GO:0031362//anchored component of external side of plasma membrane	GO:0003674//molecular_function	GO:0008150//biological_process
SPAC1006.01	3803	2821	4375	4105	3324	4339	14118	11219	13739	94.767	95.055	121.516	93.129	77.597	102.332	335.65	315.503	309.16	97.3993	320.104	1.71656	2.38315e-08	3.32546e-06	psp3	vacuolar serine protease Psp3 (predicted) [Source:PomBase;Acc:SPAC1006.01]	Cellular Processes	Transport and catabolism	ko04138//Autophagy - yeast	K01336	GO:0000324//fungal-type vacuole;GO:0000328//fungal-type vacuole lumen;GO:0005615//extracellular space	GO:0004252//serine-type endopeptidase activity;GO:0008233//peptidase activity;GO:0008236//serine-type peptidase activity;GO:0016787//hydrolase activity	GO:0006508//proteolysis;GO:0007039//protein catabolic process in the vacuole
SPCC63.14	3792	2072	3513	3887	2743	4586	14640	12248	16601	40.249	29.738	41.561	37.561	27.275	46.069	148.255	146.713	159.118	37.0755	151.362	2.02947	2.98258e-08	4.05239e-06	eis1	eisosome assembly protein eis1 [Source:PomBase;Acc:SPCC63.14]	-	-	-	-	GO:0005737//cytoplasm;GO:0005829//cytosol;GO:0032126//eisosome;GO:0045121//membrane raft	GO:0003674//molecular_function	GO:0007009//plasma membrane organization;GO:0070941//eisosome assembly
SPAC26H5.09c	9663	6722	10454	15340	13243	18725	52471	57789	74645	290.996	273.724	350.899	420.573	373.606	533.689	1507.57	1963.99	2029.9	373.914	1833.82	2.29407	3.08922e-08	4.08965e-06	SPAC26H5.09c	oxidoreductase involved in NADPH regeneration (predicted) [Source:PomBase;Acc:SPAC26H5.09c]	-	-	-	-	GO:0005634//nucleus	GO:0016491//oxidoreductase activity	GO:0006740//NADPH regeneration;GO:0055114//oxidation-reduction process
SPAC139.05	596	461	594	643	733	851	4172	1914	2924	12.777	13.363	14.193	12.549	14.721	17.266	85.33	46.306	56.604	14.1448	62.7467	2.14926	3.34201e-08	4.3137e-06	SPAC139.05	succinate-semialdehyde dehydrogenase (predicted) [Source:PomBase;Acc:SPAC139.05]	Metabolism;Metabolism;Metabolism;Metabolism;Metabolism;Metabolism	Global and overview maps;Amino acid metabolism;Amino acid metabolism;Metabolism of cofactors and vitamins;Amino acid metabolism;Carbohydrate metabolism	ko01100//Metabolic pathways;ko00250//Alanine, aspartate and glutamate metabolism;ko00350//Tyrosine metabolism;ko00760//Nicotinate and nicotinamide metabolism;ko00310//Lysine degradation;ko00650//Butanoate metabolism	K00135;K00135;K00135;K00135;K00135;K00135	GO:0005737//cytoplasm;GO:0005829//cytosol	GO:0004777//succinate-semialdehyde dehydrogenase (NAD+) activity;GO:0009013//succinate-semialdehyde dehydrogenase [NAD(P)+] activity;GO:0016491//oxidoreductase activity;GO:0016620//oxidoreductase activity, acting on the aldehyde or oxo group of donors, NAD or NADP as acceptor	GO:0006538//glutamate catabolic process;GO:0009450//gamma-aminobutyric acid catabolic process;GO:0055114//oxidation-reduction process
SPAC977.09c	1089	336	609	217	212	217	0	22	0	20.708	8.643	12.899	3.749	3.774	3.913	0	0.462	0	8.94767	0.154	-5.86051	5.70613e-08	7.18555e-06	SPAC977.09c	phospholipase (predicted) [Source:PomBase;Acc:SPAC977.09c]	Metabolism	Lipid metabolism	ko00564//Glycerophospholipid metabolism	K13333	-	GO:0004620//phospholipase activity	GO:0009395//phospholipid catabolic process
SPCC757.07c	1529	1169	1075	4425	4611	3233	28320	17071	23455	32.348	33.442	25.35	85.231	91.388	64.735	571.633	407.585	448.1	55.4157	475.773	3.10191	7.68324e-08	9.44489e-06	ctt1	catalase [Source:PomBase;Acc:SPCC757.07c]	Metabolism;Metabolism;Metabolism;Environmental Information Processing;Cellular Processes;Metabolism;Metabolism	Global and overview maps;Global and overview maps;Global and overview maps;Signal transduction;Transport and catabolism;Carbohydrate metabolism;Amino acid metabolism	ko01110//Biosynthesis of secondary metabolites;ko01130//Biosynthesis of antibiotics;ko01200//Carbon metabolism;ko04011//MAPK signaling pathway - yeast;ko04146//Peroxisome;ko00630//Glyoxylate and dicarboxylate metabolism;ko00380//Tryptophan metabolism	K03781;K03781;K03781;K03781;K03781;K03781;K03781	GO:0005759//mitochondrial matrix;GO:0005777//peroxisome;GO:0005782//peroxisomal matrix	GO:0004096//catalase activity;GO:0004601//peroxidase activity;GO:0016491//oxidoreductase activity;GO:0020037//heme binding;GO:0046872//metal ion binding	GO:0006979//response to oxidative stress;GO:0042542//response to hydrogen peroxide;GO:0042744//hydrogen peroxide catabolic process;GO:0055114//oxidation-reduction process;GO:0061692//cellular detoxification of hydrogen peroxide
SPAC3G9.11c	442	282	344	248	248	351	1415	1103	1291	8.297	7.158	7.198	4.238	4.361	6.236	25.342	23.367	21.884	6.248	23.531	1.9131	1.31281e-07	1.57629e-05	pdc201	pyruvate decarboxylase (predicted) [Source:PomBase;Acc:SPAC3G9.11c]	Metabolism;Metabolism;Metabolism	Global and overview maps;Global and overview maps;Carbohydrate metabolism	ko01100//Metabolic pathways;ko01110//Biosynthesis of secondary metabolites;ko00010//Glycolysis / Gluconeogenesis	K01568;K01568;K01568	GO:0005634//nucleus;GO:0005737//cytoplasm;GO:0005829//cytosol	GO:0000287//magnesium ion binding;GO:0003824//catalytic activity;GO:0004737//pyruvate decarboxylase activity;GO:0016829//lyase activity;GO:0016831//carboxy-lyase activity;GO:0030976//thiamine pyrophosphate binding;GO:0046872//metal ion binding	GO:0006090//pyruvate metabolic process;GO:0006091//generation of precursor metabolites and energy
SPAC11D3.09	92	86	70	65	48	61	435	299	403	2.236	2.835	1.897	1.429	1.084	1.396	10.074	8.18	8.82	1.81283	9.02467	2.31563	1.48959e-07	1.7479e-05	SPAC11D3.09	agmatinase (predicted) [Source:PomBase;Acc:SPAC11D3.09]	Metabolism;Metabolism	Global and overview maps;Amino acid metabolism	ko01100//Metabolic pathways;ko00330//Arginine and proline metabolism	K01480;K01480	GO:0005783//endoplasmic reticulum	GO:0008783//agmatinase activity;GO:0016787//hydrolase activity;GO:0016813//hydrolase activity, acting on carbon-nitrogen (but not peptide) bonds, in linear amidines;GO:0046872//metal ion binding	GO:0006520//cellular amino acid metabolic process;GO:0033389//putrescine biosynthetic process from arginine, using agmatinase
SPCP20C8.02c	230	87	162	84	75	132	6	9	15	9.137	4.666	7.161	3.028	2.791	4.946	0.229	0.403	0.553	5.28817	0.395	-3.74284	1.9125e-07	2.16741e-05	SPCP20C8.02c	S. pombe specific UPF0321 family protein 1 [Source:PomBase;Acc:SPCP20C8.02c]	-	-	-	-	GO:0005575//cellular_component	GO:0003674//molecular_function	GO:0008150//biological_process
SPAC8E11.10	16455	12466	9335	15535	14675	9909	3173	3039	4415	341.187	349.511	215.741	293.256	285.053	194.454	62.769	71.112	82.665	279.867	72.182	-1.95503	1.93697e-07	2.16741e-05	SPAC8E11.10	sorbose reductase (predicted) [Source:PomBase;Acc:SPAC8E11.10]	Metabolism	Carbohydrate metabolism	ko00051//Fructose and mannose metabolism	K17742	GO:0005739//mitochondrion	GO:0016491//oxidoreductase activity;GO:0016616//oxidoreductase activity, acting on the CH-OH group of donors, NAD or NADP as acceptor;GO:0032115//sorbose reductase activity	GO:0005975//carbohydrate metabolic process;GO:0055114//oxidation-reduction process
SPBPB21E7.04c	58	44	28	267	108	96	1891	827	1069	2.394	2.455	1.288	10.031	4.175	3.75	74.454	38.516	39.837	4.0155	50.9357	3.66502	2.00152e-07	2.16741e-05	SPBPB21E7.04c	human COMT ortholog 2 [Source:PomBase;Acc:SPBPB21E7.04c]	Metabolism;Metabolism	Global and overview maps;Amino acid metabolism	ko01100//Metabolic pathways;ko00350//Tyrosine metabolism	K00545;K00545	GO:0000324//fungal-type vacuole;GO:0005773//vacuole	GO:0008168//methyltransferase activity;GO:0008171//O-methyltransferase activity;GO:0016740//transferase activity;GO:0046872//metal ion binding	GO:0006584//catecholamine metabolic process;GO:0008150//biological_process;GO:0032259//methylation
SPAC23C11.06c	1453	850	1382	4061	2789	4042	19352	14943	19822	34.569	27.345	36.648	87.962	62.162	91.014	439.269	401.216	425.86	56.6167	422.115	2.89834	2.01503e-07	2.16741e-05	SPAC23C11.06c	hydrolase (inferred_from_context) [Source:PomBase;Acc:SPAC23C11.06c]	-	-	-	-	GO:0005737//cytoplasm;GO:0016020//membrane;GO:0016021//integral component of membrane;GO:0071627//integral component of fungal-type vacuolar membrane	GO:0016787//hydrolase activity	GO:0008150//biological_process
SPBPB2B2.19c	690	312	137	0	21	13	0	0	0	20.111	12.292	4.455	0	0.571	0.346	0	0	0	6.29583	0.001	-12.6202	2.44117e-07	2.57219e-05	SPBPB2B2.19c	S. pombe specific 5Tm protein family [Source:PomBase;Acc:SPBPB2B2.19c]	-	-	-	-	-	-	-
SPBC16A3.13	795	502	864	682	611	882	2967	2146	2658	16.002	13.663	19.384	12.498	11.521	16.802	56.978	48.747	48.312	14.9783	51.3457	1.77737	2.85925e-07	2.93968e-05	meu7	alpha-amylase homolog Aah4 [Source:PomBase;Acc:SPBC16A3.13]	Metabolism;Metabolism	Global and overview maps;Carbohydrate metabolism	ko01100//Metabolic pathways;ko00500//Starch and sucrose metabolism	K01176;K01176	GO:0005783//endoplasmic reticulum;GO:0005886//plasma membrane;GO:0009897//external side of plasma membrane;GO:0016020//membrane;GO:0031225//anchored component of membrane	GO:0003824//catalytic activity;GO:0004556//alpha-amylase activity;GO:0005509//calcium ion binding;GO:0016787//hydrolase activity;GO:0016798//hydrolase activity, acting on glycosyl bonds;GO:0046872//metal ion binding	GO:0005975//carbohydrate metabolic process;GO:0008152//metabolic process;GO:0008360//regulation of cell shape;GO:0009272//fungal-type cell wall biogenesis;GO:0016052//carbohydrate catabolic process
SPAC977.12	3194	2151	2662	1620	1617	1908	637	370	553	109.572	99.811	101.809	50.604	51.964	61.95	20.855	14.315	17.121	79.285	17.4303	-2.18545	2.90381e-07	2.93968e-05	SPAC977.12	L-asparaginase (predicted) [Source:PomBase;Acc:SPAC977.12]	Metabolism;Metabolism;Metabolism;Metabolism	Global and overview maps;Global and overview maps;Amino acid metabolism;Metabolism of other amino acids	ko01100//Metabolic pathways;ko01110//Biosynthesis of secondary metabolites;ko00250//Alanine, aspartate and glutamate metabolism;ko00460//Cyanoamino acid metabolism	K01424;K01424;K01424;K01424	GO:0005576//extracellular region;GO:0005618//cell wall;GO:0009986//cell surface;GO:0042597//periplasmic space	GO:0004067//asparaginase activity;GO:0016787//hydrolase activity	GO:0006528//asparagine metabolic process;GO:0006530//asparagine catabolic process;GO:0006531//aspartate metabolic process
SPBC1709.13c	423	244	393	20	41	49	4	4	7	11.947	9.338	12.373	0.52	1.074	1.324	0.096	0.12	0.169	6.096	0.128333	-5.5699	3.08779e-07	3.01567e-05	set10	ribosomal lysine methyltransferase Set10 [Source:PomBase;Acc:SPBC1709.13c]	-	-	-	-	GO:0005634//nucleus;GO:0005737//cytoplasm;GO:0005829//cytosol	GO:0005515//protein binding;GO:0008168//methyltransferase activity;GO:0016279//protein-lysine N-methyltransferase activity;GO:0016740//transferase activity	GO:0018026//peptidyl-lysine monomethylation;GO:0018027//peptidyl-lysine dimethylation;GO:0032259//methylation;GO:0042254//ribosome biogenesis
SPAC821.09	4106	2392	4979	2265	2196	4244	513	749	851	52.272	41.177	70.651	26.252	26.19	51.135	6.231	10.761	9.783	44.6128	8.925	-2.32153	3.09569e-07	3.01567e-05	eng1	endo-1,3-beta-glucanase Eng1 [Source:PomBase;Acc:SPAC821.09]	-	-	-	-	GO:0000936//primary cell septum;GO:0009986//cell surface;GO:0030428//cell septum;GO:0043187//cell septum surface;GO:1990819//actin fusion focus	GO:0016787//hydrolase activity;GO:0016798//hydrolase activity, acting on glycosyl bonds;GO:0030246//carbohydrate binding;GO:0030247//polysaccharide binding;GO:0042973//glucan endo-1,3-beta-D-glucosidase activity;GO:0052861//glucan endo-1,3-beta-glucanase activity, C-3 substituted reducing group;GO:0052862//glucan endo-1,4-beta-glucanase activity, C-3 substituted reducing group	GO:0007049//cell cycle;GO:0008152//metabolic process;GO:0030994//primary cell septum disassembly;GO:0044347//cell wall polysaccharide catabolic process;GO:0051301//cell division;GO:1904541//fungal-type cell wall disassembly involved in conjugation with cellular fusion
SPCC1393.12	411	207	298	81	82	152	2345	1175	1773	18.875	12.855	15.254	3.387	3.528	6.607	102.749	60.899	73.529	10.0843	79.059	2.97081	3.42469e-07	3.27438e-05	SPCC1393.12	Schizosaccharomyces specific protein [Source:PomBase;Acc:SPCC1393.12]	-	-	-	-	GO:0005737//cytoplasm	GO:0003674//molecular_function	GO:0008150//biological_process
SPBC359.04c	624	370	564	79	109	57	13	9	21	8.854	7.099	8.92	1.021	1.449	0.765	0.176	0.144	0.269	4.68467	0.196333	-4.57657	3.67321e-07	3.37702e-05	pfl7	cell surface glycoprotein (predicted), DIPSY family [Source:PomBase;Acc:SPBC359.04c]	-	-	-	-	GO:0009986//cell surface;GO:0010339//external side of cell wall	-	GO:0043689//cell-cell adhesion involved in flocculation
SPBP4G3.03	12	4	4	56	13	20	1010	182	217	0.507	0.228	0.188	2.153	0.514	0.799	40.7	8.675	8.276	0.7315	19.217	4.71538	3.70718e-07	3.37702e-05	fub2	PI31 proteasome regulator Fub2 (predicted) [Source:PomBase;Acc:SPBP4G3.03]	-	-	-	-	GO:0005634//nucleus;GO:0005737//cytoplasm;GO:0005829//cytosol	GO:0003674//molecular_function	GO:0006511//ubiquitin-dependent protein catabolic process
SPBC649.04	2265	1823	2084	3721	3119	3328	13638	8301	10798	207.025	225.311	212.314	309.64	267.07	287.893	1189.3	856.259	891.246	251.542	978.933	1.96041	3.72826e-07	3.37702e-05	uvi15	UV-induced protein Uvi15 [Source:PomBase;Acc:SPBC649.04]	-	-	-	-	GO:0005886//plasma membrane;GO:0009898//cytoplasmic side of plasma membrane;GO:0032153//cell division site;GO:0051286//cell tip	GO:0003674//molecular_function	GO:0008150//biological_process
SPBC32F12.03c	2847	2119	2704	1691	1733	1757	11689	5713	8336	177.172	178.311	187.56	95.806	101.032	103.484	694.014	401.228	468.451	140.561	521.231	1.89073	3.98249e-07	3.5451e-05	gpx1	glutathione peroxidase Gpx1 [Source:PomBase;Acc:SPBC32F12.03c]	Metabolism;Metabolism	Metabolism of other amino acids;Lipid metabolism	ko00480//Glutathione metabolism;ko00590//Arachidonic acid metabolism	K00432;K00432	GO:0005634//nucleus;GO:0005737//cytoplasm;GO:0005739//mitochondrion;GO:0005829//cytosol	GO:0004601//peroxidase activity;GO:0004602//glutathione peroxidase activity;GO:0008379//thioredoxin peroxidase activity;GO:0016209//antioxidant activity;GO:0016491//oxidoreductase activity;GO:0051920//peroxiredoxin activity	GO:0006979//response to oxidative stress;GO:0042744//hydrogen peroxide catabolic process;GO:0045454//cell redox homeostasis;GO:0055114//oxidation-reduction process;GO:0061692//cellular detoxification of hydrogen peroxide
SPAC29A4.17c	121	93	115	72	48	66	528	367	551	5.562	5.814	5.91	3.045	2.095	2.899	23.227	19.13	22.981	4.22083	21.7793	2.36736	5.0005e-07	4.37586e-05	SPAC29A4.17c	mitochondrial FUN14 family protein involved in mitophagy [Source:PomBase;Acc:SPAC29A4.17c]	-	-	-	-	GO:0005739//mitochondrion;GO:0005741//mitochondrial outer membrane;GO:0016020//membrane;GO:0016021//integral component of membrane;GO:0031307//integral component of mitochondrial outer membrane	GO:0003674//molecular_function	GO:0000422//mitophagy
SPAC22A12.17c	590	409	521	261	285	285	2040	1464	1807	7.522	7.047	7.403	3.032	3.4	3.434	24.815	21.064	20.812	5.30633	22.2303	2.06674	5.3126e-07	4.57149e-05	SPAC22A12.17c	short chain dehydrogenase (predicted) [Source:PomBase;Acc:SPAC22A12.17c]	Metabolism	Carbohydrate metabolism	ko00051//Fructose and mannose metabolism	K17742	GO:0005634//nucleus;GO:0005737//cytoplasm;GO:0005829//cytosol	GO:0016491//oxidoreductase activity;GO:0016616//oxidoreductase activity, acting on the CH-OH group of donors, NAD or NADP as acceptor	GO:0008150//biological_process;GO:0055114//oxidation-reduction process
SPAC3C7.14c	33562	25016	16326	36629	37829	38559	126112	111598	119269	1641.2	1654.14	889.853	1630.72	1732.97	1784.56	5883.74	6158.7	5266.72	1555.57	5769.72	1.89105	6.84306e-07	5.79192e-05	obr1	ubiquitinated histone-like protein Uhp1 [Source:PomBase;Acc:SPAC3C7.14c]	Metabolism;Metabolism	Global and overview maps;Metabolism of cofactors and vitamins	ko01110//Biosynthesis of secondary metabolites;ko00130//Ubiquinone and other terpenoid-quinone biosynthesis	K03809;K03809	GO:0005634//nucleus;GO:0005829//cytosol;GO:0031934//mating-type region heterochromatin	GO:0003955//NAD(P)H dehydrogenase (quinone) activity;GO:0005515//protein binding;GO:0010181//FMN binding;GO:0016491//oxidoreductase activity	GO:0030466//chromatin silencing at silent mating-type cassette;GO:0055114//oxidation-reduction process
SPAC19A8.16	10	8	7	4	9	6	164	84	70	1.12	1.211	0.874	0.408	0.944	0.636	17.518	10.613	7.077	0.8655	11.736	3.76126	9.65806e-07	8.04267e-05	prl65	conserved fungal protein [Source:PomBase;Acc:SPAC19A8.16]	-	-	-	-	GO:0005575//cellular_component	GO:0003674//molecular_function	GO:0008150//biological_process
SPAC56F8.12	632	352	976	598	505	1058	3330	2608	3628	23.604	17.777	40.63	20.334	17.669	37.398	118.659	109.926	122.36	26.2353	116.982	2.1567	1.08682e-06	8.90677e-05	SPAC56F8.12	conserved fungal protein [Source:PomBase;Acc:SPAC56F8.12]	-	-	-	-	GO:0005794//Golgi apparatus;GO:0016020//membrane;GO:0016021//integral component of membrane	GO:0003674//molecular_function	GO:0008150//biological_process
SPAC9G1.14	5	3	5	4	3	2	38	72	147	0.363	0.298	0.417	0.229	0.213	0.153	2.544	5.769	9.424	0.278833	5.91233	4.40625	1.19031e-06	9.60244e-05	SPAC9G1.14	dubious [Source:PomBase;Acc:SPAC9G1.14]	-	-	-	-	-	-	-
SPAC3G6.07	6	3	3	4	3	2	106	38	99	0.397	0.268	0.221	0.241	0.186	0.125	6.685	2.835	5.909	0.239667	5.143	4.42351	1.21331e-06	9.63739e-05	SPAC3G6.07	dubious [Source:PomBase;Acc:SPAC3G6.07]	-	-	-	-	GO:0005634//nucleus;GO:0005829//cytosol	GO:0003674//molecular_function	GO:0008150//biological_process
SPCC70.08c	1557	1436	440	631	546	373	3151	6433	8867	93.058	116.053	29.312	34.335	30.571	21.099	179.678	433.907	478.563	54.0713	364.049	2.7512	1.25383e-06	9.80833e-05	SPCC70.08c	methyltransferase (predicted) [Source:PomBase;Acc:SPCC70.08c]	-	-	-	-	GO:0005634//nucleus;GO:0005737//cytoplasm;GO:0005829//cytosol	GO:0008168//methyltransferase activity;GO:0016740//transferase activity	GO:0008150//biological_process;GO:0032259//methylation
SPCPB16A4.06c	105	36	90	39	33	38	616	280	442	3.422	1.586	3.269	1.157	1.007	1.172	19.153	10.298	13.007	1.9355	14.1527	2.8703	1.40005e-06	0.000107888	SPCPB16A4.06c	Schizosaccharomyces specific protein [Source:PomBase;Acc:SPCPB16A4.06c]	-	-	-	-	GO:0005634//nucleus;GO:0005829//cytosol	GO:0003674//molecular_function	GO:0008150//biological_process
SPBP4H10.10	172	135	203	137	90	98	652	528	668	6.827	7.246	8.981	4.951	3.347	3.682	24.691	23.652	23.943	5.839	24.0953	2.04496	1.72342e-06	0.000130853	SPBP4H10.10	rhomboid family protease [Source:PomBase;Acc:SPBP4H10.10]	-	-	-	-	GO:0005739//mitochondrion;GO:0005743//mitochondrial inner membrane;GO:0016020//membrane;GO:0016021//integral component of membrane	GO:0004252//serine-type endopeptidase activity;GO:0008233//peptidase activity;GO:0008236//serine-type peptidase activity;GO:0016787//hydrolase activity	GO:0006508//proteolysis;GO:0008150//biological_process;GO:0010821//regulation of mitochondrion organization
SPBC215.05	14880	12657	22357	45460	40673	44255	156738	148593	191099	394.981	454.301	661.472	1098.61	1011.42	1111.8	3969.45	4451.34	4580.68	788.765	4333.83	2.45797	1.84085e-06	0.000137744	gpd1	glycerol-3-phosphate dehydrogenase Gpd1 [Source:PomBase;Acc:SPBC215.05]	Metabolism;Environmental Information Processing;Metabolism	Global and overview maps;Signal transduction;Lipid metabolism	ko01110//Biosynthesis of secondary metabolites;ko04011//MAPK signaling pathway - yeast;ko00564//Glycerophospholipid metabolism	K00006;K00006;K00006	GO:0005634//nucleus;GO:0005737//cytoplasm;GO:0005829//cytosol;GO:0009331//glycerol-3-phosphate dehydrogenase complex	GO:0004367//glycerol-3-phosphate dehydrogenase [NAD+] activity;GO:0016491//oxidoreductase activity;GO:0016616//oxidoreductase activity, acting on the CH-OH group of donors, NAD or NADP as acceptor;GO:0042803//protein homodimerization activity;GO:0051287//NAD binding	GO:0005975//carbohydrate metabolic process;GO:0006072//glycerol-3-phosphate metabolic process;GO:0006114//glycerol biosynthetic process;GO:0006116//NADH oxidation;GO:0009992//cellular water homeostasis;GO:0046168//glycerol-3-phosphate catabolic process;GO:0055114//oxidation-reduction process;GO:0071470//cellular response to osmotic stress
SPAC13F5.03c	190	117	183	1225	526	472	1342	5155	12370	3.689	3.072	3.961	21.656	9.569	8.674	24.862	112.968	216.909	8.43683	118.246	3.80895	1.87077e-06	0.000137983	gld1	mitochondrial glycerol dehydrogenase Gld1 [Source:PomBase;Acc:SPAC13F5.03c]	-	-	-	-	GO:0005739//mitochondrion	GO:0008270//zinc ion binding;GO:0008888//glycerol dehydrogenase [NAD+] activity;GO:0016491//oxidoreductase activity;GO:0016614//oxidoreductase activity, acting on CH-OH group of donors;GO:0046872//metal ion binding	GO:0006071//glycerol metabolic process;GO:0019564//aerobic glycerol catabolic process;GO:0042149//cellular response to glucose starvation;GO:0055114//oxidation-reduction process;GO:0061613//glycolytic process from glycerol
SPBC30B4.09	288	305	314	766	781	543	2628	2056	2885	13.6	19.476	16.527	32.947	34.551	24.284	118.415	109.596	123.015	23.5642	117.009	2.31195	1.90894e-06	0.000138815	SPBC30B4.09	Schizosaccharomyces specific protein [Source:PomBase;Acc:SPBC30B4.09]	-	-	-	-	GO:0016020//membrane;GO:0016021//integral component of membrane	GO:0003674//molecular_function	GO:0008150//biological_process
SPBC660.06	2852	2451	2463	9417	6902	6084	38177	22624	28416	101.342	117.767	97.55	304.645	229.757	204.607	1294.27	907.253	911.804	175.945	1037.78	2.5603	2.61052e-06	0.000187196	SPBC660.06	WW domain containing conserved fungal protein [Source:PomBase;Acc:SPBC660.06]	-	-	-	-	GO:0005634//nucleus	GO:0003674//molecular_function;GO:0005515//protein binding	GO:0008150//biological_process
SPCC63.13	186	81	262	346	279	383	1332	1264	1555	9.192	5.413	14.431	15.567	12.916	17.913	62.801	70.492	69.391	12.572	67.5613	2.42598	3.08843e-06	0.000218432	SPCC63.13	DNAJ domain protein [Source:PomBase;Acc:SPCC63.13]	-	-	-	-	GO:0005783//endoplasmic reticulum;GO:0005789//endoplasmic reticulum membrane;GO:0016020//membrane;GO:0016021//integral component of membrane	GO:0030544//Hsp70 protein binding	GO:0008150//biological_process
SPAC26F1.11	17	3	8	5	5	4	190	61	115	0.423	0.101	0.222	0.113	0.117	0.094	4.515	1.715	2.586	0.178333	2.93867	4.04251	3.19859e-06	0.000223167	SPAC26F1.11	dubious [Source:PomBase;Acc:SPAC26F1.11]	-	-	-	-	-	-	-
SPAC13G7.02c	7405	4667	3069	3955	6507	2174	15277	18873	36148	144.271	122.951	66.646	70.152	118.765	40.087	283.971	414.966	635.968	93.812	444.968	2.24586	3.74066e-06	0.000257507	ssa1	heat shock protein Ssa1 (predicted) [Source:PomBase;Acc:SPAC13G7.02c]	Genetic Information Processing;Genetic Information Processing;Cellular Processes	Transcription;Folding, sorting and degradation;Transport and catabolism	ko03040//Spliceosome;ko04141//Protein processing in endoplasmic reticulum;ko04144//Endocytosis	K03283;K03283;K03283	GO:0005634//nucleus;GO:0005737//cytoplasm;GO:0005829//cytosol;GO:0005886//plasma membrane	GO:0000166//nucleotide binding;GO:0005524//ATP binding;GO:0016887//ATPase activity;GO:0031072//heat shock protein binding;GO:0042623//ATPase activity, coupled;GO:0044183//protein binding involved in protein folding;GO:0051082//unfolded protein binding;GO:0051787//misfolded protein binding	GO:0002181//cytoplasmic translation;GO:0006986//response to unfolded protein;GO:0016192//vesicle-mediated transport;GO:0034605//cellular response to heat;GO:0034620//cellular response to unfolded protein;GO:0042026//protein refolding;GO:0051085//chaperone mediated protein folding requiring cofactor
SPBC428.03c	4268	3012	3879	1950	2376	1766	777	559	833	107.731	102.804	109.134	44.812	56.184	42.189	18.712	15.924	18.987	77.1423	17.8743	-2.10963	4.0127e-06	0.0002726	pho4	thiamine-repressible acid phosphatase Pho4 [Source:PomBase;Acc:SPBC428.03c]	Metabolism;Metabolism;Metabolism	Global and overview maps;Metabolism of cofactors and vitamins;Metabolism of cofactors and vitamins	ko01100//Metabolic pathways;ko00730//Thiamine metabolism;ko00740//Riboflavin metabolism	K01078;K01078;K01078	GO:0005576//extracellular region;GO:0005618//cell wall;GO:0009277//fungal-type cell wall;GO:0030287//cell wall-bounded periplasmic space	GO:0003993//acid phosphatase activity;GO:0016787//hydrolase activity;GO:0016791//phosphatase activity;GO:0042131//thiamine phosphate phosphatase activity	GO:0009228//thiamine biosynthetic process;GO:0016311//dephosphorylation
SPAC977.02	43	18	11	45	10	15	538	129	194	2.067	1.163	0.586	1.978	0.467	0.682	24.515	6.968	8.395	1.15717	13.2927	3.52196	4.33174e-06	0.000290451	SPAC977.02	S. pombe specific 5Tm protein family [Source:PomBase;Acc:SPAC977.02]	-	-	-	-	-	-	-
MSTRG.1089	10	9	4	6	14	8	212	63	77	0.669	0.814	0.298	0.365	0.877	0.506	13.522	4.753	4.649	0.588167	7.64133	3.69953	4.59884e-06	0.000303286	--	-	-	-	-	-	-	-	-
SPBPB10D8.02c	2184	1358	1609	217	224	54	69	25	55	42.533	35.761	34.926	3.847	4.087	0.995	1.282	0.549	0.967	20.3582	0.932667	-4.4481	4.64063e-06	0.000303286	SPBPB10D8.02c	arylsulfatase (predicted) [Source:PomBase;Acc:SPBPB10D8.02c]	Metabolism	Lipid metabolism	ko00600//Sphingolipid metabolism	K01130	GO:0005634//nucleus;GO:0005737//cytoplasm;GO:0005829//cytosol	GO:0003824//catalytic activity;GO:0004065//arylsulfatase activity;GO:0008484//sulfuric ester hydrolase activity;GO:0016787//hydrolase activity;GO:0046872//metal ion binding	GO:0046505//sulfolipid metabolic process
SPBPB8B6.05c	2467	1634	1894	1524	1780	1654	710	331	554	91.567	81.977	78.335	51.489	61.894	58.101	25.136	13.875	18.579	70.5605	19.1967	-1.878	4.82778e-06	0.000311573	SPBPB8B6.05c	L-asparaginase (predicted) [Source:PomBase;Acc:SPBPB8B6.05c]	Metabolism;Metabolism;Metabolism;Metabolism	Global and overview maps;Global and overview maps;Amino acid metabolism;Metabolism of other amino acids	ko01100//Metabolic pathways;ko01110//Biosynthesis of secondary metabolites;ko00250//Alanine, aspartate and glutamate metabolism;ko00460//Cyanoamino acid metabolism	K01424;K01424;K01424;K01424	GO:0005576//extracellular region;GO:0005618//cell wall;GO:0005737//cytoplasm;GO:0009986//cell surface;GO:0042597//periplasmic space	GO:0004067//asparaginase activity;GO:0016787//hydrolase activity	GO:0006528//asparagine metabolic process;GO:0006530//asparagine catabolic process;GO:0006531//aspartate metabolic process
SPBC23E6.10c	1885	1328	1905	653	549	843	280	129	217	62.21	59.264	70.076	19.62	16.974	26.331	8.816	4.805	6.467	42.4125	6.696	-2.66312	5.1861e-06	0.000330566	mri1	methylthioribose-1-phosphate isomerase Mri1 (predicted) [Source:PomBase;Acc:SPBC23E6.10c]	Metabolism;Metabolism	Global and overview maps;Amino acid metabolism	ko01100//Metabolic pathways;ko00270//Cysteine and methionine metabolism	K08963;K08963	GO:0005634//nucleus;GO:0005737//cytoplasm;GO:0005829//cytosol	GO:0016853//isomerase activity;GO:0046523//S-methyl-5-thioribose-1-phosphate isomerase activity	GO:0008652//cellular amino acid biosynthetic process;GO:0009086//methionine biosynthetic process;GO:0019284//L-methionine biosynthetic process from S-adenosylmethionine;GO:0019509//L-methionine biosynthetic process from methylthioadenosine;GO:0044237//cellular metabolic process;GO:0044249//cellular biosynthetic process
SPCC70.10	992	669	797	1126	926	1043	3058	2176	3143	42.796	39.032	38.302	44.213	37.412	42.571	125.821	105.909	122.407	40.721	118.046	1.5355	5.41647e-06	0.00034104	SPCC70.10	Schizosaccharomyces specific protein [Source:PomBase;Acc:SPCC70.10]	-	-	-	-	GO:0000324//fungal-type vacuole	GO:0003674//molecular_function	GO:0008150//biological_process
SPBC9B6.07	1930	1280	1362	274	222	393	146	38	66	109.611	98.299	86.218	14.167	11.811	21.124	7.911	2.436	3.385	56.8717	4.57733	-3.63513	6.91473e-06	0.00043013	nop52	nucleolar protein Nop52 family Rrp1 (predicted) [Source:PomBase;Acc:SPBC9B6.07]	-	-	-	-	GO:0005634//nucleus;GO:0005730//nucleolus;GO:0030687//preribosome, large subunit precursor;GO:0030688//preribosome, small subunit precursor	GO:0003674//molecular_function	GO:0006364//rRNA processing
SPAC4F10.20	2414	1952	1986	1865	1804	2440	6725	4493	5707	225.04	246.06	206.36	158.286	157.548	215.28	598.133	472.691	480.428	201.429	517.084	1.36013	7.028e-06	0.000431971	grx1	glutaredoxin Grx1 [Source:PomBase;Acc:SPAC4F10.20]	-	-	-	-	GO:0005634//nucleus;GO:0005829//cytosol	GO:0004362//glutathione-disulfide reductase activity;GO:0004602//glutathione peroxidase activity;GO:0009055//electron carrier activity;GO:0015035//protein disulfide oxidoreductase activity;GO:0015038//glutathione disulfide oxidoreductase activity	GO:0019430//removal of superoxide radicals;GO:0022900//electron transport chain;GO:0034599//cellular response to oxidative stress;GO:0045454//cell redox homeostasis;GO:0055114//oxidation-reduction process
SPBC1685.17	124	73	159	88	75	363	1668	667	874	8.163	6.482	11.646	5.264	4.634	22.64	104.767	49.569	51.943	9.80483	68.7597	2.81	7.83569e-06	0.000475949	SPBC1685.17	Schizosaccharomyces pombe specific protein [Source:PomBase;Acc:SPBC1685.17]	-	-	-	-	GO:0005575//cellular_component	GO:0003674//molecular_function	GO:0008150//biological_process
SPBC359.01	1973	1250	4188	48	72	67	67	18	28	35.328	30.262	83.6	0.787	1.208	1.136	1.145	0.364	0.453	25.3868	0.654	-5.27865	8.09637e-06	0.000486065	SPBC359.01	amino acid transmembrane transporter (predicted) [Source:PomBase;Acc:SPBC359.01]	-	-	-	-	GO:0005794//Golgi apparatus;GO:0016020//membrane;GO:0016021//integral component of membrane	GO:0015171//amino acid transmembrane transporter activity;GO:0022857//transmembrane transporter activity	GO:0003333//amino acid transmembrane transport;GO:0006865//amino acid transport;GO:0055085//transmembrane transport
SPCC16A11.15c	509	302	381	297	245	233	1385	899	1380	23.037	18.482	19.22	12.238	10.388	9.981	59.805	45.918	56.4	15.5577	54.041	1.79643	8.39787e-06	0.00049837	SPCC16A11.15c	Schizosaccharomyces specific protein [Source:PomBase;Acc:SPCC16A11.15c]	-	-	-	-	GO:0005634//nucleus;GO:0005829//cytosol	GO:0003674//molecular_function	GO:0008150//biological_process
SPBC1105.14	1089	806	936	3953	3415	2626	16405	8739	14847	11.365	11.373	10.888	37.56	33.389	25.939	163.35	102.927	139.928	21.7523	135.402	2.638	1.22609e-05	0.000719354	rsv2	transcription factor Rsv2 [Source:PomBase;Acc:SPBC1105.14]	-	-	-	-	GO:0005634//nucleus	GO:0000978//RNA polymerase II core promoter proximal region sequence-specific DNA binding;GO:0000981//RNA polymerase II transcription factor activity, sequence-specific DNA binding;GO:0003676//nucleic acid binding;GO:0046872//metal ion binding	GO:0010672//regulation of transcription from RNA polymerase II promoter involved in meiotic cell cycle
SPCC736.15	21599	13594	16061	30008	21314	31163	86158	60991	77318	408.563	347.707	338.628	516.779	377.698	557.901	1554.91	1302	1320.7	424.546	1392.54	1.71372	1.30636e-05	0.000757838	pil1	eisosome BAR domain protein Pil1 [Source:PomBase;Acc:SPCC736.15]	-	-	-	-	GO:0005886//plasma membrane;GO:0032126//eisosome;GO:0036286//eisosome filament;GO:0036362//ascus membrane	GO:0003674//molecular_function;GO:0008289//lipid binding	GO:0006469//negative regulation of protein kinase activity;GO:0006897//endocytosis;GO:0070941//eisosome assembly
SPBC337.08c	5767	2875	2090	1418	1293	1625	9299	13651	17384	113.779	76.699	45.96	25.47	23.898	30.343	175.037	303.945	309.713	52.6915	262.898	2.31886	1.33898e-05	0.000768131	ubi4	ubiquitin [Source:PomBase;Acc:SPBC337.08c]	-	-	-	-	GO:0005575//cellular_component;GO:0005634//nucleus;GO:0005737//cytoplasm	GO:0005515//protein binding;GO:0031386//protein tag;GO:0031625//ubiquitin protein ligase binding	GO:0010499//proteasomal ubiquitin-independent protein catabolic process;GO:0016567//protein ubiquitination;GO:0019941//modification-dependent protein catabolic process;GO:0051321//meiotic cell cycle
SPAC328.03	4635	2876	4416	2370	1895	2138	14948	8279	11823	98.237	82.424	104.323	45.732	37.626	42.887	302.269	198.027	226.283	68.5382	242.193	1.82118	1.50112e-05	0.00085168	tps1	alpha,alpha-trehalose-phosphate synthase [UDP-forming] [Source:PomBase;Acc:SPAC328.03]	Metabolism;Metabolism	Global and overview maps;Carbohydrate metabolism	ko01100//Metabolic pathways;ko00500//Starch and sucrose metabolism	K00697;K00697	GO:0005737//cytoplasm;GO:0005829//cytosol;GO:0005946//alpha,alpha-trehalose-phosphate synthase complex (UDP-forming)	GO:0003824//catalytic activity;GO:0003825//alpha,alpha-trehalose-phosphate synthase (UDP-forming) activity;GO:0004805//trehalose-phosphatase activity;GO:0005515//protein binding;GO:0016740//transferase activity;GO:0016757//transferase activity, transferring glycosyl groups	GO:0005992//trehalose biosynthetic process;GO:0016311//dephosphorylation;GO:0030437//ascospore formation;GO:0034605//cellular response to heat;GO:0070413//trehalose metabolism in response to stress;GO:0090441//trehalose biosynthesis in response to heat stress
SPAC23D3.11	540	332	485	386	333	404	1395	1015	1283	8.506	7.065	8.505	5.527	4.907	6.022	20.959	18.028	18.248	6.75533	19.0783	1.49784	1.64213e-05	0.000921557	ayr1	1-acyldihydroxyacetone phosphate reductase (predicted) [Source:PomBase;Acc:SPAC23D3.11]	Metabolism;Metabolism;Metabolism	Global and overview maps;Lipid metabolism;Lipid metabolism	ko01100//Metabolic pathways;ko00564//Glycerophospholipid metabolism;ko00565//Ether lipid metabolism	K06123;K06123;K06123	GO:0000329//fungal-type vacuole membrane;GO:0005737//cytoplasm;GO:0005739//mitochondrion;GO:0005773//vacuole;GO:0005783//endoplasmic reticulum;GO:0005794//Golgi apparatus;GO:0005811//lipid particle	GO:0000140//acylglycerone-phosphate reductase activity;GO:0004806//triglyceride lipase activity;GO:0016491//oxidoreductase activity	GO:0006654//phosphatidic acid biosynthetic process;GO:0019433//triglyceride catabolic process;GO:0055114//oxidation-reduction process
SPAC16E8.16	449	304	381	209	169	305	1733	835	1152	10.351	9.476	9.79	4.386	3.65	6.655	38.116	21.724	23.982	7.38467	27.9407	1.91976	1.83544e-05	0.00101896	sua7	transcription factor TFIIB [Source:PomBase;Acc:SPAC16E8.16]	Genetic Information Processing	Transcription	ko03022//Basal transcription factors	K03124	GO:0005634//nucleus;GO:0097550//transcriptional preinitiation complex	GO:0000979//RNA polymerase II core promoter sequence-specific DNA binding;GO:0001139//transcription factor activity, core RNA polymerase II recruiting;GO:0005515//protein binding;GO:0008134//transcription factor binding;GO:0017025//TBP-class protein binding;GO:0046872//metal ion binding	GO:0001174//transcriptional start site selection at RNA polymerase II promoter;GO:0006352//DNA-templated transcription, initiation;GO:0006355//regulation of transcription, DNA-templated;GO:0006367//transcription initiation from RNA polymerase II promoter;GO:0051123//RNA polymerase II transcriptional preinitiation complex assembly;GO:0070897//DNA-templated transcriptional preinitiation complex ass…
SPCC306.08c	6353	5460	6186	6774	5388	6451	14945	12289	15373	209.371	243.316	227.233	203.247	166.348	201.213	469.912	457.06	457.504	208.455	461.492	1.14657	2.15636e-05	0.00118439	mdh1	malate dehydrogenase Mdh1 (predicted) [Source:PomBase;Acc:SPCC306.08c]	Metabolism;Metabolism;Metabolism;Metabolism;Metabolism;Metabolism;Metabolism;Metabolism	Global and overview maps;Global and overview maps;Global and overview maps;Global and overview maps;Amino acid metabolism;Carbohydrate metabolism;Carbohydrate metabolism;Carbohydrate metabolism	ko01100//Metabolic pathways;ko01110//Biosynthesis of secondary metabolites;ko01130//Biosynthesis of antibiotics;ko01200//Carbon metabolism;ko00270//Cysteine and methionine metabolism;ko00620//Pyruvate metabolism;ko00020//Citrate cycle (TCA cycle);ko00630//Glyoxylate and dicarboxylate metabolism	K00026;K00026;K00026;K00026;K00026;K00026;K00026;K00026	GO:0005737//cytoplasm;GO:0005739//mitochondrion;GO:0005759//mitochondrial matrix	GO:0003824//catalytic activity;GO:0016491//oxidoreductase activity;GO:0016616//oxidoreductase activity, acting on the CH-OH group of donors, NAD or NADP as acceptor;GO:0030060//L-malate dehydrogenase activity	GO:0005975//carbohydrate metabolic process;GO:0006099//tricarboxylic acid cycle;GO:0006108//malate metabolic process;GO:0019752//carboxylic acid metabolic process;GO:0055114//oxidation-reduction process
SPCC1739.08c	21	11	10	14	12	15	49	83	315	0.382	0.267	0.205	0.233	0.197	0.262	0.834	1.69	5.097	0.257667	2.54033	3.30144	2.27448e-05	0.00123612	SPCC1739.08c	short chain dehydrogenase (predicted) [Source:PomBase;Acc:SPCC1739.08c]	Metabolism	Carbohydrate metabolism	ko00051//Fructose and mannose metabolism	K17742	GO:0005634//nucleus;GO:0005737//cytoplasm;GO:0005829//cytosol	GO:0016491//oxidoreductase activity;GO:0016616//oxidoreductase activity, acting on the CH-OH group of donors, NAD or NADP as acceptor	GO:0008150//biological_process;GO:0055114//oxidation-reduction process
SPBPB10D8.01	788	308	480	35	26	14	10	7	15	14.997	7.926	10.182	0.606	0.464	0.252	0.182	0.15	0.258	5.73783	0.196667	-4.86668	2.45514e-05	0.00132041	SPBPB10D8.01	cysteine transmembrane transporter (predicted) [Source:PomBase;Acc:SPBPB10D8.01]	-	-	-	-	GO:0005783//endoplasmic reticulum;GO:0005887//integral component of plasma membrane;GO:0016020//membrane;GO:0016021//integral component of membrane;GO:0031224//intrinsic component of membrane	GO:0022857//transmembrane transporter activity;GO:0033229//cysteine transmembrane transporter activity	GO:0042883//cysteine transport;GO:0055085//transmembrane transport;GO:1903712//cysteine transmembrane transport
SPBC1198.14c	326	190	290	163	81	117	1373	626	987	8.406	6.624	8.334	3.826	1.957	2.855	33.776	18.216	22.981	5.33367	24.991	2.22821	2.69178e-05	0.00143275	fbp1	fructose-1,6-bisphosphatase Fbp1 [Source:PomBase;Acc:SPBC1198.14c]	Metabolism;Metabolism;Metabolism;Metabolism;Metabolism;Metabolism;Metabolism;Metabolism	Global and overview maps;Global and overview maps;Global and overview maps;Global and overview maps;Carbohydrate metabolism;Carbohydrate metabolism;Carbohydrate metabolism;Energy metabolism	ko01100//Metabolic pathways;ko01110//Biosynthesis of secondary metabolites;ko01130//Biosynthesis of antibiotics;ko01200//Carbon metabolism;ko00010//Glycolysis / Gluconeogenesis;ko00030//Pentose phosphate pathway;ko00051//Fructose and mannose metabolism;ko00680//Methane metabolism	K03841;K03841;K03841;K03841;K03841;K03841;K03841;K03841	GO:0005634//nucleus;GO:0005737//cytoplasm;GO:0005829//cytosol	GO:0003824//catalytic activity;GO:0016787//hydrolase activity;GO:0016791//phosphatase activity;GO:0042132//fructose 1,6-bisphosphate 1-phosphatase activity;GO:0042578//phosphoric ester hydrolase activity;GO:0046872//metal ion binding	GO:0005975//carbohydrate metabolic process;GO:0005986//sucrose biosynthetic process;GO:0006000//fructose metabolic process;GO:0006002//fructose 6-phosphate metabolic process;GO:0006094//gluconeogenesis;GO:0008152//metabolic process;GO:0016311//dephosphorylation;GO:0030388//fructose 1,6-bisphosphate metabolic process;GO:0042149//cellular response to glucose starvation
SPBC947.15c	2795	1694	2309	2217	2036	2575	8147	4562	6461	49.886	40.883	45.935	36.025	34.043	43.497	138.731	91.89	104.134	41.7115	111.585	1.41963	2.78194e-05	0.00145123	nde1	mitochondrial NADH dehydrogenase (ubiquinone) Nde1 (predicted) [Source:PomBase;Acc:SPBC947.15c]	-	-	-	-	GO:0005739//mitochondrion;GO:0005743//mitochondrial inner membrane	GO:0008137//NADH dehydrogenase (ubiquinone) activity;GO:0016491//oxidoreductase activity	GO:0006116//NADH oxidation;GO:0006120//mitochondrial electron transport, NADH to ubiquinone;GO:0055114//oxidation-reduction process
SPBC887.17	3900	2628	3336	1528	1711	2666	1000	393	576	67.722	61.707	64.568	24.156	27.834	43.815	16.567	7.702	9.032	48.3003	11.1003	-2.12143	2.78272e-05	0.00145123	SPBC887.17	transmembrane transporter (predicted) [Source:PomBase;Acc:SPBC887.17]	-	-	-	-	GO:0000139//Golgi membrane;GO:0005794//Golgi apparatus;GO:0005886//plasma membrane;GO:0016020//membrane;GO:0016021//integral component of membrane	GO:0005345//purine nucleobase transmembrane transporter activity;GO:0022857//transmembrane transporter activity	GO:0015853//adenine transport;GO:0015854//guanine transport;GO:0055085//transmembrane transport;GO:1904082//pyrimidine nucleobase transmembrane transport;GO:1904823//purine nucleobase transmembrane transport
SPBC56F2.06	227	160	349	119	121	138	1242	511	892	5.902	5.625	10.114	2.817	2.947	3.396	30.808	14.993	20.942	5.1335	22.2477	2.11564	2.97179e-05	0.00153434	mug147	Schizosaccharomyces specific protein Mug147 [Source:PomBase;Acc:SPBC56F2.06]	-	-	-	-	GO:0005634//nucleus;GO:0005737//cytoplasm;GO:0005829//cytosol	GO:0003674//molecular_function	GO:0008150//biological_process;GO:0051321//meiotic cell cycle
SPBC359.03c	2817	1775	2477	137	163	190	113	54	95	53.467	45.559	52.396	2.363	2.898	3.413	2.046	1.156	1.628	26.6827	1.61	-4.05077	3.49657e-05	0.0017874	aat1	amino acid transmembrane transporter Aat1 [Source:PomBase;Acc:SPBC359.03c]	-	-	-	-	GO:0000139//Golgi membrane;GO:0000324//fungal-type vacuole;GO:0005794//Golgi apparatus;GO:0005886//plasma membrane;GO:0016020//membrane;GO:0016021//integral component of membrane;GO:0031520//plasma membrane of cell tip;GO:0051286//cell tip	GO:0015171//amino acid transmembrane transporter activity;GO:0022857//transmembrane transporter activity	GO:0003333//amino acid transmembrane transport;GO:0006865//amino acid transport;GO:0055085//transmembrane transport
SPAC1F7.12	3449	3058	4535	2735	2818	2606	8446	7742	8867	110.932	132.996	162.579	80.087	84.91	79.328	259.177	281.018	257.536	108.472	265.91	1.29362	3.61983e-05	0.00183227	yak3	aldose reductase ARK13 family YakC [Source:PomBase;Acc:SPAC1F7.12]	-	-	-	-	GO:0005634//nucleus;GO:0005829//cytosol	GO:0016491//oxidoreductase activity;GO:0016614//oxidoreductase activity, acting on CH-OH group of donors	GO:0008150//biological_process;GO:0055114//oxidation-reduction process
SPAC19G12.10c	31385	16701	29121	45773	27842	46878	139367	90042	106599	410.724	295.536	424.775	545.355	341.336	580.616	1740.09	1329.82	1259.74	433.057	1443.21	1.73666	3.67656e-05	0.00184292	cpy1	vacuolar carboxypeptidase Y [Source:PomBase;Acc:SPAC19G12.10c]	-	-	-	-	GO:0000324//fungal-type vacuole;GO:0005773//vacuole	GO:0004180//carboxypeptidase activity;GO:0004185//serine-type carboxypeptidase activity;GO:0008233//peptidase activity;GO:0016787//hydrolase activity	GO:0006508//proteolysis;GO:0008150//biological_process;GO:0046938//phytochelatin biosynthetic process;GO:0051603//proteolysis involved in cellular protein catabolic process
SPBC725.15	5552	3585	4587	2197	1737	2076	991	605	824	197.133	172.123	181.536	71.02	57.778	69.764	33.571	24.243	26.42	124.892	28.078	-2.15317	3.82964e-05	0.00190119	ura5	orotate phosphoribosyltransferase Ura5 [Source:PomBase;Acc:SPBC725.15]	Metabolism;Metabolism	Global and overview maps;Nucleotide metabolism	ko01100//Metabolic pathways;ko00240//Pyrimidine metabolism	K00762;K00762	GO:0005634//nucleus;GO:0005737//cytoplasm;GO:0005829//cytosol	GO:0004588//orotate phosphoribosyltransferase activity;GO:0016740//transferase activity;GO:0016757//transferase activity, transferring glycosyl groups	GO:0006207//'de novo' pyrimidine nucleobase biosynthetic process;GO:0006221//pyrimidine nucleotide biosynthetic process;GO:0009116//nucleoside metabolic process;GO:0044205//'de novo' UMP biosynthetic process;GO:0046132//pyrimidine ribonucleoside biosynthetic process
SPAC12B10.15c	112	68	125	127	139	93	411	320	462	9.444	7.753	11.748	9.749	10.98	7.422	33.064	30.451	35.178	9.516	32.8977	1.78956	4.41354e-05	0.0021702	SPAC12B10.15c	ribonuclease H2 complex subunit (predicted) [Source:PomBase;Acc:SPAC12B10.15c]	Genetic Information Processing	Replication and repair	ko03030//DNA replication	K10745	GO:0005634//nucleus;GO:0005829//cytosol;GO:0032299//ribonuclease H2 complex	GO:0004523//RNA-DNA hybrid ribonuclease activity	GO:0006401//RNA catabolic process;GO:0090502//RNA phosphodiester bond hydrolysis, endonucleolytic;GO:1903469//removal of RNA primer involved in mitotic DNA replication
SPBPB21E7.01c	454	265	649	208	163	172	1637	1333	1587	13.541	10.688	21.576	5.648	4.555	4.855	46.584	44.87	42.744	10.1438	44.7327	2.14073	4.51953e-05	0.00220135	eno102	enolase (predicted) [Source:PomBase;Acc:SPBPB21E7.01c]	Metabolism;Metabolism;Metabolism;Metabolism;Metabolism;Genetic Information Processing;Metabolism;Metabolism	Global and overview maps;Global and overview maps;Global and overview maps;Global and overview maps;Global and overview maps;Folding, sorting and degradation;Carbohydrate metabolism;Energy metabolism	ko01100//Metabolic pathways;ko01110//Biosynthesis of secondary metabolites;ko01130//Biosynthesis of antibiotics;ko01230//Biosynthesis of amino acids;ko01200//Carbon metabolism;ko03018//RNA degradation;ko00010//Glycolysis / Gluconeogenesis;ko00680//Methane metabolism	K01689;K01689;K01689;K01689;K01689;K01689;K01689;K01689	GO:0000015//phosphopyruvate hydratase complex;GO:0005737//cytoplasm	GO:0000287//magnesium ion binding;GO:0004634//phosphopyruvate hydratase activity;GO:0016829//lyase activity;GO:0046872//metal ion binding	GO:0006096//glycolytic process;GO:0061621//canonical glycolysis
SPBC354.12	3391	1774	4431	6141	6439	23790	47955	56006	60677	109.354	77.365	159.296	180.312	194.538	726.195	1475.64	2038.52	1767.19	241.177	1760.45	2.86778	5.16699e-05	0.0024932	gpd3	glyceraldehyde 3-phosphate dehydrogenase Gpd3 [Source:PomBase;Acc:SPBC354.12]	Metabolism;Metabolism;Metabolism;Metabolism;Metabolism;Metabolism	Global and overview maps;Global and overview maps;Global and overview maps;Global and overview maps;Global and overview maps;Carbohydrate metabolism	ko01100//Metabolic pathways;ko01110//Biosynthesis of secondary metabolites;ko01130//Biosynthesis of antibiotics;ko01230//Biosynthesis of amino acids;ko01200//Carbon metabolism;ko00010//Glycolysis / Gluconeogenesis	K00134;K00134;K00134;K00134;K00134;K00134	GO:0005737//cytoplasm;GO:0005829//cytosol	GO:0004365//glyceraldehyde-3-phosphate dehydrogenase (NAD+) (phosphorylating) activity;GO:0016491//oxidoreductase activity;GO:0016620//oxidoreductase activity, acting on the aldehyde or oxo group of donors, NAD or NADP as acceptor;GO:0050661//NADP binding;GO:0051287//NAD binding	GO:0006006//glucose metabolic process;GO:0006096//glycolytic process;GO:0055114//oxidation-reduction process;GO:0061621//canonical glycolysis
SPAC922.06	367	219	531	80	127	195	29	0	0	14.391	11.61	23.25	2.859	4.677	7.246	1.099	0	0	10.6722	0.366333	-4.86455	5.27291e-05	0.00252074	SPAC922.06	3-oxoacyl-[acyl-carrier-protein]reductase (predicted) [Source:PomBase;Acc:SPAC922.06]	-	-	-	-	GO:0005634//nucleus;GO:0005737//cytoplasm;GO:0005829//cytosol	GO:0004316//3-oxoacyl-[acyl-carrier-protein] reductase (NADPH) activity;GO:0016491//oxidoreductase activity	GO:0009107//lipoate biosynthetic process;GO:0055114//oxidation-reduction process
SPBC359.05	1538	563	990	30	20	33	41	5	11	14.979	7.414	10.747	0.266	0.182	0.304	0.381	0.055	0.097	5.64867	0.177667	-4.99067	5.53364e-05	0.00260811	abc3	ABC transmembrane transporter Abc3, unknown specificity [Source:PomBase;Acc:SPBC359.05]	-	-	-	-	GO:0000324//fungal-type vacuole;GO:0000329//fungal-type vacuole membrane;GO:0005773//vacuole;GO:0005774//vacuolar membrane;GO:0016020//membrane;GO:0016021//integral component of membrane	GO:0000166//nucleotide binding;GO:0005524//ATP binding;GO:0016887//ATPase activity;GO:0020037//heme binding;GO:0042626//ATPase activity, coupled to transmembrane movement of substances	GO:0055085//transmembrane transport
SPAC2F3.05c	640	344	681	455	389	463	1376	1237	2090	22.587	16.416	26.789	14.62	12.861	15.465	46.332	49.269	66.608	18.123	54.0697	1.577	5.55669e-05	0.00260811	SPAC2F3.05c	xylose and arabinose reductase (predicted) [Source:PomBase;Acc:SPAC2F3.05c]	-	-	-	-	GO:0005634//nucleus;GO:0005737//cytoplasm;GO:0005829//cytosol	GO:0016491//oxidoreductase activity;GO:0032866//D-xylose:NADP reductase activity;GO:0032867//L-arabinose:NADP reductase activity	GO:0019568//arabinose catabolic process;GO:0042843//D-xylose catabolic process;GO:0055114//oxidation-reduction process
MSTRG.5315	12321	8145	4000	23	23	28	18	31	56	247.368	221.121	89.511	0.419	0.432	0.539	0.336	0.703	1.023	93.2317	0.687333	-7.08367	5.63219e-05	0.00261973	--	KGG51869.1 hypothetical protein DI09_258p10 [Mitosporidium daphniae]	-	-	-	-	-	-	-
SPAC2E1P3.01	1231	850	1357	639	592	699	4321	2186	2874	29.392	27.443	36.114	13.89	13.242	15.796	98.432	58.903	61.966	22.6462	73.1003	1.69061	6.16416e-05	0.00284157	SPAC2E1P3.01	dehydrogenase (predicted) [Source:PomBase;Acc:SPAC2E1P3.01]	-	-	-	-	GO:0005739//mitochondrion	GO:0008106//alcohol dehydrogenase (NADP+) activity;GO:0008270//zinc ion binding;GO:0016491//oxidoreductase activity	GO:0008150//biological_process;GO:0055114//oxidation-reduction process
SPAC30C2.02	6189	3406	6985	1577	1857	1914	1080	355	518	204.831	152.427	257.672	47.517	57.576	59.953	34.102	13.259	15.481	129.996	20.9473	-2.63363	6.29773e-05	0.00287407	mmd1	deoxyhypusine hydroxylase (predicted) [Source:PomBase;Acc:SPAC30C2.02]	-	-	-	-	GO:0005634//nucleus;GO:0005737//cytoplasm;GO:0005829//cytosol	GO:0004497//monooxygenase activity;GO:0005515//protein binding;GO:0016491//oxidoreductase activity;GO:0019135//deoxyhypusine monooxygenase activity;GO:0046872//metal ion binding	GO:0008612//peptidyl-lysine modification to peptidyl-hypusine;GO:0055114//oxidation-reduction process;GO:2000765//regulation of cytoplasmic translation
SPAC5H10.09c	498	395	435	511	404	276	1169	1007	1342	27.548	29.546	26.821	25.735	20.936	14.45	61.695	62.864	67.036	24.1727	63.865	1.40165	6.346e-05	0.00287407	ecm31	3-methyl-2-oxobutanoatehydroxymethyltransferase Ecm31 (predicted) [Source:PomBase;Acc:SPAC5H10.09c]	Metabolism;Metabolism;Metabolism	Global and overview maps;Global and overview maps;Metabolism of cofactors and vitamins	ko01100//Metabolic pathways;ko01110//Biosynthesis of secondary metabolites;ko00770//Pantothenate and CoA biosynthesis	K00606;K00606;K00606	GO:0005739//mitochondrion	GO:0000287//magnesium ion binding;GO:0003824//catalytic activity;GO:0003864//3-methyl-2-oxobutanoate hydroxymethyltransferase activity;GO:0016740//transferase activity	GO:0015940//pantothenate biosynthetic process
SPAC3C7.12	780	207	492	2	8	5	5	0	7	17.597	6.319	12.376	0.034	0.164	0.116	0.11	0	0.133	6.101	0.081	-6.23498	6.85588e-05	0.00305361	tip1	CLIP170 family protein Tip1 [Source:PomBase;Acc:SPAC3C7.12]	-	-	-	-	GO:0005737//cytoplasm;GO:0005829//cytosol;GO:0005856//cytoskeleton;GO:0005874//microtubule;GO:0051285//cell cortex of cell tip;GO:0051286//cell tip;GO:1904511//cytoplasmic microtubule plus-end;GO:1990752//microtubule end	GO:0005515//protein binding;GO:0008017//microtubule binding;GO:0051010//microtubule plus-end binding	GO:0000226//microtubule cytoskeleton organization;GO:0000743//nuclear migration involved in conjugation with cellular fusion;GO:0031122//cytoplasmic microtubule organization;GO:0034613//cellular protein localization;GO:0071964//establishment of cell polarity regulating cell shape;GO:1990896//protein localization to cell cortex of cell tip
SPAC1A6.02	655	277	457	73	58	72	23	30	21	19.562	11.171	15.204	1.991	1.61	2.022	0.651	1.008	0.577	8.59333	0.745333	-3.52726	6.86071e-05	0.00305361	SPAC1A6.02	WD repeat protein, human WDR55 family, involved in ribosome biogenesis (predicted) [Source:PomBase;Acc:SPAC1A6.02]	-	-	-	-	GO:0005634//nucleus;GO:0005730//nucleolus;GO:0031080//nuclear pore outer ring	GO:0003674//molecular_function;GO:0005515//protein binding	GO:0042274//ribosomal small subunit biogenesis
SPCC1235.01	3076	1097	1894	1367	1130	946	14757	2773	6539	60.56	29.204	41.562	24.502	20.841	17.627	277.19	61.612	116.254	32.3827	151.685	2.22779	7.37244e-05	0.00325333	SPCC1235.01	Schizosaccharomyces specific protein [Source:PomBase;Acc:SPCC1235.01]	-	-	-	-	GO:0005737//cytoplasm;GO:0005829//cytosol	GO:0003674//molecular_function	GO:0008150//biological_process
SPAC1F8.02c	3	1	2	0	0	0	70	41	64	0.185	0.083	0.137	0	0	0	4.118	2.853	3.563	0.0675	3.51133	5.70099	7.59903e-05	0.0033249	shu1	heme import protein Shu1 [Source:PomBase;Acc:SPAC1F8.02c]	-	-	-	-	GO:0000324//fungal-type vacuole;GO:0005783//endoplasmic reticulum;GO:0005886//plasma membrane;GO:0016020//membrane;GO:0031225//anchored component of membrane;GO:0031362//anchored component of external side of plasma membrane;GO:0046658//anchored component of plasma membrane	GO:0020037//heme binding	GO:0010106//cellular response to iron ion starvation;GO:1904334//heme import across plasma membrane
SPBC19F8.06c	156	145	223	115	65	104	742	358	603	1.928	2.428	3.076	1.296	0.75	1.224	8.761	4.998	6.738	1.78367	6.83233	1.93753	8.79098e-05	0.00381411	meu22	amino acid transmembrane transporter, predicted Meu22 [Source:PomBase;Acc:SPBC19F8.06c]	-	-	-	-	GO:0016020//membrane;GO:0016021//integral component of membrane	GO:0015171//amino acid transmembrane transporter activity;GO:0022857//transmembrane transporter activity	GO:0003333//amino acid transmembrane transport;GO:0006865//amino acid transport;GO:0051321//meiotic cell cycle;GO:0055085//transmembrane transport
SPAC1B3.20	216	213	223	155	157	153	872	387	584	19.721	26.333	22.693	12.901	13.434	13.244	75.88	39.849	48.1	18.0543	54.6097	1.59681	9.53675e-05	0.00408257	SPAC1B3.20	Schizosaccharomyces specific protein [Source:PomBase;Acc:SPAC1B3.20]	-	-	-	-	GO:0005634//nucleus;GO:0005829//cytosol	GO:0003674//molecular_function	GO:0008150//biological_process
SPAC1782.11	7017	4601	5240	3810	3348	3813	1725	1314	1907	356.922	316.467	297.112	176.464	159.536	183.564	83.723	75.407	87.603	248.344	82.2443	-1.59435	9.5679e-05	0.00408257	met14	adenylyl-sulfate kinase (predicted) [Source:PomBase;Acc:SPAC1782.11]	Metabolism;Metabolism;Metabolism	Global and overview maps;Nucleotide metabolism;Energy metabolism	ko01100//Metabolic pathways;ko00230//Purine metabolism;ko00920//Sulfur metabolism	K00860;K00860;K00860	GO:0005634//nucleus;GO:0005737//cytoplasm;GO:0005829//cytosol	GO:0000166//nucleotide binding;GO:0004020//adenylylsulfate kinase activity;GO:0005524//ATP binding;GO:0016301//kinase activity;GO:0016740//transferase activity	GO:0000103//sulfate assimilation;GO:0008652//cellular amino acid biosynthetic process;GO:0009086//methionine biosynthetic process;GO:0016310//phosphorylation;GO:0019344//cysteine biosynthetic process;GO:0070814//hydrogen sulfide biosynthetic process
SPBC17D1.06	11506	5981	7494	1913	1818	2304	1457	347	487	234.311	164.698	170.101	35.468	34.683	44.407	28.309	7.975	8.956	113.945	15.08	-2.91763	9.96843e-05	0.00421861	dbp3	ATP-dependent RNA helicase Dbp3 (predicted) [Source:PomBase;Acc:SPBC17D1.06]	-	-	-	-	GO:0005634//nucleus;GO:0005730//nucleolus	GO:0000166//nucleotide binding;GO:0003676//nucleic acid binding;GO:0003723//RNA binding;GO:0003724//RNA helicase activity;GO:0004386//helicase activity;GO:0005524//ATP binding;GO:0016787//hydrolase activity	GO:0006364//rRNA processing;GO:0042254//ribosome biogenesis
SPAC1F7.02c	5408	2782	3863	578	642	1069	582	105	191	115.933	80.643	92.304	11.281	12.893	21.689	11.904	2.54	3.697	55.7905	6.047	-3.20573	0.000121223	0.00508662	has1	ATP-dependent RNA helicase Has1 (predicted) [Source:PomBase;Acc:SPAC1F7.02c]	-	-	-	-	GO:0005634//nucleus;GO:0005730//nucleolus	GO:0000166//nucleotide binding;GO:0003676//nucleic acid binding;GO:0003723//RNA binding;GO:0003724//RNA helicase activity;GO:0004386//helicase activity;GO:0005524//ATP binding;GO:0016787//hydrolase activity	GO:0000463//maturation of LSU-rRNA from tricistronic rRNA transcript (SSU-rRNA, 5.8S rRNA, LSU-rRNA);GO:0006364//rRNA processing;GO:0042254//ribosome biogenesis
SPBC660.05	525	760	523	4031	2806	2207	14908	7147	12795	17.973	35.181	19.956	125.635	89.991	71.507	486.922	276.121	395.545	60.0405	386.196	2.68533	0.000122166	0.00508662	SPBC660.05	WW domain containing conserved fungal protein [Source:PomBase;Acc:SPBC660.05]	-	-	-	-	GO:0005634//nucleus	GO:0003674//molecular_function;GO:0005515//protein binding	GO:0008150//biological_process
SPAC4G9.20c	6660	6236	6035	2667	4123	3137	1668	1369	1587	220.42	279.076	222.624	80.36	127.833	98.261	52.669	51.133	47.43	171.429	50.4107	-1.76581	0.000124306	0.00513366	SPAC4G9.20c	mitochondrial carrier with solute carrier repeats, organic acid transmembrane transporter (predicted) [Source:PomBase;Acc:SPAC4G9.20c]	-	-	-	-	GO:0005739//mitochondrion;GO:0005743//mitochondrial inner membrane;GO:0016020//membrane;GO:0016021//integral component of membrane	GO:0000064//L-ornithine transmembrane transporter activity;GO:0005313//L-glutamate transmembrane transporter activity;GO:0015187//glycine transmembrane transporter activity;GO:0022857//transmembrane transporter activity	GO:0055085//transmembrane transport;GO:1904983//transmembrane glycine transport from cytosol to mitochondrion;GO:1990575//mitochondrial L-ornithine transmembrane transport
SPBC1347.02	18761	12846	15911	6216	7390	7762	4650	1570	2228	601.764	557.158	568.843	181.519	222.059	235.633	142.301	56.831	64.533	394.496	87.8883	-2.16627	0.000125284	0.00513366	fkbp39	FKBP-type peptidyl-prolyl cis-trans isomerase (predicted) [Source:PomBase;Acc:SPBC1347.02]	-	-	-	-	GO:0005634//nucleus;GO:0005730//nucleolus	GO:0003755//peptidyl-prolyl cis-trans isomerase activity;GO:0016853//isomerase activity	GO:0000412//histone peptidyl-prolyl isomerization;GO:0006334//nucleosome assembly
SPCC320.05	956	744	918	529	539	496	2110	1664	2198	16.406	17.264	17.559	8.265	8.665	8.056	34.547	32.226	34.062	12.7025	33.6117	1.40385	0.000142936	0.00576635	SPCC320.05	sulfate transmembrane transporter (predicted) [Source:PomBase;Acc:SPCC320.05]	-	-	-	-	GO:0000329//fungal-type vacuole membrane;GO:0005783//endoplasmic reticulum;GO:0005789//endoplasmic reticulum membrane;GO:0005887//integral component of plasma membrane;GO:0016020//membrane;GO:0016021//integral component of membrane	GO:0008271//secondary active sulfate transmembrane transporter activity;GO:0015116//sulfate transmembrane transporter activity;GO:0015301//anion:anion antiporter activity	GO:0008272//sulfate transport;GO:0055085//transmembrane transport;GO:1902358//sulfate transmembrane transport
SPBC1289.07c	5444	3473	4865	1528	1623	2071	1006	450	772	196.731	169.707	195.958	50.271	54.945	70.832	34.685	18.352	25.193	123.074	26.0767	-2.23869	0.000142958	0.00576635	rpc40	DNA-directed RNA polymerase I and III subunit Rpc40 [Source:PomBase;Acc:SPBC1289.07c]	Metabolism;Metabolism;Metabolism;Genetic Information Processing	Global and overview maps;Nucleotide metabolism;Nucleotide metabolism;Transcription	ko01100//Metabolic pathways;ko00230//Purine metabolism;ko00240//Pyrimidine metabolism;ko03020//RNA polymerase	K03027;K03027;K03027;K03027	GO:0005634//nucleus;GO:0005666//DNA-directed RNA polymerase III complex;GO:0005730//nucleolus;GO:0005736//DNA-directed RNA polymerase I complex;GO:0005829//cytosol	GO:0001054//RNA polymerase I activity;GO:0001056//RNA polymerase III activity;GO:0003677//DNA binding;GO:0003899//DNA-directed RNA polymerase activity;GO:0016740//transferase activity;GO:0016779//nucleotidyltransferase activity;GO:0046983//protein dimerization activity	GO:0006351//transcription, DNA-templated;GO:0006360//transcription from RNA polymerase I promoter;GO:0006383//transcription from RNA polymerase III promoter
SPAC3H1.07	20317	14373	14206	15754	18075	13190	8000	4833	6770	765.53	732.285	596.606	540.417	638.005	470.373	287.595	205.514	230.352	623.869	241.154	-1.37129	0.000147308	0.00589576	aru1	arginase Aru1 [Source:PomBase;Acc:SPAC3H1.07]	Metabolism;Metabolism;Metabolism;Metabolism;Metabolism;Metabolism	Global and overview maps;Global and overview maps;Global and overview maps;Global and overview maps;Amino acid metabolism;Amino acid metabolism	ko01100//Metabolic pathways;ko01110//Biosynthesis of secondary metabolites;ko01130//Biosynthesis of antibiotics;ko01230//Biosynthesis of amino acids;ko00330//Arginine and proline metabolism;ko00220//Arginine biosynthesis	K01476;K01476;K01476;K01476;K01476;K01476	GO:0005634//nucleus;GO:0005737//cytoplasm;GO:0005829//cytosol	GO:0004053//arginase activity;GO:0016787//hydrolase activity;GO:0016813//hydrolase activity, acting on carbon-nitrogen (but not peptide) bonds, in linear amidines;GO:0030145//manganese ion binding;GO:0046872//metal ion binding	GO:0000050//urea cycle;GO:0006525//arginine metabolic process;GO:0010121//arginine catabolic process to proline via ornithine;GO:0019547//arginine catabolic process to ornithine
SPBP4H10.03	2126	1344	1921	162	216	265	135	87	130	55.09	47.092	55.483	3.822	5.243	6.499	3.338	2.544	3.042	28.8715	2.97467	-3.27885	0.000171339	0.00678208	oxa102	mitochondrial inner membrane translocase Oxa102 [Source:PomBase;Acc:SPBP4H10.03]	Genetic Information Processing	Folding, sorting and degradation	ko03060//Protein export	K03217	GO:0005739//mitochondrion;GO:0005743//mitochondrial inner membrane;GO:0016020//membrane;GO:0016021//integral component of membrane;GO:0031305//integral component of mitochondrial inner membrane	GO:0032977//membrane insertase activity	GO:0032979//protein insertion into mitochondrial membrane from inner side;GO:0033617//mitochondrial respiratory chain complex IV assembly;GO:0051205//protein insertion into membrane
SPAC26H5.08c	2758	1819	2575	5236	4270	4871	12441	9266	12691	78.034	69.593	81.207	134.875	113.18	130.437	335.837	295.87	324.253	101.221	318.653	1.65448	0.000172081	0.00678208	bgl2	glucan beta-glucosidase Bgl2 (predicted) [Source:PomBase;Acc:SPAC26H5.08c]	Metabolism	Carbohydrate metabolism	ko00500//Starch and sucrose metabolism	K01210	GO:0005576//extracellular region;GO:0005618//cell wall;GO:0009277//fungal-type cell wall;GO:0009986//cell surface	GO:0004338//glucan exo-1,3-beta-glucosidase activity;GO:0004553//hydrolase activity, hydrolyzing O-glycosyl compounds;GO:0016787//hydrolase activity;GO:0016798//hydrolase activity, acting on glycosyl bonds;GO:0042124//1,3-beta-glucanosyltransferase activity;GO:0042973//glucan endo-1,3-beta-D-glucosidase activity	GO:0005975//carbohydrate metabolic process;GO:0008152//metabolic process;GO:0070879//fungal-type cell wall beta-glucan metabolic process
SPAC23C4.17	1886	864	1499	123	103	155	107	41	69	27.819	17.223	24.645	1.653	1.421	2.169	1.508	0.677	0.923	12.4883	1.036	-3.59149	0.000175155	0.00685094	trm402	tRNA (cytosine-5-)-methyltransferase (predicted) [Source:PomBase;Acc:SPAC23C4.17]	-	-	-	-	GO:0005634//nucleus;GO:0005737//cytoplasm	GO:0000049//tRNA binding;GO:0003723//RNA binding;GO:0008168//methyltransferase activity;GO:0016428//tRNA (cytosine-5-)-methyltransferase activity;GO:0016740//transferase activity	GO:0008033//tRNA processing;GO:0030488//tRNA methylation;GO:0032259//methylation
SPCC1020.06c	15515	9715	11842	18212	19320	18784	39301	35701	46976	508.095	430.206	432.258	542.991	592.726	582.202	1227.95	1319.45	1389.21	514.746	1312.2	1.35006	0.000180232	0.00699653	tal1	transaldolase (predicted) [Source:PomBase;Acc:SPCC1020.06c]	Metabolism;Metabolism;Metabolism;Metabolism;Metabolism;Metabolism	Global and overview maps;Global and overview maps;Global and overview maps;Global and overview maps;Global and overview maps;Carbohydrate metabolism	ko01100//Metabolic pathways;ko01110//Biosynthesis of secondary metabolites;ko01130//Biosynthesis of antibiotics;ko01230//Biosynthesis of amino acids;ko01200//Carbon metabolism;ko00030//Pentose phosphate pathway	K00616;K00616;K00616;K00616;K00616;K00616	GO:0005634//nucleus;GO:0005737//cytoplasm;GO:0005829//cytosol	GO:0003824//catalytic activity;GO:0004801//sedoheptulose-7-phosphate:D-glyceraldehyde-3-phosphate glyceronetransferase activity;GO:0016740//transferase activity	GO:0005975//carbohydrate metabolic process;GO:0006098//pentose-phosphate shunt;GO:0009052//pentose-phosphate shunt, non-oxidative branch
MSTRG.4394	3237	2582	4769	15	15	19	40	4	25	55.305	59.57	91.21	0.203	0.209	0.268	0.566	0.061	0.331	34.4608	0.319333	-6.75375	0.000184333	0.00710231	--	KAG5513850.1 hypothetical protein PMAC_000472 [Pneumocystis sp. 'macacae']	-	-	-	-	-	-	-
SPBC4F6.09	9949	7353	10619	252	164	401	439	209	285	154.99	154.892	184.389	3.574	2.393	5.912	6.525	3.674	4.009	84.3583	4.736	-4.15479	0.000207328	0.0078485	str1	siderophore-iron transmembrane transporter Str1 [Source:PomBase;Acc:SPBC4F6.09]	-	-	-	-	GO:0005783//endoplasmic reticulum;GO:0005887//integral component of plasma membrane;GO:0016020//membrane;GO:0016021//integral component of membrane	GO:0022857//transmembrane transporter activity	GO:0006811//ion transport;GO:0033214//iron assimilation by chelation and transport;GO:0044718//siderophore transmembrane transport;GO:0055072//iron ion homeostasis;GO:0055085//transmembrane transport
SPBC18H10.17c	1369	912	1257	129	125	158	77	65	88	46.371	41.78	47.456	3.975	3.955	5.068	2.5	2.48	2.701	24.7675	2.56033	-3.27404	0.000208304	0.0078485	SPBC18H10.17c	mitochondrial recombinase Mhr1 (predicted) [Source:PomBase;Acc:SPBC18H10.17c]	-	-	-	-	GO:0005634//nucleus;GO:0005739//mitochondrion;GO:0005762//mitochondrial large ribosomal subunit	GO:0000150//recombinase activity;GO:0003697//single-stranded DNA binding;GO:0003735//structural constituent of ribosome	GO:0000002//mitochondrial genome maintenance;GO:0006310//DNA recombination;GO:0006355//regulation of transcription, DNA-templated;GO:0090297//positive regulation of mitochondrial DNA replication
SPBPB2B2.18	11	2	2	424	28	41	4039	954	1171	1.114	0.274	0.226	39.057	2.657	3.923	390.35	109.038	107.076	7.87517	202.155	4.68201	0.000209343	0.0078485	SPBPB2B2.18	Schizosaccharomyces specific protein [Source:PomBase;Acc:SPBPB2B2.18]	-	-	-	-	GO:0005886//plasma membrane	GO:0003674//molecular_function	GO:0008150//biological_process
SPAC1B2.03c	8244	6835	9161	1861	2274	2069	1207	763	1128	174.571	195.709	216.223	35.877	45.11	41.465	24.385	18.234	21.57	118.159	21.3963	-2.4653	0.00020978	0.0078485	SPAC1B2.03c	GNS1/SUR4 family protein (predicted) [Source:PomBase;Acc:SPAC1B2.03c]	Metabolism;Metabolism;Metabolism;Metabolism;Metabolism	Global and overview maps;Global and overview maps;Global and overview maps;Lipid metabolism;Lipid metabolism	ko01100//Metabolic pathways;ko01110//Biosynthesis of secondary metabolites;ko01212//Fatty acid metabolism;ko00062//Fatty acid elongation;ko01040//Biosynthesis of unsaturated fatty acids	K10246;K10246;K10246;K10246;K10246	GO:0005783//endoplasmic reticulum;GO:0005789//endoplasmic reticulum membrane;GO:0016020//membrane;GO:0016021//integral component of membrane;GO:0030176//integral component of endoplasmic reticulum membrane;GO:0031965//nuclear membrane	GO:0009922//fatty acid elongase activity;GO:0016740//transferase activity	GO:0006629//lipid metabolic process;GO:0006631//fatty acid metabolic process;GO:0006633//fatty acid biosynthetic process;GO:0019367//fatty acid elongation, saturated fatty acid;GO:0030148//sphingolipid biosynthetic process;GO:0034625//fatty acid elongation, monounsaturated fatty acid;GO:0034626//fatty acid elongation, polyunsaturated fatty acid;GO:0042761//very long-chain fatty acid biosynthetic …
SPAPB1A10.14	693	493	556	836	688	1119	184	243	300	20.762	19.972	18.567	22.803	19.31	31.73	5.26	8.216	8.116	22.1907	7.19733	-1.62442	0.000213063	0.00791398	pof15	F-box protein (predicted) [Source:PomBase;Acc:SPAPB1A10.14]	-	-	-	-	GO:0000151//ubiquitin ligase complex	GO:0030674//protein binding, bridging	GO:0016567//protein ubiquitination;GO:0032446//protein modification by small protein conjugation
SPAC16C9.03	6588	3339	4851	849	778	1559	813	245	316	157.62	108.022	129.364	18.493	17.438	35.302	18.558	6.615	6.827	77.7065	10.6667	-2.86493	0.000216087	0.00796899	nmd3	export adaptor Nmd3 (predicted) [Source:PomBase;Acc:SPAC16C9.03]	Genetic Information Processing;Genetic Information Processing	Translation;Translation	ko03013//Nucleocytoplasmic transport;ko03008//Ribosome biogenesis in eukaryotes	K07562;K07562	GO:0005634//nucleus;GO:0005654//nucleoplasm;GO:0005737//cytoplasm;GO:0005829//cytosol	GO:0043023//ribosomal large subunit binding	GO:0000054//ribosomal subunit export from nucleus;GO:0000055//ribosomal large subunit export from nucleus;GO:0015031//protein transport
SPAC10F6.06	13688	10963	13052	6794	7567	6104	35412	21557	28491	556.049	602.202	590.983	251.27	287.972	234.682	1372.48	988.281	1045.15	420.526	1135.31	1.43281	0.000222433	0.00814483	vip1	RNA-binding protein Vip1 [Source:PomBase;Acc:SPAC10F6.06]	-	-	-	-	GO:0005829//cytosol	GO:0003676//nucleic acid binding;GO:0003723//RNA binding	GO:0008150//biological_process
SPAC343.21	136	95	100	109	117	111	408	262	312	2.455	2.319	2.012	1.792	1.979	1.897	7.028	5.338	5.087	2.07567	5.81767	1.48687	0.00023785	0.00864803	SPAC343.21	dubious [Source:PomBase;Acc:SPAC343.21]	-	-	-	-	GO:0016020//membrane;GO:0016021//integral component of membrane	-	-
SPBPB8B6.06c	2108	1099	1486	231	393	343	183	130	152	72.394	51.029	56.864	7.232	12.627	11.154	5.983	5.034	4.713	35.2167	5.24333	-2.7477	0.000242247	0.00867749	SPBPB8B6.06c	CRCB domain protein [Source:PomBase;Acc:SPBPB8B6.06c]	-	-	-	-	GO:0016021//integral component of membrane	-	-
SPAC1F8.05	530	404	352	370	209	382	1204	878	1131	24.655	25.413	18.251	15.67	9.108	16.818	53.436	46.094	47.51	18.3192	49.0133	1.41982	0.000242572	0.00867749	isp3	Schizosaccharomyces pombe specific protein Isp3 [Source:PomBase;Acc:SPAC1F8.05]	-	-	-	-	GO:1990916//Isp3 layer of spore wall	GO:1990915//structural constituent of ascospore wall	GO:0030476//ascospore wall assembly
SPBC13E7.09	832	429	725	737	458	738	1983	1488	1793	11.635	8.116	11.302	9.387	6.006	9.77	26.464	23.481	22.647	9.36933	24.1973	1.36883	0.000243703	0.00867749	vrp1	verprolin [Source:PomBase;Acc:SPBC13E7.09]	-	-	-	-	GO:0005634//nucleus;GO:0005737//cytoplasm;GO:0005829//cytosol;GO:0005856//cytoskeleton;GO:0005884//actin filament;GO:0030479//actin cortical patch;GO:0031097//medial cortex;GO:0035840//old growing cell tip	GO:0003779//actin binding;GO:0003785//actin monomer binding;GO:0005515//protein binding;GO:0051015//actin filament binding	GO:0000147//actin cortical patch assembly;GO:0006897//endocytosis;GO:0030048//actin filament-based movement;GO:0051666//actin cortical patch localization;GO:2000601//positive regulation of Arp2/3 complex-mediated actin nucleation
SPAC4D7.02c	653	416	783	332	292	437	1934	1237	1507	20.198	17.399	26.994	9.349	8.461	12.793	57.072	43.179	42.092	15.8657	47.4477	1.58043	0.000246098	0.00870275	pgc1	phosphatidylglycerol phospholipase C Pgc1 (predicted) [Source:PomBase;Acc:SPAC4D7.02c]	Metabolism	Lipid metabolism	ko00564//Glycerophospholipid metabolism	K18694	GO:0005739//mitochondrion;GO:0005783//endoplasmic reticulum;GO:0016020//membrane;GO:0016021//integral component of membrane;GO:0031966//mitochondrial membrane	GO:0008081//phosphoric diester hydrolase activity;GO:0016787//hydrolase activity;GO:0034479//phosphatidylglycerol phospholipase C activity	GO:0006629//lipid metabolic process;GO:0006644//phospholipid metabolic process;GO:0046475//glycerophospholipid catabolic process
SPBC29B5.01	1478	1157	1853	1099	844	889	3416	2762	3914	24.58	26.018	34.348	16.64	13.149	13.993	54.2	51.838	58.779	21.4547	54.939	1.35654	0.000248891	0.00874166	atf1	transcription factor, Atf-CREB family Atf1 [Source:PomBase;Acc:SPBC29B5.01]	Environmental Information Processing	Signal transduction	ko04011//MAPK signaling pathway - yeast	K09051	GO:0000790//nuclear chromatin;GO:0005634//nucleus;GO:0005720//nuclear heterochromatin;GO:1990243//atf1-pcr1 complex	GO:0000978//RNA polymerase II core promoter proximal region sequence-specific DNA binding;GO:0001228//transcriptional activator activity, RNA polymerase II transcription regulatory region sequence-specific binding;GO:0003677//DNA binding;GO:0003690//double-stranded DNA binding;GO:0003700//transcription factor activity, sequence-specific DNA binding;GO:0003723//RNA binding;GO:0005515//protein bind…	GO:0006338//chromatin remodeling;GO:0006355//regulation of transcription, DNA-templated;GO:0007131//reciprocal meiotic recombination;GO:0010846//activation of reciprocal meiotic recombination;GO:0016584//nucleosome positioning;GO:0034599//cellular response to oxidative stress;GO:0034605//cellular response to heat;GO:0045128//negative regulation of reciprocal meiotic recombination;GO:0051321//meio…
SPAC26F1.04c	1436	955	1409	691	797	654	2906	2303	3639	34.838	31.328	38.1	15.262	18.114	15.016	67.262	63.053	79.721	25.443	70.012	1.46033	0.000251405	0.00877028	etr1	enoyl-[acyl-carrier protein] reductase (predicted) [Source:PomBase;Acc:SPAC26F1.04c]	Metabolism;Metabolism;Metabolism	Global and overview maps;Global and overview maps;Lipid metabolism	ko01100//Metabolic pathways;ko01212//Fatty acid metabolism;ko00062//Fatty acid elongation	K07512;K07512;K07512	GO:0005737//cytoplasm;GO:0005739//mitochondrion;GO:0005759//mitochondrial matrix	GO:0008270//zinc ion binding;GO:0016491//oxidoreductase activity;GO:0016631//enoyl-[acyl-carrier-protein] reductase activity;GO:0019166//trans-2-enoyl-CoA reductase (NADPH) activity	GO:0006629//lipid metabolic process;GO:0006631//fatty acid metabolic process;GO:0006633//fatty acid biosynthetic process;GO:0055114//oxidation-reduction process
SPBC14C8.13	1093	524	849	62	47	77	54	30	32	13.625	8.835	11.798	0.701	0.552	0.914	0.644	0.429	0.362	6.07083	0.478333	-3.66581	0.000253996	0.00880122	ber1	SRR1 family protein involved in microtubule-based process Ber1 (predicted) [Source:PomBase;Acc:SPBC14C8.13]	-	-	-	-	GO:0005634//nucleus;GO:0005737//cytoplasm;GO:0005829//cytosol	GO:0003674//molecular_function	GO:0007017//microtubule-based process;GO:0007026//negative regulation of microtubule depolymerization;GO:0007623//circadian rhythm
SPAC6B12.03c	10	7	15	5	4	4	124	41	66	0.383	0.363	0.641	0.174	0.144	0.145	4.534	1.773	2.284	0.308333	2.86367	3.2153	0.00025759	0.00886626	bit2	HbrB family protein involved in TOR signaling Bit2 (predicted) [Source:PomBase;Acc:SPAC6B12.03c]	-	-	-	-	GO:0005634//nucleus;GO:0005829//cytosol;GO:0031932//TORC2 complex	GO:0003674//molecular_function	GO:0031929//TOR signaling;GO:0038203//TORC2 signaling
SPCC1529.01	931	627	508	308	442	307	117	76	198	17.421	15.864	10.595	5.247	7.748	5.437	2.089	1.605	3.346	10.3853	2.34667	-2.14586	0.000270241	0.00924008	SPCC1529.01	transmembrane transporter (predicted) [Source:PomBase;Acc:SPCC1529.01]	-	-	-	-	GO:0000329//fungal-type vacuole membrane;GO:0005783//endoplasmic reticulum;GO:0005887//integral component of plasma membrane;GO:0016020//membrane;GO:0016021//integral component of membrane	GO:0005215//transporter activity;GO:0022857//transmembrane transporter activity	GO:0006855//drug transmembrane transport;GO:0055085//transmembrane transport
SPCC290.02	957	511	723	168	171	229	116	36	76	31.83	22.982	26.804	5.087	5.328	7.209	3.681	1.351	2.283	16.54	2.43833	-2.76199	0.000277444	0.00936279	rpc34	DNA-directed RNA polymerase III complex subunit Rpc34 (predicted) [Source:PomBase;Acc:SPCC290.02]	Metabolism;Metabolism;Metabolism;Genetic Information Processing	Global and overview maps;Nucleotide metabolism;Nucleotide metabolism;Transcription	ko01100//Metabolic pathways;ko00230//Purine metabolism;ko00240//Pyrimidine metabolism;ko03020//RNA polymerase	K03025;K03025;K03025;K03025	GO:0005634//nucleus;GO:0005666//DNA-directed RNA polymerase III complex;GO:0005829//cytosol	GO:0001056//RNA polymerase III activity;GO:0003899//DNA-directed RNA polymerase activity	GO:0006383//transcription from RNA polymerase III promoter
SPAC977.10	1850	1157	1803	431	467	497	317	127	178	30.527	25.816	33.162	6.475	7.219	7.762	4.991	2.365	2.652	18.4935	3.336	-2.47083	0.000279246	0.00936279	sod2	plasma membrane sodium ion/proton antiporter Sod2 [Source:PomBase;Acc:SPAC977.10]	-	-	-	-	GO:0005628//prospore membrane;GO:0005886//plasma membrane;GO:0005887//integral component of plasma membrane;GO:0016020//membrane;GO:0016021//integral component of membrane;GO:0031520//plasma membrane of cell tip;GO:0042175//nuclear outer membrane-endoplasmic reticulum membrane network;GO:1990578//perinuclear endoplasmic reticulum membrane	GO:0015297//antiporter activity;GO:0015299//solute:proton antiporter activity;GO:0015385//sodium:proton antiporter activity	GO:0006811//ion transport;GO:0006812//cation transport;GO:0006814//sodium ion transport;GO:0006883//cellular sodium ion homeostasis;GO:0030004//cellular monovalent inorganic cation homeostasis;GO:0030007//cellular potassium ion homeostasis;GO:0036376//sodium ion export from cell;GO:0051452//intracellular pH reduction;GO:0055085//transmembrane transport;GO:1902600//hydrogen ion transmembrane trans…
MSTRG.4396	41732	36527	14098	274	307	394	656	650	961	738.6	726.505	333.885	7.675	7.678	6.73	18.542	23.131	25.951	303.512	22.5413	-3.75111	0.00027927	0.00936279	ART2	KAG9300028.1 hypothetical protein G9A89_009756 [Geosiphon pyriformis]	-	-	-	-	-	-	-
SPCC74.04	1917	1393	1974	777	742	889	496	278	330	27.343	26.866	31.383	10.09	9.915	12.001	6.75	4.475	4.25	19.5997	5.15833	-1.92585	0.000292709	0.00974381	SPCC74.04	amino acid permease (predicted) [Source:PomBase;Acc:SPCC74.04]	-	-	-	-	GO:0005737//cytoplasm;GO:0016020//membrane;GO:0016021//integral component of membrane	GO:0015171//amino acid transmembrane transporter activity;GO:0022857//transmembrane transporter activity	GO:0003333//amino acid transmembrane transport;GO:0006865//amino acid transport;GO:0055085//transmembrane transport
SPAC14C4.12c	2161	1517	2081	588	576	514	278	204	332	55.997	53.154	60.104	13.872	13.982	12.606	6.873	5.966	7.769	34.9525	6.86933	-2.34715	0.000294409	0.00974381	laf1	Clr6 L associated factor 1 Laf1 [Source:PomBase;Acc:SPAC14C4.12c]	-	-	-	-	GO:0005634//nucleus;GO:0032221//Rpd3S complex;GO:0070210//Rpd3L-Expanded complex;GO:0070461//SAGA-type complex;GO:1990483//Clr6 histone deacetylase complex I''	GO:0003677//DNA binding;GO:0003682//chromatin binding;GO:0003713//transcription coactivator activity;GO:0004402//histone acetyltransferase activity;GO:0005515//protein binding	GO:0006325//chromatin organization;GO:0006338//chromatin remodeling;GO:0006357//regulation of transcription from RNA polymerase II promoter;GO:0016573//histone acetylation;GO:0035066//positive regulation of histone acetylation;GO:1903508//positive regulation of nucleic acid-templated transcription
SPAC1250.05	1507	1160	1390	876	932	810	440	340	478	116.185	120.93	119.447	61.487	67.314	59.104	32.365	29.582	33.278	90.7445	31.7417	-1.51543	0.000296381	0.0097466	rpl3002	60S ribosomal protein L30 (predicted) [Source:PomBase;Acc:SPAC1250.05]	Genetic Information Processing	Translation	ko03010//Ribosome	K02908	GO:0005829//cytosol;GO:0005840//ribosome;GO:0022625//cytosolic large ribosomal subunit	GO:0003723//RNA binding;GO:0003735//structural constituent of ribosome	GO:0002181//cytoplasmic translation;GO:0006364//rRNA processing
SPCC126.10	905	348	644	43	33	41	36	14	28	33.374	17.353	26.481	1.444	1.14	1.431	1.267	0.583	0.932	13.5372	0.927333	-3.86769	0.00032707	0.0106319	iah1	isoamyl acetate hydrolytic enzyme Iah1 (predicted) [Source:PomBase;Acc:SPCC126.10]	-	-	-	-	GO:0005737//cytoplasm	GO:0016787//hydrolase activity;GO:0016788//hydrolase activity, acting on ester bonds	GO:0006083//acetate metabolic process;GO:0006084//acetyl-CoA metabolic process
SPAC17G6.15c	6502	5433	5683	3293	3879	3181	1784	1529	1988	189.937	214.606	185.04	87.578	106.154	87.947	49.721	50.407	52.442	145.21	50.8567	-1.51364	0.000327421	0.0106319	SPAC17G6.15c	MTC tricarboxylate transmembrane transporter (predicted) [Source:PomBase;Acc:SPAC17G6.15c]	-	-	-	-	GO:0005739//mitochondrion;GO:0005743//mitochondrial inner membrane;GO:0016020//membrane;GO:0016021//integral component of membrane;GO:0031966//mitochondrial membrane	GO:0015075//ion transmembrane transporter activity;GO:0015194//L-serine transmembrane transporter activity	GO:0006811//ion transport;GO:0006865//amino acid transport;GO:0015825//L-serine transport;GO:0055085//transmembrane transport
SPBC1711.07	3944	2554	2229	2114	2682	2957	1453	649	854	79.488	69.602	50.072	38.789	50.638	56.404	27.939	14.761	15.542	57.4988	19.414	-1.56644	0.000330942	0.0106481	rrb1	WD repeat protein Rrb1 (predicted) [Source:PomBase;Acc:SPBC1711.07]	-	-	-	-	GO:0005634//nucleus;GO:0005730//nucleolus;GO:0005737//cytoplasm;GO:0005829//cytosol	GO:0003674//molecular_function;GO:0005515//protein binding	GO:0006364//rRNA processing;GO:0042254//ribosome biogenesis
SPCC576.03c	29288	26945	24481	34739	41319	31459	71284	64454	72426	1791.65	2228.86	1669.24	1934.74	2367.92	1821.38	4160.44	4449.72	4000.9	1968.97	4203.69	1.09422	0.000332044	0.0106481	tpx1	thioredoxin peroxidase Tpx1 [Source:PomBase;Acc:SPCC576.03c]	-	-	-	-	GO:0005634//nucleus;GO:0005737//cytoplasm;GO:0005829//cytosol	GO:0004601//peroxidase activity;GO:0005515//protein binding;GO:0008379//thioredoxin peroxidase activity;GO:0016209//antioxidant activity;GO:0016491//oxidoreductase activity;GO:0051082//unfolded protein binding;GO:0051920//peroxiredoxin activity	GO:0006979//response to oxidative stress;GO:0036091//positive regulation of transcription from RNA polymerase II promoter in response to oxidative stress;GO:0042744//hydrogen peroxide catabolic process;GO:0043433//negative regulation of sequence-specific DNA binding transcription factor activity;GO:0045454//cell redox homeostasis;GO:0055114//oxidation-reduction process;GO:0061692//cellular detoxi…
SPBC23E6.05	5266	3154	4546	1588	1798	1808	1112	512	786	167.644	135.772	161.31	46.026	53.623	54.475	33.775	18.395	22.596	103.142	24.922	-2.04914	0.000338686	0.0107941	arx1	ribosomal export complex protein Arx1, peptidase family (predicted) [Source:PomBase;Acc:SPBC23E6.05]	-	-	-	-	GO:0005634//nucleus;GO:0005635//nuclear envelope;GO:0005730//nucleolus;GO:0005737//cytoplasm;GO:0005829//cytosol	GO:0003676//nucleic acid binding;GO:0008233//peptidase activity;GO:0008237//metallopeptidase activity;GO:0016787//hydrolase activity;GO:0046872//metal ion binding	GO:0000055//ribosomal large subunit export from nucleus;GO:0006508//proteolysis;GO:0042273//ribosomal large subunit biogenesis
SPAC26F1.14c	922	531	677	807	800	955	1711	1730	2249	19.34	15.061	15.828	15.411	15.721	18.959	34.242	40.954	42.6	16.72	39.2653	1.23168	0.000361774	0.0114591	aif1	apoptosis-inducing factor homolog Aif1 (predicted) [Source:PomBase;Acc:SPAC26F1.14c]	-	-	-	-	GO:0005634//nucleus;GO:0005739//mitochondrion;GO:0005741//mitochondrial outer membrane;GO:0005743//mitochondrial inner membrane;GO:0005829//cytosol;GO:0016020//membrane	GO:0016491//oxidoreductase activity;GO:0016668//oxidoreductase activity, acting on a sulfur group of donors, NAD(P) as acceptor;GO:0046872//metal ion binding;GO:0050660//flavin adenine dinucleotide binding;GO:0051536//iron-sulfur cluster binding;GO:0051537//2 iron, 2 sulfur cluster binding	GO:0006915//apoptotic process;GO:0055114//oxidation-reduction process
SPBC20F10.01	11588	8100	9093	6440	6799	7305	4395	2252	2946	534.806	505.49	467.756	270.592	293.959	319.08	193.522	117.294	122.778	398.614	144.531	-1.46361	0.00038343	0.012071	gar1	snoRNP pseudouridylase box H/ACA snoRNP complex protein Gar1 [Source:PomBase;Acc:SPBC20F10.01]	Genetic Information Processing	Translation	ko03008//Ribosome biogenesis in eukaryotes	K11128	GO:0005634//nucleus;GO:0005730//nucleolus;GO:0031429//box H/ACA snoRNP complex	GO:0003723//RNA binding;GO:0034513//box H/ACA snoRNA binding	GO:0000454//snoRNA guided rRNA pseudouridine synthesis;GO:0001522//pseudouridine synthesis;GO:0006364//rRNA processing;GO:0031118//rRNA pseudouridine synthesis;GO:0031120//snRNA pseudouridine synthesis;GO:0042254//ribosome biogenesis
SPAC18B11.04	1203	819	802	642	551	490	2355	1631	2365	41.61	38.305	30.919	20.216	17.854	16.04	77.714	63.665	73.868	27.4907	71.749	1.38402	0.000395889	0.0123866	ncs1	neuronal calcium sensor related protein Ncs1 [Source:PomBase;Acc:SPAC18B11.04]	-	-	-	-	GO:0005634//nucleus;GO:0005737//cytoplasm;GO:0005829//cytosol;GO:0005886//plasma membrane;GO:0016020//membrane	GO:0005509//calcium ion binding;GO:0005515//protein binding;GO:0046872//metal ion binding;GO:0098744//1-phosphatidylinositol 4-kinase activator activity	GO:0030435//sporulation resulting in formation of a cellular spore;GO:0033674//positive regulation of kinase activity;GO:0035584//calcium-mediated signaling using intracellular calcium source
SPAC23A1.03	7860	5975	7541	4590	5458	4611	2809	1789	2678	462.68	475.594	494.78	245.987	300.985	256.889	157.759	118.847	142.353	372.819	139.653	-1.41663	0.000398254	0.0123866	apt1	adenine phosphoribosyltransferase (APRT) (predicted) [Source:PomBase;Acc:SPAC23A1.03]	Metabolism;Metabolism	Global and overview maps;Nucleotide metabolism	ko01100//Metabolic pathways;ko00230//Purine metabolism	K00759;K00759	GO:0005634//nucleus;GO:0005737//cytoplasm;GO:0005829//cytosol	GO:0002055//adenine binding;GO:0003999//adenine phosphoribosyltransferase activity;GO:0016208//AMP binding;GO:0016740//transferase activity;GO:0016757//transferase activity, transferring glycosyl groups;GO:0016763//transferase activity, transferring pentosyl groups;GO:0046872//metal ion binding	GO:0006166//purine ribonucleoside salvage;GO:0006168//adenine salvage;GO:0009116//nucleoside metabolic process;GO:0044209//AMP salvage
SPBP8B7.16c	21018	11472	13214	3330	5036	7886	3775	1250	1832	541.33	399.53	379.341	78.083	121.509	192.229	92.762	36.333	42.608	285.337	57.2343	-2.31771	0.000409394	0.0126569	dbp2	ATP-dependent RNA helicase Dbp2 [Source:PomBase;Acc:SPBP8B7.16c]	Genetic Information Processing	Transcription	ko03040//Spliceosome	K12823	GO:0005634//nucleus;GO:0005730//nucleolus;GO:0005737//cytoplasm;GO:0005829//cytosol;GO:1990904//ribonucleoprotein complex	GO:0000166//nucleotide binding;GO:0003676//nucleic acid binding;GO:0003723//RNA binding;GO:0003724//RNA helicase activity;GO:0004386//helicase activity;GO:0005524//ATP binding;GO:0016787//hydrolase activity	GO:0000184//nuclear-transcribed mRNA catabolic process, nonsense-mediated decay;GO:0006364//rRNA processing;GO:0042254//ribosome biogenesis
SPBC800.14c	314	242	393	159	157	203	865	646	778	22.366	23.309	31.202	10.311	10.476	13.685	58.784	51.929	50.042	18.5582	53.585	1.52978	0.000420549	0.0129244	SPBC800.14c	DUF1772 family protein [Source:PomBase;Acc:SPBC800.14c]	-	-	-	-	GO:0005739//mitochondrion;GO:0016020//membrane;GO:0016021//integral component of membrane;GO:0031966//mitochondrial membrane	GO:0003824//catalytic activity	GO:0008150//biological_process
SPAC19G12.05	7325	5480	5413	2144	2193	2389	1385	969	1149	269.917	273.05	222.323	71.926	75.703	83.316	48.692	40.296	38.233	166.039	42.407	-1.96915	0.000461756	0.0139771	SPAC19G12.05	mitochondrial citrate transmembrane transporter (predicted) [Source:PomBase;Acc:SPAC19G12.05]	-	-	-	-	GO:0005739//mitochondrion;GO:0005743//mitochondrial inner membrane;GO:0016020//membrane;GO:0016021//integral component of membrane	GO:0005371//tricarboxylate secondary active transmembrane transporter activity;GO:0022857//transmembrane transporter activity	GO:0006843//mitochondrial citrate transport;GO:0055085//transmembrane transport
SPCC569.07	1104	438	781	20	24	26	42	13	20	20.892	11.208	16.473	0.345	0.425	0.466	0.758	0.278	0.342	8.3015	0.459333	-4.17576	0.000461986	0.0139771	SPCC569.07	aromatic aminotransferase (predicted) [Source:PomBase;Acc:SPCC569.07]	Metabolism;Metabolism;Metabolism;Metabolism;Metabolism;Metabolism;Metabolism;Metabolism;Metabolism;Metabolism;Metabolism;Metabolism	Global and overview maps;Global and overview maps;Global and overview maps;Global and overview maps;Amino acid metabolism;Global and overview maps;Amino acid metabolism;Amino acid metabolism;Amino acid metabolism;Amino acid metabolism;Amino acid metabolism;Metabolism of cofactors and vitamins	ko01100//Metabolic pathways;ko01110//Biosynthesis of secondary metabolites;ko01130//Biosynthesis of antibiotics;ko01230//Biosynthesis of amino acids;ko00270//Cysteine and methionine metabolism;ko01210//2-Oxocarboxylic acid metabolism;ko00400//Phenylalanine, tyrosine and tryptophan biosynthesis;ko00350//Tyrosine metabolism;ko00300//Lysine biosynthesis;ko00360//Phenylalanine metabolism;ko00380//Try…	K00838;K00838;K00838;K00838;K00838;K00838;K00838;K00838;K00838;K00838;K00838;K00838	GO:0005634//nucleus;GO:0005737//cytoplasm;GO:0005829//cytosol	GO:0003824//catalytic activity;GO:0008483//transaminase activity;GO:0008793//aromatic-amino-acid:2-oxoglutarate aminotransferase activity;GO:0016740//transferase activity;GO:0030170//pyridoxal phosphate binding;GO:0047536//2-aminoadipate transaminase activity;GO:0080130//L-phenylalanine:2-oxoglutarate aminotransferase activity	GO:0006571//tyrosine biosynthetic process;GO:0009058//biosynthetic process;GO:0009072//aromatic amino acid family metabolic process;GO:0009073//aromatic amino acid family biosynthetic process;GO:1901605//alpha-amino acid metabolic process
SPBC530.07c	945	570	1008	164	135	130	98	53	73	28.568	23.301	33.966	4.514	3.823	3.72	2.827	1.808	1.993	16.3153	2.20933	-2.88455	0.000462926	0.0139771	SPBC530.07c	TENA/THI family protein [Source:PomBase;Acc:SPBC530.07c]	-	-	-	-	GO:0005634//nucleus;GO:0005737//cytoplasm;GO:0005829//cytosol	GO:0003824//catalytic activity	GO:0008150//biological_process
SPBPB10D8.07c	3554	2159	1973	11	36	21	90	40	55	107.167	88.019	66.298	0.29	1.013	0.605	2.604	1.378	1.492	43.8987	1.82467	-4.58847	0.000486641	0.0144757	SPBPB10D8.07c	transmembrane transporter (predicted) [Source:PomBase;Acc:SPBPB10D8.07c]	-	-	-	-	GO:0016021//integral component of membrane	-	GO:0055085//transmembrane transport
SPBC32F12.17	563	358	559	460	363	367	1107	849	1537	8.24	7.084	9.119	6.128	4.976	5.083	15.455	14.021	20.31	6.77167	16.5953	1.29319	0.000486802	0.0144757	SPBC32F12.17	dubious [Source:PomBase;Acc:SPBC32F12.17]	-	-	-	-	GO:0016020//membrane;GO:0016021//integral component of membrane	-	-
SPBC83.15	2708	1356	1663	263	313	356	297	82	100	92.3	62.496	63.179	8.161	9.994	11.484	9.658	3.154	3.078	41.269	5.29667	-2.9619	0.000487851	0.0144757	SPBC83.15	ribosome biogenesis protein Nsa1 (predicted) [Source:PomBase;Acc:SPBC83.15]	-	-	-	-	GO:0005634//nucleus;GO:0005730//nucleolus;GO:0030687//preribosome, large subunit precursor	GO:0003674//molecular_function;GO:0005515//protein binding	GO:0006364//rRNA processing;GO:0042254//ribosome biogenesis;GO:0042273//ribosomal large subunit biogenesis
SPAC1071.12c	416	187	189	16	0	37	6	6	0	21.569	13.122	10.952	0.738	0.004	1.802	0.279	0.374	0	8.03117	0.217667	-5.20542	0.000493373	0.0145559	stp1	protein tyrosine phosphatase Stp1 [Source:PomBase;Acc:SPAC1071.12c]	Metabolism;Metabolism;Metabolism	Global and overview maps;Metabolism of cofactors and vitamins;Metabolism of cofactors and vitamins	ko01100//Metabolic pathways;ko00730//Thiamine metabolism;ko00740//Riboflavin metabolism	K14394;K14394;K14394	GO:0005634//nucleus;GO:0005737//cytoplasm;GO:0005829//cytosol	GO:0003993//acid phosphatase activity;GO:0004721//phosphoprotein phosphatase activity;GO:0004725//protein tyrosine phosphatase activity;GO:0004726//non-membrane spanning protein tyrosine phosphatase activity;GO:0016787//hydrolase activity	GO:0006470//protein dephosphorylation;GO:0023052//signaling;GO:0035335//peptidyl-tyrosine dephosphorylation
SPBC839.07	1215	758	778	191	164	179	105	61	110	65.809	55.516	46.97	9.419	8.322	9.176	5.426	3.729	5.38	32.5353	4.845	-2.74744	0.00050138	0.0147081	ibp1	Cdc25 family phosphatase Ibp1 [Source:PomBase;Acc:SPBC839.07]	-	-	-	-	GO:0005634//nucleus;GO:0005737//cytoplasm;GO:0005829//cytosol	GO:0004721//phosphoprotein phosphatase activity;GO:0004725//protein tyrosine phosphatase activity;GO:0016787//hydrolase activity	GO:0006470//protein dephosphorylation;GO:0007049//cell cycle;GO:0008150//biological_process;GO:0035335//peptidyl-tyrosine dephosphorylation;GO:0051301//cell division
SPBC1711.16	5996	3303	4175	1473	1824	2387	1330	494	681	141.36	105.296	109.71	31.616	40.285	53.261	29.916	13.144	14.498	80.2547	19.186	-2.06453	0.000505177	0.0147358	pwp1	WD repeat protein Pwp1 (predicted) [Source:PomBase;Acc:SPBC1711.16]	-	-	-	-	GO:0005634//nucleus;GO:0005730//nucleolus;GO:0005737//cytoplasm;GO:0005829//cytosol	GO:0003674//molecular_function;GO:0005515//protein binding	GO:0006364//rRNA processing
SPBPB10D8.05c	0	0	0	2	2	63	602	388	408	0.001	0.004	0	0.079	0.077	2.226	21.38	16.283	13.707	0.397833	17.1233	5.42766	0.000516826	0.0149909	SPBPB10D8.05c	transmembrane transporter (predicted) [Source:PomBase;Acc:SPBPB10D8.05c]	-	-	-	-	GO:0016021//integral component of membrane	-	GO:0055085//transmembrane transport
SPCC1322.08	1724	1118	2052	1029	817	1327	4829	2539	4238	24.378	21.373	32.343	13.245	10.818	17.768	65.165	40.52	54.12	19.9875	53.2683	1.41418	0.000521781	0.0150242	srk1	MAPK-activated protein kinase Srk1 [Source:PomBase;Acc:SPCC1322.08]	-	-	-	-	GO:0005634//nucleus;GO:0005730//nucleolus;GO:0005737//cytoplasm;GO:0042764//ascospore-type prospore	GO:0000166//nucleotide binding;GO:0004672//protein kinase activity;GO:0004674//protein serine/threonine kinase activity;GO:0005515//protein binding;GO:0005524//ATP binding;GO:0016301//kinase activity;GO:0016740//transferase activity	GO:0006468//protein phosphorylation;GO:0010515//negative regulation of induction of conjugation with cellular fusion;GO:0010972//negative regulation of G2/M transition of mitotic cell cycle;GO:0016310//phosphorylation;GO:0023052//signaling;GO:0032092//positive regulation of protein binding;GO:0034599//cellular response to oxidative stress;GO:0042770//signal transduction in response to DNA damage;…
SPBC28E12.04	670	265	458	19	13	17	25	3	13	18.272	9.772	13.922	0.472	0.332	0.439	0.65	0.092	0.32	7.2015	0.354	-4.34648	0.000526647	0.0150242	SPBC28E12.04	Schizosaccharomyces specific protein [Source:PomBase;Acc:SPBC28E12.04]	-	-	-	-	GO:0005737//cytoplasm;GO:0005739//mitochondrion	GO:0003674//molecular_function	GO:0008150//biological_process
SPAC1834.13	42	30	48	49	29	54	172	127	182	1.738	1.679	2.214	1.846	1.124	2.115	6.79	5.93	6.8	1.786	6.50667	1.86519	0.000526705	0.0150242	SPAC1834.13	dubious [Source:PomBase;Acc:SPAC1834.13]	-	-	-	-	-	-	-
SPAC29B12.04	31920	25621	26273	41825	39480	43572	74539	74969	89516	1146.42	1244.28	1051.76	1367.6	1328.35	1481.09	2554.16	3038.66	2903.22	1269.91	2832.01	1.1571	0.000531063	0.0150653	snz1	pyridoxine biosynthesis protein [Source:PomBase;Acc:SPAC29B12.04]	Metabolism	Metabolism of cofactors and vitamins	ko00750//Vitamin B6 metabolism	K06215	GO:0005829//cytosol;GO:1903600//glutaminase complex	GO:0003824//catalytic activity;GO:0004359//glutaminase activity;GO:0016829//lyase activity;GO:0016843//amine-lyase activity;GO:0036381//pyridoxal 5'-phosphate synthase (glutamine hydrolysing) activity	GO:0006520//cellular amino acid metabolic process;GO:0006535//cysteine biosynthetic process from serine;GO:0008615//pyridoxine biosynthetic process;GO:0042819//vitamin B6 biosynthetic process;GO:0042823//pyridoxal phosphate biosynthetic process
SPAC806.11	4053	3161	6154	1346	1545	2699	942	741	951	219.782	231.782	371.961	66.451	78.487	138.519	48.736	45.347	46.569	184.497	46.884	-1.97643	0.000543949	0.0153465	SPAC806.11	dubious [Source:PomBase;Acc:SPAC806.11]	-	-	-	-	GO:0016020//membrane;GO:0016021//integral component of membrane	-	-
SPAC212.01c	63	58	77	11	1	0	0	0	0	3.397	4.238	4.659	0.541	0.062	0	0	0	0	2.1495	0.001	-11.0698	0.000565654	0.0158721	SPAC212.01c	S. pombe specific DUF999 family protein 2 [Source:PomBase;Acc:SPAC212.01c]	-	-	-	-	-	-	-
SPAC1687.19c	1479	942	1177	1271	1442	1715	705	363	509	48.605	41.861	43.114	38.028	44.395	53.342	22.105	13.463	15.105	44.8908	16.891	-1.41017	0.000576006	0.0160659	qtr1	queuine tRNA-ribosyltransferase Qtrt1 [Source:PomBase;Acc:SPAC1687.19c]	-	-	-	-	GO:0005634//nucleus;GO:0005737//cytoplasm;GO:0005829//cytosol	GO:0008479//queuine tRNA-ribosyltransferase activity;GO:0016740//transferase activity;GO:0016757//transferase activity, transferring glycosyl groups;GO:0016763//transferase activity, transferring pentosyl groups;GO:0046872//metal ion binding	GO:0006400//tRNA modification;GO:0008033//tRNA processing
SPAC18G6.13	36	26	30	68	51	84	293	171	189	4.883	4.769	4.536	8.398	6.481	10.784	37.919	26.177	23.151	6.64183	29.0823	2.13049	0.000579689	0.0160659	SPAC18G6.13	Schizosaccharomyces specific protein [Source:PomBase;Acc:SPAC18G6.13]	-	-	-	-	GO:0005634//nucleus;GO:0005635//nuclear envelope	GO:0003674//molecular_function	GO:0008150//biological_process
SPAC1486.11	41	17	29	51	24	34	257	94	133	6.091	3.415	4.802	6.898	3.34	4.781	36.428	15.76	17.843	4.88783	23.3437	2.25576	0.000581895	0.0160659	fmc1	mitochondrial matrix protein, F1F0 ATP synthase assembly factor Fmc1 (predicted) [Source:PomBase;Acc:SPAC1486.11]	-	-	-	-	GO:0005739//mitochondrion;GO:0005759//mitochondrial matrix	GO:0003674//molecular_function	GO:0033615//mitochondrial proton-transporting ATP synthase complex assembly;GO:0034553//mitochondrial respiratory chain complex II assembly
SPBPB2B2.12c	80	19	54	24	14	0	511	202	359	1.052	0.334	0.788	0.285	0.168	0	6.433	3.013	4.277	0.437833	4.57433	3.38511	0.000605094	0.0166117	gal10	UDP-glucose 4-epimerase/aldose 1-epimerase Gal10 [Source:PomBase;Acc:SPBPB2B2.12c]	Metabolism;Metabolism;Metabolism	Global and overview maps;Carbohydrate metabolism;Carbohydrate metabolism	ko01100//Metabolic pathways;ko00520//Amino sugar and nucleotide sugar metabolism;ko00052//Galactose metabolism	K01784;K01784;K01784	GO:0005575//cellular_component;GO:0005829//cytosol	GO:0003824//catalytic activity;GO:0003978//UDP-glucose 4-epimerase activity;GO:0004034//aldose 1-epimerase activity;GO:0016853//isomerase activity;GO:0030246//carbohydrate binding	GO:0005975//carbohydrate metabolic process;GO:0006012//galactose metabolic process;GO:0008152//metabolic process;GO:0019318//hexose metabolic process;GO:0019388//galactose catabolic process;GO:0033499//galactose catabolic process via UDP-galactose;GO:0042125//protein galactosylation
SPAC1002.12c	2018	1512	2373	1896	1786	2238	4256	3724	4597	48.704	49.345	63.837	41.661	40.382	51.121	98.002	101.432	100.189	49.175	99.8743	1.02219	0.000608098	0.0166117	SPAC1002.12c	succinate-semialdehyde dehydrogenase [NAD(P)+] (predicted) [Source:PomBase;Acc:SPAC1002.12c]	Metabolism;Metabolism;Metabolism;Metabolism;Metabolism;Metabolism	Global and overview maps;Amino acid metabolism;Amino acid metabolism;Metabolism of cofactors and vitamins;Amino acid metabolism;Carbohydrate metabolism	ko01100//Metabolic pathways;ko00250//Alanine, aspartate and glutamate metabolism;ko00350//Tyrosine metabolism;ko00760//Nicotinate and nicotinamide metabolism;ko00310//Lysine degradation;ko00650//Butanoate metabolism	K00135;K00135;K00135;K00135;K00135;K00135	GO:0005737//cytoplasm;GO:0005829//cytosol	GO:0004777//succinate-semialdehyde dehydrogenase (NAD+) activity;GO:0009013//succinate-semialdehyde dehydrogenase [NAD(P)+] activity;GO:0016491//oxidoreductase activity;GO:0016620//oxidoreductase activity, acting on the aldehyde or oxo group of donors, NAD or NADP as acceptor	GO:0006540//glutamate decarboxylation to succinate;GO:0009450//gamma-aminobutyric acid catabolic process;GO:0055114//oxidation-reduction process
SPBPB21E7.11	2	2	0	7	1	3	61	32	58	0.058	0.093	0	0.22	0.032	0.098	2.017	1.236	1.809	0.0835	1.68733	4.33682	0.000619071	0.0168224	SPBPB21E7.11	Schizosaccharomyces pombe specific protein [Source:PomBase;Acc:SPBPB21E7.11]	-	-	-	-	GO:0005575//cellular_component	GO:0003674//molecular_function	GO:0008150//biological_process
SPCC16C4.08c	1348	735	960	294	302	523	243	73	149	39.255	28.943	31.161	7.795	8.239	14.415	6.751	2.399	3.918	21.6347	4.356	-2.31227	0.000646894	0.0174536	skb15	p21 activated protein kinase inhibitor Skb15 [Source:PomBase;Acc:SPCC16C4.08c]	-	-	-	-	GO:0005634//nucleus;GO:0030685//nucleolar preribosome	GO:0004860//protein kinase inhibitor activity;GO:0005515//protein binding	GO:0006469//negative regulation of protein kinase activity;GO:0032956//regulation of actin cytoskeleton organization;GO:0042254//ribosome biogenesis;GO:0070507//regulation of microtubule cytoskeleton organization
SPAC343.12	4381	2676	9737	8393	9494	32352	64244	40813	64259	102.719	84.847	254.455	179.147	208.534	717.891	1437.08	1079.89	1360.51	257.932	1292.49	2.32509	0.00064906	0.0174536	rds1	conserved fungal protein [Source:PomBase;Acc:SPAC343.12]	-	-	-	-	GO:0005783//endoplasmic reticulum	GO:0003674//molecular_function	GO:0008150//biological_process
SPBC21C3.08c	38027	27272	26899	24394	21305	13704	11033	7874	10408	1012.28	981.666	798.119	591.196	531.302	345.26	280.21	236.549	250.192	709.97	255.65	-1.47359	0.000667726	0.0178467	car2	ornithine transaminase Car2 [Source:PomBase;Acc:SPBC21C3.08c]	Metabolism;Metabolism;Metabolism;Metabolism	Global and overview maps;Global and overview maps;Global and overview maps;Amino acid metabolism	ko01100//Metabolic pathways;ko01110//Biosynthesis of secondary metabolites;ko01130//Biosynthesis of antibiotics;ko00330//Arginine and proline metabolism	K00819;K00819;K00819;K00819	GO:0005634//nucleus;GO:0005737//cytoplasm;GO:0005829//cytosol	GO:0003824//catalytic activity;GO:0004587//ornithine-oxo-acid transaminase activity;GO:0008483//transaminase activity;GO:0016740//transferase activity;GO:0030170//pyridoxal phosphate binding	GO:0010121//arginine catabolic process to proline via ornithine;GO:0019544//arginine catabolic process to glutamate;GO:0055129//L-proline biosynthetic process
SPCC622.12c	37992	30032	36705	20267	21016	26608	68497	61493	72220	853.959	912.786	919.591	414.74	442.536	566.043	1468.92	1559.87	1465.89	684.942	1498.23	1.1292	0.000670591	0.0178467	gdh1	NADP-specific glutamate dehydrogenase Gdh1 (predicted) [Source:PomBase;Acc:SPCC622.12c]	Metabolism;Metabolism;Metabolism;Metabolism	Global and overview maps;Amino acid metabolism;Amino acid metabolism;Energy metabolism	ko01100//Metabolic pathways;ko00250//Alanine, aspartate and glutamate metabolism;ko00220//Arginine biosynthesis;ko00910//Nitrogen metabolism	K00262;K00262;K00262;K00262	GO:0005634//nucleus;GO:0005739//mitochondrion;GO:0005829//cytosol	GO:0004354//glutamate dehydrogenase (NADP+) activity;GO:0016491//oxidoreductase activity;GO:0016639//oxidoreductase activity, acting on the CH-NH2 group of donors, NAD or NADP as acceptor	GO:0006520//cellular amino acid metabolic process;GO:0006537//glutamate biosynthetic process;GO:0019676//ammonia assimilation cycle;GO:0036267//invasive filamentous growth;GO:0055114//oxidation-reduction process;GO:0097054//L-glutamate biosynthetic process
SPCC576.01c	589	380	513	1197	912	724	2400	1813	2112	22.193	19.361	21.545	41.062	32.192	25.819	86.278	77.094	71.862	27.0287	78.4113	1.53657	0.000692492	0.0183351	xan1	alpha ketoglutarate dependent xanthine dioxygenase Xan1 [Source:PomBase;Acc:SPCC576.01c]	-	-	-	-	GO:0005634//nucleus;GO:0005737//cytoplasm;GO:0005829//cytosol	GO:0005506//iron ion binding;GO:0016491//oxidoreductase activity;GO:0046872//metal ion binding;GO:0051213//dioxygenase activity;GO:0097641//alpha-ketoglutarate-dependent xanthine dioxygenase activity	GO:0006151//xanthine oxidation;GO:0055114//oxidation-reduction process
SPCC16C4.04	440	251	435	27	33	55	24	15	26	16.633	12.83	18.328	0.929	1.169	1.968	0.866	0.64	0.888	8.64283	0.798	-3.43704	0.00069831	0.0183948	SPCC16C4.04	Schizosaccharomyces specific protein [Source:PomBase;Acc:SPCC16C4.04]	-	-	-	-	GO:0005575//cellular_component	GO:0003674//molecular_function	GO:0008150//biological_process
SPAC8C9.03	112	42	83	64	35	58	335	166	288	2.184	1.107	1.804	1.136	0.639	1.07	6.232	3.653	5.071	1.32333	4.98533	1.91351	0.000718509	0.0188308	cgs1	cAMP-dependent protein kinase regulatory subunit Cgs1 [Source:PomBase;Acc:SPAC8C9.03]	-	-	-	-	GO:0005634//nucleus;GO:0005737//cytoplasm;GO:0005829//cytosol;GO:0005952//cAMP-dependent protein kinase complex	GO:0000166//nucleotide binding;GO:0004862//cAMP-dependent protein kinase inhibitor activity;GO:0005515//protein binding;GO:0008603//cAMP-dependent protein kinase regulator activity;GO:0030552//cAMP binding;GO:0047555//3',5'-cyclic-GMP phosphodiesterase activity	GO:0001932//regulation of protein phosphorylation;GO:0019933//cAMP-mediated signaling;GO:0019934//cGMP-mediated signaling;GO:0042149//cellular response to glucose starvation;GO:0046827//positive regulation of protein export from nucleus;GO:0051447//negative regulation of meiotic cell cycle;GO:2000480//negative regulation of cAMP-dependent protein kinase activity
SPCC794.01c	308	250	395	1191	837	613	978	2228	5003	6.384	6.992	9.122	22.467	16.241	12.01	19.332	52.096	93.601	12.2027	55.0097	2.17249	0.000732729	0.0191065	zwf2	glucose-6-phosphate 1-dehydrogenase Zwf2 (predicted) [Source:PomBase;Acc:SPCC794.01c]	Metabolism;Metabolism;Metabolism;Metabolism;Metabolism;Metabolism	Global and overview maps;Global and overview maps;Global and overview maps;Global and overview maps;Metabolism of other amino acids;Carbohydrate metabolism	ko01100//Metabolic pathways;ko01110//Biosynthesis of secondary metabolites;ko01130//Biosynthesis of antibiotics;ko01200//Carbon metabolism;ko00480//Glutathione metabolism;ko00030//Pentose phosphate pathway	K00036;K00036;K00036;K00036;K00036;K00036	GO:0005737//cytoplasm;GO:0005829//cytosol	GO:0004345//glucose-6-phosphate dehydrogenase activity;GO:0016491//oxidoreductase activity;GO:0016614//oxidoreductase activity, acting on CH-OH group of donors;GO:0047935//glucose 1-dehydrogenase (NADP+) activity;GO:0050661//NADP binding	GO:0005975//carbohydrate metabolic process;GO:0006006//glucose metabolic process;GO:0006098//pentose-phosphate shunt;GO:0055114//oxidation-reduction process
SPAC23H4.15	2689	1014	1474	61	116	184	151	39	86	47.379	24.159	28.948	0.979	1.915	3.068	2.538	0.775	1.368	17.7413	1.56033	-3.50719	0.000739594	0.0191126	tsr1	ribosome biogenesis protein Tsr1 (predicted) [Source:PomBase;Acc:SPAC23H4.15]	-	-	-	-	GO:0005634//nucleus;GO:0005730//nucleolus;GO:0005737//cytoplasm;GO:0030688//preribosome, small subunit precursor	GO:0003674//molecular_function;GO:0003924//GTPase activity;GO:0005525//GTP binding;GO:0034511//U3 snoRNA binding	GO:0000462//maturation of SSU-rRNA from tricistronic rRNA transcript (SSU-rRNA, 5.8S rRNA, LSU-rRNA);GO:0006364//rRNA processing;GO:0042254//ribosome biogenesis
SPCC191.01	742	541	1034	456	353	435	1889	1394	1945	18.104	17.849	28.12	10.129	8.069	10.045	43.974	38.385	42.854	15.386	41.7377	1.43973	0.000740369	0.0191126	SPCC191.01	Schizosaccharomyces specific protein [Source:PomBase;Acc:SPCC191.01]	-	-	-	-	GO:0005634//nucleus;GO:0005737//cytoplasm;GO:0005829//cytosol	GO:0003674//molecular_function	GO:0008150//biological_process
SPBC1289.14	13	1	2	2	3	8	85	42	68	0.398	0.041	0.068	0.056	0.086	0.232	2.484	1.452	1.881	0.146833	1.939	3.72306	0.000747084	0.0191383	SPBC1289.14	adducin (predicted) [Source:PomBase;Acc:SPBC1289.14]	-	-	-	-	GO:0005856//cytoskeleton;GO:0044853//plasma membrane raft	GO:0003674//molecular_function;GO:0030507//spectrin binding;GO:0051015//actin filament binding	GO:0030036//actin cytoskeleton organization;GO:0051016//barbed-end actin filament capping;GO:0051017//actin filament bundle assembly
SPAC22F8.05	879	456	794	197	162	258	2955	1128	2068	12.199	8.557	12.282	2.489	2.106	3.389	39.127	17.667	25.917	6.837	27.5703	2.01168	0.00079087	0.0200244	SPAC22F8.05	alpha,alpha-trehalose-phosphate synthase (predicted) [Source:PomBase;Acc:SPAC22F8.05]	Metabolism;Metabolism	Global and overview maps;Carbohydrate metabolism	ko01100//Metabolic pathways;ko00500//Starch and sucrose metabolism	K22337;K22337	GO:0005737//cytoplasm;GO:0005829//cytosol;GO:0005946//alpha,alpha-trehalose-phosphate synthase complex (UDP-forming)	GO:0003824//catalytic activity;GO:0003825//alpha,alpha-trehalose-phosphate synthase (UDP-forming) activity;GO:0004805//trehalose-phosphatase activity;GO:0016740//transferase activity;GO:0016757//transferase activity, transferring glycosyl groups	GO:0005992//trehalose biosynthetic process;GO:0016311//dephosphorylation;GO:0070413//trehalose metabolism in response to stress
SPBC16D10.03	1753	1030	1511	227	290	324	201	95	176	47.55	37.767	45.682	5.607	7.37	8.319	5.199	2.902	4.308	25.3825	4.13633	-2.61741	0.000791202	0.0200244	pgp2	EKC/KEOPS complex ATPase subunit Pgp2 [Source:PomBase;Acc:SPBC16D10.03]	-	-	-	-	GO:0000408//EKC/KEOPS complex;GO:0005634//nucleus;GO:0005737//cytoplasm;GO:0005829//cytosol	GO:0016740//transferase activity;GO:0016746//transferase activity, transferring acyl groups;GO:0016747//transferase activity, transferring acyl groups other than amino-acyl groups;GO:0046872//metal ion binding;GO:0061711//N(6)-L-threonylcarbamoyladenine synthase	GO:0002949//tRNA threonylcarbamoyladenosine modification;GO:0008033//tRNA processing
SPAC27F1.06c	3941	1990	2344	481	509	617	489	152	247	141.326	96.496	93.691	15.704	17.1	20.941	16.73	6.151	7.999	64.2097	10.2933	-2.64108	0.000834161	0.0210087	SPAC27F1.06c	FKBP-type peptidyl-prolyl cis-trans isomerase (predicted) [Source:PomBase;Acc:SPAC27F1.06c]	-	-	-	-	GO:0005730//nucleolus;GO:0005737//cytoplasm	GO:0003755//peptidyl-prolyl cis-trans isomerase activity;GO:0016853//isomerase activity	GO:0000412//histone peptidyl-prolyl isomerization;GO:0000413//protein peptidyl-prolyl isomerization;GO:0006334//nucleosome assembly;GO:0061077//chaperone-mediated protein folding
SPBC26H8.08c	10238	5583	7058	1069	1112	2193	1428	354	549	305.559	225.313	234.793	29.047	31.091	61.946	40.662	11.923	14.796	147.958	22.4603	-2.71974	0.00083913	0.0210312	grn1	GTPase Grn1 [Source:PomBase;Acc:SPBC26H8.08c]	Genetic Information Processing	Translation	ko03008//Ribosome biogenesis in eukaryotes	K14538	GO:0005634//nucleus;GO:0005730//nucleolus	GO:0000166//nucleotide binding;GO:0003723//RNA binding;GO:0003924//GTPase activity;GO:0005525//GTP binding	GO:0006364//rRNA processing;GO:0015031//protein transport;GO:0042254//ribosome biogenesis
SPAC694.03	814	406	640	91	70	71	54	32	55	19.238	12.991	16.86	1.967	1.556	1.585	1.225	0.853	1.171	9.03283	1.083	-3.06015	0.000847493	0.0211382	SPAC694.03	nicotinamide-nucleotide adenylyltransferase (predicted) [Source:PomBase;Acc:SPAC694.03]	Metabolism;Metabolism	Global and overview maps;Metabolism of cofactors and vitamins	ko01100//Metabolic pathways;ko00760//Nicotinate and nicotinamide metabolism	K19785;K19785	GO:0005634//nucleus;GO:0005737//cytoplasm;GO:0005829//cytosol	GO:0000166//nucleotide binding;GO:0000309//nicotinamide-nucleotide adenylyltransferase activity;GO:0005524//ATP binding;GO:0016740//transferase activity;GO:0016779//nucleotidyltransferase activity;GO:0016887//ATPase activity	GO:0009435//NAD biosynthetic process;GO:0019363//pyridine nucleotide biosynthetic process;GO:0034356//NAD biosynthesis via nicotinamide riboside salvage pathway
SPAC926.08c	3152	1423	1789	218	208	332	282	64	133	113.993	69.588	72.115	7.178	7.047	11.364	9.73	2.612	4.344	46.8808	5.562	-3.07532	0.000870035	0.0215777	rpf2	Brix domain ribosome biogenesis protein Rpf2 [Source:PomBase;Acc:SPAC926.08c]	-	-	-	-	GO:0005634//nucleus;GO:0005730//nucleolus;GO:0005732//small nucleolar ribonucleoprotein complex;GO:0005829//cytosol	GO:0005515//protein binding;GO:0019843//rRNA binding	GO:0000027//ribosomal large subunit assembly;GO:0000463//maturation of LSU-rRNA from tricistronic rRNA transcript (SSU-rRNA, 5.8S rRNA, LSU-rRNA);GO:0000470//maturation of LSU-rRNA;GO:0042273//ribosomal large subunit biogenesis;GO:1902626//assembly of large subunit precursor of preribosome
SPAC23G3.03	1522	1110	2296	1743	1459	1171	4412	2921	3988	36.303	35.801	61.041	37.85	32.601	26.435	100.403	78.628	85.897	38.3385	88.3093	1.20377	0.0008785	0.0215777	sib2	ornithine N5 monooxygenase (predicted) [Source:PomBase;Acc:SPAC23G3.03]	-	-	-	-	GO:0005634//nucleus;GO:0005737//cytoplasm;GO:0005829//cytosol	GO:0004497//monooxygenase activity;GO:0016491//oxidoreductase activity;GO:0016787//hydrolase activity;GO:0031172//ornithine N5-monooxygenase activity;GO:0050660//flavin adenine dinucleotide binding;GO:0050661//NADP binding	GO:0009056//catabolic process;GO:0010106//cellular response to iron ion starvation;GO:0031169//ferrichrome biosynthetic process;GO:0055114//oxidation-reduction process
SPBC29A3.16	1932	1137	1249	411	441	546	359	131	184	75.66	60.209	54.519	14.654	16.179	20.237	13.413	5.79	6.507	40.243	8.57	-2.23137	0.000881587	0.0215777	rrs1	ribosome biogenesis protein Rrs1 [Source:PomBase;Acc:SPBC29A3.16]	-	-	-	-	GO:0005634//nucleus;GO:0005730//nucleolus;GO:0030687//preribosome, large subunit precursor	GO:0005515//protein binding	GO:0000055//ribosomal large subunit export from nucleus;GO:0000447//endonucleolytic cleavage in ITS1 to separate SSU-rRNA from 5.8S rRNA and LSU-rRNA from tricistronic rRNA transcript (SSU-rRNA, 5.8S rRNA, LSU-rRNA);GO:0006364//rRNA processing;GO:0042254//ribosome biogenesis;GO:0042273//ribosomal large subunit biogenesis
SPCC16A11.05c	789	461	580	204	188	200	136	48	84	56.115	44.334	45.978	13.209	12.526	13.462	9.228	3.853	5.395	30.9373	6.15867	-2.32866	0.00088183	0.0215777	dim1	U4/U6 x U5 tri-snRNP complex subunit Dim1 [Source:PomBase;Acc:SPCC16A11.05c]	Genetic Information Processing	Transcription	ko03040//Spliceosome	K12859	GO:0005634//nucleus;GO:0005682//U5 snRNP;GO:0046540//U4/U6 x U5 tri-snRNP complex	GO:0003674//molecular_function	GO:0000398//mRNA splicing, via spliceosome;GO:0006397//mRNA processing;GO:0008380//RNA splicing;GO:0045292//mRNA cis splicing, via spliceosome
SPAC3F10.16c	3131	1410	2192	292	376	669	389	111	194	71.232	43.376	55.585	6.048	8.014	14.405	8.444	2.85	3.986	33.11	5.09333	-2.70058	0.000889699	0.0216675	SPAC3F10.16c	GTP binding protein, HSR1-related (predicted) [Source:PomBase;Acc:SPAC3F10.16c]	Genetic Information Processing	Translation	ko03008//Ribosome biogenesis in eukaryotes	K14539	GO:0005737//cytoplasm;GO:0005829//cytosol	GO:0000166//nucleotide binding;GO:0003924//GTPase activity;GO:0005525//GTP binding;GO:0016787//hydrolase activity	GO:0000027//ribosomal large subunit assembly;GO:0015031//protein transport
SPAC17A2.11	30	26	38	35	27	19	95	91	195	0.697	0.817	0.984	0.74	0.588	0.418	2.106	2.386	4.092	0.707333	2.86133	2.01623	0.000921908	0.0223465	SPAC17A2.11	Schizosaccharomyces pombe specific protein [Source:PomBase;Acc:SPAC17A2.11]	-	-	-	-	GO:0005739//mitochondrion;GO:0016020//membrane;GO:0016021//integral component of membrane;GO:0031966//mitochondrial membrane	GO:0003674//molecular_function	GO:0008150//biological_process
SPAC26A3.17c	2299	1504	1277	1079	1279	1110	566	450	675	81.199	71.829	50.272	34.695	42.319	37.104	19.073	17.937	21.528	52.903	19.5127	-1.43894	0.00093018	0.0224417	SPAC26A3.17c	N-methyltransferase (predicted) [Source:PomBase;Acc:SPAC26A3.17c]	-	-	-	-	GO:0005634//nucleus;GO:0005737//cytoplasm;GO:0005829//cytosol	GO:0008168//methyltransferase activity;GO:0008757//S-adenosylmethionine-dependent methyltransferase activity;GO:0016274//protein-arginine N-methyltransferase activity;GO:0016740//transferase activity;GO:0019702//protein-arginine N5-methyltransferase activity	GO:0018216//peptidyl-arginine methylation;GO:0032259//methylation;GO:0035246//peptidyl-arginine N-methylation;GO:0042254//ribosome biogenesis
SPBC13A2.03	5119	3402	4594	704	652	833	580	338	519	127.289	114.388	127.327	15.938	15.188	19.604	13.76	9.485	11.654	69.9557	11.633	-2.58822	0.000959667	0.0229389	SPBC13A2.03	phosphatidate cytidylyltransferase (predicted) [Source:PomBase;Acc:SPBC13A2.03]	Metabolism;Metabolism;Metabolism;Environmental Information Processing	Global and overview maps;Global and overview maps;Lipid metabolism;Signal transduction	ko01100//Metabolic pathways;ko01110//Biosynthesis of secondary metabolites;ko00564//Glycerophospholipid metabolism;ko04070//Phosphatidylinositol signaling system	K00981;K00981;K00981;K00981	GO:0005783//endoplasmic reticulum;GO:0005789//endoplasmic reticulum membrane;GO:0016020//membrane;GO:0016021//integral component of membrane	GO:0004605//phosphatidate cytidylyltransferase activity;GO:0016740//transferase activity;GO:0016772//transferase activity, transferring phosphorus-containing groups;GO:0016779//nucleotidyltransferase activity	GO:0006629//lipid metabolic process;GO:0006655//phosphatidylglycerol biosynthetic process;GO:0006658//phosphatidylserine metabolic process;GO:0008654//phospholipid biosynthetic process;GO:0016024//CDP-diacylglycerol biosynthetic process
SPAC8C9.04	4420	2755	4989	12421	8479	12822	30728	21518	27430	79.221	66.77	99.668	202.683	142.369	217.504	525.456	435.251	443.959	134.702	468.222	1.79742	0.000959675	0.0229389	SPAC8C9.04	Schizosaccharomyces specific protein [Source:PomBase;Acc:SPAC8C9.04]	-	-	-	-	GO:0005886//plasma membrane;GO:0032153//cell division site;GO:0071944//cell periphery	GO:0003674//molecular_function	GO:0008150//biological_process;GO:0051321//meiotic cell cycle
SPAC13G7.08c	2633	1505	2208	854	751	1036	631	251	395	80.116	61.922	74.885	23.658	21.407	29.835	18.318	8.619	10.853	48.6372	12.5967	-1.94902	0.000984226	0.0233433	crb3	WD repeat protein Crb3 [Source:PomBase;Acc:SPAC13G7.08c]	-	-	-	-	GO:0000775//chromosome, centromeric region;GO:0005634//nucleus;GO:0005656//nuclear pre-replicative complex;GO:0005694//chromosome;GO:0005720//nuclear heterochromatin;GO:0005829//cytosol;GO:0032153//cell division site;GO:0097344//Rix1 complex	GO:0005515//protein binding	GO:0006364//rRNA processing;GO:0030174//regulation of DNA-dependent DNA replication initiation;GO:0030702//chromatin silencing at centromere;GO:0042254//ribosome biogenesis
SPBC1105.16c	213	193	158	0	15	10	0	0	6	11.168	13.658	9.2	0	0.72	0.494	0	0	0.265	5.87333	0.0883333	-6.05508	0.000985638	0.0233433	rpr2	RNase P subunit Rpr2 (predicted) [Source:PomBase;Acc:SPBC1105.16c]	Genetic Information Processing	Translation	ko03013//Nucleocytoplasmic transport	K03540	GO:0005634//nucleus;GO:0005655//nucleolar ribonuclease P complex;GO:0005737//cytoplasm;GO:0005829//cytosol	GO:0004526//ribonuclease P activity;GO:0016787//hydrolase activity;GO:0046872//metal ion binding	GO:0008033//tRNA processing;GO:0090501//RNA phosphodiester bond hydrolysis;GO:0090502//RNA phosphodiester bond hydrolysis, endonucleolytic
SPBC13E7.02	275	91	116	1	0	0	1	1	0	6.185	2.779	2.915	0.024	0	0	0.031	0.03	0	1.98383	0.0203333	-6.6083	0.00100681	0.0237359	cwf24	ubiquitin-protein ligase E3/GCN5-related N acetyltransferase fusion protein [Source:PomBase;Acc:SPBC13E7.02]	-	-	-	-	GO:0005634//nucleus;GO:0005681//spliceosomal complex;GO:0005684//U2-type spliceosomal complex	GO:0003677//DNA binding;GO:0008080//N-acetyltransferase activity;GO:0008270//zinc ion binding;GO:0046872//metal ion binding;GO:0061630//ubiquitin protein ligase activity	GO:0006397//mRNA processing;GO:0008380//RNA splicing;GO:0016074//snoRNA metabolic process;GO:0016567//protein ubiquitination;GO:0034247//snoRNA splicing;GO:0045292//mRNA cis splicing, via spliceosome;GO:0070647//protein modification by small protein conjugation or removal
SPAC11H11.02c	384	205	308	30	28	39	20	14	22	6.169	4.457	5.519	0.434	0.422	0.594	0.303	0.249	0.326	2.9325	0.292667	-3.3248	0.00102999	0.024172	mug162	Schizosaccharomyces specific protein Mug162 [Source:PomBase;Acc:SPAC11H11.02c]	-	-	-	-	GO:0005783//endoplasmic reticulum;GO:0005789//endoplasmic reticulum membrane;GO:0016020//membrane;GO:0016021//integral component of membrane	GO:0003674//molecular_function	GO:0008150//biological_process;GO:0051321//meiotic cell cycle
SPBP26C9.03c	1221	1290	2092	168	215	222	156	115	149	15.694	22.42	29.97	1.966	2.589	2.701	1.913	1.668	1.729	12.5567	1.77	-2.82663	0.00106326	0.0248398	fet4	iron/zinc ion transmembrane transporter (predicted) [Source:PomBase;Acc:SPBP26C9.03c]	-	-	-	-	GO:0000139//Golgi membrane;GO:0005794//Golgi apparatus;GO:0005886//plasma membrane;GO:0005887//integral component of plasma membrane;GO:0016020//membrane;GO:0016021//integral component of membrane;GO:0032153//cell division site;GO:0051286//cell tip	GO:0005381//iron ion transmembrane transporter activity	GO:0006811//ion transport;GO:0006829//zinc II ion transport;GO:0034755//iron ion transmembrane transport;GO:0055072//iron ion homeostasis;GO:0055085//transmembrane transport;GO:0071578//zinc II ion transmembrane import
SPBC365.04c	773	304	376	13	12	26	30	7	16	37.919	20.165	20.558	0.581	0.551	1.207	1.404	0.388	0.709	13.4968	0.833667	-4.01701	0.00108949	0.0251948	SPBC365.04c	RNA-binding protein, involved in ribosome biogenesis (predicted) [Source:PomBase;Acc:SPBC365.04c]	-	-	-	-	GO:0005634//nucleus;GO:0005730//nucleolus	GO:0003676//nucleic acid binding;GO:0003723//RNA binding	GO:0042254//ribosome biogenesis
SPAPB17E12.07c	634	390	590	23	32	32	39	24	16	14.967	12.457	15.51	0.496	0.699	0.709	0.872	0.639	0.335	7.473	0.615333	-3.60225	0.00109095	0.0251948	sen2	tRNA-splicing endonuclease subunit catalytic subunit Sen2 (predicted) [Source:PomBase;Acc:SPAPB17E12.07c]	-	-	-	-	GO:0000214//tRNA-intron endonuclease complex;GO:0005737//cytoplasm;GO:0005741//mitochondrial outer membrane	GO:0000213//tRNA-intron endonuclease activity;GO:0003676//nucleic acid binding;GO:0004518//nuclease activity;GO:0016829//lyase activity	GO:0000379//tRNA-type intron splice site recognition and cleavage;GO:0006388//tRNA splicing, via endonucleolytic cleavage and ligation;GO:0008033//tRNA processing;GO:0090305//nucleic acid phosphodiester bond hydrolysis;GO:0090501//RNA phosphodiester bond hydrolysis;GO:0090502//RNA phosphodiester bond hydrolysis, endonucleolytic
SPAC31A2.15c	726	371	579	21	30	44	41	18	24	17.075	11.797	15.187	0.45	0.666	0.977	0.93	0.478	0.5	7.692	0.636	-3.59626	0.00109309	0.0251948	dcc1	Ctf18 RFC-like complex subunit Dcc1 [Source:PomBase;Acc:SPAC31A2.15c]	-	-	-	-	GO:0000775//chromosome, centromeric region;GO:0000785//chromatin;GO:0005634//nucleus;GO:0005654//nucleoplasm;GO:0005737//cytoplasm;GO:0005829//cytosol;GO:0031390//Ctf18 RFC-like complex	GO:0003677//DNA binding;GO:0003689//DNA clamp loader activity	GO:0006260//DNA replication;GO:0006275//regulation of DNA replication;GO:0007049//cell cycle;GO:0007064//mitotic sister chromatid cohesion;GO:0034088//maintenance of mitotic sister chromatid cohesion
MSTRG.4668	798	540	472	759	522	487	2347	1015	1358	9.71	8.885	6.402	8.408	5.95	5.608	27.247	13.938	14.922	7.49383	18.7023	1.31944	0.00111086	0.0253783	SPAC513.07	NP_593981.1 flavonol reductase/cinnamoyl-CoA reductase family [Schizosaccharomyces pombe]	-	-	-	-	-	GO:0003674//molecular_function;GO:0003824//catalytic activity;GO:0003854//3-beta-hydroxy-delta5-steroid dehydrogenase activity;GO:0003978//UDP-glucose 4-epimerase activity;GO:0004043//L-aminoadipate-semialdehyde dehydrogenase activity;GO:0005488//binding;GO:0008446//GDP-mannose 4,6-dehydratase activity;GO:0008667//2,3-dihydro-2,3-dihydroxybenzoate dehydrogenase activity;GO:0016491//oxidoreductase…	GO:0000271//polysaccharide biosynthetic process;GO:0005975//carbohydrate metabolic process;GO:0006012//galactose metabolic process;GO:0006694//steroid biosynthetic process;GO:0008150//biological_process;GO:0008152//metabolic process;GO:0009243//O antigen biosynthetic process;GO:0019878//lysine biosynthetic process via aminoadipic acid;GO:0055114//oxidation-reduction process
SPAC22E12.13c	8039	4845	5864	4218	3870	4866	3038	1209	1649	346.416	282.312	281.653	165.48	156.228	198.454	124.901	58.795	64.167	238.424	82.621	-1.52895	0.00111088	0.0253783	rlp24	ribosomal L24-like protein involved in ribosome biogenesis Rlp24 (predicted) [Source:PomBase;Acc:SPAC22E12.13c]	Genetic Information Processing	Translation	ko03010//Ribosome	K02896	GO:0005634//nucleus;GO:0005730//nucleolus;GO:0005737//cytoplasm;GO:0022625//cytosolic large ribosomal subunit;GO:0030687//preribosome, large subunit precursor	GO:0003674//molecular_function;GO:0003723//RNA binding;GO:0003735//structural constituent of ribosome	GO:0000027//ribosomal large subunit assembly;GO:0006412//translation;GO:0042254//ribosome biogenesis;GO:0042273//ribosomal large subunit biogenesis;GO:1902626//assembly of large subunit precursor of preribosome
SPBC713.04c	2924	1410	2052	225	229	438	294	99	177	47.289	30.831	36.985	3.312	3.469	6.703	4.536	1.807	2.585	21.4315	2.976	-2.84829	0.00112871	0.025574	pwp2	U3 snoRNP-associated protein Utp1 (predicted) [Source:PomBase;Acc:SPBC713.04c]	Genetic Information Processing	Translation	ko03008//Ribosome biogenesis in eukaryotes	K14558	GO:0005730//nucleolus;GO:0005732//small nucleolar ribonucleoprotein complex;GO:0005829//cytosol;GO:0032040//small-subunit processome;GO:0034388//Pwp2p-containing subcomplex of 90S preribosome	GO:0005515//protein binding;GO:0030515//snoRNA binding	GO:0000028//ribosomal small subunit assembly;GO:0000462//maturation of SSU-rRNA from tricistronic rRNA transcript (SSU-rRNA, 5.8S rRNA, LSU-rRNA);GO:0006364//rRNA processing
SPAC8E11.03c	492	432	517	430	476	330	987	792	1251	21.783	25.863	25.513	17.332	19.743	13.828	41.692	39.573	50.016	20.677	43.7603	1.0816	0.00112936	0.025574	dmc1	RecA family ATPase Dmc1 [Source:PomBase;Acc:SPAC8E11.03c]	Cellular Processes	Cell growth and death	ko04113//Meiosis - yeast	K10872	GO:0000794//condensed nuclear chromosome;GO:0005634//nucleus;GO:0005829//cytosol	GO:0000150//recombinase activity;GO:0000166//nucleotide binding;GO:0003677//DNA binding;GO:0003690//double-stranded DNA binding;GO:0003697//single-stranded DNA binding;GO:0005515//protein binding;GO:0005524//ATP binding;GO:0008094//DNA-dependent ATPase activity;GO:0016887//ATPase activity;GO:0017116//single-stranded DNA-dependent ATP-dependent DNA helicase activity;GO:0042802//identical protein b…	GO:0000709//meiotic joint molecule formation;GO:0000730//DNA recombinase assembly;GO:0006259//DNA metabolic process;GO:0006281//DNA repair;GO:0006310//DNA recombination;GO:0006311//meiotic gene conversion;GO:0006312//mitotic recombination;GO:0007049//cell cycle;GO:0007131//reciprocal meiotic recombination;GO:0010520//regulation of reciprocal meiotic recombination;GO:0032508//DNA duplex unwinding;…
SPBC1A4.11c	826	617	800	202	207	188	124	87	115	34.887	35.238	37.662	7.767	8.19	7.515	4.997	4.147	4.386	21.8765	4.51	-2.27818	0.00115293	0.0259437	SPBC1A4.11c	Schizosaccharomyces specific protein [Source:PomBase;Acc:SPBC1A4.11c]	-	-	-	-	GO:0005634//nucleus;GO:0005737//cytoplasm;GO:0005829//cytosol	GO:0003674//molecular_function	GO:0008150//biological_process
SPCC330.09	3590	1623	1733	347	340	602	375	174	206	74.602	45.605	40.14	6.565	6.619	11.84	7.435	4.081	3.866	30.8952	5.12733	-2.5911	0.00115573	0.0259437	enp2	rRNA processing protein Enp2 (predicted) [Source:PomBase;Acc:SPCC330.09]	-	-	-	-	GO:0005634//nucleus;GO:0005730//nucleolus;GO:0005829//cytosol;GO:0030686//90S preribosome;GO:0032040//small-subunit processome	GO:0003674//molecular_function;GO:0005515//protein binding	GO:0000462//maturation of SSU-rRNA from tricistronic rRNA transcript (SSU-rRNA, 5.8S rRNA, LSU-rRNA);GO:0006364//rRNA processing;GO:0042254//ribosome biogenesis;GO:0042274//ribosomal small subunit biogenesis
SPBP22H7.06	1831	1122	1844	237	244	340	242	132	142	52.472	43.478	58.901	6.183	6.551	9.222	6.617	4.269	3.675	29.4678	4.85367	-2.60199	0.00117463	0.0262538	SPBP22H7.06	nicotinamide riboside kinase (predicted) [Source:PomBase;Acc:SPBP22H7.06]	Metabolism;Metabolism	Global and overview maps;Metabolism of cofactors and vitamins	ko01100//Metabolic pathways;ko00760//Nicotinate and nicotinamide metabolism	K10524;K10524	GO:0005634//nucleus;GO:0005829//cytosol	GO:0000166//nucleotide binding;GO:0005524//ATP binding;GO:0016301//kinase activity;GO:0016740//transferase activity;GO:0046872//metal ion binding;GO:0050262//ribosylnicotinamide kinase activity	GO:0009435//NAD biosynthetic process;GO:0016310//phosphorylation;GO:0019359//nicotinamide nucleotide biosynthetic process;GO:0019363//pyridine nucleotide biosynthetic process;GO:0034356//NAD biosynthesis via nicotinamide riboside salvage pathway;GO:0046495//nicotinamide riboside metabolic process
SPBC3D6.10	408	125	254	10	10	28	14	13	3	7.2	2.982	5	0.164	0.164	0.47	0.233	0.255	0.054	2.66333	0.180667	-3.88183	0.00119288	0.0265466	apn2	AP-endonuclease Apn2 [Source:PomBase;Acc:SPBC3D6.10]	Genetic Information Processing	Replication and repair	ko03410//Base excision repair	K10772	GO:0005622//intracellular;GO:0005634//nucleus	GO:0003677//DNA binding;GO:0003906//DNA-(apurinic or apyrimidinic site) lyase activity;GO:0004518//nuclease activity;GO:0004519//endonuclease activity;GO:0004528//phosphodiesterase I activity;GO:0008311//double-stranded DNA 3'-5' exodeoxyribonuclease activity;GO:0016829//lyase activity;GO:0046872//metal ion binding	GO:0006281//DNA repair;GO:0006284//base-excision repair;GO:0006974//cellular response to DNA damage stimulus;GO:0090305//nucleic acid phosphodiester bond hydrolysis;GO:1902546//positive regulation of DNA N-glycosylase activity
SPAC1486.10	2959	1273	2025	123	96	155	189	63	118	51.535	29.98	39.31	1.95	1.566	2.555	3.141	1.238	1.856	21.1493	2.07833	-3.34711	0.00121136	0.0268422	thi1	transcription factor Thi1 [Source:PomBase;Acc:SPAC1486.10]	-	-	-	-	GO:0005634//nucleus	GO:0000978//RNA polymerase II core promoter proximal region sequence-specific DNA binding;GO:0000981//RNA polymerase II transcription factor activity, sequence-specific DNA binding;GO:0001228//transcriptional activator activity, RNA polymerase II transcription regulatory region sequence-specific binding;GO:0003677//DNA binding;GO:0008270//zinc ion binding;GO:0046872//metal ion binding	GO:0006351//transcription, DNA-templated;GO:0006355//regulation of transcription, DNA-templated;GO:0006357//regulation of transcription from RNA polymerase II promoter;GO:0031047//gene silencing by RNA;GO:0045893//positive regulation of transcription, DNA-templated;GO:0045944//positive regulation of transcription from RNA polymerase II promoter;GO:0090180//positive regulation of thiamine biosynth…
SPAC140.02	30134	19668	23039	10597	10603	17792	9871	3206	4471	689.924	608.898	587.94	220.887	227.419	385.533	215.62	82.838	92.437	453.433	130.298	-1.79907	0.00122111	0.0269107	gar2	nucleolar protein required for rRNA processing [Source:PomBase;Acc:SPAC140.02]	-	-	-	-	GO:0001651//dense fibrillar component;GO:0005634//nucleus;GO:0005730//nucleolus;GO:0005732//small nucleolar ribonucleoprotein complex;GO:1990904//ribonucleoprotein complex	GO:0003676//nucleic acid binding;GO:0003723//RNA binding;GO:0003729//mRNA binding	GO:0006364//rRNA processing;GO:0006397//mRNA processing;GO:0042254//ribosome biogenesis
SPBC530.13	763	365	562	92	46	102	63	31	46	24.75	16.031	20.331	2.718	1.407	3.135	1.937	1.135	1.36	11.3953	1.47733	-2.94738	0.00122508	0.0269107	lsc1	Lsk1 associated cyclin [Source:PomBase;Acc:SPBC530.13]	-	-	-	-	GO:0005634//nucleus;GO:0005737//cytoplasm;GO:0005829//cytosol;GO:0008024//positive transcription elongation factor complex b;GO:0019908//nuclear cyclin-dependent protein kinase holoenzyme complex;GO:0070692//trimeric positive transcription elongation factor complex b	GO:0016538//cyclin-dependent protein serine/threonine kinase regulator activity;GO:0061575//cyclin-dependent protein serine/threonine kinase activator activity	GO:0000079//regulation of cyclin-dependent protein serine/threonine kinase activity;GO:0006357//regulation of transcription from RNA polymerase II promoter;GO:0006397//mRNA processing;GO:0023052//signaling;GO:0032786//positive regulation of DNA-templated transcription, elongation;GO:0045737//positive regulation of cyclin-dependent protein serine/threonine kinase activity;GO:0071619//phosphorylati…
SPBC29A10.08	22144	16330	22082	38359	33989	34694	69934	58010	77445	680.421	678.507	756.289	1073.1	978.41	1008.95	2050.22	2011.62	2148.91	862.612	2070.25	1.26302	0.00123374	0.0269107	gas2	1,3-beta-glucanosyltransferase Gas2 (predicted) [Source:PomBase;Acc:SPBC29A10.08]	-	-	-	-	GO:0000936//primary cell septum;GO:0005576//extracellular region;GO:0005783//endoplasmic reticulum;GO:0005788//endoplasmic reticulum lumen;GO:0009277//fungal-type cell wall;GO:0030427//site of polarized growth;GO:0031362//anchored component of external side of plasma membrane;GO:0043188//cell septum edging;GO:0051286//cell tip;GO:0071944//cell periphery	GO:0016740//transferase activity;GO:0042124//1,3-beta-glucanosyltransferase activity	GO:0006074//(1->3)-beta-D-glucan metabolic process;GO:0031505//fungal-type cell wall organization;GO:0071555//cell wall organization;GO:0071970//fungal-type cell wall (1->3)-beta-D-glucan biosynthetic process
SPAC343.15	326	178	347	27	0	0	0	0	0	8.365	6.171	9.948	0.635	0	0	0	0	0	4.1865	0.001	-12.0315	0.00123922	0.0269107	tit1	tRNA isopentenyltransferase Tit1 [Source:PomBase;Acc:SPAC343.15]	-	-	-	-	GO:0005634//nucleus;GO:0005730//nucleolus;GO:0005737//cytoplasm;GO:0005739//mitochondrion;GO:0005829//cytosol	GO:0000166//nucleotide binding;GO:0005524//ATP binding;GO:0016740//transferase activity;GO:0046872//metal ion binding;GO:0052381//tRNA dimethylallyltransferase activity	GO:0006400//tRNA modification;GO:0008033//tRNA processing
SPCC63.06	1877	1034	1586	644	569	633	427	194	309	61.469	45.788	57.892	19.201	17.457	19.62	13.341	7.17	9.138	36.9045	9.883	-1.90078	0.00124796	0.0269107	SPCC63.06	human WDR89 family WD repeat protein [Source:PomBase;Acc:SPCC63.06]	-	-	-	-	GO:0005634//nucleus;GO:0005737//cytoplasm;GO:0005829//cytosol;GO:0032991//macromolecular complex	GO:0003674//molecular_function;GO:0005515//protein binding	GO:0008150//biological_process
SPCC126.05c	1014	458	817	34	37	46	54	20	43	35.733	21.824	32.09	1.091	1.221	1.534	1.816	0.795	1.368	15.5822	1.32633	-3.55438	0.00125089	0.0269107	mrpl17	mitochondrial ribosomal protein subunit L17 (predicted) [Source:PomBase;Acc:SPCC126.05c]	-	-	-	-	GO:0005739//mitochondrion;GO:0005762//mitochondrial large ribosomal subunit;GO:0005840//ribosome	GO:0003735//structural constituent of ribosome	GO:0032543//mitochondrial translation
SPCC830.07c	2493	1631	1693	1315	1383	1013	4621	2666	4969	57.785	51.119	43.739	27.75	30.031	22.222	102.19	69.738	104.006	38.7743	91.978	1.24619	0.00125093	0.0269107	psi1	DNAJ domain protein, involved in translation initiation Psi1 [Source:PomBase;Acc:SPCC830.07c]	-	-	-	-	GO:0005634//nucleus;GO:0005829//cytosol	GO:0030544//Hsp70 protein binding;GO:0051082//unfolded protein binding;GO:0051087//chaperone binding	GO:0002183//cytoplasmic translational initiation;GO:0006413//translational initiation;GO:0006457//protein folding;GO:0051085//chaperone mediated protein folding requiring cofactor
SPCC962.06c	3599	2070	2861	3151	3361	4019	7594	5936	7151	84.171	65.462	74.58	67.092	73.638	88.959	169.446	156.672	151.023	75.6503	159.047	1.07203	0.00127656	0.0273482	bpb1	zinc finger splicing factor Bpb1 [Source:PomBase;Acc:SPCC962.06c]	-	-	-	-	GO:0000243//commitment complex;GO:0005634//nucleus;GO:0005681//spliceosomal complex;GO:0005737//cytoplasm;GO:0005829//cytosol;GO:0071004//U2-type prespliceosome	GO:0003676//nucleic acid binding;GO:0003723//RNA binding;GO:0008270//zinc ion binding;GO:0045131//pre-mRNA branch point binding;GO:0046872//metal ion binding	GO:0000398//mRNA splicing, via spliceosome;GO:0006397//mRNA processing;GO:0008380//RNA splicing;GO:0045292//mRNA cis splicing, via spliceosome
SPAC9G1.13c	906	450	696	14	29	31	47	17	24	27.072	18.163	23.157	0.389	0.804	0.884	1.349	0.585	0.642	11.7448	0.858667	-3.77378	0.00128832	0.0273834	swc4	Swr1 complex subunit Swc4 [Source:PomBase;Acc:SPAC9G1.13c]	-	-	-	-	GO:0000812//Swr1 complex;GO:0005634//nucleus;GO:0035267//NuA4 histone acetyltransferase complex	GO:0003677//DNA binding;GO:0003714//transcription corepressor activity	GO:0000122//negative regulation of transcription from RNA polymerase II promoter;GO:0006281//DNA repair;GO:0006325//chromatin organization;GO:0006338//chromatin remodeling;GO:0006974//cellular response to DNA damage stimulus;GO:0043486//histone exchange;GO:0043967//histone H4 acetylation;GO:0043968//histone H2A acetylation
SPCC126.07c	1426	759	1381	1112	999	1327	3742	1942	2759	26.779	19.273	28.907	19.012	17.575	23.585	67.045	41.157	46.787	22.5218	51.663	1.19781	0.00128919	0.0273834	pbr1	ubiquitin-protein ligase E3 (predicted) [Source:PomBase;Acc:SPCC126.07c]	-	-	-	-	GO:0005634//nucleus;GO:0005737//cytoplasm;GO:0005829//cytosol	GO:0008270//zinc ion binding;GO:0046872//metal ion binding;GO:0061630//ubiquitin protein ligase activity	GO:0000122//negative regulation of transcription from RNA polymerase II promoter;GO:0016567//protein ubiquitination;GO:0070647//protein modification by small protein conjugation or removal
SPAC18B11.06	1943	804	1090	150	164	290	212	48	79	71.71	40.124	44.839	5.04	5.67	10.13	7.465	1.999	2.633	29.5855	4.03233	-2.8752	0.00129412	0.0273834	lcp5	U3 snoRNP-associated protein Lcp5 (predicted) [Source:PomBase;Acc:SPAC18B11.06]	-	-	-	-	GO:0005634//nucleus;GO:0005730//nucleolus;GO:0005732//small nucleolar ribonucleoprotein complex;GO:0032040//small-subunit processome	GO:0003723//RNA binding	GO:0000462//maturation of SSU-rRNA from tricistronic rRNA transcript (SSU-rRNA, 5.8S rRNA, LSU-rRNA);GO:0006364//rRNA processing
SPAC9G1.07	615	273	518	0	2	4	8	3	12	18.355	11.022	17.218	0	0.058	0.119	0.234	0.097	0.319	7.79533	0.216667	-5.16906	0.00133679	0.0281708	SPAC9G1.07	Schizosaccharomyces specific protein [Source:PomBase;Acc:SPAC9G1.07]	-	-	-	-	GO:0005794//Golgi apparatus	GO:0003674//molecular_function	GO:0008150//biological_process
SPBC4B4.12c	443	280	402	52	33	48	40	0	3	23.605	20.179	23.852	2.538	1.623	2.407	2.018	0	0.133	12.3673	0.717	-4.10842	0.00135223	0.0283804	SPBC4B4.12c	Schizosaccharomyces specific protein [Source:PomBase;Acc:SPBC4B4.12c]	-	-	-	-	GO:0005634//nucleus;GO:0005829//cytosol	GO:0003674//molecular_function	GO:0008150//biological_process
SPBCPT2R1.08c	131	96	41	0	16	74	812	328	594	1.019	1.01	0.355	0	0.12	0.547	6.028	2.881	4.17	0.5085	4.35967	3.0999	0.00136538	0.0284253	tlh2	RecQ type DNA helicase Tlh1 [Source:PomBase;Acc:SPBCPT2R1.08c]	-	-	-	-	GO:0000784//nuclear chromosome, telomeric region;GO:0005634//nucleus;GO:0005694//chromosome;GO:0005737//cytoplasm	GO:0000166//nucleotide binding;GO:0003676//nucleic acid binding;GO:0003678//DNA helicase activity;GO:0004386//helicase activity;GO:0005524//ATP binding;GO:0008270//zinc ion binding;GO:0009378//four-way junction helicase activity;GO:0016787//hydrolase activity;GO:0036310//annealing helicase activity;GO:0043138//3'-5' DNA helicase activity;GO:0046872//metal ion binding	GO:0000722//telomere maintenance via recombination;GO:0000724//double-strand break repair via homologous recombination;GO:0000733//DNA strand renaturation;GO:0006268//DNA unwinding involved in DNA replication;GO:0006281//DNA repair;GO:0006310//DNA recombination;GO:0032508//DNA duplex unwinding
SPBP4H10.12	366	217	263	289	219	392	830	589	731	31.719	25.429	25.405	22.802	17.78	32.152	68.627	57.606	57.207	25.8812	61.1467	1.24037	0.00137237	0.028456	SPBP4H10.12	conserved protein [Source:PomBase;Acc:SPBP4H10.12]	-	-	-	-	GO:0005634//nucleus;GO:0005829//cytosol;GO:0072380//TRC complex	GO:0003674//molecular_function	GO:0006620//posttranslational protein targeting to membrane;GO:0045047//protein targeting to ER;GO:0090158//endoplasmic reticulum membrane organization
SPAC13G7.13c	3951	2673	5545	649	786	833	649	409	423	44.308	40.534	69.311	6.626	8.258	8.841	6.944	5.176	4.284	29.6463	5.468	-2.43877	0.00139641	0.0288387	msa1	RNA-binding protein Msa1 [Source:PomBase;Acc:SPAC13G7.13c]	-	-	-	-	GO:0005634//nucleus;GO:0005737//cytoplasm;GO:0005829//cytosol;GO:1990904//ribonucleoprotein complex	GO:0003676//nucleic acid binding;GO:0003723//RNA binding	GO:0031138//negative regulation of conjugation with cellular fusion
SPAC20H4.05c	668	382	463	173	168	156	107	37	87	9.538	7.387	7.367	2.251	2.253	2.114	1.464	0.594	1.126	5.15167	1.06133	-2.27916	0.0014255	0.0293222	SPAC20H4.05c	5'-methylthioribulose-1-phosphate dehydratase, adducin (predicted) [Source:PomBase;Acc:SPAC20H4.05c]	Metabolism;Metabolism	Global and overview maps;Amino acid metabolism	ko01100//Metabolic pathways;ko00270//Cysteine and methionine metabolism	K08964;K08964	GO:0005634//nucleus;GO:0005737//cytoplasm;GO:0005829//cytosol	GO:0008270//zinc ion binding;GO:0016829//lyase activity;GO:0046570//methylthioribulose 1-phosphate dehydratase activity;GO:0046872//metal ion binding	GO:0008652//cellular amino acid biosynthetic process;GO:0009086//methionine biosynthetic process;GO:0019284//L-methionine biosynthetic process from S-adenosylmethionine;GO:0019509//L-methionine biosynthetic process from methylthioadenosine
SPCC895.06	3390	1756	2426	1101	1319	1603	902	421	650	62.14	43.525	49.567	18.374	22.65	27.81	15.775	8.709	10.759	37.3443	11.7477	-1.66852	0.00144525	0.0296104	elp2	elongator complex subunit Elp2 (predicted) [Source:PomBase;Acc:SPCC895.06]	-	-	-	-	GO:0005634//nucleus;GO:0005737//cytoplasm;GO:0005829//cytosol;GO:0008023//transcription elongation factor complex;GO:0033588//Elongator holoenzyme complex	GO:0003674//molecular_function;GO:0005515//protein binding	GO:0002098//tRNA wobble uridine modification;GO:0006357//regulation of transcription from RNA polymerase II promoter;GO:0008033//tRNA processing;GO:0015031//protein transport
SPAC11D3.06	1561	1264	955	227	213	205	203	89	124	39.298	43.017	26.797	5.194	5.032	4.877	4.887	2.539	2.819	20.7025	3.415	-2.59985	0.00154379	0.0315043	SPAC11D3.06	MatE family transmembrane transporter (predicted) [Source:PomBase;Acc:SPAC11D3.06]	-	-	-	-	GO:0000329//fungal-type vacuole membrane;GO:0005794//Golgi apparatus;GO:0016020//membrane;GO:0016021//integral component of membrane	GO:0015297//antiporter activity;GO:0022857//transmembrane transporter activity;GO:0042910//xenobiotic transporter activity	GO:0006855//drug transmembrane transport;GO:0042908//xenobiotic transport;GO:0055085//transmembrane transport
SPAC513.05	2223	1370	2367	63	42	126	105	84	126	17.939	14.955	21.292	0.464	0.318	0.966	0.809	0.765	0.918	9.32233	0.830667	-3.48835	0.00163003	0.0330526	ams1	alpha-mannosidase Ams1 (predicted) [Source:PomBase;Acc:SPAC513.05]	Metabolism	Glycan biosynthesis and metabolism	ko00511//Other glycan degradation	K01191	GO:0000329//fungal-type vacuole membrane;GO:0005737//cytoplasm;GO:0005773//vacuole;GO:0005829//cytosol	GO:0003824//catalytic activity;GO:0004559//alpha-mannosidase activity;GO:0016787//hydrolase activity;GO:0016798//hydrolase activity, acting on glycosyl bonds;GO:0030246//carbohydrate binding;GO:0046872//metal ion binding	GO:0005975//carbohydrate metabolic process;GO:0006013//mannose metabolic process;GO:0008152//metabolic process;GO:0009313//oligosaccharide catabolic process
SPAC869.11	5617	3705	3021	1375	1501	2259	1068	666	1021	98.895	88.206	59.285	22.04	24.757	37.643	17.94	13.233	16.233	55.1377	15.802	-1.80293	0.00164069	0.0330526	cat1	cationic amino acid transmembrane transporter Cat1 [Source:PomBase;Acc:SPAC869.11]	-	-	-	-	GO:0005737//cytoplasm;GO:0005886//plasma membrane;GO:0005887//integral component of plasma membrane;GO:0016020//membrane;GO:0016021//integral component of membrane;GO:0031520//plasma membrane of cell tip;GO:0032153//cell division site;GO:0032178//medial membrane band;GO:0051286//cell tip	GO:0015171//amino acid transmembrane transporter activity;GO:0015181//arginine transmembrane transporter activity;GO:0015189//L-lysine transmembrane transporter activity;GO:0022857//transmembrane transporter activity	GO:0003333//amino acid transmembrane transport;GO:0006865//amino acid transport;GO:0055085//transmembrane transport;GO:0097638//L-arginine import across plasma membrane;GO:0097639//L-lysine import across plasma membrane
SPAC5H10.02c	60	36	74	35	35	35	184	116	205	1.224	0.993	1.683	0.65	0.669	0.676	3.583	2.671	3.777	0.9825	3.34367	1.7669	0.00164265	0.0330526	hsp3102	glyoxylase III Hsp3102 [Source:PomBase;Acc:SPAC5H10.02c]	Metabolism	Carbohydrate metabolism	ko00620//Pyruvate metabolism	K22211	GO:0005634//nucleus;GO:0005737//cytoplasm;GO:0005829//cytosol	GO:0016829//lyase activity;GO:0019172//glyoxalase III activity	GO:0019249//lactate biosynthetic process;GO:0061727//methylglyoxal catabolic process to lactate;GO:1990748//cellular detoxification
SPCC188.14	1363	1003	1385	272	382	264	227	112	198	29.82	29.673	33.775	5.418	7.829	5.467	4.738	2.765	3.912	18.6637	3.805	-2.29426	0.00164527	0.0330526	SPCC188.14	Schizosaccharomyces pombe specific protein [Source:PomBase;Acc:SPCC188.14]	-	-	-	-	GO:0005575//cellular_component	GO:0003674//molecular_function	GO:0008150//biological_process
SPAPJ691.02	260	159	194	62	61	78	588	348	666	7.896	6.529	6.567	1.714	1.735	2.242	17.037	11.927	18.264	4.44717	15.7427	1.82372	0.00167171	0.0334536	SPAPJ691.02	yippee-like protein [Source:PomBase;Acc:SPAPJ691.02]	-	-	-	-	GO:0000151//ubiquitin ligase complex;GO:0005634//nucleus	GO:0008270//zinc ion binding;GO:0046872//metal ion binding	GO:0006915//apoptotic process
SPCC1884.01	259	103	137	18	13	17	9	10	7	8.435	4.536	4.973	0.534	0.397	0.524	0.28	0.368	0.206	3.23317	0.284667	-3.5056	0.00167836	0.0334571	SPCC1884.01	Schizosaccharomyces pombe specific protein [Source:PomBase;Acc:SPCC1884.01]	-	-	-	-	GO:0005575//cellular_component	GO:0003674//molecular_function	GO:0008150//biological_process
SPAPB24D3.01	2511	1255	1695	95	74	107	161	65	100	38.693	26.15	29.112	1.333	1.068	1.56	2.367	1.13	1.391	16.3193	1.62933	-3.32423	0.00170485	0.0337343	toe3	transcription factor (predicted) [Source:PomBase;Acc:SPAPB24D3.01]	-	-	-	-	GO:0000790//nuclear chromatin;GO:0005634//nucleus;GO:0016020//membrane;GO:0016021//integral component of membrane	GO:0000978//RNA polymerase II core promoter proximal region sequence-specific DNA binding;GO:0000981//RNA polymerase II transcription factor activity, sequence-specific DNA binding;GO:0003677//DNA binding;GO:0008270//zinc ion binding;GO:0046872//metal ion binding	GO:0006351//transcription, DNA-templated;GO:0006355//regulation of transcription, DNA-templated;GO:0006357//regulation of transcription from RNA polymerase II promoter
SPBC12D12.05c	2878	1383	2224	338	257	503	348	152	215	74.66	48.51	64.317	7.983	6.255	12.36	8.613	4.46	5.032	35.6808	6.035	-2.56372	0.00170533	0.0337343	SPBC12D12.05c	mitochondrial carrier, calcium binding subfamily (predicted) [Source:PomBase;Acc:SPBC12D12.05c]	-	-	-	-	GO:0005739//mitochondrion;GO:0005743//mitochondrial inner membrane;GO:0016020//membrane;GO:0016021//integral component of membrane	GO:0005347//ATP transmembrane transporter activity;GO:0005471//ATP:ADP antiporter activity;GO:0022857//transmembrane transporter activity	GO:0055085//transmembrane transport;GO:1990544//mitochondrial ATP transmembrane transport
SPBC83.19c	0	0	0	0	0	0	21	39	36	0	0	0	0	0	0	2.074	4.557	3.366	0.001	3.33233	11.7023	0.00176881	0.0348563	SPBC83.19c	Schizosaccharomyces pombe specific protein [Source:PomBase;Acc:SPBC83.19c]	-	-	-	-	GO:0005634//nucleus;GO:0005739//mitochondrion	GO:0003674//molecular_function	GO:0008150//biological_process
SPAC23A1.14c	2072	1454	2512	1357	1130	1407	3651	3557	4362	50.137	47.574	67.751	29.894	25.615	32.222	84.288	97.134	95.313	42.1988	92.245	1.12827	0.00180093	0.0353544	SPAC23A1.14c	uncharacterised trans-sulfuration enzyme (predicted) [Source:PomBase;Acc:SPAC23A1.14c]	Metabolism;Metabolism;Metabolism;Metabolism;Metabolism;Metabolism;Metabolism	Global and overview maps;Global and overview maps;Global and overview maps;Global and overview maps;Amino acid metabolism;Energy metabolism;Metabolism of other amino acids	ko01100//Metabolic pathways;ko01110//Biosynthesis of secondary metabolites;ko01130//Biosynthesis of antibiotics;ko01230//Biosynthesis of amino acids;ko00270//Cysteine and methionine metabolism;ko00920//Sulfur metabolism;ko00450//Selenocompound metabolism	K01739;K01739;K01739;K01739;K01739;K01739;K01739	GO:0005575//cellular_component;GO:0005737//cytoplasm	GO:0003824//catalytic activity;GO:0016740//transferase activity;GO:0016829//lyase activity;GO:0016846//carbon-sulfur lyase activity;GO:0030170//pyridoxal phosphate binding	GO:0008150//biological_process;GO:0019346//transsulfuration
SPBC1604.13c	1628	1212	1506	159	194	202	171	97	157	83.264	83.82	85.853	7.404	9.295	9.778	8.344	5.599	7.251	46.569	7.06467	-2.72068	0.00181433	0.0354825	mrpl32	mitochondrial ribosomal protein subunit L32 (predicted) [Source:PomBase;Acc:SPBC1604.13c]	Genetic Information Processing	Translation	ko03010//Ribosome	K02911	GO:0005739//mitochondrion;GO:0005762//mitochondrial large ribosomal subunit;GO:0005840//ribosome;GO:0015934//large ribosomal subunit	GO:0003735//structural constituent of ribosome	GO:0006412//translation;GO:0032543//mitochondrial translation
SPCC1827.05c	2344	899	1310	178	201	220	244	62	101	108.608	56.325	67.655	7.509	8.725	9.648	10.786	3.242	4.226	43.0783	6.08467	-2.82371	0.00187301	0.0364919	SPCC1827.05c	nucleolar RNA-binding protein NIFK (predicted) [Source:PomBase;Acc:SPCC1827.05c]	-	-	-	-	GO:0005634//nucleus;GO:0005730//nucleolus	GO:0003676//nucleic acid binding;GO:0003723//RNA binding	GO:0042254//ribosome biogenesis
SPBC1348.03	12	0	1	18	4	11	207	42	69	0.721	0	0.067	0.968	0.203	0.642	11.784	2.804	3.709	0.4335	6.099	3.81447	0.00189138	0.0367112	SPBC1348.03	S. pombe specific 5Tm protein family [Source:PomBase;Acc:SPBC1348.03]	-	-	-	-	GO:0005634//nucleus;GO:0005737//cytoplasm;GO:0016020//membrane;GO:0016021//integral component of membrane;GO:0031965//nuclear membrane	GO:0003674//molecular_function	GO:0008150//biological_process
SPBC30D10.11	382	205	453	14	24	23	22	7	23	7.14	5.176	9.438	0.237	0.414	0.408	0.393	0.149	0.383	3.80217	0.308333	-3.62426	0.00189909	0.0367228	gpi1	pig-Q [Source:PomBase;Acc:SPBC30D10.11]	Metabolism;Metabolism	Global and overview maps;Glycan biosynthesis and metabolism	ko01100//Metabolic pathways;ko00563//Glycosylphosphatidylinositol (GPI)-anchor biosynthesis	K03860;K03860	GO:0000506//glycosylphosphatidylinositol-N-acetylglucosaminyltransferase (GPI-GnT) complex;GO:0005783//endoplasmic reticulum;GO:0016020//membrane;GO:0016021//integral component of membrane	GO:0017176//phosphatidylinositol N-acetylglucosaminyltransferase activity	GO:0006506//GPI anchor biosynthetic process
SPAC31A2.02	1313	814	978	143	148	196	172	51	93	75.209	63.047	62.441	7.457	7.942	10.626	9.4	3.297	4.81	37.787	5.83567	-2.69492	0.00191948	0.0369786	trm112	protein and tRNA methyltransferase regulatory subunit Trm112 (predicted) [Source:PomBase;Acc:SPAC31A2.02]	-	-	-	-	GO:0005634//nucleus;GO:0005737//cytoplasm;GO:0005829//cytosol;GO:0035657//eRF1 methyltransferase complex;GO:0043528//tRNA (m2G10) methyltransferase complex	GO:0003674//molecular_function;GO:0046982//protein heterodimerization activity	GO:0018364//peptidyl-glutamine methylation;GO:0030488//tRNA methylation;GO:0070476//rRNA (guanine-N7)-methylation;GO:2000765//regulation of cytoplasmic translation
SPBC17A3.08	802	340	517	62	32	46	63	14	28	28.808	16.542	20.726	2.015	1.084	1.557	2.159	0.581	0.893	11.7887	1.211	-3.28313	0.00193022	0.0370473	SPBC17A3.08	TatD homolog (predicted) [Source:PomBase;Acc:SPBC17A3.08]	-	-	-	-	GO:0005634//nucleus;GO:0005737//cytoplasm;GO:0005829//cytosol	GO:0004518//nuclease activity;GO:0008296//3'-5'-exodeoxyribonuclease activity;GO:0016787//hydrolase activity;GO:0016788//hydrolase activity, acting on ester bonds;GO:0046872//metal ion binding	GO:0006309//apoptotic DNA fragmentation
SPBC216.03	763	654	757	453	434	458	1841	1039	1370	27.071	31.376	29.937	14.633	14.425	15.379	62.319	41.602	43.893	22.1368	49.2713	1.1543	0.00196719	0.0375619	SPBC216.03	conserved fungal protein [Source:PomBase;Acc:SPBC216.03]	-	-	-	-	GO:0005634//nucleus;GO:0005737//cytoplasm;GO:0005829//cytosol	GO:0003674//molecular_function	GO:0008150//biological_process
SPAC3F10.10c	525	286	387	59	64	23	34	17	40	8.511	6.264	6.983	0.865	0.97	0.351	0.53	0.319	0.592	3.99067	0.480333	-3.05452	0.00197158	0.0375619	map3	pheromone M-factor receptor Map3 [Source:PomBase;Acc:SPAC3F10.10c]	Environmental Information Processing	Signal transduction	ko04011//MAPK signaling pathway - yeast	K04627	GO:0005634//nucleus;GO:0005887//integral component of plasma membrane;GO:0016020//membrane;GO:0016021//integral component of membrane;GO:0031520//plasma membrane of cell tip	GO:0004930//G-protein coupled receptor activity;GO:0004932//mating-type factor pheromone receptor activity	GO:0000750//pheromone-dependent signal transduction involved in conjugation with cellular fusion;GO:0000755//cytogamy;GO:0007165//signal transduction;GO:0007186//G-protein coupled receptor signaling pathway;GO:0019236//response to pheromone;GO:0051446//positive regulation of meiotic cell cycle
SPAC1952.04c	292	197	356	882	573	537	1767	1156	1507	24.845	22.666	33.763	68.324	45.674	43.244	143.444	111.004	115.791	39.7527	123.413	1.63437	0.00199106	0.0377935	SPAC1952.04c	conserved fungal protein [Source:PomBase;Acc:SPAC1952.04c]	-	-	-	-	GO:0005886//plasma membrane	GO:0003674//molecular_function	GO:0008150//biological_process
SPBP22H7.04	475	209	358	5	23	31	28	4	13	8.739	5.192	7.338	0.088	0.389	0.537	0.49	0.083	0.21	3.71383	0.261	-3.83079	0.00202696	0.0383156	SPBP22H7.04	human TMEM186 ortholog [Source:PomBase;Acc:SPBP22H7.04]	-	-	-	-	GO:0005739//mitochondrion;GO:0016020//membrane;GO:0016021//integral component of membrane;GO:0031966//mitochondrial membrane	GO:0003674//molecular_function	GO:0008150//biological_process
SPCC297.04c	170	84	158	33	27	48	14	1	16	8.189	5.452	8.454	1.45	1.217	2.207	0.636	0.06	0.715	4.49483	0.470333	-3.25651	0.00203341	0.0383156	set7	histone lysine methyltransferase Set7 (predicted) [Source:PomBase;Acc:SPCC297.04c]	-	-	-	-	GO:0000790//nuclear chromatin;GO:0005634//nucleus;GO:0005737//cytoplasm;GO:0005829//cytosol	GO:0005515//protein binding;GO:0008168//methyltransferase activity;GO:0016740//transferase activity;GO:0018024//histone-lysine N-methyltransferase activity	GO:0010452//histone H3-K36 methylation;GO:0032259//methylation;GO:0034968//histone lysine methylation
SPAC139.01c	3792	1620	2456	95	91	110	237	74	123	62.75	36.249	45.3	1.431	1.411	1.723	3.742	1.382	1.838	24.8107	2.32067	-3.41835	0.00205717	0.0386223	ath2	Ath1 complex protein Ath2 nuclease, XP-G family (predicted) [Source:PomBase;Acc:SPAC139.01c]	-	-	-	-	GO:0005634//nucleus;GO:0005829//cytosol	GO:0004518//nuclease activity;GO:0004519//endonuclease activity;GO:0004520//endodeoxyribonuclease activity;GO:0016787//hydrolase activity;GO:0017108//5'-flap endonuclease activity;GO:0046872//metal ion binding;GO:0048256//flap endonuclease activity	GO:0006281//DNA repair;GO:0090305//nucleic acid phosphodiester bond hydrolysis
SPAC8F11.09c	1738	1100	1300	403	423	479	320	180	261	51.186	43.806	42.675	10.806	11.671	13.351	8.992	5.983	6.941	28.9158	7.30533	-1.98484	0.00213157	0.0398743	nnt1	nicotinamide N-methyltransferase Nnt1 (predicted) [Source:PomBase;Acc:SPAC8F11.09c]	-	-	-	-	GO:0005737//cytoplasm;GO:0005829//cytosol	GO:0008112//nicotinamide N-methyltransferase activity;GO:0008168//methyltransferase activity;GO:0016279//protein-lysine N-methyltransferase activity;GO:0016740//transferase activity;GO:0071885//N-terminal protein N-methyltransferase activity	GO:0006769//nicotinamide metabolic process;GO:0018013//N-terminal peptidyl-glycine methylation;GO:0018027//peptidyl-lysine dimethylation;GO:0032259//methylation
SPBC11C11.06c	965	711	965	252	335	340	2715	1260	2015	42.684	42.526	47.576	10.148	13.882	14.233	114.576	62.897	80.485	28.5082	85.986	1.59273	0.00219649	0.0409308	SPBC11C11.06c	Schizosaccharomyces specific protein [Source:PomBase;Acc:SPBC11C11.06c]	-	-	-	-	GO:0005634//nucleus;GO:0005739//mitochondrion;GO:0005829//cytosol	GO:0003674//molecular_function	GO:0008150//biological_process
SPCC663.13c	567	353	390	110	135	109	94	24	55	38.871	32.751	29.802	6.879	8.696	7.056	6.147	1.82	3.382	20.6758	3.783	-2.45034	0.0022039	0.0409308	naa50	NatA N-acetyltransferase subunit Naa50 (predicted) [Source:PomBase;Acc:SPCC663.13c]	-	-	-	-	GO:0005634//nucleus;GO:0005737//cytoplasm;GO:0005829//cytosol;GO:0031415//NatA complex	GO:0008080//N-acetyltransferase activity;GO:0016740//transferase activity;GO:0016746//transferase activity, transferring acyl groups;GO:0034212//peptide N-acetyltransferase activity	GO:0017196//N-terminal peptidyl-methionine acetylation
SPAC2F7.04	1089	457	725	29	32	44	58	17	48	25.019	14.197	18.565	0.607	0.689	0.957	1.271	0.441	0.996	10.0057	0.902667	-3.47048	0.00221604	0.0409392	pmc2	mediator complex subunit Med1 [Source:PomBase;Acc:SPAC2F7.04]	-	-	-	-	GO:0005634//nucleus;GO:0005829//cytosol;GO:0016592//mediator complex	GO:0003712//transcription cofactor activity;GO:0003713//transcription coactivator activity	GO:0006357//regulation of transcription from RNA polymerase II promoter;GO:0060261//positive regulation of transcription initiation from RNA polymerase II promoter
SPCC584.13	1787	1312	1508	840	866	1036	625	361	505	41.115	40.818	38.672	17.595	18.666	22.559	13.719	9.373	10.492	29.9042	11.1947	-1.41753	0.00222146	0.0409392	SPCC584.13	amino acid permease (predicted) [Source:PomBase;Acc:SPCC584.13]	-	-	-	-	GO:0000324//fungal-type vacuole;GO:0016020//membrane;GO:0016021//integral component of membrane	GO:0015171//amino acid transmembrane transporter activity;GO:0022857//transmembrane transporter activity	GO:0003333//amino acid transmembrane transport;GO:0006865//amino acid transport;GO:0055085//transmembrane transport
SPCC320.08	6365	4682	5467	1725	2593	3488	2074	798	1118	166.873	165.981	159.757	41.174	63.686	86.548	51.878	23.611	26.468	114.003	33.9857	-1.74608	0.00223393	0.0409392	SPCC320.08	transmembrane transporter (predicted) [Source:PomBase;Acc:SPCC320.08]	-	-	-	-	GO:0000139//Golgi membrane;GO:0005794//Golgi apparatus;GO:0016020//membrane;GO:0016021//integral component of membrane	GO:0022857//transmembrane transporter activity	GO:0055085//transmembrane transport
SPCC191.11	601	334	667	130	125	245	1220	980	1828	10.146	7.625	12.551	1.998	1.977	3.915	19.651	18.671	27.868	6.36867	22.0633	1.79259	0.00223608	0.0409392	inv1	external invertase, beta-fructofuranosidase [Source:PomBase;Acc:SPCC191.11]	Metabolism;Metabolism;Metabolism	Global and overview maps;Carbohydrate metabolism;Carbohydrate metabolism	ko01100//Metabolic pathways;ko00500//Starch and sucrose metabolism;ko00052//Galactose metabolism	K01193;K01193;K01193	GO:0000324//fungal-type vacuole;GO:0005576//extracellular region;GO:0005737//cytoplasm	GO:0004553//hydrolase activity, hydrolyzing O-glycosyl compounds;GO:0004564//beta-fructofuranosidase activity;GO:0004575//sucrose alpha-glucosidase activity;GO:0016787//hydrolase activity;GO:0016798//hydrolase activity, acting on glycosyl bonds	GO:0005975//carbohydrate metabolic process;GO:0005987//sucrose catabolic process;GO:0008152//metabolic process
SPCC1827.01c	748	209	375	8	13	13	28	4	17	15.108	5.708	8.442	0.147	0.246	0.249	0.54	0.091	0.31	4.98333	0.313667	-3.98981	0.0022599	0.0412263	utp25	U3 associated protein Utp25 (predicted) [Source:PomBase;Acc:SPCC1827.01c]	-	-	-	-	GO:0005634//nucleus;GO:0005730//nucleolus;GO:0032040//small-subunit processome	GO:0003674//molecular_function;GO:0019843//rRNA binding;GO:0034511//U3 snoRNA binding	GO:0000462//maturation of SSU-rRNA from tricistronic rRNA transcript (SSU-rRNA, 5.8S rRNA, LSU-rRNA);GO:0006364//rRNA processing;GO:0030490//maturation of SSU-rRNA;GO:0042254//ribosome biogenesis
SPAC869.02c	1061	468	751	704	480	662	4494	793	1596	23.803	14.197	18.779	14.379	10.088	14.056	96.19	20.077	32.333	15.8837	49.5333	1.64086	0.00226772	0.0412263	SPAC869.02c	nitric oxide dioxygenase (predicted) [Source:PomBase;Acc:SPAC869.02c]	-	-	-	-	GO:0005634//nucleus;GO:0005737//cytoplasm;GO:0005739//mitochondrion;GO:0005829//cytosol	GO:0008941//nitric oxide dioxygenase activity;GO:0016491//oxidoreductase activity;GO:0019825//oxygen binding;GO:0020037//heme binding;GO:0046872//metal ion binding;GO:0071949//FAD binding	GO:0009636//response to toxic substance;GO:0046210//nitric oxide catabolic process;GO:0051409//response to nitrosative stress;GO:0055114//oxidation-reduction process;GO:0070458//cellular detoxification of nitrogen compound;GO:0071500//cellular response to nitrosative stress
SPAC17D4.01	10266	5219	10794	2099	1984	4921	2288	1043	1407	347.129	238.625	406.815	64.617	62.847	157.483	73.812	39.801	42.962	212.919	52.1917	-2.02842	0.00228022	0.0413081	pex7	peroxin-7 (predicted) [Source:PomBase;Acc:SPAC17D4.01]	Cellular Processes	Transport and catabolism	ko04146//Peroxisome	K13341	GO:0005634//nucleus;GO:0005737//cytoplasm;GO:0005777//peroxisome;GO:0005782//peroxisomal matrix;GO:0005829//cytosol;GO:0032991//macromolecular complex	GO:0000268//peroxisome targeting sequence binding;GO:0005515//protein binding	GO:0006625//protein targeting to peroxisome;GO:0015031//protein transport
SPAPB8E5.03	20148	15504	21413	4633	5494	5921	3619	2976	3933	484.519	504.171	573.967	101.425	123.767	134.768	83.04	80.776	85.41	320.436	83.0753	-1.94754	0.00229519	0.0413164	mae1	malic acid transport protein Mae1 [Source:PomBase;Acc:SPAPB8E5.03]	-	-	-	-	GO:0005783//endoplasmic reticulum;GO:0016020//membrane;GO:0016021//integral component of membrane	GO:0015140//malate transmembrane transporter activity;GO:0015141//succinate transmembrane transporter activity;GO:0015366//malate:proton symporter activity;GO:0097434//succinate:proton symporter activity;GO:1901239//malonate(1-) transmembrane transporter activity	GO:0055085//transmembrane transport;GO:0071423//malate transmembrane transport;GO:0098714//malate import across plasma membrane;GO:0098715//malonic acid import across plasma membrane;GO:0098720//succinate import across plasma membrane
SPAC57A10.06	18	10	4	19	10	14	53	81	86	2.095	1.574	0.519	2.014	1.091	1.542	5.887	10.642	9.041	1.4725	8.52333	2.53315	0.0023055	0.0413164	mug15	Schizosaccharomyces specific protein Mug15 [Source:PomBase;Acc:SPAC57A10.06]	-	-	-	-	GO:0005634//nucleus;GO:0005737//cytoplasm;GO:0005829//cytosol	GO:0003674//molecular_function	GO:0008150//biological_process;GO:0051321//meiotic cell cycle
SPBC409.15	2979	2109	2063	1040	1241	1427	885	452	676	186.604	178.669	144.025	59.319	72.806	84.583	52.908	31.938	38.221	121.001	41.0223	-1.56054	0.00230676	0.0413164	tsr2	rRNA processing protein Tsr2 (predicted) [Source:PomBase;Acc:SPBC409.15]	-	-	-	-	GO:0005634//nucleus;GO:0005737//cytoplasm;GO:0005829//cytosol	GO:0003674//molecular_function	GO:0000462//maturation of SSU-rRNA from tricistronic rRNA transcript (SSU-rRNA, 5.8S rRNA, LSU-rRNA);GO:0006364//rRNA processing;GO:0030490//maturation of SSU-rRNA;GO:0042254//ribosome biogenesis
SPAC1751.04	1092	855	1052	100	101	115	142	46	68	40.403	42.794	43.386	3.353	3.5	4.033	5	1.915	2.264	22.9115	3.05967	-2.90463	0.00231269	0.0413164	loc1	ribosome biogenesis protein Loc1 (predicted) [Source:PomBase;Acc:SPAC1751.04]	-	-	-	-	GO:0005730//nucleolus;GO:0030684//preribosome	GO:0003674//molecular_function	GO:0042273//ribosomal large subunit biogenesis
SPCC550.07	431	235	535	343	287	343	930	782	871	6.166	4.546	8.531	4.468	3.847	4.644	12.694	12.626	11.253	5.367	12.191	1.18363	0.00232834	0.0414526	SPCC550.07	acetamidase (predicted) [Source:PomBase;Acc:SPCC550.07]	Metabolism;Metabolism;Metabolism	Amino acid metabolism;Amino acid metabolism;Amino acid metabolism	ko00330//Arginine and proline metabolism;ko00360//Phenylalanine metabolism;ko00380//Tryptophan metabolism	K01426;K01426;K01426	GO:0005634//nucleus;GO:0005737//cytoplasm;GO:0005829//cytosol	GO:0004040//amidase activity;GO:0016787//hydrolase activity;GO:0017064//fatty acid amide hydrolase activity;GO:0043864//indoleacetamide hydrolase activity	GO:0009062//fatty acid catabolic process
SPBC800.06	2899	1651	1942	506	605	903	561	244	336	122.443	94.292	91.424	19.457	23.938	36.097	22.606	11.63	12.815	64.6085	15.6837	-2.04246	0.00236481	0.0417238	brx1	ribosome biogenesis protein Brx1 (predicted) [Source:PomBase;Acc:SPBC800.06]	-	-	-	-	GO:0005634//nucleus;GO:0005730//nucleolus;GO:0005737//cytoplasm;GO:0005829//cytosol;GO:0032153//cell division site	GO:0003723//RNA binding;GO:0005515//protein binding	GO:0000027//ribosomal large subunit assembly;GO:0006364//rRNA processing;GO:0042254//ribosome biogenesis
SPAC1039.02	14145	10701	29073	4776	4156	3430	4729	804	839	227.632	232.86	521.49	69.974	62.656	52.242	72.608	14.602	12.192	194.476	33.134	-2.55321	0.00236565	0.0417238	SPAC1039.02	phosphoprotein phosphatase (predicted) [Source:PomBase;Acc:SPAC1039.02]	-	-	-	-	GO:0005783//endoplasmic reticulum;GO:0005829//cytosol;GO:0009986//cell surface;GO:0016020//membrane	GO:0008253//5'-nucleotidase activity;GO:0016787//hydrolase activity	GO:0006154//adenosine catabolic process;GO:0009166//nucleotide catabolic process;GO:0016311//dephosphorylation
SPBC14C8.12	1815	960	1112	106	127	156	166	62	102	87.284	62.431	59.605	4.642	5.719	7.097	7.613	3.363	4.43	37.7963	5.13533	-2.87972	0.00236782	0.0417238	rpb8	DNA-directed RNA polymerase I, II and III subunit Rpb8 [Source:PomBase;Acc:SPBC14C8.12]	Metabolism;Metabolism;Metabolism;Genetic Information Processing	Global and overview maps;Nucleotide metabolism;Nucleotide metabolism;Transcription	ko01100//Metabolic pathways;ko00230//Purine metabolism;ko00240//Pyrimidine metabolism;ko03020//RNA polymerase	K03016;K03016;K03016;K03016	GO:0005634//nucleus;GO:0005665//DNA-directed RNA polymerase II, core complex;GO:0005666//DNA-directed RNA polymerase III complex;GO:0005736//DNA-directed RNA polymerase I complex;GO:0005829//cytosol	GO:0001054//RNA polymerase I activity;GO:0001055//RNA polymerase II activity;GO:0001056//RNA polymerase III activity;GO:0003677//DNA binding;GO:0003899//DNA-directed RNA polymerase activity;GO:0005515//protein binding	GO:0006351//transcription, DNA-templated;GO:0006360//transcription from RNA polymerase I promoter;GO:0006366//transcription from RNA polymerase II promoter;GO:0006383//transcription from RNA polymerase III promoter
SPAC13G6.03	1610	750	1602	78	93	203	158	49	102	18.2	11.471	20.184	0.803	0.985	2.173	1.706	0.625	1.042	8.96933	1.12433	-2.99593	0.00241288	0.0423731	gpi7	GPI anchor biosynthesis protein Gpi7 (predicted) [Source:PomBase;Acc:SPAC13G6.03]	Metabolism	Glycan biosynthesis and metabolism	ko00563//Glycosylphosphatidylinositol (GPI)-anchor biosynthesis	K05310	GO:0005783//endoplasmic reticulum;GO:0005789//endoplasmic reticulum membrane;GO:0016020//membrane;GO:0016021//integral component of membrane;GO:0030176//integral component of endoplasmic reticulum membrane	GO:0003824//catalytic activity;GO:0016740//transferase activity;GO:0051267//CP2 mannose-ethanolamine phosphotransferase activity;GO:0051377//mannose-ethanolamine phosphotransferase activity	GO:0006506//GPI anchor biosynthetic process
SPAC1783.02c	776	499	739	115	159	147	112	57	90	28.188	24.5	29.917	3.82	5.397	5.066	3.898	2.35	2.957	16.148	3.06833	-2.39583	0.00243023	0.042415	vps66	acyltransferase (predicted) [Source:PomBase;Acc:SPAC1783.02c]	Metabolism;Metabolism;Metabolism;Metabolism	Global and overview maps;Global and overview maps;Lipid metabolism;Lipid metabolism	ko01100//Metabolic pathways;ko01110//Biosynthesis of secondary metabolites;ko00564//Glycerophospholipid metabolism;ko00561//Glycerolipid metabolism	K22831;K22831;K22831;K22831	GO:0000139//Golgi membrane;GO:0005783//endoplasmic reticulum;GO:0005789//endoplasmic reticulum membrane;GO:0005794//Golgi apparatus;GO:0005811//lipid particle;GO:0016020//membrane;GO:0016021//integral component of membrane	GO:0003841//1-acylglycerol-3-phosphate O-acyltransferase activity;GO:0016740//transferase activity;GO:0016746//transferase activity, transferring acyl groups	GO:0006629//lipid metabolic process;GO:0019432//triglyceride biosynthetic process
SPBC16D10.02	1382	595	1103	114	96	208	160	51	76	45.868	26.703	40.804	3.445	2.985	6.534	5.067	1.91	2.278	21.0565	3.085	-2.77092	0.00243481	0.042415	trm11	tRNA (guanine-N2-)-methyltransferase catalytic subunit Trm11 (predicted) [Source:PomBase;Acc:SPBC16D10.02]	-	-	-	-	GO:0005634//nucleus;GO:0005737//cytoplasm;GO:0005829//cytosol;GO:0043528//tRNA (m2G10) methyltransferase complex	GO:0000049//tRNA binding;GO:0003676//nucleic acid binding;GO:0003723//RNA binding;GO:0004809//tRNA (guanine-N2-)-methyltransferase activity;GO:0008168//methyltransferase activity;GO:0016740//transferase activity	GO:0002940//tRNA N2-guanine methylation;GO:0008033//tRNA processing;GO:0032259//methylation
SPAC4F8.04	1415	557	833	54	56	117	126	17	38	51.134	27.218	33.553	1.777	1.896	4.002	4.344	0.693	1.24	19.93	2.09233	-3.25176	0.00244898	0.042415	SPAC4F8.04	Brix domain protein Rpf1 (predicted) [Source:PomBase;Acc:SPAC4F8.04]	-	-	-	-	GO:0005634//nucleus;GO:0005730//nucleolus;GO:0005732//small nucleolar ribonucleoprotein complex;GO:0030687//preribosome, large subunit precursor	GO:0042134//rRNA primary transcript binding	GO:0000027//ribosomal large subunit assembly;GO:0000463//maturation of LSU-rRNA from tricistronic rRNA transcript (SSU-rRNA, 5.8S rRNA, LSU-rRNA);GO:0000466//maturation of 5.8S rRNA from tricistronic rRNA transcript (SSU-rRNA, 5.8S rRNA, LSU-rRNA);GO:0006364//rRNA processing
SPAC212.12	7	11	24	13	10	68	242	77	133	0.91	1.938	3.403	1.485	1.219	8.132	29.082	10.936	15.129	2.84783	18.3823	2.69038	0.00246063	0.042415	SPAC212.12	S. pombe specific GPI anchored protein family 1 [Source:PomBase;Acc:SPAC212.12]	-	-	-	-	GO:0005886//plasma membrane;GO:0016020//membrane;GO:0031225//anchored component of membrane;GO:0031362//anchored component of external side of plasma membrane	GO:0003674//molecular_function	GO:0008150//biological_process
SPAC750.07c	7	11	24	13	10	68	242	77	133	0.91	1.938	3.403	1.485	1.219	8.132	29.082	10.936	15.129	2.84783	18.3823	2.69038	0.00246063	0.042415	SPAC750.07c	S. pombe specific protein [Source:PomBase;Acc:SPAC750.07c]	-	-	-	-	GO:0005886//plasma membrane;GO:0016020//membrane;GO:0031225//anchored component of membrane;GO:0031362//anchored component of external side of plasma membrane	GO:0003674//molecular_function	GO:0008150//biological_process
MSTRG.2498	468	203	180	14	14	9	20	8	10	17.067	9.931	7.328	0.449	0.452	0.295	0.685	0.32	0.321	5.92033	0.442	-3.74356	0.00246455	0.042415	--	-	-	-	-	-	-	-	-
SPCC622.13c	785	318	517	253	156	132	1694	901	1405	7.778	4.261	5.71	2.282	1.448	1.238	16.014	10.075	12.571	3.78617	12.8867	1.76707	0.00249333	0.0427677	tti1	Tel Two Interacting protein 1 [Source:PomBase;Acc:SPCC622.13c]	-	-	-	-	GO:0005737//cytoplasm;GO:0031931//TORC1 complex;GO:0031932//TORC2 complex;GO:0070209//ASTRA complex	GO:0005515//protein binding	GO:0006338//chromatin remodeling;GO:0032006//regulation of TOR signaling
SPAC1399.02	1648	1116	1286	228	224	281	223	124	166	28.625	26.22	24.9	3.612	3.645	4.627	3.696	2.431	2.604	15.2715	2.91033	-2.39159	0.0025168	0.0430272	SPAC1399.02	transmembrane transporter (predicted) [Source:PomBase;Acc:SPAC1399.02]	-	-	-	-	GO:0005887//integral component of plasma membrane;GO:0016020//membrane;GO:0016021//integral component of membrane	GO:0022857//transmembrane transporter activity	GO:0055085//transmembrane transport
SPBC21C3.10c	1500	1033	1031	773	690	437	408	251	342	64.578	60.136	49.474	30.298	27.829	17.806	16.759	12.195	13.296	41.6868	14.0833	-1.5656	0.00253996	0.0432799	SPBC21C3.10c	5-amino-6-(5-phosphoribosylamino) uracil reductase (predicted) [Source:PomBase;Acc:SPBC21C3.10c]	Metabolism;Metabolism	Global and overview maps;Metabolism of cofactors and vitamins	ko01100//Metabolic pathways;ko00740//Riboflavin metabolism	K14654;K14654	GO:0005634//nucleus;GO:0005829//cytosol	GO:0008703//5-amino-6-(5-phosphoribosylamino)uracil reductase activity;GO:0016491//oxidoreductase activity	GO:0009231//riboflavin biosynthetic process;GO:0055114//oxidation-reduction process
SPAC25B8.14	698	322	450	70	68	46	42	45	45	14.169	8.841	10.193	1.294	1.294	0.877	0.813	1.026	0.823	6.11133	0.887333	-2.78394	0.00255503	0.0433935	mal2	kinetochore protein, CENP-O ortholog Mal2 [Source:PomBase;Acc:SPAC25B8.14]	-	-	-	-	GO:0000775//chromosome, centromeric region;GO:0000776//kinetochore;GO:0000777//condensed chromosome kinetochore;GO:0000778//condensed nuclear chromosome kinetochore;GO:0000780//condensed nuclear chromosome, centromeric region;GO:0005634//nucleus;GO:0005694//chromosome;GO:0005829//cytosol;GO:0031511//Mis6-Sim4 complex	GO:0005515//protein binding	GO:0000070//mitotic sister chromatid segregation;GO:0007049//cell cycle;GO:0034508//centromere complex assembly;GO:0051301//cell division
SPAC1039.01	5064	4303	14138	1313	1518	1181	1534	550	574	80.965	93.028	251.951	19.112	22.737	17.871	23.4	9.924	8.287	80.944	13.8703	-2.54492	0.0025893	0.0436809	SPAC1039.01	amino acid permease (predicted) [Source:PomBase;Acc:SPAC1039.01]	-	-	-	-	GO:0005737//cytoplasm;GO:0016020//membrane;GO:0016021//integral component of membrane	GO:0015171//amino acid transmembrane transporter activity;GO:0022857//transmembrane transporter activity	GO:0003333//amino acid transmembrane transport;GO:0006865//amino acid transport;GO:0055085//transmembrane transport
SPACUNK4.19	33	12	18	13	8	11	112	59	84	0.61	0.3	0.371	0.219	0.139	0.192	1.975	1.231	1.402	0.305167	1.536	2.33151	0.00259781	0.0436809	mug153	Schizosaccharomyces pombe specific protein [Source:PomBase;Acc:SPACUNK4.19]	-	-	-	-	GO:0005739//mitochondrion	GO:0003674//molecular_function	GO:0008150//biological_process;GO:0051321//meiotic cell cycle
SPCC320.10	4302	2252	3838	371	295	449	434	228	338	110.073	77.915	109.457	8.642	7.071	10.873	10.595	6.584	7.81	54.0052	8.32967	-2.69677	0.00260299	0.0436809	srp72	signal recognition particle subunit Srp72 (predicted) [Source:PomBase;Acc:SPCC320.10]	Genetic Information Processing	Folding, sorting and degradation	ko03060//Protein export	K03108	GO:0005634//nucleus;GO:0005737//cytoplasm;GO:0005786//signal recognition particle, endoplasmic reticulum targeting;GO:0005829//cytosol;GO:0048500//signal recognition particle	GO:0005048//signal sequence binding;GO:0005515//protein binding;GO:0008312//7S RNA binding;GO:0043022//ribosome binding	GO:0006614//SRP-dependent cotranslational protein targeting to membrane
SPBC21H7.04	1703	700	1316	42	72	198	151	37	69	35.484	19.722	30.563	0.797	1.405	3.905	3.002	0.87	1.298	15.3127	1.72333	-3.15145	0.00260822	0.0436809	dbp7	ATP-dependent RNA helicase Dbp7 (predicted) [Source:PomBase;Acc:SPBC21H7.04]	-	-	-	-	GO:0005634//nucleus;GO:0005730//nucleolus	GO:0000166//nucleotide binding;GO:0003676//nucleic acid binding;GO:0003723//RNA binding;GO:0003724//RNA helicase activity;GO:0004386//helicase activity;GO:0005524//ATP binding;GO:0016787//hydrolase activity	GO:0006364//rRNA processing;GO:0042254//ribosome biogenesis
SPCC364.07	15327	10788	8846	12497	12827	10191	18380	23594	32488	313.218	298.106	201.494	232.508	245.566	197.106	358.36	544.14	599.531	248	500.677	1.01354	0.00261426	0.0436809	ser3	D-3 phosphoglycerate dehydrogenase Ser3 (predicted) [Source:PomBase;Acc:SPCC364.07]	Metabolism;Metabolism;Metabolism;Metabolism;Metabolism;Metabolism	Global and overview maps;Global and overview maps;Global and overview maps;Global and overview maps;Amino acid metabolism;Energy metabolism	ko01100//Metabolic pathways;ko01130//Biosynthesis of antibiotics;ko01230//Biosynthesis of amino acids;ko01200//Carbon metabolism;ko00260//Glycine, serine and threonine metabolism;ko00680//Methane metabolism	K00058;K00058;K00058;K00058;K00058;K00058	GO:0005829//cytosol	GO:0004617//phosphoglycerate dehydrogenase activity;GO:0016491//oxidoreductase activity;GO:0016616//oxidoreductase activity, acting on the CH-OH group of donors, NAD or NADP as acceptor;GO:0016618//hydroxypyruvate reductase activity;GO:0030267//glyoxylate reductase (NADP) activity;GO:0051287//NAD binding	GO:0006564//L-serine biosynthetic process;GO:0008652//cellular amino acid biosynthetic process;GO:0055114//oxidation-reduction process
SPCC663.14c	235	110	64	2	16	7	0	6	5	5.325	3.367	1.614	0.047	0.329	0.161	0	0.164	0.111	1.80717	0.0916667	-4.30119	0.0026486	0.044112	trp663	TRP-like ion channel (predicted) [Source:PomBase;Acc:SPCC663.14c]	-	-	-	-	GO:0005886//plasma membrane;GO:0016020//membrane;GO:0016021//integral component of membrane;GO:0032153//cell division site	GO:0022857//transmembrane transporter activity	GO:0009272//fungal-type cell wall biogenesis;GO:0055085//transmembrane transport
SPAC4F10.09c	5381	2039	3304	181	188	327	516	56	108	86.092	44.112	58.92	2.636	2.818	4.952	7.876	1.011	1.56	33.255	3.48233	-3.25545	0.0026771	0.0444433	noc1	ribosome biogenesis protein Noc1 (predicted) [Source:PomBase;Acc:SPAC4F10.09c]	-	-	-	-	GO:0005634//nucleus;GO:0005730//nucleolus;GO:0030690//Noc1p-Noc2p complex	GO:0003674//molecular_function	GO:0042254//ribosome biogenesis
SPAC1687.01	1957	1294	1283	358	444	395	349	158	234	147.24	131.647	107.594	24.522	31.295	28.127	25.052	13.416	15.898	78.4042	18.122	-2.11319	0.00277717	0.04581	rpc19	DNA-directed RNA polymerase I and III subunit Rpc19 [Source:PomBase;Acc:SPAC1687.01]	Metabolism;Metabolism;Metabolism;Genetic Information Processing	Global and overview maps;Nucleotide metabolism;Nucleotide metabolism;Transcription	ko01100//Metabolic pathways;ko00230//Purine metabolism;ko00240//Pyrimidine metabolism;ko03020//RNA polymerase	K03020;K03020;K03020;K03020	GO:0005634//nucleus;GO:0005666//DNA-directed RNA polymerase III complex;GO:0005736//DNA-directed RNA polymerase I complex	GO:0001054//RNA polymerase I activity;GO:0001056//RNA polymerase III activity;GO:0003677//DNA binding;GO:0003899//DNA-directed RNA polymerase activity;GO:0046983//protein dimerization activity	GO:0006351//transcription, DNA-templated;GO:0006360//transcription from RNA polymerase I promoter;GO:0006383//transcription from RNA polymerase III promoter
SPAPB24D3.07c	4610	2010	6160	43722	27214	27903	116561	77612	98673	159.334	93.938	237.308	1375.78	881.156	912.746	3843.65	3027.3	3079.67	610.044	3316.87	2.44284	0.00279557	0.0459667	SPAPB24D3.07c	Schizosaccharomyces pombe specific protein [Source:PomBase;Acc:SPAPB24D3.07c]	-	-	-	-	GO:0005783//endoplasmic reticulum	GO:0003674//molecular_function	GO:0008150//biological_process
SPAC1783.03	366	203	354	33	19	43	35	3	19	5.647	4.241	6.094	0.463	0.276	0.63	0.512	0.055	0.263	2.89183	0.276667	-3.38576	0.00282827	0.0463566	fta2	CENP-P ortholog Fta2 [Source:PomBase;Acc:SPAC1783.03]	-	-	-	-	GO:0000775//chromosome, centromeric region;GO:0000776//kinetochore;GO:0000777//condensed chromosome kinetochore;GO:0000778//condensed nuclear chromosome kinetochore;GO:0000941//condensed nuclear chromosome inner kinetochore;GO:0005634//nucleus;GO:0005694//chromosome;GO:0005874//microtubule;GO:0031511//Mis6-Sim4 complex	GO:0003674//molecular_function	GO:0000070//mitotic sister chromatid segregation;GO:0007049//cell cycle;GO:0007059//chromosome segregation;GO:0051301//cell division;GO:0051315//attachment of mitotic spindle microtubules to kinetochore
SPACUNK4.16c	8013	4227	5279	2519	2721	2574	11660	9195	13887	118.331	84.406	86.892	33.867	37.643	35.975	164.28	153.241	185.187	66.1857	167.569	1.34017	0.002879	0.0470389	SPACUNK4.16c	alpha,alpha-trehalose-phosphate synthase (predicted) [Source:PomBase;Acc:SPACUNK4.16c]	Metabolism;Metabolism	Global and overview maps;Carbohydrate metabolism	ko01100//Metabolic pathways;ko00500//Starch and sucrose metabolism	K22337;K22337	GO:0005737//cytoplasm;GO:0005829//cytosol;GO:0005946//alpha,alpha-trehalose-phosphate synthase complex (UDP-forming)	GO:0003824//catalytic activity;GO:0003825//alpha,alpha-trehalose-phosphate synthase (UDP-forming) activity;GO:0004805//trehalose-phosphatase activity;GO:0016740//transferase activity;GO:0016757//transferase activity, transferring glycosyl groups	GO:0005992//trehalose biosynthetic process;GO:0016311//dephosphorylation;GO:0070413//trehalose metabolism in response to stress
SPBC17D1.05	7944	4832	5601	2651	2662	3326	2113	1151	1711	174.454	143.486	137.098	53.002	54.765	69.128	44.272	28.526	33.931	105.322	35.5763	-1.56582	0.00289096	0.0470833	SPBC17D1.05	Schizosaccharomyces specific protein [Source:PomBase;Acc:SPBC17D1.05]	-	-	-	-	GO:0005829//cytosol	GO:0003674//molecular_function	GO:0008150//biological_process
SPAC29A4.07	653	271	385	10	44	23	37	14	22	13.598	7.626	8.932	0.192	0.855	0.457	0.728	0.331	0.408	5.27667	0.489	-3.43172	0.00289996	0.0470833	srb6	mediator complex subunit Med22 [Source:PomBase;Acc:SPAC29A4.07]	-	-	-	-	GO:0005634//nucleus;GO:0005829//cytosol;GO:0016592//mediator complex	GO:0003712//transcription cofactor activity;GO:0003713//transcription coactivator activity;GO:0005515//protein binding	GO:0006357//regulation of transcription from RNA polymerase II promoter;GO:0060261//positive regulation of transcription initiation from RNA polymerase II promoter
SPAC110.01	2364	942	1901	78	50	78	167	46	91	18.462	9.946	16.544	0.558	0.366	0.579	1.244	0.409	0.644	7.7425	0.765667	-3.33801	0.00292273	0.0472209	ppk1	serine/threonine protein kinase Ppk1 (predicted) [Source:PomBase;Acc:SPAC110.01]	-	-	-	-	GO:0005575//cellular_component;GO:0005634//nucleus;GO:0005737//cytoplasm;GO:0005938//cell cortex	GO:0000166//nucleotide binding;GO:0004672//protein kinase activity;GO:0004674//protein serine/threonine kinase activity;GO:0005524//ATP binding;GO:0016301//kinase activity;GO:0016740//transferase activity	GO:0006468//protein phosphorylation;GO:0008150//biological_process;GO:0016310//phosphorylation;GO:0035556//intracellular signal transduction
SPAC1A6.10	2168	1280	1940	1203	1344	1505	858	515	748	62.397	49.814	62.235	31.522	36.237	40.995	23.56	16.728	19.44	47.2	19.9093	-1.24534	0.00292672	0.0472209	tcd1	tRNA threonylcarbamoyladenosine dehydratase Tcd1 (predicted) [Source:PomBase;Acc:SPAC1A6.10]	-	-	-	-	GO:0005739//mitochondrion;GO:0005741//mitochondrial outer membrane;GO:0016020//membrane;GO:0016021//integral component of membrane	GO:0000166//nucleotide binding;GO:0005524//ATP binding;GO:0008641//small protein activating enzyme activity;GO:0016874//ligase activity;GO:0061503//tRNA threonylcarbamoyladenosine dehydratase	GO:0061504//cyclic threonylcarbamoyladenosine biosynthetic process
SPBPB10D8.04c	486	293	142	0	3	0	8	3	3	15.29	12.479	4.98	0	0.077	0	0.24	0.089	0.086	5.471	0.138333	-5.30558	0.00299325	0.0481438	SPBPB10D8.04c	transmembrane transporter (predicted) [Source:PomBase;Acc:SPBPB10D8.04c]	-	-	-	-	GO:0016021//integral component of membrane	-	GO:0055085//transmembrane transport
SPCC320.11c	2789	1567	1998	556	644	1008	689	170	272	143.113	108.728	114.275	25.975	30.958	48.953	33.731	9.845	12.604	78.667	18.7267	-2.07066	0.0030396	0.0487374	nip7	RNA-binding protein involved in ribosome biogenesis Nip7 (predicted) [Source:PomBase;Acc:SPCC320.11c]	-	-	-	-	GO:0005634//nucleus;GO:0005730//nucleolus;GO:0005737//cytoplasm;GO:0005829//cytosol;GO:0030687//preribosome, large subunit precursor	GO:0003723//RNA binding	GO:0042254//ribosome biogenesis;GO:0042255//ribosome assembly;GO:0042273//ribosomal large subunit biogenesis;GO:1902626//assembly of large subunit precursor of preribosome
SPAC1834.05	3340	2075	3549	297	247	482	393	205	307	62.828	52.764	74.398	5.093	4.359	8.579	7.05	4.352	5.22	34.6702	5.54067	-2.64556	0.00305202	0.048785	alg9	mannosyltransferase complex subunit Alg9 (predicted) [Source:PomBase;Acc:SPAC1834.05]	Metabolism;Metabolism;Metabolism	Global and overview maps;Glycan biosynthesis and metabolism;Glycan biosynthesis and metabolism	ko01100//Metabolic pathways;ko00510//N-Glycan biosynthesis;ko00513//Various types of N-glycan biosynthesis	K03846;K03846;K03846	GO:0005783//endoplasmic reticulum;GO:0005789//endoplasmic reticulum membrane;GO:0016020//membrane;GO:0016021//integral component of membrane;GO:0030176//integral component of endoplasmic reticulum membrane	GO:0000030//mannosyltransferase activity;GO:0016740//transferase activity;GO:0016757//transferase activity, transferring glycosyl groups;GO:0052918//dol-P-Man:Man(8)GlcNAc(2)-PP-Dol alpha-1,2-mannosyltransferase activity;GO:0052926//dol-P-Man:Man(6)GlcNAc(2)-PP-Dol alpha-1,2-mannosyltransferase activity	GO:0006486//protein glycosylation;GO:0006488//dolichol-linked oligosaccharide biosynthetic process;GO:0097502//mannosylation
SPAC977.15	288	171	175	56	72	47	20	35	29	14.942	11.997	10.12	2.645	3.499	2.308	0.99	2.049	1.359	7.58517	1.466	-2.3713	0.00310764	0.0495209	SPAC977.15	dienelactone hydrolase family [Source:PomBase;Acc:SPAC977.15]	-	-	-	-	GO:0005634//nucleus;GO:0005737//cytoplasm;GO:0005829//cytosol	GO:0016787//hydrolase activity	GO:0008150//biological_process

## Sheet: htb1-G52E
id	WT-1_count	WT-2_count	WT-3_count	WT-4_count	WT-5_count	WT-6_count	G52E-1_count	G52E-2_count	G52E-3_count	WT-1_fpkm	WT-2_fpkm	WT-3_fpkm	WT-4_fpkm	WT-5_fpkm	WT-6_fpkm	G52E-1_fpkm	G52E-2_fpkm	G52E-3_fpkm	WT_mean	G52E_mean	log2(fc)	PValue	FDR	Symbol	Description	KEGG_A_class	KEGG_B_class	Pathway	K_ID	GO Component	GO Function	GO Process
SPBC1348.06c	6	9	5	2	0	1	492	816	262	0.479	0.892	0.407	0.104	0	0.072	46.902	76.784	21.704	0.325667	48.4633	7.21735	1.66285e-17	4.28682e-14	SPBC1348.06c	conserved fungal family [Source:PomBase;Acc:SPBC1348.06c]	-	-	-	-	-	-	-
SPBPB2B2.15	6	9	5	2	0	1	492	816	262	0.479	0.892	0.407	0.104	0	0.072	46.902	76.784	21.704	0.325667	48.4633	7.21735	1.66285e-17	4.28682e-14	SPBPB2B2.15	conserved fungal family [Source:PomBase;Acc:SPBPB2B2.15]	-	-	-	-	-	-	-
SPCC965.14c	883	681	1068	920	741	840	2683	2356	2608	45.014	46.943	60.685	42.699	35.388	40.528	170.653	147.845	143.806	45.2095	154.101	1.76918	2.92972e-07	0.000410509	SPCC965.14c	cytosine deaminase (predicted) [Source:PomBase;Acc:SPCC965.14c]	-	-	-	-	GO:0005634//nucleus;GO:0005737//cytoplasm;GO:0005829//cytosol	GO:0003824//catalytic activity;GO:0004131//cytosine deaminase activity;GO:0008270//zinc ion binding;GO:0016787//hydrolase activity;GO:0046872//metal ion binding;GO:0047974//guanosine deaminase activity	GO:0006152//purine nucleoside catabolic process;GO:0019858//cytosine metabolic process;GO:0044206//UMP salvage
SPBPB8B6.04c	68	21	36	6	8	3	296	592	720	0.846	0.353	0.504	0.068	0.093	0.035	4.599	9.068	9.693	0.3165	7.78667	4.62073	3.18471e-07	0.000410509	grt1	transcription factor Grt1 (predicted) [Source:PomBase;Acc:SPBPB8B6.04c]	-	-	-	-	GO:0005634//nucleus	GO:0000978//RNA polymerase II core promoter proximal region sequence-specific DNA binding;GO:0000981//RNA polymerase II transcription factor activity, sequence-specific DNA binding;GO:0003677//DNA binding;GO:0008270//zinc ion binding;GO:0046872//metal ion binding	GO:0000435//positive regulation of transcription from RNA polymerase II promoter by galactose;GO:0006351//transcription, DNA-templated;GO:0006355//regulation of transcription, DNA-templated;GO:0006357//regulation of transcription from RNA polymerase II promoter
SPCC188.12	87	31	52	12	15	17	288	446	513	2.109	1.03	1.408	0.273	0.345	0.4	8.72	13.32	13.46	0.9275	11.8333	3.67337	6.21413e-07	0.000640801	spn6	meiotic (sorulation) septin Spn6 [Source:PomBase;Acc:SPCC188.12]	-	-	-	-	GO:0005737//cytoplasm;GO:0005829//cytosol;GO:0005940//septin ring;GO:0015630//microtubule cytoskeleton;GO:0016020//membrane;GO:0031105//septin complex;GO:0032152//meiotic septin complex;GO:0032169//prospore septin ring;GO:0032175//mating projection septin ring	GO:0000166//nucleotide binding;GO:0003924//GTPase activity;GO:0005525//GTP binding	GO:0030435//sporulation resulting in formation of a cellular spore;GO:0051321//meiotic cell cycle;GO:0061640//cytoskeleton-dependent cytokinesis;GO:0070583//spore membrane bending pathway
SPBPB8B6.03	0	0	2	0	0	0	27	76	52	0	0	0.043	0	0	0	0.779	2.175	1.306	0.00716667	1.42	7.63037	1.66457e-06	0.00143042	fah1	fatty acid amide hydrolase Fah1 (predicted) [Source:PomBase;Acc:SPBPB8B6.03]	Metabolism;Metabolism;Metabolism	Amino acid metabolism;Amino acid metabolism;Amino acid metabolism	ko00330//Arginine and proline metabolism;ko00360//Phenylalanine metabolism;ko00380//Tryptophan metabolism	K01426;K01426;K01426	GO:0005737//cytoplasm;GO:0005829//cytosol	GO:0004040//amidase activity;GO:0016787//hydrolase activity;GO:0017064//fatty acid amide hydrolase activity;GO:0043864//indoleacetamide hydrolase activity	GO:0009062//fatty acid catabolic process
SPBC1348.04	59	15	26	20	3	11	237	277	275	4.774	1.691	2.401	1.495	0.259	0.84	24.018	27.751	24.221	1.91	25.33	3.7292	3.92523e-06	0.00289121	SPBC1348.04	methyltransferase (predicted) [Source:PomBase;Acc:SPBC1348.04]	-	-	-	-	GO:0005634//nucleus;GO:0005829//cytosol	GO:0008168//methyltransferase activity;GO:0016740//transferase activity	GO:0008150//biological_process;GO:0032259//methylation
SPBC1348.14c	30	10	17	6	8	4	132	139	110	0.796	0.359	0.503	0.145	0.199	0.1	4.369	4.539	3.157	0.350333	4.02167	3.52099	4.93413e-06	0.00293624	ght7	hexose transmembrane transporter Ght7 (predicted) [Source:PomBase;Acc:SPBC1348.14c]	Cellular Processes	Cell growth and death	ko04113//Meiosis - yeast	K08139	GO:0005737//cytoplasm;GO:0005783//endoplasmic reticulum;GO:0005886//plasma membrane;GO:0005887//integral component of plasma membrane;GO:0016020//membrane;GO:0016021//integral component of membrane	GO:0005215//transporter activity;GO:0005351//sugar:proton symporter activity;GO:0015149//hexose transmembrane transporter activity;GO:0022857//transmembrane transporter activity	GO:0008643//carbohydrate transport;GO:0008645//hexose transport;GO:0055085//transmembrane transport;GO:0098704//carbohydrate import across plasma membrane;GO:1902600//hydrogen ion transmembrane transport
SPAC977.05c	12	59	9	0	4	0	668	1084	370	0.948	6.043	0.801	0	0.285	0.001	63.404	101.494	30.469	1.34633	65.1223	5.59604	5.50206e-06	0.00293624	SPAC977.05c	conserved fungal family [Source:PomBase;Acc:SPAC977.05c]	-	-	-	-	GO:0005737//cytoplasm;GO:0005783//endoplasmic reticulum;GO:0005829//cytosol	GO:0003674//molecular_function	GO:0008150//biological_process
SPAC27D7.09c	1348	396	736	1635	1266	1337	203	248	229	43.991	17.475	26.772	48.578	38.705	41.295	8.266	9.963	8.083	36.136	8.77067	-2.04268	5.6948e-06	0.00293624	SPAC27D7.09c	But2 family protein [Source:PomBase;Acc:SPAC27D7.09c]	-	-	-	-	GO:0005575//cellular_component;GO:0005634//nucleus;GO:0005737//cytoplasm	GO:0003674//molecular_function	GO:0008150//biological_process
SPBPB21E7.01c	454	265	649	208	163	172	1503	1976	1861	13.541	10.688	21.576	5.648	4.555	4.855	55.934	72.55	60.039	10.1438	62.841	2.6311	8.55875e-06	0.00401172	eno102	enolase (predicted) [Source:PomBase;Acc:SPBPB21E7.01c]	Metabolism;Metabolism;Metabolism;Metabolism;Metabolism;Genetic Information Processing;Metabolism;Metabolism	Global and overview maps;Global and overview maps;Global and overview maps;Global and overview maps;Global and overview maps;Folding, sorting and degradation;Carbohydrate metabolism;Energy metabolism	ko01100//Metabolic pathways;ko01110//Biosynthesis of secondary metabolites;ko01130//Biosynthesis of antibiotics;ko01230//Biosynthesis of amino acids;ko01200//Carbon metabolism;ko03018//RNA degradation;ko00010//Glycolysis / Gluconeogenesis;ko00680//Methane metabolism	K01689;K01689;K01689;K01689;K01689;K01689;K01689;K01689	GO:0000015//phosphopyruvate hydratase complex;GO:0005737//cytoplasm	GO:0000287//magnesium ion binding;GO:0004634//phosphopyruvate hydratase activity;GO:0016829//lyase activity;GO:0046872//metal ion binding	GO:0006096//glycolytic process;GO:0061621//canonical glycolysis
SPAC11D3.09	92	86	70	65	48	61	187	276	270	2.236	2.835	1.897	1.429	1.084	1.396	5.645	8.241	7.071	1.81283	6.98567	1.94615	1.97204e-05	0.0084732	SPAC11D3.09	agmatinase (predicted) [Source:PomBase;Acc:SPAC11D3.09]	Metabolism;Metabolism	Global and overview maps;Amino acid metabolism	ko01100//Metabolic pathways;ko00330//Arginine and proline metabolism	K01480;K01480	GO:0005783//endoplasmic reticulum	GO:0008783//agmatinase activity;GO:0016787//hydrolase activity;GO:0016813//hydrolase activity, acting on carbon-nitrogen (but not peptide) bonds, in linear amidines;GO:0046872//metal ion binding	GO:0006520//cellular amino acid metabolic process;GO:0033389//putrescine biosynthetic process from arginine, using agmatinase
SPCC569.03	471	291	247	168	121	98	1105	1147	1180	14.44	12.087	8.443	4.703	3.476	2.844	42.281	43.3	39.134	7.6655	41.5717	2.43915	4.38343e-05	0.0173854	SPCC569.03	mug2/mug135/meu2 family [Source:PomBase;Acc:SPCC569.03]	-	-	-	-	GO:0005737//cytoplasm;GO:0005829//cytosol	GO:0003674//molecular_function	GO:0008150//biological_process
SPAP8A3.04c	2960	2576	2983	8796	7630	8014	1145	1078	1326	192.391	226.401	216.108	520.499	464.591	492.986	92.856	86.25	93.223	352.163	90.7763	-1.95585	5.10288e-05	0.0187932	hsp9	heat shock protein Hsp9 [Source:PomBase;Acc:SPAP8A3.04c]	-	-	-	-	GO:0005634//nucleus;GO:0005737//cytoplasm;GO:0005829//cytosol;GO:0005886//plasma membrane	GO:0003674//molecular_function;GO:0008289//lipid binding	GO:0010972//negative regulation of G2/M transition of mitotic cell cycle;GO:1903614//negative regulation of protein tyrosine phosphatase activity
SPCC1906.04	36	13	41	7	6	24	117	183	198	1.046	0.519	1.332	0.198	0.166	0.669	4.294	6.642	6.294	0.655	5.74333	3.13232	5.92605e-05	0.0203698	wtf20	wtf element Wtf20 [Source:PomBase;Acc:SPCC1906.04]	-	-	-	-	GO:0016020//membrane;GO:0016021//integral component of membrane	GO:0003674//molecular_function	GO:0075297//negative regulation of ascospore formation
SPBPB8B6.02c	2	0	3	8	1	5	33	62	62	0.044	0	0.073	0.159	0.02	0.103	0.899	1.667	1.464	0.0665	1.34333	4.33632	8.24348e-05	0.0260279	SPBPB8B6.02c	urea transmembrane transporter (predicted) [Source:PomBase;Acc:SPBPB8B6.02c]	-	-	-	-	GO:0005783//endoplasmic reticulum;GO:0005789//endoplasmic reticulum membrane;GO:0005886//plasma membrane;GO:0016020//membrane;GO:0016021//integral component of membrane	GO:0015204//urea transmembrane transporter activity;GO:0015489//putrescine transmembrane transporter activity;GO:0015606//spermidine transmembrane transporter activity;GO:0022857//transmembrane transporter activity	GO:0015840//urea transport;GO:0015847//putrescine transport;GO:0015848//spermidine transport;GO:0055085//transmembrane transport;GO:0071918//urea transmembrane transport;GO:1903711//spermidine transmembrane transport
SPCC70.08c	1557	1436	440	631	546	373	3600	3967	4362	93.058	116.053	29.312	34.335	30.571	21.099	268.459	291.86	281.992	54.0713	280.77	2.37645	8.59466e-05	0.0260279	SPCC70.08c	methyltransferase (predicted) [Source:PomBase;Acc:SPCC70.08c]	-	-	-	-	GO:0005634//nucleus;GO:0005737//cytoplasm;GO:0005829//cytosol	GO:0008168//methyltransferase activity;GO:0016740//transferase activity	GO:0008150//biological_process;GO:0032259//methylation
SPBC1685.17	124	73	159	88	75	363	30	12	24	8.163	6.482	11.646	5.264	4.634	22.64	2.499	0.966	1.738	9.80483	1.73433	-2.49911	9.08654e-05	0.0260279	SPBC1685.17	Schizosaccharomyces pombe specific protein [Source:PomBase;Acc:SPBC1685.17]	-	-	-	-	GO:0005575//cellular_component	GO:0003674//molecular_function	GO:0008150//biological_process
SPAPB24D3.07c	4610	2010	6160	43722	27214	27903	1971	1858	2206	159.334	93.938	237.308	1375.78	881.156	912.746	84.997	79.05	82.471	610.044	82.1727	-2.89218	0.000133888	0.035349	SPAPB24D3.07c	Schizosaccharomyces pombe specific protein [Source:PomBase;Acc:SPAPB24D3.07c]	-	-	-	-	GO:0005783//endoplasmic reticulum	GO:0003674//molecular_function	GO:0008150//biological_process
SPAC343.12	4381	2676	9737	8393	9494	32352	1324	1911	1809	102.719	84.847	254.455	179.147	208.534	717.891	38.731	55.156	45.868	257.932	46.585	-2.46905	0.000137118	0.035349	rds1	conserved fungal protein [Source:PomBase;Acc:SPAC343.12]	-	-	-	-	GO:0005783//endoplasmic reticulum	GO:0003674//molecular_function	GO:0008150//biological_process
SPBC1778.04	21	19	12	14	7	5	52	104	83	0.573	0.711	0.384	0.351	0.181	0.128	1.808	3.538	2.475	0.388	2.607	2.74826	0.00014407	0.0353726	spo6	Spo4-Spo6 kinase complex regulatory subunit Spo6 [Source:PomBase;Acc:SPBC1778.04]	-	-	-	-	GO:0005634//nucleus;GO:0005654//nucleoplasm;GO:0005829//cytosol	GO:0003676//nucleic acid binding;GO:0008270//zinc ion binding;GO:0019887//protein kinase regulator activity;GO:0043539//protein serine/threonine kinase activator activity;GO:0046872//metal ion binding	GO:0007135//meiosis II;GO:0007165//signal transduction;GO:0030435//sporulation resulting in formation of a cellular spore;GO:0030437//ascospore formation;GO:0045859//regulation of protein kinase activity;GO:0051321//meiotic cell cycle;GO:0071902//positive regulation of protein serine/threonine kinase activity

## Sheet: htb1-G52R
id	WT-1_count	WT-2_count	WT-3_count	WT-4_count	WT-5_count	WT-6_count	G52R-1_count	G52R-2_count	G52R-3_count	WT-1_fpkm	WT-2_fpkm	WT-3_fpkm	WT-4_fpkm	WT-5_fpkm	WT-6_fpkm	G52R-1_fpkm	G52R-2_fpkm	G52R-3_fpkm	WT_mean	G52R_mean	log2(fc)	PValue	FDR	Symbol	Description	KEGG_A_class	KEGG_B_class	Pathway	K_ID	GO Component	GO Function	GO Process
SPBC23G7.09	0	0	369	0	0	103	0	0	0	0	0	33.243	0	0	7.849	0	0	0	6.84867	0.001	-12.7416	3.34906e-11	1.72744e-07	mat1-Mc	mating-type m-specific polypeptide Mc [Source:PomBase;Acc:SPBC23G7.09]	-	-	-	-	GO:0005575//cellular_component;GO:0005634//nucleus;GO:0005737//cytoplasm;GO:0005816//spindle pole body;GO:0005856//cytoskeleton;GO:0044798//nuclear transcription factor complex;GO:0090575//RNA polymerase II transcription factor complex	GO:0000978//RNA polymerase II core promoter proximal region sequence-specific DNA binding;GO:0000981//RNA polymerase II transcription factor activity, sequence-specific DNA binding;GO:0001228//transcriptional activator activity, RNA polymerase II transcription regulatory region sequence-specific binding;GO:0003674//molecular_function;GO:0003677//DNA binding;GO:0003713//transcription coactivator a…	GO:0001197//positive regulation of mating-type specific transcription from RNA polymerase II promoter;GO:0006355//regulation of transcription, DNA-templated;GO:0006357//regulation of transcription from RNA polymerase II promoter;GO:0007329//positive regulation of transcription from RNA polymerase II promoter by pheromones;GO:0008150//biological_process;GO:0010514//induction of conjugation with ce…
SPBC18A7.01	105	76	74	123	181	257	12	0	0	3.101	3.028	2.445	3.316	5.009	7.2	0.359	0	0	4.0165	0.119667	-5.06885	7.04456e-07	0.00181679	SPBC18A7.01	X-Pro dipeptidase (predicted) [Source:PomBase;Acc:SPBC18A7.01]	-	-	-	-	GO:0005783//endoplasmic reticulum;GO:0005794//Golgi apparatus	GO:0016787//hydrolase activity;GO:0016805//dipeptidase activity;GO:0046872//metal ion binding	GO:0006508//proteolysis;GO:0008150//biological_process
SPBPB8B6.04c	68	21	36	6	8	3	360	593	286	0.846	0.353	0.504	0.068	0.093	0.035	4.591	7.562	4.138	0.3165	5.43033	4.10076	2.81118e-06	0.00483335	grt1	transcription factor Grt1 (predicted) [Source:PomBase;Acc:SPBPB8B6.04c]	-	-	-	-	GO:0005634//nucleus	GO:0000978//RNA polymerase II core promoter proximal region sequence-specific DNA binding;GO:0000981//RNA polymerase II transcription factor activity, sequence-specific DNA binding;GO:0003677//DNA binding;GO:0008270//zinc ion binding;GO:0046872//metal ion binding	GO:0000435//positive regulation of transcription from RNA polymerase II promoter by galactose;GO:0006351//transcription, DNA-templated;GO:0006355//regulation of transcription, DNA-templated;GO:0006357//regulation of transcription from RNA polymerase II promoter

## Sheet: htb1-P102L
id	WT-1_count	WT-2_count	WT-3_count	WT-4_count	WT-5_count	WT-6_count	P102L-1_count	P102L-2_count	P102L-3_count	WT-1_fpkm	WT-2_fpkm	WT-3_fpkm	WT-4_fpkm	WT-5_fpkm	WT-6_fpkm	P102L-1_fpkm	P102L-2_fpkm	P102L-3_fpkm	WT_mean	P102L_mean	log2(fc)	PValue	FDR	Symbol	Description	KEGG_A_class	KEGG_B_class	Pathway	K_ID	GO Component	GO Function	GO Process
SPAC15E1.02c	220	111	119	407	340	361	7356	7405	8018	18.385	12.543	11.084	30.965	26.618	28.552	672.76	528.849	595.658	21.3578	599.089	4.80993	5.46713e-21	2.82268e-17	SPAC15E1.02c	DUF1761 family protein [Source:PomBase;Acc:SPAC15E1.02c]	-	-	-	-	GO:0016020//membrane;GO:0016021//integral component of membrane	GO:0003674//molecular_function	GO:0008150//biological_process
SPBC725.10	313	217	339	248	177	282	2337	3023	3291	15.666	14.661	18.868	11.269	8.297	13.352	127.855	129.168	146.256	13.6855	134.426	3.2961	1.91613e-19	4.94649e-16	SPBC725.10	mitochondrial transport protein, tspO homolog (predicted) [Source:PomBase;Acc:SPBC725.10]	-	-	-	-	GO:0005739//mitochondrion;GO:0005741//mitochondrial outer membrane;GO:0016020//membrane;GO:0016021//integral component of membrane;GO:0031966//mitochondrial membrane	GO:0003674//molecular_function	GO:1990542//mitochondrial transmembrane transport
SPAC821.09	4106	2392	4979	2265	2196	4244	278	311	299	52.272	41.177	70.651	26.252	26.19	51.135	3.873	3.384	3.384	44.6128	3.547	-3.65279	4.21347e-16	7.25138e-13	eng1	endo-1,3-beta-glucanase Eng1 [Source:PomBase;Acc:SPAC821.09]	-	-	-	-	GO:0000936//primary cell septum;GO:0009986//cell surface;GO:0030428//cell septum;GO:0043187//cell septum surface;GO:1990819//actin fusion focus	GO:0016787//hydrolase activity;GO:0016798//hydrolase activity, acting on glycosyl bonds;GO:0030246//carbohydrate binding;GO:0030247//polysaccharide binding;GO:0042973//glucan endo-1,3-beta-D-glucosidase activity;GO:0052861//glucan endo-1,3-beta-glucanase activity, C-3 substituted reducing group;GO:0052862//glucan endo-1,4-beta-glucanase activity, C-3 substituted reducing group	GO:0007049//cell cycle;GO:0008152//metabolic process;GO:0030994//primary cell septum disassembly;GO:0044347//cell wall polysaccharide catabolic process;GO:0051301//cell division;GO:1904541//fungal-type cell wall disassembly involved in conjugation with cellular fusion
SPACUNK4.17	1986	1060	1819	2456	2181	2032	13061	20834	18281	48.66	35.119	49.676	54.785	50.061	47.12	350.227	436.248	398.185	47.5702	394.887	3.05331	6.80798e-16	8.7874e-13	SPACUNK4.17	NAD binding dehydrogenase family protein [Source:PomBase;Acc:SPACUNK4.17]	-	-	-	-	GO:0005634//nucleus;GO:0005737//cytoplasm;GO:0005829//cytosol	GO:0016491//oxidoreductase activity	GO:0008150//biological_process;GO:0055114//oxidation-reduction process
SPBP4G3.03	12	4	4	56	13	20	884	1177	1952	0.507	0.228	0.188	2.153	0.514	0.799	40.862	42.485	73.292	0.7315	52.213	6.15741	1.95778e-15	2.02161e-12	fub2	PI31 proteasome regulator Fub2 (predicted) [Source:PomBase;Acc:SPBP4G3.03]	-	-	-	-	GO:0005634//nucleus;GO:0005737//cytoplasm;GO:0005829//cytosol	GO:0003674//molecular_function	GO:0006511//ubiquitin-dependent protein catabolic process
SPBC119.03	1152	656	896	997	694	574	5752	7260	6763	48.832	37.601	42.334	38.476	27.559	23.028	266.843	263.004	254.853	36.305	261.567	2.84894	3.66259e-15	3.15166e-12	SPBC119.03	human COMT catechol O-methyltransferase homolog 1 [Source:PomBase;Acc:SPBC119.03]	Metabolism;Metabolism	Global and overview maps;Amino acid metabolism	ko01100//Metabolic pathways;ko00350//Tyrosine metabolism	K00545;K00545	GO:0005634//nucleus;GO:0005737//cytoplasm;GO:0005829//cytosol	GO:0008168//methyltransferase activity;GO:0008171//O-methyltransferase activity;GO:0016740//transferase activity;GO:0046872//metal ion binding	GO:0006584//catecholamine metabolic process;GO:0008150//biological_process;GO:0032259//methylation
SPAC637.03	598	425	858	1159	909	1276	7094	12297	12423	19.394	18.638	31.015	34.22	27.617	39.165	251.786	340.822	358.161	28.3415	316.923	3.48314	6.92645e-15	5.10875e-12	SPAC637.03	conserved fungal protein [Source:PomBase;Acc:SPAC637.03]	-	-	-	-	GO:0016020//membrane;GO:0016021//integral component of membrane	GO:0003674//molecular_function	GO:0008150//biological_process
SPBC16E9.16c	477	361	339	1513	1254	1897	28181	25210	26030	9.842	10.072	7.797	28.423	24.24	37.046	636.385	444.554	477.474	19.57	519.471	4.73033	1.06901e-14	6.89915e-12	lsd90	Lsd90 protein [Source:PomBase;Acc:SPBC16E9.16c]	-	-	-	-	GO:0005575//cellular_component	GO:0000166//nucleotide binding;GO:0005524//ATP binding	GO:0042759//long-chain fatty acid biosynthetic process
SPAC922.06	367	219	531	80	127	195	0	0	0	14.391	11.61	23.25	2.859	4.677	7.246	0	0	0	10.6722	0.001	-13.3816	1.23491e-13	7.08428e-11	SPAC922.06	3-oxoacyl-[acyl-carrier-protein]reductase (predicted) [Source:PomBase;Acc:SPAC922.06]	-	-	-	-	GO:0005634//nucleus;GO:0005737//cytoplasm;GO:0005829//cytosol	GO:0004316//3-oxoacyl-[acyl-carrier-protein] reductase (NADPH) activity;GO:0016491//oxidoreductase activity	GO:0009107//lipoate biosynthetic process;GO:0055114//oxidation-reduction process
SPBC725.03	478	371	444	441	480	345	1795	3292	3647	17.141	17.99	17.747	14.398	16.125	11.709	70.447	100.889	116.264	15.8517	95.8667	2.59639	6.13671e-13	3.13673e-10	SPBC725.03	pyridoxamine 5'-phosphate oxidase (predicted) [Source:PomBase;Acc:SPBC725.03]	-	-	-	-	GO:0005634//nucleus;GO:0005829//cytosol	GO:0004733//pyridoxamine-phosphate oxidase activity;GO:0010181//FMN binding;GO:0048037//cofactor binding	GO:0010144//pyridoxal phosphate biosynthetic process from pyridoxamine
SPAC3G9.11c	442	282	344	248	248	351	1931	2003	2233	8.297	7.158	7.198	4.238	4.361	6.236	39.67	32.133	37.264	6.248	36.3557	2.54071	6.68295e-13	3.13673e-10	pdc201	pyruvate decarboxylase (predicted) [Source:PomBase;Acc:SPAC3G9.11c]	Metabolism;Metabolism;Metabolism	Global and overview maps;Global and overview maps;Carbohydrate metabolism	ko01100//Metabolic pathways;ko01110//Biosynthesis of secondary metabolites;ko00010//Glycolysis / Gluconeogenesis	K01568;K01568;K01568	GO:0005634//nucleus;GO:0005737//cytoplasm;GO:0005829//cytosol	GO:0000287//magnesium ion binding;GO:0003824//catalytic activity;GO:0004737//pyruvate decarboxylase activity;GO:0016829//lyase activity;GO:0016831//carboxy-lyase activity;GO:0030976//thiamine pyrophosphate binding;GO:0046872//metal ion binding	GO:0006090//pyruvate metabolic process;GO:0006091//generation of precursor metabolites and energy
SPBC16G5.11c	851	24	378	0	0	0	0	0	0	29.531	1.145	14.598	0	0	0	0	0	0	7.54567	0.001	-12.8814	2.50166e-12	1.07634e-09	bag101	BAG family molecular chaperone regulator Bag101 (predicted) [Source:PomBase;Acc:SPBC16G5.11c]	-	-	-	-	GO:0005634//nucleus;GO:0005730//nucleolus;GO:0005737//cytoplasm	GO:0005515//protein binding;GO:0051087//chaperone binding	GO:0006457//protein folding
SPAC23H3.15c	492	418	366	2594	1868	1324	24205	28762	27768	16.893	19.406	14.007	81.085	60.084	43.024	909.527	843.952	847.554	39.0832	867.011	4.47143	5.70319e-12	2.26505e-09	SPAC23H3.15c	Schizosaccharomyces specific protein [Source:PomBase;Acc:SPAC23H3.15c]	-	-	-	-	GO:0005634//nucleus;GO:0005829//cytosol	GO:0003674//molecular_function	GO:0006281//DNA repair
SPCC965.12	772	387	539	87	116	112	0	0	1	19.006	12.889	14.789	1.95	2.682	2.612	0	0	0.022	8.988	0.00733333	-10.2593	9.34013e-12	3.44451e-09	SPCC965.12	dipeptidyl peptidase (predicted) [Source:PomBase;Acc:SPCC965.12]	-	-	-	-	GO:0005634//nucleus;GO:0005829//cytosol	GO:0004177//aminopeptidase activity;GO:0008233//peptidase activity;GO:0008237//metallopeptidase activity;GO:0016787//hydrolase activity;GO:0016805//dipeptidase activity;GO:0046872//metal ion binding;GO:0070573//metallodipeptidase activity	GO:0006508//proteolysis;GO:0008150//biological_process
SPBPB21E7.04c	58	44	28	267	108	96	1371	3281	2720	2.394	2.455	1.288	10.031	4.175	3.75	61.92	115.714	99.787	4.0155	92.4737	4.52539	1.61619e-11	5.56293e-09	SPBPB21E7.04c	human COMT ortholog 2 [Source:PomBase;Acc:SPBPB21E7.04c]	Metabolism;Metabolism	Global and overview maps;Amino acid metabolism	ko01100//Metabolic pathways;ko00350//Tyrosine metabolism	K00545;K00545	GO:0000324//fungal-type vacuole;GO:0005773//vacuole	GO:0008168//methyltransferase activity;GO:0008171//O-methyltransferase activity;GO:0016740//transferase activity;GO:0046872//metal ion binding	GO:0006584//catecholamine metabolic process;GO:0008150//biological_process;GO:0032259//methylation
SPAC19G12.09	1427	944	1302	937	807	893	4595	6482	7238	55.054	49.247	55.989	32.911	29.167	32.607	194.013	213.719	248.243	42.4958	218.658	2.36329	1.74375e-11	5.62685e-09	SPAC19G12.09	NADH/NADPH dependent indole-3-acetaldehyde reductase [Source:PomBase;Acc:SPAC19G12.09]	-	-	-	-	GO:0005634//nucleus;GO:0005737//cytoplasm;GO:0005829//cytosol	GO:0004032//alditol:NADP+ 1-oxidoreductase activity;GO:0008106//alcohol dehydrogenase (NADP+) activity;GO:0016491//oxidoreductase activity;GO:0016652//oxidoreductase activity, acting on NAD(P)H, NAD(P) as acceptor;GO:0047018//indole-3-acetaldehyde reductase (NADH) activity;GO:0047019//indole-3-acetaldehyde reductase (NADPH) activity;GO:0051268//alpha-keto amide reductase activity;GO:0051269//alph…	GO:0008150//biological_process;GO:0055114//oxidation-reduction process
SPCC1739.08c	21	11	10	14	12	15	124	291	416	0.382	0.267	0.205	0.233	0.197	0.262	2.444	4.455	6.629	0.257667	4.50933	4.12934	2.26553e-11	6.88054e-09	SPCC1739.08c	short chain dehydrogenase (predicted) [Source:PomBase;Acc:SPCC1739.08c]	Metabolism	Carbohydrate metabolism	ko00051//Fructose and mannose metabolism	K17742	GO:0005634//nucleus;GO:0005737//cytoplasm;GO:0005829//cytosol	GO:0016491//oxidoreductase activity;GO:0016616//oxidoreductase activity, acting on the CH-OH group of donors, NAD or NADP as acceptor	GO:0008150//biological_process;GO:0055114//oxidation-reduction process
SPBC365.12c	1330	915	1378	788	758	678	4441	8306	8467	23.33	21.698	26.945	12.59	12.457	11.252	85.246	124.513	132.021	18.0453	113.927	2.65841	3.0417e-11	8.72461e-09	ish1	LEA domain protein [Source:PomBase;Acc:SPBC365.12c]	-	-	-	-	GO:0005634//nucleus;GO:0005635//nuclear envelope;GO:0005783//endoplasmic reticulum;GO:0005886//plasma membrane;GO:0016020//membrane;GO:0031965//nuclear membrane	GO:0005515//protein binding	GO:0008150//biological_process
SPBC3E7.02c	368	190	412	701	844	601	3556	7429	6677	20.166	14.079	25.165	34.973	43.327	31.17	213.26	347.91	325.269	28.1467	295.48	3.39202	3.4616e-11	9.02723e-09	hsp16	heat shock protein Hsp16 [Source:PomBase;Acc:SPBC3E7.02c]	Genetic Information Processing	Folding, sorting and degradation	ko04141//Protein processing in endoplasmic reticulum	K13993	GO:0005634//nucleus;GO:0005737//cytoplasm;GO:0005829//cytosol	GO:0005515//protein binding;GO:0042802//identical protein binding;GO:0051082//unfolded protein binding	GO:0034605//cellular response to heat;GO:0034620//cellular response to unfolded protein;GO:0061077//chaperone-mediated protein folding;GO:0071218//cellular response to misfolded protein
SPAP8A3.04c	2960	2576	2983	8796	7630	8014	48708	72151	68752	192.391	226.401	216.108	520.499	464.591	492.986	3464.77	4007.78	3972.57	352.163	3815.04	3.43738	3.49689e-11	9.02723e-09	hsp9	heat shock protein Hsp9 [Source:PomBase;Acc:SPAP8A3.04c]	-	-	-	-	GO:0005634//nucleus;GO:0005737//cytoplasm;GO:0005829//cytosol;GO:0005886//plasma membrane	GO:0003674//molecular_function;GO:0008289//lipid binding	GO:0010972//negative regulation of G2/M transition of mitotic cell cycle;GO:1903614//negative regulation of protein tyrosine phosphatase activity
SPCC417.06c	159	136	216	151	109	109	696	1170	1189	3.303	3.82	5.001	2.856	2.121	2.143	15.822	20.769	21.955	3.20733	19.5153	2.60516	2.0112e-10	4.94468e-08	mug27	meiosis specific protein kinase Mug27/Slk1 [Source:PomBase;Acc:SPCC417.06c]	Cellular Processes	Cell growth and death	ko04111//Cell cycle - yeast	K06684	GO:0005628//prospore membrane;GO:0005634//nucleus;GO:0005730//nucleolus;GO:0005737//cytoplasm;GO:0005816//spindle pole body;GO:0005829//cytosol;GO:0035974//meiotic spindle pole body	GO:0000166//nucleotide binding;GO:0004672//protein kinase activity;GO:0004674//protein serine/threonine kinase activity;GO:0005524//ATP binding;GO:0016301//kinase activity;GO:0016740//transferase activity	GO:0006468//protein phosphorylation;GO:0016310//phosphorylation;GO:0018105//peptidyl-serine phosphorylation;GO:0023052//signaling;GO:0032120//ascospore-type prospore membrane assembly;GO:0035556//intracellular signal transduction;GO:0051321//meiotic cell cycle
SPCC338.12	612	507	700	459	385	464	2010	3168	3595	42.556	47.671	54.254	29.058	25.08	30.537	152.963	188.263	222.23	38.1927	187.819	2.29797	2.29208e-10	5.37911e-08	pbi2	proteinase B inhibitor Pbi2 [Source:PomBase;Acc:SPCC338.12]	-	-	-	-	GO:0000324//fungal-type vacuole;GO:0005634//nucleus;GO:0005737//cytoplasm;GO:0005829//cytosol	GO:0004866//endopeptidase inhibitor activity	GO:0007039//protein catabolic process in the vacuole;GO:0010951//negative regulation of endopeptidase activity;GO:0042144//vacuole fusion, non-autophagic
SPAC22H10.13	250	101	210	347	253	502	2307	2350	2590	22.895	12.507	21.436	28.932	21.706	43.511	231.224	183.925	210.862	25.1645	208.67	3.05176	1.19552e-09	2.68369e-07	zym1	metallothionein Zym1 [Source:PomBase;Acc:SPAC22H10.13]	-	-	-	-	GO:0005634//nucleus;GO:0005737//cytoplasm;GO:0005829//cytosol	GO:0008270//zinc ion binding;GO:0046872//metal ion binding	GO:0006882//cellular zinc ion homeostasis;GO:1990748//cellular detoxification
SPAC13F5.03c	190	117	183	1225	526	472	5234	8638	10445	3.689	3.072	3.961	21.656	9.569	8.674	111.23	143.348	180.306	8.43683	144.961	4.10282	2.42488e-09	5.21653e-07	gld1	mitochondrial glycerol dehydrogenase Gld1 [Source:PomBase;Acc:SPAC13F5.03c]	-	-	-	-	GO:0005739//mitochondrion	GO:0008270//zinc ion binding;GO:0008888//glycerol dehydrogenase [NAD+] activity;GO:0016491//oxidoreductase activity;GO:0016614//oxidoreductase activity, acting on CH-OH group of donors;GO:0046872//metal ion binding	GO:0006071//glycerol metabolic process;GO:0019564//aerobic glycerol catabolic process;GO:0042149//cellular response to glucose starvation;GO:0055114//oxidation-reduction process;GO:0061613//glycolytic process from glycerol
SPAC688.04c	978	811	1173	1938	1680	1645	5729	9102	9160	35.479	39.783	47.431	64.008	57.095	56.48	227.455	282.19	295.41	50.046	268.352	2.4228	2.93711e-09	6.06571e-07	gst3	glutathione S-transferase Gst3 [Source:PomBase;Acc:SPAC688.04c]	Metabolism	Metabolism of other amino acids	ko00480//Glutathione metabolism	K00799	GO:0005737//cytoplasm;GO:0005783//endoplasmic reticulum	GO:0004364//glutathione transferase activity;GO:0004602//glutathione peroxidase activity;GO:0005515//protein binding;GO:0016740//transferase activity;GO:0043295//glutathione binding	GO:0006749//glutathione metabolic process;GO:0019430//removal of superoxide radicals
SPAC977.18	76	56	42	553	114	89	1950	4363	5352	4.743	4.744	2.933	31.556	6.687	5.257	133.699	233.592	298.053	9.32	221.781	4.57266	3.20774e-09	6.36983e-07	SPAC977.18	conserved fungal protein [Source:PomBase;Acc:SPAC977.18]	-	-	-	-	GO:0005886//plasma membrane	GO:0003674//molecular_function	GO:0008150//biological_process
SPAC29A4.11	153	88	184	77	66	57	620	898	1261	1.234	0.96	1.654	0.568	0.501	0.434	5.469	6.187	9.045	0.891833	6.90033	2.95182	9.38946e-09	1.76744e-06	rga3	Rho-type GTPase activating protein Rga3 [Source:PomBase;Acc:SPAC29A4.11]	-	-	-	-	GO:0005737//cytoplasm;GO:0005829//cytosol;GO:0030428//cell septum;GO:0032153//cell division site;GO:0051285//cell cortex of cell tip;GO:0051286//cell tip	GO:0005096//GTPase activator activity;GO:0046872//metal ion binding	GO:0007165//signal transduction;GO:0035556//intracellular signal transduction;GO:0043087//regulation of GTPase activity;GO:0043547//positive regulation of GTPase activity
SPBC21C3.19	1063	1089	977	3150	2616	1883	8220	17665	18898	52.809	73.155	54.1	142.471	121.749	88.535	446.917	749.993	834.61	88.8032	677.173	2.93084	9.58517e-09	1.76744e-06	SPBC21C3.19	SBDS family protein Rtc3 (predicted) [Source:PomBase;Acc:SPBC21C3.19]	-	-	-	-	GO:0005634//nucleus;GO:0005737//cytoplasm;GO:0005829//cytosol	GO:0003674//molecular_function	GO:0042254//ribosome biogenesis
SPAC8E11.10	16455	12466	9335	15535	14675	9909	1901	3242	3315	341.187	349.511	215.741	293.256	285.053	194.454	43.138	57.448	61.104	279.867	53.8967	-2.37647	1.13772e-08	2.02553e-06	SPAC8E11.10	sorbose reductase (predicted) [Source:PomBase;Acc:SPAC8E11.10]	Metabolism	Carbohydrate metabolism	ko00051//Fructose and mannose metabolism	K17742	GO:0005739//mitochondrion	GO:0016491//oxidoreductase activity;GO:0016616//oxidoreductase activity, acting on the CH-OH group of donors, NAD or NADP as acceptor;GO:0032115//sorbose reductase activity	GO:0005975//carbohydrate metabolic process;GO:0055114//oxidation-reduction process
SPAC23C11.06c	1453	850	1382	4061	2789	4042	18053	22697	23971	34.569	27.345	36.648	87.962	62.162	91.014	470.058	461.486	506.991	56.6167	479.512	3.08227	1.4913e-08	2.56652e-06	SPAC23C11.06c	hydrolase (inferred_from_context) [Source:PomBase;Acc:SPAC23C11.06c]	-	-	-	-	GO:0005737//cytoplasm;GO:0016020//membrane;GO:0016021//integral component of membrane;GO:0071627//integral component of fungal-type vacuolar membrane	GO:0016787//hydrolase activity	GO:0008150//biological_process
SPBC1198.14c	326	190	290	163	81	117	1363	1500	1669	8.406	6.624	8.334	3.826	1.957	2.855	38.461	33.053	38.256	5.33367	36.59	2.77825	1.86916e-08	3.11305e-06	fbp1	fructose-1,6-bisphosphatase Fbp1 [Source:PomBase;Acc:SPBC1198.14c]	Metabolism;Metabolism;Metabolism;Metabolism;Metabolism;Metabolism;Metabolism;Metabolism	Global and overview maps;Global and overview maps;Global and overview maps;Global and overview maps;Carbohydrate metabolism;Carbohydrate metabolism;Carbohydrate metabolism;Energy metabolism	ko01100//Metabolic pathways;ko01110//Biosynthesis of secondary metabolites;ko01130//Biosynthesis of antibiotics;ko01200//Carbon metabolism;ko00010//Glycolysis / Gluconeogenesis;ko00030//Pentose phosphate pathway;ko00051//Fructose and mannose metabolism;ko00680//Methane metabolism	K03841;K03841;K03841;K03841;K03841;K03841;K03841;K03841	GO:0005634//nucleus;GO:0005737//cytoplasm;GO:0005829//cytosol	GO:0003824//catalytic activity;GO:0016787//hydrolase activity;GO:0016791//phosphatase activity;GO:0042132//fructose 1,6-bisphosphate 1-phosphatase activity;GO:0042578//phosphoric ester hydrolase activity;GO:0046872//metal ion binding	GO:0005975//carbohydrate metabolic process;GO:0005986//sucrose biosynthetic process;GO:0006000//fructose metabolic process;GO:0006002//fructose 6-phosphate metabolic process;GO:0006094//gluconeogenesis;GO:0008152//metabolic process;GO:0016311//dephosphorylation;GO:0030388//fructose 1,6-bisphosphate metabolic process;GO:0042149//cellular response to glucose starvation
SPAC3A11.10c	2416	1711	2570	3320	2097	2963	8814	11310	10552	65.317	62.549	77.444	81.716	53.11	75.814	260.785	261.312	253.604	69.325	258.567	1.89909	2.05129e-08	3.30962e-06	SPAC3A11.10c	dipeptidyl peptidase (predicted) [Source:PomBase;Acc:SPAC3A11.10c]	-	-	-	-	GO:0005794//Golgi apparatus	GO:0004177//aminopeptidase activity;GO:0008233//peptidase activity;GO:0008237//metallopeptidase activity;GO:0016787//hydrolase activity;GO:0016805//dipeptidase activity;GO:0046872//metal ion binding;GO:0070573//metallodipeptidase activity	GO:0006508//proteolysis;GO:0008150//biological_process
SPCC63.14	3792	2072	3513	3887	2743	4586	12212	17520	16028	40.249	29.738	41.561	37.561	27.275	46.069	141.858	158.924	151.237	37.0755	150.673	2.02288	2.51817e-08	3.93979e-06	eis1	eisosome assembly protein eis1 [Source:PomBase;Acc:SPCC63.14]	-	-	-	-	GO:0005737//cytoplasm;GO:0005829//cytosol;GO:0032126//eisosome;GO:0045121//membrane raft	GO:0003674//molecular_function	GO:0007009//plasma membrane organization;GO:0070941//eisosome assembly
SPCC4G3.03	219	125	221	166	106	114	663	1075	1032	4.714	3.638	5.303	3.253	2.138	2.323	15.619	19.776	19.749	3.5615	18.3813	2.36768	3.9054e-08	5.93046e-06	SPCC4G3.03	WD40/YVTN repeat-like protein [Source:PomBase;Acc:SPCC4G3.03]	-	-	-	-	GO:0005634//nucleus;GO:0005737//cytoplasm;GO:0005829//cytosol;GO:0032991//macromolecular complex	GO:0003674//molecular_function;GO:0005515//protein binding	GO:0008150//biological_process
SPCC548.07c	125	80	132	154	97	70	408	804	990	1.951	1.688	2.296	2.19	1.412	1.029	6.954	10.71	13.725	1.761	10.463	2.57083	4.20988e-08	6.21017e-06	ght1	hexose transmembrane transporter Ght1 [Source:PomBase;Acc:SPCC548.07c]	Cellular Processes	Cell growth and death	ko04113//Meiosis - yeast	K08139	GO:0005886//plasma membrane;GO:0005887//integral component of plasma membrane;GO:0016020//membrane;GO:0016021//integral component of membrane;GO:0031520//plasma membrane of cell tip	GO:0005351//sugar:proton symporter activity;GO:0005358//high-affinity hydrogen:glucose symporter activity;GO:0015149//hexose transmembrane transporter activity;GO:0022857//transmembrane transporter activity	GO:0008643//carbohydrate transport;GO:0055085//transmembrane transport;GO:0098704//carbohydrate import across plasma membrane;GO:0098708//glucose import across plasma membrane;GO:1902600//hydrogen ion transmembrane transport
SPAC2E1P3.01	1231	850	1357	639	592	699	3741	4507	5484	29.392	27.443	36.114	13.89	13.242	15.796	97.755	91.966	116.402	22.6462	102.041	2.17181	4.50637e-08	6.46288e-06	SPAC2E1P3.01	dehydrogenase (predicted) [Source:PomBase;Acc:SPAC2E1P3.01]	-	-	-	-	GO:0005739//mitochondrion	GO:0008106//alcohol dehydrogenase (NADP+) activity;GO:0008270//zinc ion binding;GO:0016491//oxidoreductase activity	GO:0008150//biological_process;GO:0055114//oxidation-reduction process
SPAPB1E7.04c	2377	1434	3469	1569	1222	2157	384	375	374	26.967	21.998	43.866	16.206	12.988	23.16	4.768	3.636	3.772	24.1975	4.05867	-2.57578	4.8963e-08	6.70823e-06	SPAPB1E7.04c	chitinase (predicted) [Source:PomBase;Acc:SPAPB1E7.04c]	-	-	-	-	GO:0000324//fungal-type vacuole;GO:0005576//extracellular region;GO:0009277//fungal-type cell wall	GO:0004568//chitinase activity;GO:0016787//hydrolase activity;GO:0016798//hydrolase activity, acting on glycosyl bonds	GO:0008152//metabolic process;GO:0034232//ascospore wall chitin catabolic process
SPAC806.11	4053	3161	6154	1346	1545	2699	232	432	484	219.782	231.782	371.961	66.451	78.487	138.519	13.768	20.02	23.332	184.497	19.04	-3.27649	4.9373e-08	6.70823e-06	SPAC806.11	dubious [Source:PomBase;Acc:SPAC806.11]	-	-	-	-	GO:0016020//membrane;GO:0016021//integral component of membrane	-	-
SPBC30B4.09	288	305	314	766	781	543	1839	4260	5127	13.6	19.476	16.527	32.947	34.551	24.284	95.026	171.903	215.247	23.5642	160.725	2.76993	6.12492e-08	8.10846e-06	SPBC30B4.09	Schizosaccharomyces specific protein [Source:PomBase;Acc:SPBC30B4.09]	-	-	-	-	GO:0016020//membrane;GO:0016021//integral component of membrane	GO:0003674//molecular_function	GO:0008150//biological_process
SPBC649.04	2265	1823	2084	3721	3119	3328	8668	14105	13645	207.025	225.311	212.314	309.64	267.07	287.893	867.072	1101.79	1108.72	251.542	1025.86	2.02796	8.77304e-08	1.13238e-05	uvi15	UV-induced protein Uvi15 [Source:PomBase;Acc:SPBC649.04]	-	-	-	-	GO:0005886//plasma membrane;GO:0009898//cytoplasmic side of plasma membrane;GO:0032153//cell division site;GO:0051286//cell tip	GO:0003674//molecular_function	GO:0008150//biological_process
SPCC757.07c	1529	1169	1075	4425	4611	3233	14588	26449	27784	32.348	33.442	25.35	85.231	91.388	64.735	337.767	478.21	522.551	55.4157	446.176	3.00925	1.16797e-07	1.47079e-05	ctt1	catalase [Source:PomBase;Acc:SPCC757.07c]	Metabolism;Metabolism;Metabolism;Environmental Information Processing;Cellular Processes;Metabolism;Metabolism	Global and overview maps;Global and overview maps;Global and overview maps;Signal transduction;Transport and catabolism;Carbohydrate metabolism;Amino acid metabolism	ko01110//Biosynthesis of secondary metabolites;ko01130//Biosynthesis of antibiotics;ko01200//Carbon metabolism;ko04011//MAPK signaling pathway - yeast;ko04146//Peroxisome;ko00630//Glyoxylate and dicarboxylate metabolism;ko00380//Tryptophan metabolism	K03781;K03781;K03781;K03781;K03781;K03781;K03781	GO:0005759//mitochondrial matrix;GO:0005777//peroxisome;GO:0005782//peroxisomal matrix	GO:0004096//catalase activity;GO:0004601//peroxidase activity;GO:0016491//oxidoreductase activity;GO:0020037//heme binding;GO:0046872//metal ion binding	GO:0006979//response to oxidative stress;GO:0042542//response to hydrogen peroxide;GO:0042744//hydrogen peroxide catabolic process;GO:0055114//oxidation-reduction process;GO:0061692//cellular detoxification of hydrogen peroxide
SPBC660.06	2852	2451	2463	9417	6902	6084	30816	38152	36764	101.342	117.767	97.55	304.645	229.757	204.607	1198.39	1158.58	1161.33	175.945	1172.77	2.73672	1.66255e-07	2.04375e-05	SPBC660.06	WW domain containing conserved fungal protein [Source:PomBase;Acc:SPBC660.06]	-	-	-	-	GO:0005634//nucleus	GO:0003674//molecular_function;GO:0005515//protein binding	GO:0008150//biological_process
SPBC359.04c	624	370	564	79	109	57	8	13	21	8.854	7.099	8.92	1.021	1.449	0.765	0.124	0.158	0.265	4.68467	0.182333	-4.6833	2.90193e-07	3.48434e-05	pfl7	cell surface glycoprotein (predicted), DIPSY family [Source:PomBase;Acc:SPBC359.04c]	-	-	-	-	GO:0009986//cell surface;GO:0010339//external side of cell wall	-	GO:0043689//cell-cell adhesion involved in flocculation
SPCC794.01c	308	250	395	1191	837	613	2873	4270	6293	6.384	6.992	9.122	22.467	16.241	12.01	65.139	75.6	115.901	12.2027	85.5467	2.80952	4.56988e-07	5.36234e-05	zwf2	glucose-6-phosphate 1-dehydrogenase Zwf2 (predicted) [Source:PomBase;Acc:SPCC794.01c]	Metabolism;Metabolism;Metabolism;Metabolism;Metabolism;Metabolism	Global and overview maps;Global and overview maps;Global and overview maps;Global and overview maps;Metabolism of other amino acids;Carbohydrate metabolism	ko01100//Metabolic pathways;ko01110//Biosynthesis of secondary metabolites;ko01130//Biosynthesis of antibiotics;ko01200//Carbon metabolism;ko00480//Glutathione metabolism;ko00030//Pentose phosphate pathway	K00036;K00036;K00036;K00036;K00036;K00036	GO:0005737//cytoplasm;GO:0005829//cytosol	GO:0004345//glucose-6-phosphate dehydrogenase activity;GO:0016491//oxidoreductase activity;GO:0016614//oxidoreductase activity, acting on CH-OH group of donors;GO:0047935//glucose 1-dehydrogenase (NADP+) activity;GO:0050661//NADP binding	GO:0005975//carbohydrate metabolic process;GO:0006006//glucose metabolic process;GO:0006098//pentose-phosphate shunt;GO:0055114//oxidation-reduction process
SPAC1006.01	3803	2821	4375	4105	3324	4339	10174	12679	13171	94.767	95.055	121.516	93.129	77.597	102.332	277.461	270.012	291.771	97.3993	279.748	1.52214	5.2752e-07	6.05242e-05	psp3	vacuolar serine protease Psp3 (predicted) [Source:PomBase;Acc:SPAC1006.01]	Cellular Processes	Transport and catabolism	ko04138//Autophagy - yeast	K01336	GO:0000324//fungal-type vacuole;GO:0000328//fungal-type vacuole lumen;GO:0005615//extracellular space	GO:0004252//serine-type endopeptidase activity;GO:0008233//peptidase activity;GO:0008236//serine-type peptidase activity;GO:0016787//hydrolase activity	GO:0006508//proteolysis;GO:0007039//protein catabolic process in the vacuole
SPAC9E9.09c	3386	3672	4596	2850	3569	4004	8341	15889	15481	83.049	121.784	125.647	63.641	82.006	92.947	223.896	333.052	337.551	94.8457	298.166	1.65246	7.09827e-07	7.96704e-05	atd1	aldehyde dehydrogenase (predicted) [Source:PomBase;Acc:SPAC9E9.09c]	Metabolism;Metabolism;Metabolism;Metabolism;Metabolism;Metabolism;Metabolism;Metabolism;Metabolism;Metabolism;Metabolism;Metabolism;Metabolism	Global and overview maps;Global and overview maps;Global and overview maps;Carbohydrate metabolism;Carbohydrate metabolism;Amino acid metabolism;Lipid metabolism;Amino acid metabolism;Amino acid metabolism;Amino acid metabolism;Metabolism of other amino acids;Lipid metabolism;Amino acid metabolism	ko01100//Metabolic pathways;ko01110//Biosynthesis of secondary metabolites;ko01130//Biosynthesis of antibiotics;ko00010//Glycolysis / Gluconeogenesis;ko00620//Pyruvate metabolism;ko00330//Arginine and proline metabolism;ko00561//Glycerolipid metabolism;ko00310//Lysine degradation;ko00340//Histidine metabolism;ko00380//Tryptophan metabolism;ko00410//beta-Alanine metabolism;ko00071//Fatty acid degr…	K00128;K00128;K00128;K00128;K00128;K00128;K00128;K00128;K00128;K00128;K00128;K00128;K00128	GO:0005634//nucleus;GO:0005737//cytoplasm;GO:0005759//mitochondrial matrix;GO:0005794//Golgi apparatus;GO:0005829//cytosol	GO:0004029//aldehyde dehydrogenase (NAD) activity;GO:0004030//aldehyde dehydrogenase [NAD(P)+] activity;GO:0016491//oxidoreductase activity;GO:0016620//oxidoreductase activity, acting on the aldehyde or oxo group of donors, NAD or NADP as acceptor	GO:0006068//ethanol catabolic process;GO:0006090//pyruvate metabolic process;GO:0006740//NADPH regeneration;GO:0019413//acetate biosynthetic process;GO:0055114//oxidation-reduction process
SPAC1F7.05	7240	4894	11594	8903	7924	11336	1754	2567	2181	124.748	114.025	222.666	139.661	127.907	184.862	33.075	37.8	33.408	152.311	34.761	-2.13148	7.72457e-07	8.48552e-05	cdc22	ribonucleoside reductase large subunit Cdc22 [Source:PomBase;Acc:SPAC1F7.05]	Metabolism;Metabolism;Metabolism;Metabolism	Global and overview maps;Nucleotide metabolism;Nucleotide metabolism;Metabolism of other amino acids	ko01100//Metabolic pathways;ko00230//Purine metabolism;ko00240//Pyrimidine metabolism;ko00480//Glutathione metabolism	K10807;K10807;K10807;K10807	GO:0005737//cytoplasm;GO:0005829//cytosol;GO:0005971//ribonucleoside-diphosphate reductase complex	GO:0000166//nucleotide binding;GO:0003824//catalytic activity;GO:0004550//nucleoside diphosphate kinase activity;GO:0004748//ribonucleoside-diphosphate reductase activity, thioredoxin disulfide as acceptor;GO:0005515//protein binding;GO:0005524//ATP binding;GO:0016491//oxidoreductase activity;GO:0051063//CDP reductase activity	GO:0006165//nucleoside diphosphate phosphorylation;GO:0006235//dTTP biosynthetic process;GO:0006240//dCDP biosynthetic process;GO:0006260//DNA replication;GO:0008152//metabolic process;GO:0009263//deoxyribonucleotide biosynthetic process;GO:0046704//CDP metabolic process;GO:0055114//oxidation-reduction process
SPAC26F1.07	3949	3142	5736	5155	4804	4738	11104	19626	19510	139.58	150.17	225.981	165.885	159.072	158.498	429.534	592.841	613.039	166.531	545.138	1.71083	8.79267e-07	9.45762e-05	SPAC26F1.07	glucose 1-dehydrogenase (NADP+) (predicted) [Source:PomBase;Acc:SPAC26F1.07]	Metabolism;Metabolism;Metabolism;Metabolism;Metabolism;Metabolism	Global and overview maps;Global and overview maps;Global and overview maps;Carbohydrate metabolism;Lipid metabolism;Carbohydrate metabolism	ko01100//Metabolic pathways;ko01110//Biosynthesis of secondary metabolites;ko01130//Biosynthesis of antibiotics;ko00010//Glycolysis / Gluconeogenesis;ko00561//Glycerolipid metabolism;ko00040//Pentose and glucuronate interconversions	K00002;K00002;K00002;K00002;K00002;K00002	GO:0005634//nucleus;GO:0005829//cytosol	GO:0004032//alditol:NADP+ 1-oxidoreductase activity;GO:0008106//alcohol dehydrogenase (NADP+) activity;GO:0016491//oxidoreductase activity;GO:0047935//glucose 1-dehydrogenase (NADP+) activity	GO:0019568//arabinose catabolic process;GO:0042843//D-xylose catabolic process;GO:0055114//oxidation-reduction process
SPAC17D4.01	10266	5219	10794	2099	1984	4921	420	839	886	347.129	238.625	406.815	64.617	62.847	157.483	15.542	24.245	26.633	212.919	22.14	-3.26558	9.73051e-07	0.000102528	pex7	peroxin-7 (predicted) [Source:PomBase;Acc:SPAC17D4.01]	Cellular Processes	Transport and catabolism	ko04146//Peroxisome	K13341	GO:0005634//nucleus;GO:0005737//cytoplasm;GO:0005777//peroxisome;GO:0005782//peroxisomal matrix;GO:0005829//cytosol;GO:0032991//macromolecular complex	GO:0000268//peroxisome targeting sequence binding;GO:0005515//protein binding	GO:0006625//protein targeting to peroxisome;GO:0015031//protein transport
SPBPB2B2.19c	690	312	137	0	21	13	0	1	0	20.111	12.292	4.455	0	0.571	0.346	0	0.013	0	6.29583	0.00433333	-10.5047	1.25577e-06	0.000129671	SPBPB2B2.19c	S. pombe specific 5Tm protein family [Source:PomBase;Acc:SPBPB2B2.19c]	-	-	-	-	-	-	-
SPAC29A4.17c	121	93	115	72	48	66	303	601	587	5.562	5.814	5.91	3.045	2.095	2.899	15.314	23.71	24.095	4.22083	21.0397	2.31751	1.29461e-06	0.00013106	SPAC29A4.17c	mitochondrial FUN14 family protein involved in mitophagy [Source:PomBase;Acc:SPAC29A4.17c]	-	-	-	-	GO:0005739//mitochondrion;GO:0005741//mitochondrial outer membrane;GO:0016020//membrane;GO:0016021//integral component of membrane;GO:0031307//integral component of mitochondrial outer membrane	GO:0003674//molecular_function	GO:0000422//mitophagy
SPAC1F7.12	3449	3058	4535	2735	2818	2606	8032	11856	12665	110.932	132.996	162.579	80.087	84.91	79.328	282.727	325.889	362.127	108.472	323.581	1.5768	1.51581e-06	0.000150503	yak3	aldose reductase ARK13 family YakC [Source:PomBase;Acc:SPAC1F7.12]	-	-	-	-	GO:0005634//nucleus;GO:0005829//cytosol	GO:0016491//oxidoreductase activity;GO:0016614//oxidoreductase activity, acting on CH-OH group of donors	GO:0008150//biological_process;GO:0055114//oxidation-reduction process
SPCC1739.02c	802	496	574	169	134	88	4	5	45	35.624	29.825	28.425	6.825	5.591	3.704	0.184	0.182	1.788	18.3323	0.718	-4.67426	1.55777e-06	0.00015175	mrpl22	mitochondrial ribosomal protein subunit L22 (predicted) [Source:PomBase;Acc:SPCC1739.02c]	-	-	-	-	GO:0005737//cytoplasm;GO:0005739//mitochondrion;GO:0005762//mitochondrial large ribosomal subunit;GO:0005840//ribosome;GO:0015934//large ribosomal subunit	GO:0003735//structural constituent of ribosome	GO:0006412//translation;GO:0032543//mitochondrial translation;GO:0042255//ribosome assembly
SPBC887.17	3900	2628	3336	1528	1711	2666	389	657	725	67.722	61.707	64.568	24.156	27.834	43.815	7.393	9.75	11.192	48.3003	9.445	-2.35441	2.04006e-06	0.000193891	SPBC887.17	transmembrane transporter (predicted) [Source:PomBase;Acc:SPBC887.17]	-	-	-	-	GO:0000139//Golgi membrane;GO:0005794//Golgi apparatus;GO:0005886//plasma membrane;GO:0016020//membrane;GO:0016021//integral component of membrane	GO:0005345//purine nucleobase transmembrane transporter activity;GO:0022857//transmembrane transporter activity	GO:0015853//adenine transport;GO:0015854//guanine transport;GO:0055085//transmembrane transport;GO:1904082//pyrimidine nucleobase transmembrane transport;GO:1904823//purine nucleobase transmembrane transport
SPAC1039.02	14145	10701	29073	4776	4156	3430	530	1539	1256	227.632	232.86	521.49	69.974	62.656	52.242	9.334	21.166	17.969	194.476	16.1563	-3.58942	2.06546e-06	0.000193891	SPAC1039.02	phosphoprotein phosphatase (predicted) [Source:PomBase;Acc:SPAC1039.02]	-	-	-	-	GO:0005783//endoplasmic reticulum;GO:0005829//cytosol;GO:0009986//cell surface;GO:0016020//membrane	GO:0008253//5'-nucleotidase activity;GO:0016787//hydrolase activity	GO:0006154//adenosine catabolic process;GO:0009166//nucleotide catabolic process;GO:0016311//dephosphorylation
SPBC16A3.13	795	502	864	682	611	882	2492	2039	2662	16.002	13.663	19.384	12.498	11.521	16.802	54.895	35.074	47.633	14.9783	45.8673	1.61459	2.17944e-06	0.000200936	meu7	alpha-amylase homolog Aah4 [Source:PomBase;Acc:SPBC16A3.13]	Metabolism;Metabolism	Global and overview maps;Carbohydrate metabolism	ko01100//Metabolic pathways;ko00500//Starch and sucrose metabolism	K01176;K01176	GO:0005783//endoplasmic reticulum;GO:0005886//plasma membrane;GO:0009897//external side of plasma membrane;GO:0016020//membrane;GO:0031225//anchored component of membrane	GO:0003824//catalytic activity;GO:0004556//alpha-amylase activity;GO:0005509//calcium ion binding;GO:0016787//hydrolase activity;GO:0016798//hydrolase activity, acting on glycosyl bonds;GO:0046872//metal ion binding	GO:0005975//carbohydrate metabolic process;GO:0008152//metabolic process;GO:0008360//regulation of cell shape;GO:0009272//fungal-type cell wall biogenesis;GO:0016052//carbohydrate catabolic process
SPBC947.15c	2795	1694	2309	2217	2036	2575	5844	7095	7479	49.886	40.883	45.935	36.025	34.043	43.497	114.152	108.222	118.667	41.7115	113.68	1.44647	2.30367e-06	0.000208664	nde1	mitochondrial NADH dehydrogenase (ubiquinone) Nde1 (predicted) [Source:PomBase;Acc:SPBC947.15c]	-	-	-	-	GO:0005739//mitochondrion;GO:0005743//mitochondrial inner membrane	GO:0008137//NADH dehydrogenase (ubiquinone) activity;GO:0016491//oxidoreductase activity	GO:0006116//NADH oxidation;GO:0006120//mitochondrial electron transport, NADH to ubiquinone;GO:0055114//oxidation-reduction process
SPCC1020.06c	15515	9715	11842	18212	19320	18784	42736	59755	55867	508.095	430.206	432.258	542.991	592.726	582.202	1531.68	1672.39	1626.45	514.746	1610.17	1.64528	3.78338e-06	0.000336786	tal1	transaldolase (predicted) [Source:PomBase;Acc:SPCC1020.06c]	Metabolism;Metabolism;Metabolism;Metabolism;Metabolism;Metabolism	Global and overview maps;Global and overview maps;Global and overview maps;Global and overview maps;Global and overview maps;Carbohydrate metabolism	ko01100//Metabolic pathways;ko01110//Biosynthesis of secondary metabolites;ko01130//Biosynthesis of antibiotics;ko01230//Biosynthesis of amino acids;ko01200//Carbon metabolism;ko00030//Pentose phosphate pathway	K00616;K00616;K00616;K00616;K00616;K00616	GO:0005634//nucleus;GO:0005737//cytoplasm;GO:0005829//cytosol	GO:0003824//catalytic activity;GO:0004801//sedoheptulose-7-phosphate:D-glyceraldehyde-3-phosphate glyceronetransferase activity;GO:0016740//transferase activity	GO:0005975//carbohydrate metabolic process;GO:0006098//pentose-phosphate shunt;GO:0009052//pentose-phosphate shunt, non-oxidative branch
SPBC16A3.02c	1858	1034	1782	1676	1566	2398	4684	6505	6532	45.86	34.523	49.025	37.662	36.21	56.012	126.527	137.213	143.327	43.2153	135.689	1.65069	3.99604e-06	0.000349687	SPBC16A3.02c	mitochondrial conserved protein (predicted) [Source:PomBase;Acc:SPBC16A3.02c]	-	-	-	-	GO:0005737//cytoplasm;GO:0005739//mitochondrion;GO:0005783//endoplasmic reticulum;GO:0005794//Golgi apparatus	GO:0016491//oxidoreductase activity;GO:0016616//oxidoreductase activity, acting on the CH-OH group of donors, NAD or NADP as acceptor	GO:0008150//biological_process;GO:0055114//oxidation-reduction process
SPAC22A12.17c	590	409	521	261	285	285	1189	1707	2133	7.522	7.047	7.403	3.032	3.4	3.434	16.598	18.598	24.179	5.30633	19.7917	1.89911	4.23117e-06	0.000364092	SPAC22A12.17c	short chain dehydrogenase (predicted) [Source:PomBase;Acc:SPAC22A12.17c]	Metabolism	Carbohydrate metabolism	ko00051//Fructose and mannose metabolism	K17742	GO:0005634//nucleus;GO:0005737//cytoplasm;GO:0005829//cytosol	GO:0016491//oxidoreductase activity;GO:0016616//oxidoreductase activity, acting on the CH-OH group of donors, NAD or NADP as acceptor	GO:0008150//biological_process;GO:0055114//oxidation-reduction process
SPAC4A8.04	3432	2704	4463	3765	3555	4779	10012	11188	12074	74.116	78.961	107.428	74.024	71.922	97.678	236.629	206.485	231.799	84.0215	224.971	1.42091	5.27953e-06	0.000446856	isp6	vacuolar serine protease Isp6 [Source:PomBase;Acc:SPAC4A8.04]	Cellular Processes	Transport and catabolism	ko04138//Autophagy - yeast	K01336	GO:0000324//fungal-type vacuole;GO:0005615//extracellular space;GO:0005794//Golgi apparatus	GO:0004175//endopeptidase activity;GO:0004252//serine-type endopeptidase activity;GO:0008233//peptidase activity;GO:0008236//serine-type peptidase activity;GO:0016787//hydrolase activity	GO:0000747//conjugation with cellular fusion;GO:0006508//proteolysis;GO:0006914//autophagy;GO:0007033//vacuole organization
SPCPB16A4.07	140	121	111	202	190	153	370	763	959	9.551	11.162	8.44	12.546	12.143	9.878	27.624	44.483	58.159	10.62	43.422	2.03164	5.62465e-06	0.000468388	SPCPB16A4.07	Schizosaccharomyces specific protein [Source:PomBase;Acc:SPCPB16A4.07]	-	-	-	-	GO:0005575//cellular_component	GO:0003674//molecular_function	GO:0008150//biological_process
SPCC1393.12	411	207	298	81	82	152	878	1420	2015	18.875	12.855	15.254	3.387	3.528	6.607	44.129	55.733	82.266	10.0843	60.7093	2.5898	5.89777e-06	0.000483336	SPCC1393.12	Schizosaccharomyces specific protein [Source:PomBase;Acc:SPCC1393.12]	-	-	-	-	GO:0005737//cytoplasm	GO:0003674//molecular_function	GO:0008150//biological_process
SPAC1F7.07c	11605	10309	12641	400	424	693	220	316	312	308.048	370.024	374.007	9.667	10.544	17.41	6.391	7.169	7.362	181.617	6.974	-4.70277	6.01589e-06	0.000485313	fip1	iron permease Fip1 [Source:PomBase;Acc:SPAC1F7.07c]	-	-	-	-	GO:0005783//endoplasmic reticulum;GO:0005794//Golgi apparatus;GO:0005886//plasma membrane;GO:0016020//membrane;GO:0016021//integral component of membrane;GO:0033573//high-affinity iron permease complex	GO:0005381//iron ion transmembrane transporter activity;GO:0005515//protein binding	GO:0006811//ion transport;GO:0033215//iron assimilation by reduction and transport;GO:0034755//iron ion transmembrane transport;GO:0055072//iron ion homeostasis;GO:0072511//divalent inorganic cation transport
MSTRG.4668	798	540	472	759	522	487	1669	2036	2064	9.71	8.885	6.402	8.408	5.95	5.608	22.226	21.172	22.326	7.49383	21.908	1.54768	6.60928e-06	0.000524981	SPAC513.07	NP_593981.1 flavonol reductase/cinnamoyl-CoA reductase family [Schizosaccharomyces pombe]	-	-	-	-	-	GO:0003674//molecular_function;GO:0003824//catalytic activity;GO:0003854//3-beta-hydroxy-delta5-steroid dehydrogenase activity;GO:0003978//UDP-glucose 4-epimerase activity;GO:0004043//L-aminoadipate-semialdehyde dehydrogenase activity;GO:0005488//binding;GO:0008446//GDP-mannose 4,6-dehydratase activity;GO:0008667//2,3-dihydro-2,3-dihydroxybenzoate dehydrogenase activity;GO:0016491//oxidoreductase…	GO:0000271//polysaccharide biosynthetic process;GO:0005975//carbohydrate metabolic process;GO:0006012//galactose metabolic process;GO:0006694//steroid biosynthetic process;GO:0008150//biological_process;GO:0008152//metabolic process;GO:0009243//O antigen biosynthetic process;GO:0019878//lysine biosynthetic process via aminoadipic acid;GO:0055114//oxidation-reduction process
SPCC63.13	186	81	262	346	279	383	1168	1392	1365	9.192	5.413	14.431	15.567	12.916	17.913	63.168	58.787	59.965	12.572	60.64	2.27006	7.34803e-06	0.000574817	SPCC63.13	DNAJ domain protein [Source:PomBase;Acc:SPCC63.13]	-	-	-	-	GO:0005783//endoplasmic reticulum;GO:0005789//endoplasmic reticulum membrane;GO:0016020//membrane;GO:0016021//integral component of membrane	GO:0030544//Hsp70 protein binding	GO:0008150//biological_process
SPBC23E6.10c	1885	1328	1905	653	549	843	124	285	226	62.21	59.264	70.076	19.62	16.974	26.331	4.479	8.038	6.631	42.4125	6.38267	-2.73226	7.55477e-06	0.000582168	mri1	methylthioribose-1-phosphate isomerase Mri1 (predicted) [Source:PomBase;Acc:SPBC23E6.10c]	Metabolism;Metabolism	Global and overview maps;Amino acid metabolism	ko01100//Metabolic pathways;ko00270//Cysteine and methionine metabolism	K08963;K08963	GO:0005634//nucleus;GO:0005737//cytoplasm;GO:0005829//cytosol	GO:0016853//isomerase activity;GO:0046523//S-methyl-5-thioribose-1-phosphate isomerase activity	GO:0008652//cellular amino acid biosynthetic process;GO:0009086//methionine biosynthetic process;GO:0019284//L-methionine biosynthetic process from S-adenosylmethionine;GO:0019509//L-methionine biosynthetic process from methylthioadenosine;GO:0044237//cellular metabolic process;GO:0044249//cellular biosynthetic process
SPBC13A2.04c	2376	1638	4335	520	529	329	77	191	173	38.105	35.522	77.492	7.593	7.948	4.994	1.351	2.618	2.466	28.609	2.145	-3.73742	8.02056e-06	0.000608973	ptr2	PTR family peptide transmembrane transporter Ptr2 [Source:PomBase;Acc:SPBC13A2.04c]	-	-	-	-	GO:0000324//fungal-type vacuole;GO:0005886//plasma membrane;GO:0005887//integral component of plasma membrane;GO:0016020//membrane;GO:0016021//integral component of membrane;GO:0031520//plasma membrane of cell tip;GO:0032153//cell division site	GO:0005215//transporter activity;GO:0015333//peptide:proton symporter activity;GO:0022857//transmembrane transporter activity;GO:0035673//oligopeptide transmembrane transporter activity;GO:0042937//tripeptide transporter activity;GO:0071916//dipeptide transmembrane transporter activity;GO:1904680//peptide transmembrane transporter activity	GO:0006857//oligopeptide transport;GO:0015031//protein transport;GO:0015833//peptide transport;GO:0035442//dipeptide transmembrane transport;GO:0055085//transmembrane transport;GO:1902600//hydrogen ion transmembrane transport
SPAC5H10.09c	498	395	435	511	404	276	944	1734	1744	27.548	29.546	26.821	25.735	20.936	14.45	57.149	81.973	85.762	24.1727	74.9613	1.63277	1.04462e-05	0.000781645	ecm31	3-methyl-2-oxobutanoatehydroxymethyltransferase Ecm31 (predicted) [Source:PomBase;Acc:SPAC5H10.09c]	Metabolism;Metabolism;Metabolism	Global and overview maps;Global and overview maps;Metabolism of cofactors and vitamins	ko01100//Metabolic pathways;ko01110//Biosynthesis of secondary metabolites;ko00770//Pantothenate and CoA biosynthesis	K00606;K00606;K00606	GO:0005739//mitochondrion	GO:0000287//magnesium ion binding;GO:0003824//catalytic activity;GO:0003864//3-methyl-2-oxobutanoate hydroxymethyltransferase activity;GO:0016740//transferase activity	GO:0015940//pantothenate biosynthetic process
SPCC70.10	992	669	797	1126	926	1043	2287	3085	2647	42.796	39.032	38.302	44.213	37.412	42.571	107.948	113.697	101.511	40.721	107.719	1.40342	1.39146e-05	0.0010263	SPCC70.10	Schizosaccharomyces specific protein [Source:PomBase;Acc:SPCC70.10]	-	-	-	-	GO:0000324//fungal-type vacuole	GO:0003674//molecular_function	GO:0008150//biological_process
SPAC13G7.13c	3951	2673	5545	649	786	833	199	314	341	44.308	40.534	69.311	6.626	8.258	8.841	2.442	3.009	3.4	29.6463	2.95033	-3.3289	1.59715e-05	0.00116142	msa1	RNA-binding protein Msa1 [Source:PomBase;Acc:SPAC13G7.13c]	-	-	-	-	GO:0005634//nucleus;GO:0005737//cytoplasm;GO:0005829//cytosol;GO:1990904//ribonucleoprotein complex	GO:0003676//nucleic acid binding;GO:0003723//RNA binding	GO:0031138//negative regulation of conjugation with cellular fusion
SPAC1039.07c	724	400	965	407	346	401	1868	2317	2417	18.092	13.505	26.891	9.263	8.096	9.496	51.096	49.501	53.714	14.2238	51.437	1.8545	1.73871e-05	0.0012468	SPAC1039.07c	aminotransferase class-III, possible transaminase, unknown specificity [Source:PomBase;Acc:SPAC1039.07c]	-	-	-	-	GO:0005737//cytoplasm;GO:0005739//mitochondrion;GO:0005829//cytosol	GO:0003824//catalytic activity;GO:0008483//transaminase activity;GO:0016740//transferase activity;GO:0030170//pyridoxal phosphate binding	GO:0008150//biological_process
SPCC584.13	1787	1312	1508	840	866	1036	223	350	420	41.115	40.818	38.672	17.595	18.666	22.559	5.615	6.882	8.59	29.9042	7.029	-2.08896	1.82938e-05	0.00129385	SPCC584.13	amino acid permease (predicted) [Source:PomBase;Acc:SPCC584.13]	-	-	-	-	GO:0000324//fungal-type vacuole;GO:0016020//membrane;GO:0016021//integral component of membrane	GO:0015171//amino acid transmembrane transporter activity;GO:0022857//transmembrane transporter activity	GO:0003333//amino acid transmembrane transport;GO:0006865//amino acid transport;GO:0055085//transmembrane transport
SPCC16A11.15c	509	302	381	297	245	233	877	1189	1562	23.037	18.482	19.22	12.238	10.388	9.981	43.44	45.989	62.846	15.5577	50.7583	1.70602	1.855e-05	0.00129424	SPCC16A11.15c	Schizosaccharomyces specific protein [Source:PomBase;Acc:SPCC16A11.15c]	-	-	-	-	GO:0005634//nucleus;GO:0005829//cytosol	GO:0003674//molecular_function	GO:0008150//biological_process
SPAC1F8.06	1066	697	949	255	327	211	71	96	102	31.958	28.255	31.711	6.96	9.184	5.987	2.329	2.46	2.718	19.0092	2.50233	-2.92535	2.01096e-05	0.00138434	fta5	cell surface glycoprotein [Source:PomBase;Acc:SPAC1F8.06]	-	-	-	-	GO:0005576//extracellular region;GO:0009986//cell surface;GO:0010339//external side of cell wall	-	GO:0043689//cell-cell adhesion involved in flocculation
SPBC4F6.09	9949	7353	10619	252	164	401	126	274	252	154.99	154.892	184.389	3.574	2.393	5.912	2.148	3.648	3.49	84.3583	3.09533	-4.76836	2.2729e-05	0.00154408	str1	siderophore-iron transmembrane transporter Str1 [Source:PomBase;Acc:SPBC4F6.09]	-	-	-	-	GO:0005783//endoplasmic reticulum;GO:0005887//integral component of plasma membrane;GO:0016020//membrane;GO:0016021//integral component of membrane	GO:0022857//transmembrane transporter activity	GO:0006811//ion transport;GO:0033214//iron assimilation by chelation and transport;GO:0044718//siderophore transmembrane transport;GO:0055072//iron ion homeostasis;GO:0055085//transmembrane transport
SPBC1198.02	3056	1435	2489	415	348	500	103	170	204	108.839	69.107	98.805	13.456	11.611	16.854	4.015	5.174	6.459	53.112	5.216	-3.34802	2.37744e-05	0.00159412	dea2	adenine deaminase Dea2 [Source:PomBase;Acc:SPBC1198.02]	Metabolism;Metabolism	Global and overview maps;Nucleotide metabolism	ko01100//Metabolic pathways;ko00230//Purine metabolism	K01488;K01488	GO:0005634//nucleus;GO:0005737//cytoplasm;GO:0005829//cytosol	GO:0000034//adenine deaminase activity;GO:0008270//zinc ion binding;GO:0016787//hydrolase activity;GO:0019239//deaminase activity;GO:0046872//metal ion binding	GO:0006146//adenine catabolic process;GO:0009117//nucleotide metabolic process;GO:0010389//regulation of G2/M transition of mitotic cell cycle;GO:0043103//hypoxanthine salvage
SPAC977.02	43	18	11	45	10	15	127	243	274	2.067	1.163	0.586	1.978	0.467	0.682	6.632	9.911	11.645	1.15717	9.396	3.02145	2.4216e-05	0.00160291	SPAC977.02	S. pombe specific 5Tm protein family [Source:PomBase;Acc:SPAC977.02]	-	-	-	-	-	-	-
SPBC543.06c	906	380	564	348	217	401	2068	2052	1945	28.494	16.16	19.771	9.964	6.393	11.936	71.179	55.153	54.38	15.453	60.2373	1.96277	2.56112e-05	0.00167381	dbp8	ATP-dependent RNA helicase Dbp8 (predicted) [Source:PomBase;Acc:SPBC543.06c]	-	-	-	-	GO:0005634//nucleus;GO:0005730//nucleolus	GO:0000166//nucleotide binding;GO:0003676//nucleic acid binding;GO:0003723//RNA binding;GO:0003724//RNA helicase activity;GO:0004386//helicase activity;GO:0005524//ATP binding;GO:0016787//hydrolase activity	GO:0006364//rRNA processing;GO:0042254//ribosome biogenesis
SPAC1486.11	41	17	29	51	24	34	165	220	187	6.091	3.415	4.802	6.898	3.34	4.781	26.827	27.932	24.697	4.88783	26.4853	2.43793	2.74856e-05	0.00177385	fmc1	mitochondrial matrix protein, F1F0 ATP synthase assembly factor Fmc1 (predicted) [Source:PomBase;Acc:SPAC1486.11]	-	-	-	-	GO:0005739//mitochondrion;GO:0005759//mitochondrial matrix	GO:0003674//molecular_function	GO:0033615//mitochondrial proton-transporting ATP synthase complex assembly;GO:0034553//mitochondrial respiratory chain complex II assembly
SPAC2F3.05c	640	344	681	455	389	463	1342	1725	1649	22.587	16.416	26.789	14.62	12.861	15.465	51.834	52.028	51.736	18.123	51.866	1.51697	2.85124e-05	0.0018174	SPAC2F3.05c	xylose and arabinose reductase (predicted) [Source:PomBase;Acc:SPAC2F3.05c]	-	-	-	-	GO:0005634//nucleus;GO:0005737//cytoplasm;GO:0005829//cytosol	GO:0016491//oxidoreductase activity;GO:0032866//D-xylose:NADP reductase activity;GO:0032867//L-arabinose:NADP reductase activity	GO:0019568//arabinose catabolic process;GO:0042843//D-xylose catabolic process;GO:0055114//oxidation-reduction process
SPBPB10D8.01	788	308	480	35	26	14	6	14	14	14.997	7.926	10.182	0.606	0.464	0.252	0.125	0.228	0.237	5.73783	0.196667	-4.86668	2.9573e-05	0.00186046	SPBPB10D8.01	cysteine transmembrane transporter (predicted) [Source:PomBase;Acc:SPBPB10D8.01]	-	-	-	-	GO:0005783//endoplasmic reticulum;GO:0005887//integral component of plasma membrane;GO:0016020//membrane;GO:0016021//integral component of membrane;GO:0031224//intrinsic component of membrane	GO:0022857//transmembrane transporter activity;GO:0033229//cysteine transmembrane transporter activity	GO:0042883//cysteine transport;GO:0055085//transmembrane transport;GO:1903712//cysteine transmembrane transport
SPAC12B10.15c	112	68	125	127	139	93	306	477	507	9.444	7.753	11.748	9.749	10.98	7.422	28.238	34.373	38.004	9.516	33.5383	1.81738	2.99086e-05	0.00186046	SPAC12B10.15c	ribonuclease H2 complex subunit (predicted) [Source:PomBase;Acc:SPAC12B10.15c]	Genetic Information Processing	Replication and repair	ko03030//DNA replication	K10745	GO:0005634//nucleus;GO:0005829//cytosol;GO:0032299//ribonuclease H2 complex	GO:0004523//RNA-DNA hybrid ribonuclease activity	GO:0006401//RNA catabolic process;GO:0090502//RNA phosphodiester bond hydrolysis, endonucleolytic;GO:1903469//removal of RNA primer involved in mitotic DNA replication
MSTRG.863	323	125	281	85	51	200	21	18	27	7.078	3.729	6.942	1.728	1.06	4.222	0.519	0.347	0.524	4.1265	0.463333	-3.1548	3.31123e-05	0.00203522	--	-	-	-	-	-	-	-	-
SPBC216.06c	731	177	458	19	17	30	4	7	16	4.595	1.502	3.206	0.109	0.102	0.181	0.028	0.04	0.09	1.61583	0.0526667	-4.93924	3.36038e-05	0.00204114	swi1	replication fork protection complex subunit Swi1 [Source:PomBase;Acc:SPBC216.06c]	-	-	-	-	GO:0000790//nuclear chromatin;GO:0005634//nucleus;GO:0031298//replication fork protection complex;GO:0044732//mitotic spindle pole body	GO:0000403//Y-form DNA binding;GO:0003677//DNA binding;GO:0003690//double-stranded DNA binding;GO:0005515//protein binding	GO:0000076//DNA replication checkpoint;GO:0006281//DNA repair;GO:0006974//cellular response to DNA damage stimulus;GO:0007049//cell cycle;GO:0007534//gene conversion at mating-type locus;GO:0008156//negative regulation of DNA replication;GO:0031297//replication fork processing;GO:0033314//mitotic DNA replication checkpoint;GO:0043111//replication fork arrest;GO:0043388//positive regulation of DNA…
SPBC947.04	1716	943	2278	1121	1097	1514	378	485	425	18.842	14.001	27.88	11.206	11.284	15.734	4.542	4.551	4.149	16.4912	4.414	-1.90153	3.91123e-05	0.00232312	pfl3	cell surface glycoprotein (predicted), DIPSY family [Source:PomBase;Acc:SPBC947.04]	-	-	-	-	GO:0005783//endoplasmic reticulum;GO:0009986//cell surface;GO:0010339//external side of cell wall	-	GO:0043689//cell-cell adhesion involved in flocculation
SPBC1105.14	1089	806	936	3953	3415	2626	8750	13982	12358	11.365	11.373	10.888	37.56	33.389	25.939	99.942	124.709	114.655	21.7523	113.102	2.37838	3.91461e-05	0.00232312	rsv2	transcription factor Rsv2 [Source:PomBase;Acc:SPBC1105.14]	-	-	-	-	GO:0005634//nucleus	GO:0000978//RNA polymerase II core promoter proximal region sequence-specific DNA binding;GO:0000981//RNA polymerase II transcription factor activity, sequence-specific DNA binding;GO:0003676//nucleic acid binding;GO:0046872//metal ion binding	GO:0010672//regulation of transcription from RNA polymerase II promoter involved in meiotic cell cycle
SPAC26F1.14c	922	531	677	807	800	955	2061	2197	2217	19.34	15.061	15.828	15.411	15.721	18.959	47.313	39.384	41.341	16.72	42.6793	1.35196	3.96726e-05	0.00232761	aif1	apoptosis-inducing factor homolog Aif1 (predicted) [Source:PomBase;Acc:SPAC26F1.14c]	-	-	-	-	GO:0005634//nucleus;GO:0005739//mitochondrion;GO:0005741//mitochondrial outer membrane;GO:0005743//mitochondrial inner membrane;GO:0005829//cytosol;GO:0016020//membrane	GO:0016491//oxidoreductase activity;GO:0016668//oxidoreductase activity, acting on a sulfur group of donors, NAD(P) as acceptor;GO:0046872//metal ion binding;GO:0050660//flavin adenine dinucleotide binding;GO:0051536//iron-sulfur cluster binding;GO:0051537//2 iron, 2 sulfur cluster binding	GO:0006915//apoptotic process;GO:0055114//oxidation-reduction process
SPAC6G10.12c	911	500	1511	270	247	415	75	101	126	21.908	16.259	40.502	5.911	5.565	9.445	1.974	2.076	2.694	16.5983	2.248	-2.88432	4.31729e-05	0.00250452	ace2	transcription factor Ace2 [Source:PomBase;Acc:SPAC6G10.12c]	-	-	-	-	GO:0005634//nucleus	GO:0000977//RNA polymerase II regulatory region sequence-specific DNA binding;GO:0000978//RNA polymerase II core promoter proximal region sequence-specific DNA binding;GO:0000981//RNA polymerase II transcription factor activity, sequence-specific DNA binding;GO:0001228//transcriptional activator activity, RNA polymerase II transcription regulatory region sequence-specific binding;GO:0003676//nucl…	GO:0006357//regulation of transcription from RNA polymerase II promoter;GO:0045944//positive regulation of transcription from RNA polymerase II promoter
SPBC1685.17	124	73	159	88	75	363	0	0	17	8.163	6.482	11.646	5.264	4.634	22.64	0	0	1.018	9.80483	0.339333	-4.85272	4.65757e-05	0.00267189	SPBC1685.17	Schizosaccharomyces pombe specific protein [Source:PomBase;Acc:SPBC1685.17]	-	-	-	-	GO:0005575//cellular_component	GO:0003674//molecular_function	GO:0008150//biological_process
SPAC139.01c	3792	1620	2456	95	91	110	51	76	100	62.75	36.249	45.3	1.431	1.411	1.723	0.924	1.075	1.471	24.8107	1.15667	-4.42292	4.99516e-05	0.00283407	ath2	Ath1 complex protein Ath2 nuclease, XP-G family (predicted) [Source:PomBase;Acc:SPAC139.01c]	-	-	-	-	GO:0005634//nucleus;GO:0005829//cytosol	GO:0004518//nuclease activity;GO:0004519//endonuclease activity;GO:0004520//endodeoxyribonuclease activity;GO:0016787//hydrolase activity;GO:0017108//5'-flap endonuclease activity;GO:0046872//metal ion binding;GO:0048256//flap endonuclease activity	GO:0006281//DNA repair;GO:0090305//nucleic acid phosphodiester bond hydrolysis
SPCC736.15	21599	13594	16061	30008	21314	31163	58811	78242	70653	408.563	347.707	338.628	516.779	377.698	557.901	1217.49	1264.84	1188.09	424.546	1223.47	1.52699	5.13338e-05	0.00288083	pil1	eisosome BAR domain protein Pil1 [Source:PomBase;Acc:SPCC736.15]	-	-	-	-	GO:0005886//plasma membrane;GO:0032126//eisosome;GO:0036286//eisosome filament;GO:0036362//ascus membrane	GO:0003674//molecular_function;GO:0008289//lipid binding	GO:0006469//negative regulation of protein kinase activity;GO:0006897//endocytosis;GO:0070941//eisosome assembly
SPBC27B12.11c	2367	1251	2104	302	189	488	117	153	135	38.758	27.699	38.4	4.502	2.899	7.563	2.097	2.141	1.965	19.9702	2.06767	-3.27177	5.74561e-05	0.00318974	pho7	transcription factor Pho7 [Source:PomBase;Acc:SPBC27B12.11c]	-	-	-	-	GO:0000790//nuclear chromatin;GO:0005634//nucleus;GO:0005737//cytoplasm;GO:0005829//cytosol	GO:0000978//RNA polymerase II core promoter proximal region sequence-specific DNA binding;GO:0000981//RNA polymerase II transcription factor activity, sequence-specific DNA binding;GO:0001228//transcriptional activator activity, RNA polymerase II transcription regulatory region sequence-specific binding;GO:0003677//DNA binding;GO:0008270//zinc ion binding;GO:0046872//metal ion binding	GO:0006355//regulation of transcription, DNA-templated;GO:0016036//cellular response to phosphate starvation;GO:0030643//cellular phosphate ion homeostasis;GO:0045944//positive regulation of transcription from RNA polymerase II promoter
SPBP22H7.06	1831	1122	1844	237	244	340	78	120	152	52.472	43.478	58.901	6.183	6.551	9.222	2.446	2.939	3.872	29.4678	3.08567	-3.25549	6.23865e-05	0.00342661	SPBP22H7.06	nicotinamide riboside kinase (predicted) [Source:PomBase;Acc:SPBP22H7.06]	Metabolism;Metabolism	Global and overview maps;Metabolism of cofactors and vitamins	ko01100//Metabolic pathways;ko00760//Nicotinate and nicotinamide metabolism	K10524;K10524	GO:0005634//nucleus;GO:0005829//cytosol	GO:0000166//nucleotide binding;GO:0005524//ATP binding;GO:0016301//kinase activity;GO:0016740//transferase activity;GO:0046872//metal ion binding;GO:0050262//ribosylnicotinamide kinase activity	GO:0009435//NAD biosynthetic process;GO:0016310//phosphorylation;GO:0019359//nicotinamide nucleotide biosynthetic process;GO:0019363//pyridine nucleotide biosynthetic process;GO:0034356//NAD biosynthesis via nicotinamide riboside salvage pathway;GO:0046495//nicotinamide riboside metabolic process
SPCC74.04	1917	1393	1974	777	742	889	226	353	388	27.343	26.866	31.383	10.09	9.915	12.001	3.528	4.303	4.92	19.5997	4.25033	-2.20518	6.38295e-05	0.00346897	SPCC74.04	amino acid permease (predicted) [Source:PomBase;Acc:SPCC74.04]	-	-	-	-	GO:0005737//cytoplasm;GO:0016020//membrane;GO:0016021//integral component of membrane	GO:0015171//amino acid transmembrane transporter activity;GO:0022857//transmembrane transporter activity	GO:0003333//amino acid transmembrane transport;GO:0006865//amino acid transport;GO:0055085//transmembrane transport
SPAC3G6.07	6	3	3	4	3	2	31	75	63	0.397	0.268	0.221	0.241	0.186	0.125	2.243	4.237	3.702	0.239667	3.394	3.82389	6.95248e-05	0.00373913	SPAC3G6.07	dubious [Source:PomBase;Acc:SPAC3G6.07]	-	-	-	-	GO:0005634//nucleus;GO:0005829//cytosol	GO:0003674//molecular_function	GO:0008150//biological_process
SPAC26H5.09c	9663	6722	10454	15340	13243	18725	29174	49581	43769	290.996	273.724	350.899	420.573	373.606	533.689	961.504	1276.02	1171.75	373.914	1136.42	1.60372	7.3272e-05	0.00390003	SPAC26H5.09c	oxidoreductase involved in NADPH regeneration (predicted) [Source:PomBase;Acc:SPAC26H5.09c]	-	-	-	-	GO:0005634//nucleus	GO:0016491//oxidoreductase activity	GO:0006740//NADPH regeneration;GO:0055114//oxidation-reduction process
SPAC14C4.12c	2161	1517	2081	588	576	514	179	288	241	55.997	53.154	60.104	13.872	13.982	12.606	5.076	6.378	5.552	34.9525	5.66867	-2.62431	7.66035e-05	0.00403575	laf1	Clr6 L associated factor 1 Laf1 [Source:PomBase;Acc:SPAC14C4.12c]	-	-	-	-	GO:0005634//nucleus;GO:0032221//Rpd3S complex;GO:0070210//Rpd3L-Expanded complex;GO:0070461//SAGA-type complex;GO:1990483//Clr6 histone deacetylase complex I''	GO:0003677//DNA binding;GO:0003682//chromatin binding;GO:0003713//transcription coactivator activity;GO:0004402//histone acetyltransferase activity;GO:0005515//protein binding	GO:0006325//chromatin organization;GO:0006338//chromatin remodeling;GO:0006357//regulation of transcription from RNA polymerase II promoter;GO:0016573//histone acetylation;GO:0035066//positive regulation of histone acetylation;GO:1903508//positive regulation of nucleic acid-templated transcription
SPBPB10D8.02c	2184	1358	1609	217	224	54	30	96	104	42.533	35.761	34.926	3.847	4.087	0.995	0.639	1.598	1.801	20.3582	1.346	-3.91886	9.17935e-05	0.00478717	SPBPB10D8.02c	arylsulfatase (predicted) [Source:PomBase;Acc:SPBPB10D8.02c]	Metabolism	Lipid metabolism	ko00600//Sphingolipid metabolism	K01130	GO:0005634//nucleus;GO:0005737//cytoplasm;GO:0005829//cytosol	GO:0003824//catalytic activity;GO:0004065//arylsulfatase activity;GO:0008484//sulfuric ester hydrolase activity;GO:0016787//hydrolase activity;GO:0046872//metal ion binding	GO:0046505//sulfolipid metabolic process
SPAC8E11.03c	492	432	517	430	476	330	925	1304	1328	21.783	25.863	25.513	17.332	19.743	13.828	44.82	49.34	52.269	20.677	48.8097	1.23914	0.000107006	0.00552472	dmc1	RecA family ATPase Dmc1 [Source:PomBase;Acc:SPAC8E11.03c]	Cellular Processes	Cell growth and death	ko04113//Meiosis - yeast	K10872	GO:0000794//condensed nuclear chromosome;GO:0005634//nucleus;GO:0005829//cytosol	GO:0000150//recombinase activity;GO:0000166//nucleotide binding;GO:0003677//DNA binding;GO:0003690//double-stranded DNA binding;GO:0003697//single-stranded DNA binding;GO:0005515//protein binding;GO:0005524//ATP binding;GO:0008094//DNA-dependent ATPase activity;GO:0016887//ATPase activity;GO:0017116//single-stranded DNA-dependent ATP-dependent DNA helicase activity;GO:0042802//identical protein b…	GO:0000709//meiotic joint molecule formation;GO:0000730//DNA recombinase assembly;GO:0006259//DNA metabolic process;GO:0006281//DNA repair;GO:0006310//DNA recombination;GO:0006311//meiotic gene conversion;GO:0006312//mitotic recombination;GO:0007049//cell cycle;GO:0007131//reciprocal meiotic recombination;GO:0010520//regulation of reciprocal meiotic recombination;GO:0032508//DNA duplex unwinding;…
SPBC32F12.03c	2847	2119	2704	1691	1733	1757	3906	7162	7903	177.172	178.311	187.56	95.806	101.032	103.484	266.024	380.9	437.213	140.561	361.379	1.36232	0.000114683	0.00582138	gpx1	glutathione peroxidase Gpx1 [Source:PomBase;Acc:SPBC32F12.03c]	Metabolism;Metabolism	Metabolism of other amino acids;Lipid metabolism	ko00480//Glutathione metabolism;ko00590//Arachidonic acid metabolism	K00432;K00432	GO:0005634//nucleus;GO:0005737//cytoplasm;GO:0005739//mitochondrion;GO:0005829//cytosol	GO:0004601//peroxidase activity;GO:0004602//glutathione peroxidase activity;GO:0008379//thioredoxin peroxidase activity;GO:0016209//antioxidant activity;GO:0016491//oxidoreductase activity;GO:0051920//peroxiredoxin activity	GO:0006979//response to oxidative stress;GO:0042744//hydrogen peroxide catabolic process;GO:0045454//cell redox homeostasis;GO:0055114//oxidation-reduction process;GO:0061692//cellular detoxification of hydrogen peroxide
SPBC215.05	14880	12657	22357	45460	40673	44255	91935	141008	132860	394.981	454.301	661.472	1098.61	1011.42	1111.8	2670.76	3198.79	3135.17	788.765	3001.57	1.92805	0.000115007	0.00582138	gpd1	glycerol-3-phosphate dehydrogenase Gpd1 [Source:PomBase;Acc:SPBC215.05]	Metabolism;Environmental Information Processing;Metabolism	Global and overview maps;Signal transduction;Lipid metabolism	ko01110//Biosynthesis of secondary metabolites;ko04011//MAPK signaling pathway - yeast;ko00564//Glycerophospholipid metabolism	K00006;K00006;K00006	GO:0005634//nucleus;GO:0005737//cytoplasm;GO:0005829//cytosol;GO:0009331//glycerol-3-phosphate dehydrogenase complex	GO:0004367//glycerol-3-phosphate dehydrogenase [NAD+] activity;GO:0016491//oxidoreductase activity;GO:0016616//oxidoreductase activity, acting on the CH-OH group of donors, NAD or NADP as acceptor;GO:0042803//protein homodimerization activity;GO:0051287//NAD binding	GO:0005975//carbohydrate metabolic process;GO:0006072//glycerol-3-phosphate metabolic process;GO:0006114//glycerol biosynthetic process;GO:0006116//NADH oxidation;GO:0009992//cellular water homeostasis;GO:0046168//glycerol-3-phosphate catabolic process;GO:0055114//oxidation-reduction process;GO:0071470//cellular response to osmotic stress
SPAC644.05c	273	240	590	316	415	517	54	116	121	18.468	21.942	44.481	19.455	26.303	33.104	3.974	6.68	7.252	27.2922	5.96867	-2.19301	0.000123553	0.00619327	dut1	deoxyuridine 5'-triphosphate nucleotidohydrolase (predicted) [Source:PomBase;Acc:SPAC644.05c]	Metabolism;Metabolism	Global and overview maps;Nucleotide metabolism	ko01100//Metabolic pathways;ko00240//Pyrimidine metabolism	K01520;K01520	GO:0005634//nucleus;GO:0005829//cytosol	GO:0000287//magnesium ion binding;GO:0004170//dUTP diphosphatase activity;GO:0016787//hydrolase activity;GO:0035870//dITP diphosphatase activity;GO:0046872//metal ion binding	GO:0006226//dUMP biosynthetic process;GO:0009117//nucleotide metabolic process;GO:0035863//dITP catabolic process;GO:0046080//dUTP metabolic process;GO:0046081//dUTP catabolic process
SPAC19A8.16	10	8	7	4	9	6	59	66	81	1.12	1.211	0.874	0.408	0.944	0.636	7.229	6.315	8.062	0.8655	7.202	3.05679	0.00012522	0.00621647	prl65	conserved fungal protein [Source:PomBase;Acc:SPAC19A8.16]	-	-	-	-	GO:0005575//cellular_component	GO:0003674//molecular_function	GO:0008150//biological_process
SPBC1105.16c	213	193	158	0	15	10	0	0	3	11.168	13.658	9.2	0	0.72	0.494	0	0	0.163	5.87333	0.0543333	-6.7562	0.000127057	0.00623214	rpr2	RNase P subunit Rpr2 (predicted) [Source:PomBase;Acc:SPBC1105.16c]	Genetic Information Processing	Translation	ko03013//Nucleocytoplasmic transport	K03540	GO:0005634//nucleus;GO:0005655//nucleolar ribonuclease P complex;GO:0005737//cytoplasm;GO:0005829//cytosol	GO:0004526//ribonuclease P activity;GO:0016787//hydrolase activity;GO:0046872//metal ion binding	GO:0008033//tRNA processing;GO:0090501//RNA phosphodiester bond hydrolysis;GO:0090502//RNA phosphodiester bond hydrolysis, endonucleolytic
SPAC8C9.04	4420	2755	4989	12421	8479	12822	31007	34949	30323	79.221	66.77	99.668	202.683	142.369	217.504	608.218	535.331	483.152	134.702	542.234	2.00914	0.00012795	0.00623214	SPAC8C9.04	Schizosaccharomyces specific protein [Source:PomBase;Acc:SPAC8C9.04]	-	-	-	-	GO:0005886//plasma membrane;GO:0032153//cell division site;GO:0071944//cell periphery	GO:0003674//molecular_function	GO:0008150//biological_process;GO:0051321//meiotic cell cycle
SPBC839.07	1215	758	778	191	164	179	50	95	90	65.809	55.516	46.97	9.419	8.322	9.176	2.964	4.397	4.334	32.5353	3.89833	-3.06108	0.000146329	0.00706071	ibp1	Cdc25 family phosphatase Ibp1 [Source:PomBase;Acc:SPBC839.07]	-	-	-	-	GO:0005634//nucleus;GO:0005737//cytoplasm;GO:0005829//cytosol	GO:0004721//phosphoprotein phosphatase activity;GO:0004725//protein tyrosine phosphatase activity;GO:0016787//hydrolase activity	GO:0006470//protein dephosphorylation;GO:0007049//cell cycle;GO:0008150//biological_process;GO:0035335//peptidyl-tyrosine dephosphorylation;GO:0051301//cell division
SPAC19G12.10c	31385	16701	29121	45773	27842	46878	86215	111370	103915	410.724	295.536	424.775	545.355	341.336	580.616	1234.79	1245.56	1208.92	433.057	1229.76	1.50574	0.000147714	0.00706154	cpy1	vacuolar carboxypeptidase Y [Source:PomBase;Acc:SPAC19G12.10c]	-	-	-	-	GO:0000324//fungal-type vacuole;GO:0005773//vacuole	GO:0004180//carboxypeptidase activity;GO:0004185//serine-type carboxypeptidase activity;GO:0008233//peptidase activity;GO:0016787//hydrolase activity	GO:0006508//proteolysis;GO:0008150//biological_process;GO:0046938//phytochelatin biosynthetic process;GO:0051603//proteolysis involved in cellular protein catabolic process
SPBC13E7.02	275	91	116	1	0	0	0	0	0	6.185	2.779	2.915	0.024	0	0	0	0	0	1.98383	0.001	-10.9541	0.000153621	0.00727658	cwf24	ubiquitin-protein ligase E3/GCN5-related N acetyltransferase fusion protein [Source:PomBase;Acc:SPBC13E7.02]	-	-	-	-	GO:0005634//nucleus;GO:0005681//spliceosomal complex;GO:0005684//U2-type spliceosomal complex	GO:0003677//DNA binding;GO:0008080//N-acetyltransferase activity;GO:0008270//zinc ion binding;GO:0046872//metal ion binding;GO:0061630//ubiquitin protein ligase activity	GO:0006397//mRNA processing;GO:0008380//RNA splicing;GO:0016074//snoRNA metabolic process;GO:0016567//protein ubiquitination;GO:0034247//snoRNA splicing;GO:0045292//mRNA cis splicing, via spliceosome;GO:0070647//protein modification by small protein conjugation or removal
SPCC569.07	1104	438	781	20	24	26	8	22	33	20.892	11.208	16.473	0.345	0.425	0.466	0.166	0.356	0.555	8.3015	0.359	-4.53132	0.0001855	0.00864527	SPCC569.07	aromatic aminotransferase (predicted) [Source:PomBase;Acc:SPCC569.07]	Metabolism;Metabolism;Metabolism;Metabolism;Metabolism;Metabolism;Metabolism;Metabolism;Metabolism;Metabolism;Metabolism;Metabolism	Global and overview maps;Global and overview maps;Global and overview maps;Global and overview maps;Amino acid metabolism;Global and overview maps;Amino acid metabolism;Amino acid metabolism;Amino acid metabolism;Amino acid metabolism;Amino acid metabolism;Metabolism of cofactors and vitamins	ko01100//Metabolic pathways;ko01110//Biosynthesis of secondary metabolites;ko01130//Biosynthesis of antibiotics;ko01230//Biosynthesis of amino acids;ko00270//Cysteine and methionine metabolism;ko01210//2-Oxocarboxylic acid metabolism;ko00400//Phenylalanine, tyrosine and tryptophan biosynthesis;ko00350//Tyrosine metabolism;ko00300//Lysine biosynthesis;ko00360//Phenylalanine metabolism;ko00380//Try…	K00838;K00838;K00838;K00838;K00838;K00838;K00838;K00838;K00838;K00838;K00838;K00838	GO:0005634//nucleus;GO:0005737//cytoplasm;GO:0005829//cytosol	GO:0003824//catalytic activity;GO:0008483//transaminase activity;GO:0008793//aromatic-amino-acid:2-oxoglutarate aminotransferase activity;GO:0016740//transferase activity;GO:0030170//pyridoxal phosphate binding;GO:0047536//2-aminoadipate transaminase activity;GO:0080130//L-phenylalanine:2-oxoglutarate aminotransferase activity	GO:0006571//tyrosine biosynthetic process;GO:0009058//biosynthetic process;GO:0009072//aromatic amino acid family metabolic process;GO:0009073//aromatic amino acid family biosynthetic process;GO:1901605//alpha-amino acid metabolic process
SPBC56F2.06	227	160	349	119	121	138	507	779	871	5.902	5.625	10.114	2.817	2.947	3.396	14.426	17.308	20.131	5.1335	17.2883	1.75178	0.000185866	0.00864527	mug147	Schizosaccharomyces specific protein Mug147 [Source:PomBase;Acc:SPBC56F2.06]	-	-	-	-	GO:0005634//nucleus;GO:0005737//cytoplasm;GO:0005829//cytosol	GO:0003674//molecular_function	GO:0008150//biological_process;GO:0051321//meiotic cell cycle
SPBC14F5.05c	29142	24645	25568	34141	35116	20487	8731	12060	12955	744.016	850.809	727.586	793.563	839.888	495.032	243.954	263.135	294.031	741.816	267.04	-1.474	0.000189028	0.00866759	sam1	S-adenosylmethionine synthetase [Source:PomBase;Acc:SPBC14F5.05c]	Metabolism;Metabolism;Metabolism;Metabolism	Global and overview maps;Global and overview maps;Global and overview maps;Amino acid metabolism	ko01100//Metabolic pathways;ko01110//Biosynthesis of secondary metabolites;ko01230//Biosynthesis of amino acids;ko00270//Cysteine and methionine metabolism	K00789;K00789;K00789;K00789	GO:0005634//nucleus;GO:0005829//cytosol	GO:0000166//nucleotide binding;GO:0004478//methionine adenosyltransferase activity;GO:0005524//ATP binding;GO:0016740//transferase activity;GO:0046872//metal ion binding	GO:0006555//methionine metabolic process;GO:0006556//S-adenosylmethionine biosynthetic process;GO:0006730//one-carbon metabolic process
SPAC821.08c	1609	898	2232	297	241	353	114	138	169	28.044	21.164	43.361	4.713	3.935	5.823	2.175	2.056	2.619	17.84	2.28333	-2.9659	0.000189703	0.00866759	slp1	substrate-specific APC activator Slp1 [Source:PomBase;Acc:SPAC821.08c]	Cellular Processes;Cellular Processes;Genetic Information Processing	Cell growth and death;Cell growth and death;Folding, sorting and degradation	ko04111//Cell cycle - yeast;ko04113//Meiosis - yeast;ko04120//Ubiquitin mediated proteolysis	K03363;K03363;K03363	GO:0005634//nucleus;GO:0032153//cell division site;GO:0033597//mitotic checkpoint complex;GO:0044732//mitotic spindle pole body;GO:0072686//mitotic spindle	GO:0005515//protein binding;GO:0010997//anaphase-promoting complex binding;GO:0097027//ubiquitin-protein transferase activator activity;GO:1990757//ubiquitin ligase activator activity	GO:0007049//cell cycle;GO:0031145//anaphase-promoting complex-dependent proteasomal ubiquitin-dependent protein catabolic process;GO:0045842//positive regulation of mitotic metaphase/anaphase transition;GO:0051301//cell division;GO:1904668//positive regulation of ubiquitin protein ligase activity
SPBC660.05	525	760	523	4031	2806	2207	6628	12285	13819	17.973	35.181	19.956	125.635	89.991	71.507	248.325	359.419	420.559	60.0405	342.768	2.51322	0.000193409	0.00875938	SPBC660.05	WW domain containing conserved fungal protein [Source:PomBase;Acc:SPBC660.05]	-	-	-	-	GO:0005634//nucleus	GO:0003674//molecular_function;GO:0005515//protein binding	GO:0008150//biological_process
SPAC3C7.12	780	207	492	2	8	5	5	8	10	17.597	6.319	12.376	0.034	0.164	0.116	0.131	0.157	0.198	6.101	0.162	-5.23498	0.000198153	0.00889621	tip1	CLIP170 family protein Tip1 [Source:PomBase;Acc:SPAC3C7.12]	-	-	-	-	GO:0005737//cytoplasm;GO:0005829//cytosol;GO:0005856//cytoskeleton;GO:0005874//microtubule;GO:0051285//cell cortex of cell tip;GO:0051286//cell tip;GO:1904511//cytoplasmic microtubule plus-end;GO:1990752//microtubule end	GO:0005515//protein binding;GO:0008017//microtubule binding;GO:0051010//microtubule plus-end binding	GO:0000226//microtubule cytoskeleton organization;GO:0000743//nuclear migration involved in conjugation with cellular fusion;GO:0031122//cytoplasmic microtubule organization;GO:0034613//cellular protein localization;GO:0071964//establishment of cell polarity regulating cell shape;GO:1990896//protein localization to cell cortex of cell tip
SPBP8B7.28c	77	7	33	13	7	9	0	0	0	3.875	0.443	1.839	0.575	0.316	0.405	0	0	0	1.24217	0.001	-10.2786	0.000206946	0.00919869	stc1	LIM-like protein linking chromatin modification to RNAi, Stc1 [Source:PomBase;Acc:SPBP8B7.28c]	-	-	-	-	GO:0000781//chromosome, telomeric region;GO:0005634//nucleus;GO:0005730//nucleolus;GO:0031618//nuclear pericentric heterochromatin;GO:0043494//CLRC ubiquitin ligase complex	GO:0005515//protein binding	GO:0007049//cell cycle;GO:0030702//chromatin silencing at centromere;GO:0035389//establishment of chromatin silencing at silent mating-type cassette;GO:0035390//establishment of chromatin silencing at telomere;GO:0044382//CLRC ubiquitin ligase complex localization to heterochromatin;GO:0051321//meiotic cell cycle;GO:0070924//heterochromatin assembly involved in chromatin silencing by small RNA;GO…
SPAC1071.10c	121229	71905	106928	66693	61541	100120	18916	35720	36302	1250.99	1003.34	1229.88	626.571	594.93	977.825	213.628	315.013	333.021	947.257	287.221	-1.7216	0.000208454	0.00919869	pma1	P-type proton ATPase, P3-type Pma1 [Source:PomBase;Acc:SPAC1071.10c]	Metabolism	Energy metabolism	ko00190//Oxidative phosphorylation	K01535	GO:0005737//cytoplasm;GO:0005794//Golgi apparatus;GO:0005886//plasma membrane;GO:0005887//integral component of plasma membrane;GO:0016020//membrane;GO:0016021//integral component of membrane	GO:0000166//nucleotide binding;GO:0005524//ATP binding;GO:0008553//hydrogen-exporting ATPase activity, phosphorylative mechanism;GO:0016887//ATPase activity;GO:0046872//metal ion binding;GO:1901691//proton binding	GO:0006811//ion transport;GO:0051453//regulation of intracellular pH;GO:1902600//hydrogen ion transmembrane transport
SPBP8B7.05c	8611	5051	6669	2790	2353	2748	744	1440	1385	185.021	146.752	159.718	54.578	47.363	55.883	17.495	26.442	26.455	108.219	23.464	-2.20544	0.000222742	0.00974589	nce103	carbonic anhydrase (predicted) [Source:PomBase;Acc:SPBP8B7.05c]	Metabolism	Energy metabolism	ko00910//Nitrogen metabolism	K01673	GO:0005634//nucleus;GO:0005737//cytoplasm	GO:0004089//carbonate dehydratase activity;GO:0008270//zinc ion binding;GO:0016829//lyase activity;GO:0046872//metal ion binding	GO:0006730//one-carbon metabolic process;GO:0034599//cellular response to oxidative stress;GO:0071244//cellular response to carbon dioxide;GO:1990748//cellular detoxification
SPAC1687.10	497	253	341	32	49	35	11	9	30	10.021	6.898	7.664	0.587	0.926	0.668	0.243	0.155	0.538	4.46067	0.312	-3.83764	0.000228042	0.00989394	mcp1	microtubule binding protein Mcp1 [Source:PomBase;Acc:SPAC1687.10]	-	-	-	-	GO:0005737//cytoplasm;GO:0005881//cytoplasmic microtubule;GO:0015630//microtubule cytoskeleton;GO:0035371//microtubule plus-end	GO:0008017//microtubule binding	GO:0000226//microtubule cytoskeleton organization;GO:0007019//microtubule depolymerization;GO:0051321//meiotic cell cycle
SPBC13E7.09	832	429	725	737	458	738	1932	1719	1664	11.635	8.116	11.302	9.387	6.006	9.77	29.578	20.543	20.692	9.36933	23.6043	1.33303	0.000230435	0.00990992	vrp1	verprolin [Source:PomBase;Acc:SPBC13E7.09]	-	-	-	-	GO:0005634//nucleus;GO:0005737//cytoplasm;GO:0005829//cytosol;GO:0005856//cytoskeleton;GO:0005884//actin filament;GO:0030479//actin cortical patch;GO:0031097//medial cortex;GO:0035840//old growing cell tip	GO:0003779//actin binding;GO:0003785//actin monomer binding;GO:0005515//protein binding;GO:0051015//actin filament binding	GO:0000147//actin cortical patch assembly;GO:0006897//endocytosis;GO:0030048//actin filament-based movement;GO:0051666//actin cortical patch localization;GO:2000601//positive regulation of Arp2/3 complex-mediated actin nucleation
SPBP4H10.03	2126	1344	1921	162	216	265	94	140	141	55.09	47.092	55.483	3.822	5.243	6.499	2.666	3.1	3.248	28.8715	3.00467	-3.26437	0.000234075	0.00990992	oxa102	mitochondrial inner membrane translocase Oxa102 [Source:PomBase;Acc:SPBP4H10.03]	Genetic Information Processing	Folding, sorting and degradation	ko03060//Protein export	K03217	GO:0005739//mitochondrion;GO:0005743//mitochondrial inner membrane;GO:0016020//membrane;GO:0016021//integral component of membrane;GO:0031305//integral component of mitochondrial inner membrane	GO:0032977//membrane insertase activity	GO:0032979//protein insertion into mitochondrial membrane from inner side;GO:0033617//mitochondrial respiratory chain complex IV assembly;GO:0051205//protein insertion into membrane
SPAC16C9.06c	3222	1388	2509	273	170	393	102	200	167	50.547	29.444	43.873	3.899	2.498	5.835	1.751	2.681	2.329	22.6827	2.25367	-3.33124	0.000234168	0.00990992	upf1	ATP-dependent RNA helicase Upf1 [Source:PomBase;Acc:SPAC16C9.06c]	Genetic Information Processing;Genetic Information Processing	Translation;Translation	ko03013//Nucleocytoplasmic transport;ko03015//mRNA surveillance pathway	K14326;K14326	GO:0005737//cytoplasm;GO:0005829//cytosol	GO:0000166//nucleotide binding;GO:0003677//DNA binding;GO:0003723//RNA binding;GO:0003724//RNA helicase activity;GO:0004386//helicase activity;GO:0005524//ATP binding;GO:0008270//zinc ion binding;GO:0016787//hydrolase activity;GO:0046872//metal ion binding	GO:0000184//nuclear-transcribed mRNA catabolic process, nonsense-mediated decay;GO:0070478//nuclear-transcribed mRNA catabolic process, 3'-5' exonucleolytic nonsense-mediated decay;GO:2000815//regulation of mRNA stability involved in response to oxidative stress
SPCC188.02	2617	1086	1981	75	86	127	55	89	96	59.596	33.441	50.283	1.555	1.835	2.737	1.371	1.732	1.943	24.9078	1.682	-3.88835	0.000236389	0.00992257	par1	protein phosphatase regulatory subunit Par1 [Source:PomBase;Acc:SPCC188.02]	Cellular Processes;Genetic Information Processing	Cell growth and death;Translation	ko04113//Meiosis - yeast;ko03015//mRNA surveillance pathway	K11584;K11584	GO:0000159//protein phosphatase type 2A complex;GO:0005634//nucleus;GO:0005737//cytoplasm;GO:0005826//actomyosin contractile ring;GO:0005829//cytosol;GO:0032153//cell division site;GO:0044732//mitotic spindle pole body;GO:0072687//meiotic spindle	GO:0005515//protein binding;GO:0019888//protein phosphatase regulator activity;GO:0072542//protein phosphatase activator activity	GO:0006470//protein dephosphorylation;GO:0007165//signal transduction;GO:0031030//negative regulation of septation initiation signaling;GO:0031952//regulation of protein autophosphorylation;GO:0043666//regulation of phosphoprotein phosphatase activity
SPAC1B3.09c	1405	553	872	27	45	61	20	47	38	39.068	20.792	27.026	0.684	1.172	1.605	0.609	1.117	0.939	15.0578	0.888333	-4.08327	0.000254595	0.0106006	SPAC1B3.09c	Noc2p-Noc3p complex subunit Noc2 family (predicted) [Source:PomBase;Acc:SPAC1B3.09c]	-	-	-	-	GO:0005634//nucleus;GO:0005654//nucleoplasm;GO:0005730//nucleolus;GO:0030690//Noc1p-Noc2p complex;GO:0030691//Noc2p-Noc3p complex	GO:0003674//molecular_function	GO:0042254//ribosome biogenesis;GO:0042273//ribosomal large subunit biogenesis
SPCC338.07c	3284	1528	2289	407	356	348	121	226	245	56.069	35.276	43.56	6.326	5.694	5.623	2.261	3.298	3.719	25.4247	3.09267	-3.03931	0.000260589	0.0107634	naa15	NatA N-acetyltransferase complex regulatory subunit Naa15 (predicted) [Source:PomBase;Acc:SPCC338.07c]	-	-	-	-	GO:0005737//cytoplasm;GO:0031415//NatA complex	GO:0004596//peptide alpha-N-acetyltransferase activity;GO:0005515//protein binding;GO:0010698//acetyltransferase activator activity	GO:0017196//N-terminal peptidyl-methionine acetylation;GO:0043085//positive regulation of catalytic activity;GO:1902391//positive regulation of N-terminal peptidyl-serine acetylation
SPAC25H1.07	3550	1437	2351	155	115	111	61	124	138	56.373	30.856	41.612	2.241	1.711	1.668	1.06	1.683	1.948	22.4102	1.56367	-3.84115	0.000267168	0.0109413	emc1	ER membrane protein complex subunit Emc1 (predicted) [Source:PomBase;Acc:SPAC25H1.07]	-	-	-	-	GO:0005783//endoplasmic reticulum;GO:0005789//endoplasmic reticulum membrane;GO:0016020//membrane;GO:0016021//integral component of membrane;GO:0072546//ER membrane protein complex	GO:0003674//molecular_function	GO:1990456//mitochondrion-ER tethering
SPAC139.05	596	461	594	643	733	851	1327	1710	1939	12.777	13.363	14.193	12.549	14.721	17.266	31.133	31.328	36.952	14.1448	33.1377	1.2282	0.000273253	0.0109413	SPAC139.05	succinate-semialdehyde dehydrogenase (predicted) [Source:PomBase;Acc:SPAC139.05]	Metabolism;Metabolism;Metabolism;Metabolism;Metabolism;Metabolism	Global and overview maps;Amino acid metabolism;Amino acid metabolism;Metabolism of cofactors and vitamins;Amino acid metabolism;Carbohydrate metabolism	ko01100//Metabolic pathways;ko00250//Alanine, aspartate and glutamate metabolism;ko00350//Tyrosine metabolism;ko00760//Nicotinate and nicotinamide metabolism;ko00310//Lysine degradation;ko00650//Butanoate metabolism	K00135;K00135;K00135;K00135;K00135;K00135	GO:0005737//cytoplasm;GO:0005829//cytosol	GO:0004777//succinate-semialdehyde dehydrogenase (NAD+) activity;GO:0009013//succinate-semialdehyde dehydrogenase [NAD(P)+] activity;GO:0016491//oxidoreductase activity;GO:0016620//oxidoreductase activity, acting on the aldehyde or oxo group of donors, NAD or NADP as acceptor	GO:0006538//glutamate catabolic process;GO:0009450//gamma-aminobutyric acid catabolic process;GO:0055114//oxidation-reduction process
SPAC2F7.03c	2428	1017	1785	149	142	222	67	129	121	30.3	17.161	24.829	1.693	1.66	2.622	0.915	1.376	1.342	13.0442	1.211	-3.42913	0.000273613	0.0109413	pom1	DYRK family protein kinase Pom1 [Source:PomBase;Acc:SPAC2F7.03c]	Cellular Processes	Cell growth and death	ko04111//Cell cycle - yeast	K18669	GO:0005737//cytoplasm;GO:0005856//cytoskeleton;GO:0005886//plasma membrane;GO:0016020//membrane;GO:0030427//site of polarized growth;GO:0030428//cell septum;GO:0031234//extrinsic component of cytoplasmic side of plasma membrane;GO:0032153//cell division site;GO:0035839//non-growing cell tip;GO:0051285//cell cortex of cell tip;GO:0051286//cell tip	GO:0000166//nucleotide binding;GO:0004672//protein kinase activity;GO:0004674//protein serine/threonine kinase activity;GO:0004712//protein serine/threonine/tyrosine kinase activity;GO:0005515//protein binding;GO:0005524//ATP binding;GO:0016301//kinase activity;GO:0016740//transferase activity;GO:1901981//phosphatidylinositol phosphate binding	GO:0006468//protein phosphorylation;GO:0010389//regulation of G2/M transition of mitotic cell cycle;GO:0010972//negative regulation of G2/M transition of mitotic cell cycle;GO:0016310//phosphorylation;GO:0018105//peptidyl-serine phosphorylation;GO:0018107//peptidyl-threonine phosphorylation;GO:0032956//regulation of actin cytoskeleton organization;GO:0034613//cellular protein localization;GO:0051…
SPCC1494.04c	863	343	539	131	126	142	46	64	60	25.773	13.851	17.942	3.562	3.525	4.014	1.503	1.633	1.593	11.4445	1.57633	-2.86001	0.000275057	0.0109413	tyr1	prephenate dehydrogenase [NADP+] Tyr1 (predicted) [Source:PomBase;Acc:SPCC1494.04c]	Metabolism;Metabolism;Metabolism;Metabolism	Global and overview maps;Global and overview maps;Global and overview maps;Amino acid metabolism	ko01100//Metabolic pathways;ko01110//Biosynthesis of secondary metabolites;ko01130//Biosynthesis of antibiotics;ko00400//Phenylalanine, tyrosine and tryptophan biosynthesis	K00211;K00211;K00211;K00211	GO:0005737//cytoplasm;GO:0005829//cytosol	GO:0004665//prephenate dehydrogenase (NADP+) activity;GO:0008977//prephenate dehydrogenase activity;GO:0016491//oxidoreductase activity;GO:0070403//NAD+ binding	GO:0006571//tyrosine biosynthetic process;GO:0008652//cellular amino acid biosynthetic process;GO:0009073//aromatic amino acid family biosynthetic process;GO:0055114//oxidation-reduction process
SPAC3A12.15	1516	476	822	21	24	34	7	37	35	25.274	10.731	15.275	0.319	0.375	0.536	0.128	0.527	0.519	8.75167	0.391333	-4.48309	0.000275493	0.0109413	vps53	GARP complex subunit Vps53 (predicted) [Source:PomBase;Acc:SPAC3A12.15]	-	-	-	-	GO:0000938//GARP complex;GO:0005737//cytoplasm;GO:0005768//endosome;GO:0005794//Golgi apparatus;GO:0005829//cytosol;GO:0010008//endosome membrane;GO:0016020//membrane	GO:0003674//molecular_function	GO:0006886//intracellular protein transport;GO:0006896//Golgi to vacuole transport;GO:0015031//protein transport;GO:0042147//retrograde transport, endosome to Golgi
SPBC29B5.01	1478	1157	1853	1099	844	889	2575	4087	3726	24.58	26.018	34.348	16.64	13.149	13.993	46.866	58.086	55.086	21.4547	53.346	1.31409	0.000280072	0.0110382	atf1	transcription factor, Atf-CREB family Atf1 [Source:PomBase;Acc:SPBC29B5.01]	Environmental Information Processing	Signal transduction	ko04011//MAPK signaling pathway - yeast	K09051	GO:0000790//nuclear chromatin;GO:0005634//nucleus;GO:0005720//nuclear heterochromatin;GO:1990243//atf1-pcr1 complex	GO:0000978//RNA polymerase II core promoter proximal region sequence-specific DNA binding;GO:0001228//transcriptional activator activity, RNA polymerase II transcription regulatory region sequence-specific binding;GO:0003677//DNA binding;GO:0003690//double-stranded DNA binding;GO:0003700//transcription factor activity, sequence-specific DNA binding;GO:0003723//RNA binding;GO:0005515//protein bind…	GO:0006338//chromatin remodeling;GO:0006355//regulation of transcription, DNA-templated;GO:0007131//reciprocal meiotic recombination;GO:0010846//activation of reciprocal meiotic recombination;GO:0016584//nucleosome positioning;GO:0034599//cellular response to oxidative stress;GO:0034605//cellular response to heat;GO:0045128//negative regulation of reciprocal meiotic recombination;GO:0051321//meio…
SPBC359.01	1973	1250	4188	48	72	67	35	115	83	35.328	30.262	83.6	0.787	1.208	1.136	0.686	1.766	1.321	25.3868	1.25767	-4.33526	0.000293314	0.0114726	SPBC359.01	amino acid transmembrane transporter (predicted) [Source:PomBase;Acc:SPBC359.01]	-	-	-	-	GO:0005794//Golgi apparatus;GO:0016020//membrane;GO:0016021//integral component of membrane	GO:0015171//amino acid transmembrane transporter activity;GO:0022857//transmembrane transporter activity	GO:0003333//amino acid transmembrane transport;GO:0006865//amino acid transport;GO:0055085//transmembrane transport
SPAC16E8.11c	1088	377	540	27	32	36	13	26	34	25.509	11.952	14.112	0.576	0.703	0.799	0.334	0.521	0.709	8.94183	0.521333	-4.10029	0.000301752	0.0117139	tfb1	transcription factor TFIIH complex subunit Tfb1 (predicted) [Source:PomBase;Acc:SPAC16E8.11c]	Genetic Information Processing;Genetic Information Processing	Replication and repair;Transcription	ko03420//Nucleotide excision repair;ko03022//Basal transcription factors	K03141;K03141	GO:0000112//nucleotide-excision repair factor 3 complex;GO:0000439//core TFIIH complex;GO:0005634//nucleus;GO:0005675//holo TFIIH complex;GO:0005737//cytoplasm;GO:0005829//cytosol	GO:0008094//DNA-dependent ATPase activity;GO:0008353//RNA polymerase II carboxy-terminal domain kinase activity	GO:0000717//nucleotide-excision repair, DNA duplex unwinding;GO:0006289//nucleotide-excision repair;GO:0006351//transcription, DNA-templated;GO:0006360//transcription from RNA polymerase I promoter;GO:0006366//transcription from RNA polymerase II promoter;GO:0006367//transcription initiation from RNA polymerase II promoter;GO:0070816//phosphorylation of RNA polymerase II C-terminal domain
SPCC1494.07	1114	372	697	20	29	45	13	26	37	10.789	4.872	7.524	0.176	0.263	0.412	0.138	0.215	0.319	4.006	0.224	-4.16059	0.000314454	0.0120262	SPCC1494.07	tRNA 2'-O-methylase subunit Trm72 (predicted) [Source:PomBase;Acc:SPCC1494.07]	-	-	-	-	GO:0005634//nucleus;GO:0005737//cytoplasm;GO:0005829//cytosol;GO:0032991//macromolecular complex	GO:0003674//molecular_function	GO:0008033//tRNA processing;GO:0030488//tRNA methylation
SPAC22H12.03	722	367	352	41	44	70	12	21	42	30.495	20.96	16.571	1.577	1.741	2.798	0.555	0.758	1.577	12.357	0.963333	-3.68115	0.000314455	0.0120262	SPAC22H12.03	mitochondrial hydrolase (predicted) [Source:PomBase;Acc:SPAC22H12.03]	-	-	-	-	GO:0005739//mitochondrion	GO:0008474//palmitoyl-(protein) hydrolase activity;GO:0016787//hydrolase activity	GO:0006631//fatty acid metabolic process;GO:0098734//macromolecule depalmitoylation
SPAC23C4.07	518	309	372	86	81	59	0	40	12	8.599	6.948	6.882	1.307	1.26	0.929	0	0.569	0.183	4.32083	0.250667	-4.10747	0.000324371	0.0123142	tht2	karyogamy protein Tht2 [Source:PomBase;Acc:SPAC23C4.07]	-	-	-	-	GO:0005634//nucleus	GO:0003674//molecular_function	GO:0000742//karyogamy involved in conjugation with cellular fusion;GO:0007059//chromosome segregation;GO:0051321//meiotic cell cycle
SPBC215.06c	453	253	249	37	62	78	13	20	34	24.622	18.594	15.085	1.831	3.157	4.012	0.773	0.929	1.643	11.2168	1.115	-3.33055	0.000328519	0.0123806	SPBC215.06c	human LYAR homolog [Source:PomBase;Acc:SPBC215.06c]	-	-	-	-	GO:0005634//nucleus;GO:0005730//nucleolus	GO:0003677//DNA binding;GO:0003723//RNA binding;GO:0046872//metal ion binding	GO:0000122//negative regulation of transcription from RNA polymerase II promoter;GO:0006364//rRNA processing;GO:0008150//biological_process
SPAC1002.16c	481	282	403	18	40	48	14	12	28	10.734	8.51	10.024	0.366	0.836	1.014	0.342	0.229	0.555	5.24733	0.375333	-3.80534	0.000334227	0.0125045	SPAC1002.16c	plasma membrane nicotinic acid transmembrane transporter (predicted) [Source:PomBase;Acc:SPAC1002.16c]	-	-	-	-	GO:0005794//Golgi apparatus;GO:0005887//integral component of plasma membrane;GO:0016020//membrane;GO:0016021//integral component of membrane;GO:0031224//intrinsic component of membrane;GO:0032153//cell division site;GO:0051286//cell tip	GO:0022857//transmembrane transporter activity;GO:0046943//carboxylic acid transmembrane transporter activity	GO:0055085//transmembrane transport
SPAC19A8.01c	1005	329	780	15	11	36	16	22	25	10.989	4.864	9.506	0.149	0.113	0.373	0.191	0.206	0.243	4.33233	0.213333	-4.34396	0.000346298	0.0128364	sec73	guanyl-nucleotide exchange factor Sec73 (predicted) [Source:PomBase;Acc:SPAC19A8.01c]	-	-	-	-	GO:0005829//cytosol;GO:0032153//cell division site;GO:0051286//cell tip	GO:0005086//ARF guanyl-nucleotide exchange factor activity	GO:0006886//intracellular protein transport;GO:0006887//exocytosis;GO:0015031//protein transport;GO:0023052//signaling;GO:0032012//regulation of ARF protein signal transduction
SPCC63.06	1877	1034	1586	644	569	633	175	318	330	61.469	45.788	57.892	19.201	17.457	19.62	6.272	8.9	9.607	36.9045	8.25967	-2.15964	0.000348073	0.0128364	SPCC63.06	human WDR89 family WD repeat protein [Source:PomBase;Acc:SPCC63.06]	-	-	-	-	GO:0005634//nucleus;GO:0005737//cytoplasm;GO:0005829//cytosol;GO:0032991//macromolecular complex	GO:0003674//molecular_function;GO:0005515//protein binding	GO:0008150//biological_process
SPAC110.01	2364	942	1901	78	50	78	49	84	77	18.462	9.946	16.544	0.558	0.366	0.579	0.417	0.564	0.536	7.7425	0.505667	-3.93654	0.00035417	0.0129687	ppk1	serine/threonine protein kinase Ppk1 (predicted) [Source:PomBase;Acc:SPAC110.01]	-	-	-	-	GO:0005575//cellular_component;GO:0005634//nucleus;GO:0005737//cytoplasm;GO:0005938//cell cortex	GO:0000166//nucleotide binding;GO:0004672//protein kinase activity;GO:0004674//protein serine/threonine kinase activity;GO:0005524//ATP binding;GO:0016301//kinase activity;GO:0016740//transferase activity	GO:0006468//protein phosphorylation;GO:0008150//biological_process;GO:0016310//phosphorylation;GO:0035556//intracellular signal transduction
SPCC290.03c	1818	614	1229	57	54	98	32	66	66	15.368	7.018	11.58	0.439	0.428	0.784	0.296	0.477	0.496	5.93617	0.423	-3.8108	0.000357173	0.0129865	nup186	nucleoporin Nup186 [Source:PomBase;Acc:SPCC290.03c]	Genetic Information Processing	Translation	ko03013//Nucleocytoplasmic transport	K14310	GO:0005634//nucleus;GO:0005635//nuclear envelope;GO:0005643//nuclear pore;GO:0005737//cytoplasm;GO:0005829//cytosol;GO:0034399//nuclear periphery;GO:0044611//nuclear pore inner ring	GO:0003674//molecular_function;GO:0017056//structural constituent of nuclear pore	GO:0006913//nucleocytoplasmic transport;GO:0006999//nuclear pore organization;GO:0010389//regulation of G2/M transition of mitotic cell cycle
SPBC18H10.15	502	223	453	36	38	42	11	22	27	13.205	7.932	13.282	0.862	0.936	1.046	0.317	0.495	0.631	6.2105	0.481	-3.6906	0.00036815	0.0132704	cdk11	serine/threonine protein kinase cdk11 [Source:PomBase;Acc:SPBC18H10.15]	-	-	-	-	GO:0005634//nucleus	GO:0000166//nucleotide binding;GO:0004672//protein kinase activity;GO:0004674//protein serine/threonine kinase activity;GO:0004693//cyclin-dependent protein serine/threonine kinase activity;GO:0005524//ATP binding;GO:0016301//kinase activity;GO:0016740//transferase activity	GO:0006357//regulation of transcription from RNA polymerase II promoter;GO:0006468//protein phosphorylation;GO:0016310//phosphorylation;GO:0023052//signaling;GO:0051726//regulation of cell cycle
SPAC1039.09	370	255	2189	248	258	401	2398	4784	4636	5.29	4.93	34.886	3.228	3.456	5.426	37.524	58.457	58.927	9.536	51.636	2.43692	0.000373929	0.0132704	isp5	amino acid permease Isp5 [Source:PomBase;Acc:SPAC1039.09]	-	-	-	-	GO:0005783//endoplasmic reticulum;GO:0016020//membrane;GO:0016021//integral component of membrane	GO:0015171//amino acid transmembrane transporter activity;GO:0022857//transmembrane transporter activity	GO:0003333//amino acid transmembrane transport;GO:0006865//amino acid transport;GO:0055085//transmembrane transport
SPCC757.03c	277	165	278	130	176	148	393	746	830	10.346	8.333	11.573	4.42	6.158	5.232	16.064	23.811	27.558	7.677	22.4777	1.54988	0.000374359	0.0132704	hsp3101	glyoxylase III Hsp3101 [Source:PomBase;Acc:SPCC757.03c]	Metabolism	Carbohydrate metabolism	ko00620//Pyruvate metabolism	K22211	GO:0005634//nucleus;GO:0005737//cytoplasm;GO:0005829//cytosol	GO:0016829//lyase activity;GO:0019172//glyoxalase III activity	GO:0019249//lactate biosynthetic process;GO:0061727//methylglyoxal catabolic process to lactate;GO:1990748//cellular detoxification
SPBC1539.05	1015	367	615	28	27	29	7	31	31	19.523	9.545	13.185	0.49	0.487	0.528	0.147	0.51	0.53	7.293	0.395667	-4.20415	0.000375261	0.0132704	cog3	Golgi transport complex subunit Cog3 (predicted) [Source:PomBase;Acc:SPBC1539.05]	-	-	-	-	GO:0000139//Golgi membrane;GO:0005737//cytoplasm;GO:0005794//Golgi apparatus;GO:0005801//cis-Golgi network;GO:0016020//membrane;GO:0017119//Golgi transport complex;GO:0032153//cell division site	GO:0003674//molecular_function	GO:0006886//intracellular protein transport;GO:0006891//intra-Golgi vesicle-mediated transport;GO:0007030//Golgi organization;GO:0015031//protein transport
SPBC21C3.08c	38027	27272	26899	24394	21305	13704	6438	10443	10075	1012.28	981.666	798.119	591.196	531.302	345.26	187.559	237.575	238.421	709.97	221.185	-1.6825	0.00037884	0.0133058	car2	ornithine transaminase Car2 [Source:PomBase;Acc:SPBC21C3.08c]	Metabolism;Metabolism;Metabolism;Metabolism	Global and overview maps;Global and overview maps;Global and overview maps;Amino acid metabolism	ko01100//Metabolic pathways;ko01110//Biosynthesis of secondary metabolites;ko01130//Biosynthesis of antibiotics;ko00330//Arginine and proline metabolism	K00819;K00819;K00819;K00819	GO:0005634//nucleus;GO:0005737//cytoplasm;GO:0005829//cytosol	GO:0003824//catalytic activity;GO:0004587//ornithine-oxo-acid transaminase activity;GO:0008483//transaminase activity;GO:0016740//transferase activity;GO:0030170//pyridoxal phosphate binding	GO:0010121//arginine catabolic process to proline via ornithine;GO:0019544//arginine catabolic process to glutamate;GO:0055129//L-proline biosynthetic process
SPBC1105.05	3605	2208	5458	1023	1027	1801	392	669	654	83.684	69.307	141.219	21.62	22.334	39.568	9.959	13.272	13.496	62.9553	12.2423	-2.36245	0.000385181	0.0134371	exg1	glucan 1,6-beta-glucosidase Exg1 [Source:PomBase;Acc:SPBC1105.05]	Metabolism	Carbohydrate metabolism	ko00500//Starch and sucrose metabolism	K01210	GO:0000935//barrier septum;GO:0005576//extracellular region;GO:1990819//actin fusion focus	GO:0004338//glucan exo-1,3-beta-glucosidase activity;GO:0004553//hydrolase activity, hydrolyzing O-glycosyl compounds;GO:0016787//hydrolase activity;GO:0016798//hydrolase activity, acting on glycosyl bonds;GO:0046557//glucan endo-1,6-beta-glucosidase activity	GO:0005975//carbohydrate metabolic process;GO:0006073//cellular glucan metabolic process;GO:0008152//metabolic process;GO:0070879//fungal-type cell wall beta-glucan metabolic process;GO:0071555//cell wall organization;GO:1904541//fungal-type cell wall disassembly involved in conjugation with cellular fusion
SPBC211.02c	609	220	471	29	21	28	16	12	24	9.533	4.663	8.21	0.415	0.303	0.42	0.282	0.156	0.335	3.924	0.257667	-3.92875	0.000391639	0.0135707	cwf3	complexed with Cdc5 protein Cwf3 [Source:PomBase;Acc:SPBC211.02c]	Genetic Information Processing	Transcription	ko03040//Spliceosome	K12867	GO:0000974//Prp19 complex;GO:0005634//nucleus;GO:0005681//spliceosomal complex;GO:0005829//cytosol;GO:0071004//U2-type prespliceosome;GO:0071007//U2-type catalytic step 2 spliceosome;GO:0071013//catalytic step 2 spliceosome;GO:0071014//post-mRNA release spliceosomal complex	GO:0003674//molecular_function;GO:0005515//protein binding	GO:0000349//generation of catalytic spliceosome for first transesterification step;GO:0000398//mRNA splicing, via spliceosome;GO:0006396//RNA processing;GO:0006397//mRNA processing;GO:0008380//RNA splicing;GO:0045292//mRNA cis splicing, via spliceosome
SPCC1795.05c	3129	2017	3025	911	987	904	289	511	554	152.193	132.648	164.045	40.35	44.968	41.613	15.394	21.261	23.941	95.9695	20.1987	-2.24832	0.000399161	0.0137391	SPCC1795.05c	uridylate kinase (predicted) [Source:PomBase;Acc:SPCC1795.05c]	Metabolism;Metabolism	Global and overview maps;Nucleotide metabolism	ko01100//Metabolic pathways;ko00240//Pyrimidine metabolism	K13800;K13800	GO:0005634//nucleus;GO:0005737//cytoplasm;GO:0005829//cytosol	GO:0000166//nucleotide binding;GO:0004127//cytidylate kinase activity;GO:0005524//ATP binding;GO:0009041//uridylate kinase activity;GO:0016301//kinase activity;GO:0016740//transferase activity;GO:0019205//nucleobase-containing compound kinase activity	GO:0006139//nucleobase-containing compound metabolic process;GO:0006207//'de novo' pyrimidine nucleobase biosynthetic process;GO:0006221//pyrimidine nucleotide biosynthetic process;GO:0016310//phosphorylation;GO:0046940//nucleoside monophosphate phosphorylation
SPAC6C3.06c	1424	524	1022	61	34	71	26	59	47	14.503	7.216	11.602	0.566	0.324	0.684	0.29	0.514	0.424	5.81583	0.409333	-3.82864	0.000410088	0.0140217	SPAC6C3.06c	P-type ATPase, calcium transporting (predicted) [Source:PomBase;Acc:SPAC6C3.06c]	-	-	-	-	GO:0000139//Golgi membrane;GO:0005768//endosome;GO:0005794//Golgi apparatus;GO:0005802//trans-Golgi network;GO:0005886//plasma membrane;GO:0016020//membrane;GO:0016021//integral component of membrane	GO:0000166//nucleotide binding;GO:0000287//magnesium ion binding;GO:0005524//ATP binding;GO:0046872//metal ion binding	GO:0006890//retrograde vesicle-mediated transport, Golgi to ER;GO:0006897//endocytosis;GO:0015914//phospholipid transport;GO:0045332//phospholipid translocation
SPBP19A11.04c	1767	562	1277	45	61	110	29	59	77	11.437	4.919	9.213	0.265	0.37	0.674	0.205	0.326	0.443	4.47967	0.324667	-3.78636	0.000423117	0.0143721	mor2	morphogenesis protein Mor2 [Source:PomBase;Acc:SPBP19A11.04c]	-	-	-	-	GO:0005737//cytoplasm;GO:0005938//cell cortex;GO:0016020//membrane;GO:0031097//medial cortex;GO:0032153//cell division site;GO:0051285//cell cortex of cell tip;GO:0051286//cell tip;GO:1902716//cell cortex of growing cell tip	GO:0005515//protein binding	GO:0000902//cell morphogenesis;GO:2000100//regulation of establishment or maintenance of bipolar cell polarity regulating cell shape
SPCC126.10	905	348	644	43	33	41	8	38	34	33.374	17.353	26.481	1.444	1.14	1.431	0.323	1.198	1.115	13.5372	0.878667	-3.94547	0.000440462	0.0148634	iah1	isoamyl acetate hydrolytic enzyme Iah1 (predicted) [Source:PomBase;Acc:SPCC126.10]	-	-	-	-	GO:0005737//cytoplasm	GO:0016787//hydrolase activity;GO:0016788//hydrolase activity, acting on ester bonds	GO:0006083//acetate metabolic process;GO:0006084//acetyl-CoA metabolic process
SPBC359.03c	2817	1775	2477	137	163	190	54	164	171	53.467	45.559	52.396	2.363	2.898	3.413	1.122	2.653	2.885	26.6827	2.22	-3.58727	0.000448209	0.0149765	aat1	amino acid transmembrane transporter Aat1 [Source:PomBase;Acc:SPBC359.03c]	-	-	-	-	GO:0000139//Golgi membrane;GO:0000324//fungal-type vacuole;GO:0005794//Golgi apparatus;GO:0005886//plasma membrane;GO:0016020//membrane;GO:0016021//integral component of membrane;GO:0031520//plasma membrane of cell tip;GO:0051286//cell tip	GO:0015171//amino acid transmembrane transporter activity;GO:0022857//transmembrane transporter activity	GO:0003333//amino acid transmembrane transport;GO:0006865//amino acid transport;GO:0055085//transmembrane transport
SPBC106.20	1311	635	783	69	65	108	25	55	75	25.384	16.625	16.898	1.216	1.179	1.979	0.53	0.91	1.291	10.5468	0.910333	-3.53427	0.000449615	0.0149765	exo70	exocyst complex subunit Exo70 [Source:PomBase;Acc:SPBC106.20]	-	-	-	-	GO:0000145//exocyst;GO:0005634//nucleus;GO:0005829//cytosol;GO:0032153//cell division site;GO:0051286//cell tip	GO:0005515//protein binding;GO:0005546//phosphatidylinositol-4,5-bisphosphate binding	GO:0006886//intracellular protein transport;GO:0006887//exocytosis;GO:0015031//protein transport;GO:0090522//vesicle tethering involved in exocytosis
SPBC11C11.05	3397	2372	2365	1011	1241	1067	482	612	576	123.714	116.809	96.002	33.521	42.34	36.777	19.211	19.048	18.648	74.8605	18.969	-1.98056	0.000463663	0.0153455	SPBC11C11.05	KRE9 family cell wall 1,6-beta-glucan biosynthesis protein (predicted) [Source:PomBase;Acc:SPBC11C11.05]	-	-	-	-	GO:0005576//extracellular region;GO:0009277//fungal-type cell wall;GO:0016020//membrane;GO:0016021//integral component of membrane	GO:0003674//molecular_function	GO:0006078//(1->6)-beta-D-glucan biosynthetic process;GO:0009272//fungal-type cell wall biogenesis;GO:0031505//fungal-type cell wall organization;GO:0042546//cell wall biogenesis
SPAC140.04	1471	715	1525	69	76	113	38	62	97	38.958	25.606	45.018	1.664	1.886	2.832	1.101	1.403	2.284	19.3273	1.596	-3.59811	0.000483995	0.0159164	ctr1	conserved eukaryotic protein, human CCDC174 ortholog [Source:PomBase;Acc:SPAC140.04]	-	-	-	-	GO:0005634//nucleus	GO:0003674//molecular_function;GO:0005515//protein binding	GO:0032210//regulation of telomere maintenance via telomerase
SPAC9G1.13c	906	450	696	14	29	31	24	26	27	27.072	18.163	23.157	0.389	0.804	0.884	0.774	0.66	0.713	11.7448	0.715667	-4.03659	0.000522	0.0170575	swc4	Swr1 complex subunit Swc4 [Source:PomBase;Acc:SPAC9G1.13c]	-	-	-	-	GO:0000812//Swr1 complex;GO:0005634//nucleus;GO:0035267//NuA4 histone acetyltransferase complex	GO:0003677//DNA binding;GO:0003714//transcription corepressor activity	GO:0000122//negative regulation of transcription from RNA polymerase II promoter;GO:0006281//DNA repair;GO:0006325//chromatin organization;GO:0006338//chromatin remodeling;GO:0006974//cellular response to DNA damage stimulus;GO:0043486//histone exchange;GO:0043967//histone H4 acetylation;GO:0043968//histone H2A acetylation
SPAC31G5.02	1610	830	959	308	298	337	124	160	184	65.346	45.553	43.385	11.381	11.331	12.945	5.508	5.55	6.639	31.6568	5.899	-2.42397	0.000551758	0.0177844	SPAC31G5.02	ER chaperone Rot1 (predicted) [Source:PomBase;Acc:SPAC31G5.02]	-	-	-	-	GO:0005783//endoplasmic reticulum;GO:0005789//endoplasmic reticulum membrane;GO:0016020//membrane;GO:0016021//integral component of membrane	GO:0003674//molecular_function;GO:0051082//unfolded protein binding	GO:0006458//'de novo' protein folding;GO:0006487//protein N-linked glycosylation;GO:0009272//fungal-type cell wall biogenesis;GO:0034975//protein folding in endoplasmic reticulum;GO:0035269//protein O-linked mannosylation
SPBC428.11	4481	3462	2134	3344	3454	1542	844	1219	1145	118.275	123.562	62.782	80.357	85.407	38.521	24.38	27.497	26.867	84.8173	26.248	-1.69215	0.000554236	0.0177844	met17	homocysteine synthase Met17 [Source:PomBase;Acc:SPBC428.11]	Metabolism;Metabolism;Metabolism;Metabolism;Metabolism;Metabolism;Metabolism	Global and overview maps;Global and overview maps;Global and overview maps;Global and overview maps;Global and overview maps;Amino acid metabolism;Energy metabolism	ko01100//Metabolic pathways;ko01110//Biosynthesis of secondary metabolites;ko01130//Biosynthesis of antibiotics;ko01230//Biosynthesis of amino acids;ko01200//Carbon metabolism;ko00270//Cysteine and methionine metabolism;ko00920//Sulfur metabolism	K17069;K17069;K17069;K17069;K17069;K17069;K17069	GO:0005634//nucleus;GO:0005737//cytoplasm;GO:0005829//cytosol	GO:0003824//catalytic activity;GO:0003961//O-acetylhomoserine aminocarboxypropyltransferase activity;GO:0004124//cysteine synthase activity;GO:0016740//transferase activity;GO:0016765//transferase activity, transferring alkyl or aryl (other than methyl) groups;GO:0030170//pyridoxal phosphate binding	GO:0006520//cellular amino acid metabolic process;GO:0006535//cysteine biosynthetic process from serine;GO:0006555//methionine metabolic process;GO:0008652//cellular amino acid biosynthetic process;GO:0009086//methionine biosynthetic process;GO:0019346//transsulfuration;GO:0071266//'de novo' L-methionine biosynthetic process;GO:0071269//L-homocysteine biosynthetic process
SPAC26A3.02	1032	637	939	190	156	275	64	86	147	17.571	14.661	17.814	2.945	2.488	4.431	1.192	1.254	2.218	9.985	1.55467	-2.68316	0.000554579	0.0177844	myh1	adenine DNA glycosylase Myh1 [Source:PomBase;Acc:SPAC26A3.02]	Genetic Information Processing	Replication and repair	ko03410//Base excision repair	K03575	GO:0005634//nucleus	GO:0000701//purine-specific mismatch base pair DNA N-glycosylase activity;GO:0003677//DNA binding;GO:0003824//catalytic activity;GO:0005515//protein binding;GO:0016787//hydrolase activity;GO:0016798//hydrolase activity, acting on glycosyl bonds;GO:0032357//oxidized purine DNA binding;GO:0034039//8-oxo-7,8-dihydroguanine DNA N-glycosylase activity;GO:0035485//adenine/guanine mispair binding;GO:004…	GO:0006281//DNA repair;GO:0006284//base-excision repair;GO:0006285//base-excision repair, AP site formation;GO:0006298//mismatch repair;GO:0006974//cellular response to DNA damage stimulus;GO:0008152//metabolic process;GO:0034644//cellular response to UV;GO:0045007//depurination;GO:0072421//detection of DNA damage stimulus involved in DNA damage checkpoint;GO:1902800//positive regulation of phosp…
SPBC1861.02	727	268	834	218	125	367	72	85	105	12.327	6.145	15.762	3.365	1.986	5.889	1.336	1.232	1.583	7.579	1.38367	-2.45351	0.000564225	0.0179062	abp2	ARS binding protein Abp2 [Source:PomBase;Acc:SPBC1861.02]	-	-	-	-	GO:0005634//nucleus;GO:0044732//mitotic spindle pole body	GO:0003677//DNA binding;GO:0003688//DNA replication origin binding;GO:0005515//protein binding	GO:0008150//biological_process
SPAPB1A10.13	1397	973	1706	2648	2123	2522	5055	5436	5255	20.867	19.653	28.403	36.01	29.708	35.654	82.636	69.393	69.78	28.3825	73.9363	1.38128	0.000566012	0.0179062	SPAPB1A10.13	Schizosaccharomyces specific protein [Source:PomBase;Acc:SPAPB1A10.13]	-	-	-	-	GO:0005737//cytoplasm;GO:0032153//cell division site;GO:0051286//cell tip	GO:0003674//molecular_function	GO:0008150//biological_process
SPBC29A3.17	490	187	344	10	13	31	4	18	13	9.258	4.777	7.244	0.172	0.23	0.554	0.083	0.291	0.218	3.70583	0.197333	-4.23109	0.00056878	0.0179062	gef3	RhoGEF Gef3 [Source:PomBase;Acc:SPBC29A3.17]	-	-	-	-	GO:0005737//cytoplasm;GO:0005829//cytosol;GO:0032153//cell division site;GO:0036391//medial cortex septin ring	GO:0005085//guanyl-nucleotide exchange factor activity;GO:0005089//Rho guanyl-nucleotide exchange factor activity;GO:0005515//protein binding	GO:0000917//barrier septum assembly;GO:0007049//cell cycle;GO:0016192//vesicle-mediated transport;GO:0035023//regulation of Rho protein signal transduction;GO:0051301//cell division;GO:2001043//positive regulation of cell separation after cytokinesis
SPAC19G12.05	7325	5480	5413	2144	2193	2389	657	1275	1449	269.917	273.05	222.323	71.926	75.703	83.316	26.495	40.151	47.466	166.039	38.0373	-2.12604	0.000593039	0.0185567	SPAC19G12.05	mitochondrial citrate transmembrane transporter (predicted) [Source:PomBase;Acc:SPAC19G12.05]	-	-	-	-	GO:0005739//mitochondrion;GO:0005743//mitochondrial inner membrane;GO:0016020//membrane;GO:0016021//integral component of membrane	GO:0005371//tricarboxylate secondary active transmembrane transporter activity;GO:0022857//transmembrane transporter activity	GO:0006843//mitochondrial citrate transport;GO:0055085//transmembrane transport
SPAC23H3.10	1798	912	1441	114	107	133	64	78	125	46.772	32.08	41.781	2.7	2.608	3.274	1.822	1.734	2.891	21.5358	2.149	-3.325	0.000615193	0.0190305	ssr2	SWI/SNF and RSC complex subunit Ssr2 [Source:PomBase;Acc:SPAC23H3.10]	-	-	-	-	GO:0005634//nucleus;GO:0005737//cytoplasm;GO:0016514//SWI/SNF complex;GO:0016586//RSC complex	GO:0003677//DNA binding;GO:0005515//protein binding;GO:0008270//zinc ion binding;GO:0042393//histone binding;GO:0046872//metal ion binding	GO:0006325//chromatin organization;GO:0006338//chromatin remodeling;GO:0006357//regulation of transcription from RNA polymerase II promoter;GO:0043044//ATP-dependent chromatin remodeling;GO:0045893//positive regulation of transcription, DNA-templated
SPAC23C11.15	1478	494	900	32	29	62	25	42	54	19.208	8.681	13.037	0.379	0.353	0.763	0.356	0.466	0.624	7.07017	0.482	-3.87464	0.000616851	0.0190305	pst2	Clr6 histone deacetylase complex subunit Pst2 [Source:PomBase;Acc:SPAC23C11.15]	-	-	-	-	GO:0000785//chromatin;GO:0005634//nucleus;GO:0032221//Rpd3S complex;GO:0070822//Sin3-type complex	GO:0003714//transcription corepressor activity;GO:0004407//histone deacetylase activity;GO:0005515//protein binding	GO:0000122//negative regulation of transcription from RNA polymerase II promoter;GO:0006325//chromatin organization;GO:0006338//chromatin remodeling;GO:0006342//chromatin silencing;GO:0006355//regulation of transcription, DNA-templated;GO:0016575//histone deacetylation
SPBC1709.13c	423	244	393	20	41	49	0	2	30	11.947	9.338	12.373	0.52	1.074	1.324	0	0.053	0.751	6.096	0.268	-4.50756	0.000619239	0.0190305	set10	ribosomal lysine methyltransferase Set10 [Source:PomBase;Acc:SPBC1709.13c]	-	-	-	-	GO:0005634//nucleus;GO:0005737//cytoplasm;GO:0005829//cytosol	GO:0005515//protein binding;GO:0008168//methyltransferase activity;GO:0016279//protein-lysine N-methyltransferase activity;GO:0016740//transferase activity	GO:0018026//peptidyl-lysine monomethylation;GO:0018027//peptidyl-lysine dimethylation;GO:0032259//methylation;GO:0042254//ribosome biogenesis
SPBC24C6.10c	826	363	627	30	22	29	10	27	36	23.272	13.829	19.69	0.77	0.581	0.773	0.308	0.65	0.902	9.81917	0.62	-3.98526	0.000626058	0.0191104	dip1	WISH/DIP/SPIN90 ortholog, endocytosis protein Dip1 [Source:PomBase;Acc:SPBC24C6.10c]	-	-	-	-	GO:0005634//nucleus;GO:0005737//cytoplasm;GO:0030428//cell septum;GO:0030479//actin cortical patch;GO:0032153//cell division site;GO:0043332//mating projection tip;GO:0051286//cell tip	GO:0071933//Arp2/3 complex binding	GO:0000147//actin cortical patch assembly;GO:0006897//endocytosis;GO:0044379//protein localization to actin cortical patch;GO:0044397//actin cortical patch internalization;GO:0051666//actin cortical patch localization;GO:2000601//positive regulation of Arp2/3 complex-mediated actin nucleation
SPBPB2B2.12c	80	19	54	24	14	0	232	351	439	1.052	0.334	0.788	0.285	0.168	0	3.343	3.96	5.152	0.437833	4.15167	3.24524	0.000629241	0.0191104	gal10	UDP-glucose 4-epimerase/aldose 1-epimerase Gal10 [Source:PomBase;Acc:SPBPB2B2.12c]	Metabolism;Metabolism;Metabolism	Global and overview maps;Carbohydrate metabolism;Carbohydrate metabolism	ko01100//Metabolic pathways;ko00520//Amino sugar and nucleotide sugar metabolism;ko00052//Galactose metabolism	K01784;K01784;K01784	GO:0005575//cellular_component;GO:0005829//cytosol	GO:0003824//catalytic activity;GO:0003978//UDP-glucose 4-epimerase activity;GO:0004034//aldose 1-epimerase activity;GO:0016853//isomerase activity;GO:0030246//carbohydrate binding	GO:0005975//carbohydrate metabolic process;GO:0006012//galactose metabolic process;GO:0008152//metabolic process;GO:0019318//hexose metabolic process;GO:0019388//galactose catabolic process;GO:0033499//galactose catabolic process via UDP-galactose;GO:0042125//protein galactosylation
SPBC29A10.08	22144	16330	22082	38359	33989	34694	72285	73120	70451	680.421	678.507	756.289	1073.1	978.41	1008.95	2430.81	1920.14	1924.46	862.612	2091.8	1.27796	0.000640494	0.0193384	gas2	1,3-beta-glucanosyltransferase Gas2 (predicted) [Source:PomBase;Acc:SPBC29A10.08]	-	-	-	-	GO:0000936//primary cell septum;GO:0005576//extracellular region;GO:0005783//endoplasmic reticulum;GO:0005788//endoplasmic reticulum lumen;GO:0009277//fungal-type cell wall;GO:0030427//site of polarized growth;GO:0031362//anchored component of external side of plasma membrane;GO:0043188//cell septum edging;GO:0051286//cell tip;GO:0071944//cell periphery	GO:0016740//transferase activity;GO:0042124//1,3-beta-glucanosyltransferase activity	GO:0006074//(1->3)-beta-D-glucan metabolic process;GO:0031505//fungal-type cell wall organization;GO:0071555//cell wall organization;GO:0071970//fungal-type cell wall (1->3)-beta-D-glucan biosynthetic process
SPAC31A2.16	723	223	507	22	14	24	19	23	13	8.671	3.616	6.778	0.24	0.157	0.272	0.249	0.236	0.139	3.289	0.208	-3.98299	0.000649818	0.0194527	gef2	RhoGEF Gef2 [Source:PomBase;Acc:SPAC31A2.16]	-	-	-	-	GO:0005737//cytoplasm;GO:0005816//spindle pole body;GO:0005826//actomyosin contractile ring;GO:0005829//cytosol;GO:0005856//cytoskeleton;GO:0032153//cell division site;GO:0044732//mitotic spindle pole body;GO:0071341//medial cortical node	GO:0005085//guanyl-nucleotide exchange factor activity;GO:0005089//Rho guanyl-nucleotide exchange factor activity;GO:0005515//protein binding	GO:0000917//barrier septum assembly;GO:0007049//cell cycle;GO:0035023//regulation of Rho protein signal transduction;GO:0035556//intracellular signal transduction;GO:0051301//cell division;GO:1902406//mitotic actomyosin contractile ring maintenance;GO:1903617//positive regulation of mitotic cytokinesis, site selection
SPBC16D10.02	1382	595	1103	114	96	208	61	80	104	45.868	26.703	40.804	3.445	2.985	6.534	2.216	2.269	3.069	21.0565	2.518	-3.06392	0.000651813	0.0194527	trm11	tRNA (guanine-N2-)-methyltransferase catalytic subunit Trm11 (predicted) [Source:PomBase;Acc:SPBC16D10.02]	-	-	-	-	GO:0005634//nucleus;GO:0005737//cytoplasm;GO:0005829//cytosol;GO:0043528//tRNA (m2G10) methyltransferase complex	GO:0000049//tRNA binding;GO:0003676//nucleic acid binding;GO:0003723//RNA binding;GO:0004809//tRNA (guanine-N2-)-methyltransferase activity;GO:0008168//methyltransferase activity;GO:0016740//transferase activity	GO:0002940//tRNA N2-guanine methylation;GO:0008033//tRNA processing;GO:0032259//methylation
SPCC1840.08c	1507	766	987	82	55	100	35	61	90	31.569	21.698	23.045	1.564	1.079	1.983	0.802	1.092	1.676	13.4897	1.19	-3.50282	0.000668712	0.0197446	pdi5	protein disulfide isomerase (predicted) [Source:PomBase;Acc:SPCC1840.08c]	-	-	-	-	GO:0000139//Golgi membrane;GO:0005783//endoplasmic reticulum;GO:0005789//endoplasmic reticulum membrane;GO:0005794//Golgi apparatus;GO:0016020//membrane;GO:0016021//integral component of membrane	GO:0003756//protein disulfide isomerase activity	GO:0006621//protein retention in ER lumen;GO:0030433//ER-associated ubiquitin-dependent protein catabolic process
SPBC106.19	1491	646	1189	43	56	56	14	59	73	30.63	17.945	27.226	0.804	1.078	1.089	0.315	1.036	1.333	13.1287	0.894667	-3.87523	0.000671113	0.0197446	SPBC106.19	Schizosaccharomyces specific protein [Source:PomBase;Acc:SPBC106.19]	-	-	-	-	GO:0005739//mitochondrion;GO:0005759//mitochondrial matrix	GO:0003729//mRNA binding;GO:0005515//protein binding	GO:0070131//positive regulation of mitochondrial translation
SPBC25D12.03c	1591	748	1399	132	99	200	77	88	117	30.741	19.543	30.13	2.322	1.792	3.657	1.628	1.453	2.01	14.6975	1.697	-3.11451	0.000673068	0.0197446	mcm7	MCM complex subunit Mcm7 [Source:PomBase;Acc:SPBC25D12.03c]	Cellular Processes;Cellular Processes;Genetic Information Processing	Cell growth and death;Cell growth and death;Replication and repair	ko04111//Cell cycle - yeast;ko04113//Meiosis - yeast;ko03030//DNA replication	K02210;K02210;K02210	GO:0000790//nuclear chromatin;GO:0005634//nucleus;GO:0005656//nuclear pre-replicative complex;GO:0031261//DNA replication preinitiation complex;GO:0042555//MCM complex;GO:0043596//nuclear replication fork;GO:0097373//MCM core complex	GO:0000166//nucleotide binding;GO:0003677//DNA binding;GO:0003678//DNA helicase activity;GO:0003688//DNA replication origin binding;GO:0003697//single-stranded DNA binding;GO:0003727//single-stranded RNA binding;GO:0004386//helicase activity;GO:0005515//protein binding;GO:0005524//ATP binding;GO:0016787//hydrolase activity;GO:0016887//ATPase activity;GO:0033679//3'-5' DNA/RNA helicase activity;GO…	GO:0000727//double-strand break repair via break-induced replication;GO:0006260//DNA replication;GO:0006267//pre-replicative complex assembly involved in nuclear cell cycle DNA replication;GO:0006268//DNA unwinding involved in DNA replication;GO:0006270//DNA replication initiation;GO:0006271//DNA strand elongation involved in DNA replication;GO:0007049//cell cycle;GO:1902975//mitotic DNA replicat…
SPBC577.06c	2997	1118	2249	126	93	219	64	142	156	23.11	11.657	19.33	0.885	0.672	1.598	0.54	0.936	1.069	9.542	0.848333	-3.49159	0.000680585	0.0197754	stt4	1-phosphatidylinositol 4-kinase Stt4 (predicted) [Source:PomBase;Acc:SPBC577.06c]	Metabolism;Environmental Information Processing;Environmental Information Processing;Metabolism	Global and overview maps;Signal transduction;Signal transduction;Carbohydrate metabolism	ko01100//Metabolic pathways;ko04011//MAPK signaling pathway - yeast;ko04070//Phosphatidylinositol signaling system;ko00562//Inositol phosphate metabolism	K00888;K00888;K00888;K00888	GO:0005737//cytoplasm;GO:0005739//mitochondrion;GO:0005829//cytosol;GO:0005886//plasma membrane;GO:0016020//membrane	GO:0000166//nucleotide binding;GO:0004430//1-phosphatidylinositol 4-kinase activity;GO:0005524//ATP binding;GO:0016301//kinase activity;GO:0016740//transferase activity	GO:0006646//phosphatidylethanolamine biosynthetic process;GO:0016310//phosphorylation;GO:0046854//phosphatidylinositol phosphorylation;GO:0048015//phosphatidylinositol-mediated signaling;GO:1903474//maintenance of mitotic actomyosin contractile ring localization
SPBC887.08	259	176	154	37	26	38	10	15	16	16.269	14.949	10.782	2.116	1.53	2.259	0.687	0.805	0.893	7.98417	0.795	-3.32812	0.000687551	0.0197754	SPBC887.08	Schizosaccharomyces specific protein [Source:PomBase;Acc:SPBC887.08]	-	-	-	-	GO:0005634//nucleus;GO:0005829//cytosol	GO:0003674//molecular_function	GO:0008150//biological_process
SPAC18G6.07c	4375	2573	3499	1073	934	1084	368	663	613	133.468	106.14	118.979	29.802	26.693	31.298	12.287	17.286	16.625	74.3967	15.3993	-2.27237	0.000691417	0.0197754	mra1	rRNA (pseudouridine) methyltransferase Mra1 [Source:PomBase;Acc:SPAC18G6.07c]	Genetic Information Processing	Translation	ko03008//Ribosome biogenesis in eukaryotes	K14568	GO:0005634//nucleus;GO:0005730//nucleolus;GO:0005829//cytosol;GO:0032040//small-subunit processome	GO:0003723//RNA binding;GO:0008168//methyltransferase activity;GO:0016740//transferase activity;GO:0019843//rRNA binding;GO:0070037//rRNA (pseudouridine) methyltransferase activity	GO:0006364//rRNA processing;GO:0019236//response to pheromone;GO:0032259//methylation;GO:0042254//ribosome biogenesis;GO:0070475//rRNA base methylation
SPCC1322.08	1724	1118	2052	1029	817	1327	2713	4215	4205	24.378	21.373	32.343	13.245	10.818	17.768	41.989	50.941	52.862	19.9875	48.5973	1.28178	0.000691763	0.0197754	srk1	MAPK-activated protein kinase Srk1 [Source:PomBase;Acc:SPCC1322.08]	-	-	-	-	GO:0005634//nucleus;GO:0005730//nucleolus;GO:0005737//cytoplasm;GO:0042764//ascospore-type prospore	GO:0000166//nucleotide binding;GO:0004672//protein kinase activity;GO:0004674//protein serine/threonine kinase activity;GO:0005515//protein binding;GO:0005524//ATP binding;GO:0016301//kinase activity;GO:0016740//transferase activity	GO:0006468//protein phosphorylation;GO:0010515//negative regulation of induction of conjugation with cellular fusion;GO:0010972//negative regulation of G2/M transition of mitotic cell cycle;GO:0016310//phosphorylation;GO:0023052//signaling;GO:0032092//positive regulation of protein binding;GO:0034599//cellular response to oxidative stress;GO:0042770//signal transduction in response to DNA damage;…
SPAC17A5.16	1764	622	1338	23	29	46	31	54	54	23.586	11.246	19.941	0.28	0.363	0.582	0.454	0.617	0.642	9.333	0.571	-4.03078	0.000695597	0.0197754	ftp105	Ubp5 interacting protein Ftp105 [Source:PomBase;Acc:SPAC17A5.16]	-	-	-	-	GO:0000138//Golgi trans cisterna;GO:0005737//cytoplasm;GO:0005794//Golgi apparatus;GO:0005797//Golgi medial cisterna;GO:0005829//cytosol;GO:0016020//membrane	GO:0003674//molecular_function	GO:0008150//biological_process
SPCC4G3.09c	3208	1521	2469	238	174	269	113	178	223	55.768	35.754	47.841	3.767	2.834	4.426	2.15	2.644	3.446	25.065	2.74667	-3.18992	0.000697098	0.0197754	gyp3	GTPase activating protein Gyp3 (predicted) [Source:PomBase;Acc:SPCC4G3.09c]	-	-	-	-	GO:0005737//cytoplasm;GO:0005829//cytosol;GO:0016020//membrane;GO:0016021//integral component of membrane	GO:0005096//GTPase activator activity;GO:0017137//Rab GTPase binding	GO:0006886//intracellular protein transport;GO:0006887//exocytosis;GO:0007015//actin filament organization;GO:0090630//activation of GTPase activity
SPBC1198.01	954	450	721	463	280	404	1902	1468	1679	23.037	14.693	19.406	10.179	6.334	9.233	50.265	30.295	36.043	13.8137	38.8677	1.49247	0.000709464	0.0200162	fmd2	glutathione-dependent formaldehyde dehydrogenase (predicted) [Source:PomBase;Acc:SPBC1198.01]	-	-	-	-	GO:0005794//Golgi apparatus	GO:0008270//zinc ion binding;GO:0016491//oxidoreductase activity;GO:0046872//metal ion binding	GO:0055114//oxidation-reduction process;GO:0070458//cellular detoxification of nitrogen compound;GO:0071500//cellular response to nitrosative stress
SPBP4H10.10	172	135	203	137	90	98	268	510	592	6.827	7.246	8.981	4.951	3.347	3.682	11.642	17.3	20.889	5.839	16.6103	1.50829	0.000736278	0.020557	SPBP4H10.10	rhomboid family protease [Source:PomBase;Acc:SPBP4H10.10]	-	-	-	-	GO:0005739//mitochondrion;GO:0005743//mitochondrial inner membrane;GO:0016020//membrane;GO:0016021//integral component of membrane	GO:0004252//serine-type endopeptidase activity;GO:0008233//peptidase activity;GO:0008236//serine-type peptidase activity;GO:0016787//hydrolase activity	GO:0006508//proteolysis;GO:0008150//biological_process;GO:0010821//regulation of mitochondrion organization
SPCC895.07	1628	674	1153	64	74	109	59	60	85	26.244	14.692	20.717	0.939	1.118	1.663	1.041	0.827	1.218	10.8955	1.02867	-3.40488	0.000740198	0.020557	alp14	TOG/XMAP14 family protein Alp14 [Source:PomBase;Acc:SPCC895.07]	-	-	-	-	GO:0000775//chromosome, centromeric region;GO:0000776//kinetochore;GO:0000777//condensed chromosome kinetochore;GO:0000922//spindle pole;GO:0000942//condensed nuclear chromosome outer kinetochore;GO:0005634//nucleus;GO:0005694//chromosome;GO:0005737//cytoplasm;GO:0005816//spindle pole body;GO:0005829//cytosol;GO:0005856//cytoskeleton;GO:0005874//microtubule;GO:0005881//cytoplasmic microtubule;GO:…	GO:0005515//protein binding;GO:0051010//microtubule plus-end binding	GO:0007049//cell cycle;GO:0007051//spindle organization;GO:0030951//establishment or maintenance of microtubule cytoskeleton polarity;GO:0031122//cytoplasmic microtubule organization;GO:0046785//microtubule polymerization;GO:0051301//cell division;GO:0051315//attachment of mitotic spindle microtubules to kinetochore;GO:0071963//establishment or maintenance of cell polarity regulating cell shape;G…
SPCC4G3.17	3565	2267	3097	1096	1039	1017	393	598	665	137.425	118.168	133.068	38.464	37.521	37.104	16.58	19.7	22.789	83.625	19.6897	-2.0865	0.00074489	0.020557	hdd1	HD domain protein (predicted) [Source:PomBase;Acc:SPCC4G3.17]	-	-	-	-	GO:0005634//nucleus;GO:0005737//cytoplasm;GO:0005829//cytosol	GO:0050484//GMP 5'-nucleotidase activity	GO:0006220//pyrimidine nucleotide metabolic process;GO:0016311//dephosphorylation
SPBC1703.01c	688	345	518	43	36	69	26	32	38	32.72	22.187	27.459	1.862	1.604	3.106	1.353	1.301	1.607	14.823	1.42033	-3.38354	0.000745939	0.020557	pop4	RNase P and RNase MRP subunit (predicted) [Source:PomBase;Acc:SPBC1703.01c]	Genetic Information Processing;Genetic Information Processing	Translation;Translation	ko03013//Nucleocytoplasmic transport;ko03008//Ribosome biogenesis in eukaryotes	K03538;K03538	GO:0000172//ribonuclease MRP complex;GO:0005634//nucleus;GO:0005655//nucleolar ribonuclease P complex;GO:0005730//nucleolus;GO:0030677//ribonuclease P complex	GO:0000171//ribonuclease MRP activity;GO:0003723//RNA binding;GO:0004526//ribonuclease P activity;GO:0004540//ribonuclease activity;GO:0016787//hydrolase activity;GO:0033204//ribonuclease P RNA binding	GO:0000447//endonucleolytic cleavage in ITS1 to separate SSU-rRNA from 5.8S rRNA and LSU-rRNA from tricistronic rRNA transcript (SSU-rRNA, 5.8S rRNA, LSU-rRNA);GO:0006364//rRNA processing;GO:0006396//RNA processing;GO:0008033//tRNA processing
SPAC2E1P3.05c	10791	9306	35361	3994	4288	17040	1256	3331	3425	257.126	299.838	939.147	86.643	95.718	384.278	32.753	67.831	72.55	343.792	57.7113	-2.57461	0.000748541	0.020557	SPAC2E1P3.05c	fungal cellulose binding domain protein [Source:PomBase;Acc:SPAC2E1P3.05c]	-	-	-	-	GO:0005576//extracellular region;GO:0009986//cell surface	GO:0030248//cellulose binding	GO:0005975//carbohydrate metabolic process;GO:0008150//biological_process
SPCC191.01	742	541	1034	456	353	435	1383	1823	2092	18.104	17.849	28.12	10.129	8.069	10.045	36.93	38.013	45.377	15.386	40.1067	1.38222	0.00076353	0.0208141	SPCC191.01	Schizosaccharomyces specific protein [Source:PomBase;Acc:SPCC191.01]	-	-	-	-	GO:0005634//nucleus;GO:0005737//cytoplasm;GO:0005829//cytosol	GO:0003674//molecular_function	GO:0008150//biological_process
SPAPJ691.02	260	159	194	62	61	78	496	579	613	7.896	6.529	6.567	1.714	1.735	2.242	16.485	15.027	16.549	4.44717	16.0203	1.84895	0.000785829	0.0212421	SPAPJ691.02	yippee-like protein [Source:PomBase;Acc:SPAPJ691.02]	-	-	-	-	GO:0000151//ubiquitin ligase complex;GO:0005634//nucleus	GO:0008270//zinc ion binding;GO:0046872//metal ion binding	GO:0006915//apoptotic process
SPBC21D10.09c	2685	850	1848	34	31	121	46	72	102	24.384	10.438	18.706	0.281	0.264	1.04	0.457	0.559	0.823	9.1855	0.613	-3.9054	0.000795624	0.0213295	rkr1	RQC complex ubiquitin-protein ligase E3 Rkr1 (predicted) [Source:PomBase;Acc:SPBC21D10.09c]	-	-	-	-	GO:0005634//nucleus;GO:0005737//cytoplasm;GO:0005829//cytosol;GO:1990112//RQC complex	GO:0008270//zinc ion binding;GO:0016740//transferase activity;GO:0043023//ribosomal large subunit binding;GO:0046872//metal ion binding;GO:0061630//ubiquitin protein ligase activity	GO:0016567//protein ubiquitination;GO:0043161//proteasome-mediated ubiquitin-dependent protein catabolic process;GO:0070647//protein modification by small protein conjugation or removal;GO:0072344//rescue of stalled ribosome;GO:1990116//ribosome-associated ubiquitin-dependent protein catabolic process
SPCPB1C11.03	940	465	497	96	119	175	47	63	86	17.184	11.494	10.127	1.598	2.038	3.028	0.94	0.984	1.398	7.57817	1.10733	-2.77476	0.000798226	0.0213295	SPCPB1C11.03	cysteine transmembrane transporter (predicted) [Source:PomBase;Acc:SPCPB1C11.03]	-	-	-	-	GO:0005783//endoplasmic reticulum;GO:0005887//integral component of plasma membrane;GO:0016020//membrane;GO:0016021//integral component of membrane;GO:0031224//intrinsic component of membrane	GO:0022857//transmembrane transporter activity;GO:0033229//cysteine transmembrane transporter activity	GO:0042883//cysteine transport;GO:0055085//transmembrane transport;GO:1903712//cysteine transmembrane transport
SPAC1834.01	7520	4600	6921	1834	1426	2214	604	1150	1192	181.777	150.355	186.472	40.361	32.292	50.651	15.979	23.757	25.615	106.985	21.7837	-2.29609	0.000804593	0.0213295	sup45	translation release factor eRF1 [Source:PomBase;Acc:SPAC1834.01]	Genetic Information Processing	Translation	ko03015//mRNA surveillance pathway	K03265	GO:0005737//cytoplasm;GO:0005829//cytosol;GO:0018444//translation release factor complex	GO:0003747//translation release factor activity;GO:0005515//protein binding;GO:0008022//protein C-terminus binding;GO:0016149//translation release factor activity, codon specific;GO:1990825//sequence-specific mRNA binding	GO:0002184//cytoplasmic translational termination;GO:0006412//translation;GO:0006415//translational termination
SPCC576.01c	589	380	513	1197	912	724	2106	2124	2008	22.193	19.361	21.545	41.062	32.192	25.819	86.845	68.395	67.261	27.0287	74.167	1.45629	0.000807128	0.0213295	xan1	alpha ketoglutarate dependent xanthine dioxygenase Xan1 [Source:PomBase;Acc:SPCC576.01c]	-	-	-	-	GO:0005634//nucleus;GO:0005737//cytoplasm;GO:0005829//cytosol	GO:0005506//iron ion binding;GO:0016491//oxidoreductase activity;GO:0046872//metal ion binding;GO:0051213//dioxygenase activity;GO:0097641//alpha-ketoglutarate-dependent xanthine dioxygenase activity	GO:0006151//xanthine oxidation;GO:0055114//oxidation-reduction process
SPAC7D4.08	425	171	243	51	47	82	12	18	40	15.514	8.441	9.887	1.695	1.607	2.833	0.479	0.562	1.298	6.66283	0.779667	-3.09521	0.000809718	0.0213295	SPAC7D4.08	Schizosaccharomyces pombe specific protein [Source:PomBase;Acc:SPAC7D4.08]	-	-	-	-	GO:0005739//mitochondrion	GO:0003674//molecular_function	GO:0008150//biological_process
SPAC5H10.12c	1999	1288	1882	166	149	242	89	147	169	46.473	40.481	48.762	3.504	3.239	5.321	2.261	2.929	3.487	24.63	2.89233	-3.09011	0.000822997	0.0215303	SPAC5H10.12c	acetylglucosaminyltransferase (predicted) [Source:PomBase;Acc:SPAC5H10.12c]	-	-	-	-	GO:0005737//cytoplasm;GO:0005794//Golgi apparatus;GO:0016020//membrane;GO:0016021//integral component of membrane	GO:0001962//alpha-1,3-galactosyltransferase activity;GO:0008375//acetylglucosaminyltransferase activity;GO:0008466//glycogenin glucosyltransferase activity;GO:0016757//transferase activity, transferring glycosyl groups	GO:0005978//glycogen biosynthetic process;GO:0006487//protein N-linked glycosylation;GO:0042125//protein galactosylation
SPBC3B9.03	1495	445	907	34	24	45	32	40	49	38.357	15.438	25.938	0.794	0.577	1.093	0.899	0.877	1.118	13.6995	0.964667	-3.82795	0.000834146	0.0215303	srp101	signal recognition particle receptor alpha subunit Srp101 (predicted) [Source:PomBase;Acc:SPBC3B9.03]	Genetic Information Processing	Folding, sorting and degradation	ko03060//Protein export	K13431	GO:0005634//nucleus;GO:0005783//endoplasmic reticulum;GO:0005785//signal recognition particle receptor complex;GO:0005789//endoplasmic reticulum membrane;GO:0005829//cytosol;GO:0016020//membrane	GO:0000166//nucleotide binding;GO:0003924//GTPase activity;GO:0005047//signal recognition particle binding;GO:0005525//GTP binding	GO:0006605//protein targeting;GO:0006614//SRP-dependent cotranslational protein targeting to membrane;GO:0006886//intracellular protein transport;GO:0045047//protein targeting to ER
SPAC144.15c	1001	297	591	12	10	22	18	19	26	11.128	4.459	7.327	0.12	0.109	0.236	0.214	0.177	0.253	3.8965	0.214667	-4.18201	0.000838104	0.0215303	cog1	Golgi transport complex subunit Cog1 (predicted) [Source:PomBase;Acc:SPAC144.15c]	-	-	-	-	GO:0000139//Golgi membrane;GO:0005634//nucleus;GO:0005737//cytoplasm;GO:0005794//Golgi apparatus;GO:0005829//cytosol;GO:0016020//membrane;GO:0017119//Golgi transport complex	GO:0003674//molecular_function	GO:0000301//retrograde transport, vesicle recycling within Golgi;GO:0006891//intra-Golgi vesicle-mediated transport;GO:0015031//protein transport
SPAC167.01	1762	607	1062	50	54	73	41	54	80	23.818	11.095	16.001	0.615	0.684	0.934	0.607	0.624	0.961	8.85783	0.730667	-3.59967	0.000845098	0.0215303	ire1	serine/threonine protein kinase, sensor for unfolded proteins in the ER Ire1 [Source:PomBase;Acc:SPAC167.01]	Genetic Information Processing	Folding, sorting and degradation	ko04141//Protein processing in endoplasmic reticulum	K08852	GO:0005783//endoplasmic reticulum;GO:0005789//endoplasmic reticulum membrane;GO:0016020//membrane;GO:0016021//integral component of membrane;GO:1990604//IRE1-TRAF2-ASK1 complex	GO:0000166//nucleotide binding;GO:0004521//endoribonuclease activity;GO:0004540//ribonuclease activity;GO:0004672//protein kinase activity;GO:0004674//protein serine/threonine kinase activity;GO:0005524//ATP binding;GO:0016301//kinase activity;GO:0016740//transferase activity;GO:0051082//unfolded protein binding	GO:0000956//nuclear-transcribed mRNA catabolic process;GO:0006397//mRNA processing;GO:0006468//protein phosphorylation;GO:0016310//phosphorylation;GO:0030968//endoplasmic reticulum unfolded protein response;GO:0036498//IRE1-mediated unfolded protein response;GO:0070059//intrinsic apoptotic signaling pathway in response to endoplasmic reticulum stress;GO:0090501//RNA phosphodiester bond hydrolysis…
SPAC10F6.06	13688	10963	13052	6794	7567	6104	18132	30589	30408	556.049	602.202	590.983	251.27	287.972	234.682	806.12	1061.96	1098.13	420.526	988.736	1.23339	0.000848422	0.0215303	vip1	RNA-binding protein Vip1 [Source:PomBase;Acc:SPAC10F6.06]	-	-	-	-	GO:0005829//cytosol	GO:0003676//nucleic acid binding;GO:0003723//RNA binding	GO:0008150//biological_process
SPCC622.07	166	153	152	11	24	32	5	14	6	8.931	11.139	9.131	0.515	1.211	1.634	0.295	0.622	0.275	5.42683	0.397333	-3.77169	0.000848461	0.0215303	SPCC622.07	dubious [Source:PomBase;Acc:SPCC622.07]	-	-	-	-	GO:0005783//endoplasmic reticulum;GO:0016020//membrane;GO:0016021//integral component of membrane	GO:0003674//molecular_function	GO:0008150//biological_process
SPCC320.10	4302	2252	3838	371	295	449	146	358	320	110.073	77.915	109.457	8.642	7.071	10.873	4.088	7.828	7.279	54.0052	6.39833	-3.07733	0.00085583	0.0215303	srp72	signal recognition particle subunit Srp72 (predicted) [Source:PomBase;Acc:SPCC320.10]	Genetic Information Processing	Folding, sorting and degradation	ko03060//Protein export	K03108	GO:0005634//nucleus;GO:0005737//cytoplasm;GO:0005786//signal recognition particle, endoplasmic reticulum targeting;GO:0005829//cytosol;GO:0048500//signal recognition particle	GO:0005048//signal sequence binding;GO:0005515//protein binding;GO:0008312//7S RNA binding;GO:0043022//ribosome binding	GO:0006614//SRP-dependent cotranslational protein targeting to membrane
SPBC244.02c	1559	473	853	41	44	78	40	53	56	42.221	17.321	25.749	1.011	1.116	1.999	1.186	1.227	1.348	14.9028	1.25367	-3.57136	0.00085821	0.0215303	utp6	U3 snoRNP-associated protein Utp6 (predicted) [Source:PomBase;Acc:SPBC244.02c]	Genetic Information Processing	Translation	ko03008//Ribosome biogenesis in eukaryotes	K14557	GO:0005634//nucleus;GO:0005730//nucleolus;GO:0005732//small nucleolar ribonucleoprotein complex;GO:0005829//cytosol;GO:0032040//small-subunit processome;GO:0032153//cell division site;GO:0034388//Pwp2p-containing subcomplex of 90S preribosome	GO:0005515//protein binding;GO:0030515//snoRNA binding	GO:0000462//maturation of SSU-rRNA from tricistronic rRNA transcript (SSU-rRNA, 5.8S rRNA, LSU-rRNA);GO:0006364//rRNA processing;GO:0006396//RNA processing;GO:0042254//ribosome biogenesis
SPAC6C3.09	1746	1024	1442	133	120	152	60	108	138	67.03	53.157	61.704	4.649	4.316	5.523	2.521	3.543	4.71	32.7298	3.59133	-3.18801	0.000858932	0.0215303	rpp40	RNase P subunit Rpp40 (predicted) [Source:PomBase;Acc:SPAC6C3.09]	Genetic Information Processing;Genetic Information Processing	Translation;Translation	ko03013//Nucleocytoplasmic transport;ko03008//Ribosome biogenesis in eukaryotes	K14530;K14530	GO:0000172//ribonuclease MRP complex;GO:0005634//nucleus;GO:0005655//nucleolar ribonuclease P complex;GO:0005829//cytosol	GO:0000171//ribonuclease MRP activity;GO:0004526//ribonuclease P activity	GO:0000447//endonucleolytic cleavage in ITS1 to separate SSU-rRNA from 5.8S rRNA and LSU-rRNA from tricistronic rRNA transcript (SSU-rRNA, 5.8S rRNA, LSU-rRNA);GO:0001682//tRNA 5'-leader removal
SPAC13F5.06c	634	224	448	24	19	23	10	19	27	10.997	5.254	8.661	0.379	0.309	0.378	0.19	0.282	0.416	4.32967	0.296	-3.87059	0.000859538	0.0215303	sec10	exocyst complex subunit Sec10 [Source:PomBase;Acc:SPAC13F5.06c]	-	-	-	-	GO:0000145//exocyst;GO:0005634//nucleus;GO:0005737//cytoplasm;GO:0005829//cytosol;GO:0032153//cell division site;GO:0051286//cell tip	GO:0005515//protein binding	GO:0006886//intracellular protein transport;GO:0006887//exocytosis;GO:0006893//Golgi to plasma membrane transport;GO:0015031//protein transport;GO:0048278//vesicle docking;GO:0090522//vesicle tethering involved in exocytosis
SPAC144.12	4582	2605	3567	630	495	790	231	451	491	70.096	53.896	60.822	8.772	7.101	11.434	3.868	5.899	6.671	35.3535	5.47933	-2.68978	0.000863215	0.0215303	rki1	ribose 5-phosphate isomerase Rki1 (predicted) [Source:PomBase;Acc:SPAC144.12]	Metabolism;Metabolism;Metabolism;Metabolism;Metabolism;Metabolism	Global and overview maps;Global and overview maps;Global and overview maps;Global and overview maps;Global and overview maps;Carbohydrate metabolism	ko01100//Metabolic pathways;ko01110//Biosynthesis of secondary metabolites;ko01130//Biosynthesis of antibiotics;ko01230//Biosynthesis of amino acids;ko01200//Carbon metabolism;ko00030//Pentose phosphate pathway	K01807;K01807;K01807;K01807;K01807;K01807	GO:0005737//cytoplasm;GO:0043231//intracellular membrane-bounded organelle	GO:0004751//ribose-5-phosphate isomerase activity;GO:0016853//isomerase activity	GO:0006014//D-ribose metabolic process;GO:0006098//pentose-phosphate shunt;GO:0009052//pentose-phosphate shunt, non-oxidative branch
MSTRG.121	1514	695	1195	44	68	41	13	57	83	66.032	40.987	58.092	1.747	2.778	1.692	0.621	2.125	3.218	28.5547	1.988	-3.84434	0.000879578	0.0217285	--	-	-	-	-	-	-	-	-
SPAC31A2.06	2431	853	1434	47	70	96	33	74	119	22.472	10.659	14.781	0.392	0.609	0.842	0.332	0.587	0.981	8.2925	0.633333	-3.71077	0.000895781	0.0219678	atp25	mitochondrial ATP synthase complex assembly protein Atp25 (predicted) [Source:PomBase;Acc:SPAC31A2.06]	-	-	-	-	GO:0005739//mitochondrion;GO:0005743//mitochondrial inner membrane;GO:0016020//membrane;GO:0099617//matrix side of mitochondrial inner membrane	-	GO:0033615//mitochondrial proton-transporting ATP synthase complex assembly;GO:0048255//mRNA stabilization
SPBC30B4.05	3481	1531	2718	249	180	465	113	271	226	51.486	30.62	44.809	3.353	2.494	6.509	1.829	3.426	2.972	23.2118	2.74233	-3.08138	0.000899993	0.0219678	kap109	karyopherin Kap109 [Source:PomBase;Acc:SPBC30B4.05]	-	-	-	-	GO:0005634//nucleus;GO:0005635//nuclear envelope;GO:0005737//cytoplasm;GO:0005829//cytosol;GO:0031965//nuclear membrane;GO:0034399//nuclear periphery	GO:0005049//nuclear export signal receptor activity;GO:0005515//protein binding;GO:0005525//GTP binding;GO:0008536//Ran GTPase binding	GO:0006606//protein import into nucleus;GO:0006611//protein export from nucleus;GO:0006886//intracellular protein transport;GO:0015031//protein transport
SPCC126.05c	1014	458	817	34	37	46	19	41	52	35.733	21.824	32.09	1.091	1.221	1.534	0.733	1.235	1.629	15.5822	1.199	-3.69999	0.000902027	0.0219678	mrpl17	mitochondrial ribosomal protein subunit L17 (predicted) [Source:PomBase;Acc:SPCC126.05c]	-	-	-	-	GO:0005739//mitochondrion;GO:0005762//mitochondrial large ribosomal subunit;GO:0005840//ribosome	GO:0003735//structural constituent of ribosome	GO:0032543//mitochondrial translation
SPBC1711.04	3051	1928	2128	1575	1471	1234	541	791	808	120.388	102.87	93.592	56.58	54.376	46.084	23.362	26.674	28.343	78.9817	26.1263	-1.59601	0.000910425	0.0220682	mtd1	methylenetetrahydrofolate reductase Mtd1 (predicted) [Source:PomBase;Acc:SPBC1711.04]	Metabolism;Metabolism	Global and overview maps;Metabolism of cofactors and vitamins	ko01100//Metabolic pathways;ko00670//One carbon pool by folate	K00295;K00295	GO:0005634//nucleus;GO:0005737//cytoplasm;GO:0005829//cytosol	GO:0004487//methylenetetrahydrofolate dehydrogenase (NAD+) activity;GO:0004488//methylenetetrahydrofolate dehydrogenase (NADP+) activity;GO:0016491//oxidoreductase activity	GO:0006164//purine nucleotide biosynthetic process;GO:0006730//one-carbon metabolic process;GO:0009113//purine nucleobase biosynthetic process;GO:0035999//tetrahydrofolate interconversion;GO:0046656//folic acid biosynthetic process;GO:0055114//oxidation-reduction process
SPAC22F8.07c	907	287	486	44	40	61	12	41	42	22.446	9.604	13.406	0.991	0.927	1.429	0.325	0.867	0.924	8.13383	0.705333	-3.52756	0.000915919	0.0220775	rtf1	replication termination factor Rtf1 [Source:PomBase;Acc:SPAC22F8.07c]	-	-	-	-	GO:0005634//nucleus;GO:0005654//nucleoplasm	GO:0000978//RNA polymerase II core promoter proximal region sequence-specific DNA binding;GO:0003677//DNA binding	GO:0006260//DNA replication;GO:0008156//negative regulation of DNA replication;GO:0071171//site-specific DNA replication termination at RTS1 barrier
SPCC4B3.11c	136	133	133	28	32	46	2	9	18	14.235	18.851	15.501	2.66	3.118	4.611	0.207	0.817	1.699	9.82933	0.907667	-3.43686	0.000925872	0.0220775	fra3	mitochondrial transcriptional repressor protein BolA domain (predicted) [Source:PomBase;Acc:SPCC4B3.11c]	-	-	-	-	GO:0005739//mitochondrion	GO:0003674//molecular_function	-
SPBC1683.09c	1703	964	1548	35	14	28	22	69	56	37.224	28.492	37.714	0.696	0.287	0.579	0.526	1.289	1.088	17.4987	0.967667	-4.17659	0.000925983	0.0220775	frp1	ferric-chelate reductase Frp1 [Source:PomBase;Acc:SPBC1683.09c]	-	-	-	-	GO:0005783//endoplasmic reticulum;GO:0005886//plasma membrane;GO:0016020//membrane;GO:0016021//integral component of membrane	GO:0000293//ferric-chelate reductase activity;GO:0005506//iron ion binding;GO:0016491//oxidoreductase activity;GO:0046872//metal ion binding;GO:0050660//flavin adenine dinucleotide binding;GO:0052851//ferric-chelate reductase (NADPH) activity	GO:0006811//ion transport;GO:0010106//cellular response to iron ion starvation;GO:0033215//iron assimilation by reduction and transport;GO:0035434//copper ion transmembrane transport;GO:0055072//iron ion homeostasis;GO:0055114//oxidation-reduction process
SPCC1020.02	1102	319	548	25	41	26	25	28	37	10.579	4.141	5.863	0.218	0.369	0.236	0.263	0.23	0.316	3.56767	0.269667	-3.72573	0.000927912	0.0220775	spc7	NMS complex subunit, Spc105/KNL-1 family member, blinkin, Spc7 [Source:PomBase;Acc:SPCC1020.02]	-	-	-	-	GO:0000775//chromosome, centromeric region;GO:0000776//kinetochore;GO:0000777//condensed chromosome kinetochore;GO:0000778//condensed nuclear chromosome kinetochore;GO:0000779//condensed chromosome, centromeric region;GO:0000941//condensed nuclear chromosome inner kinetochore;GO:0005634//nucleus;GO:0005694//chromosome;GO:0005737//cytoplasm;GO:0005816//spindle pole body;GO:0005829//cytosol;GO:0005…	GO:0005515//protein binding;GO:0051010//microtubule plus-end binding	GO:0007049//cell cycle;GO:0007094//mitotic spindle assembly checkpoint;GO:0034501//protein localization to kinetochore;GO:0051301//cell division;GO:0051315//attachment of mitotic spindle microtubules to kinetochore;GO:0051321//meiotic cell cycle;GO:0051455//attachment of spindle microtubules to kinetochore involved in homologous chromosome segregation;GO:1902426//negative regulation of mitotic sp…
SPCC830.03	1350	510	927	90	76	139	38	72	92	16.969	8.668	12.988	1.03	0.895	1.654	0.523	0.773	1.028	7.034	0.774667	-3.1827	0.000934855	0.0221406	grc3	polynucleotide kinase Grc3 (predicted) [Source:PomBase;Acc:SPCC830.03]	-	-	-	-	GO:0005634//nucleus;GO:0005694//chromosome;GO:0005724//nuclear telomeric heterochromatin;GO:0005730//nucleolus;GO:0031618//nuclear pericentric heterochromatin;GO:0031934//mating-type region heterochromatin;GO:0097356//perinucleolar compartment	GO:0000166//nucleotide binding;GO:0005524//ATP binding;GO:0016301//kinase activity;GO:0016740//transferase activity;GO:0016887//ATPase activity;GO:0051731//polynucleotide 5'-hydroxyl-kinase activity	GO:0000448//cleavage in ITS2 between 5.8S rRNA and LSU-rRNA of tricistronic rRNA transcript (SSU-rRNA, 5.8S rRNA, LSU-rRNA);GO:0006364//rRNA processing;GO:0016310//phosphorylation;GO:0030702//chromatin silencing at centromere
SPBC23E6.09	1357	876	1441	947	673	1081	2231	2810	2793	13.492	11.777	15.969	8.572	6.268	10.172	24.275	23.876	24.686	11.0417	24.279	1.13675	0.000941691	0.0221916	ssn6	transcriptional corepressor Ssn6 [Source:PomBase;Acc:SPBC23E6.09]	Cellular Processes;Environmental Information Processing	Cell growth and death;Signal transduction	ko04111//Cell cycle - yeast;ko04011//MAPK signaling pathway - yeast	K06665;K06665	GO:0000790//nuclear chromatin;GO:0005634//nucleus;GO:0005737//cytoplasm;GO:0017053//transcriptional repressor complex;GO:0090568//nuclear transcriptional repressor complex	GO:0000978//RNA polymerase II core promoter proximal region sequence-specific DNA binding;GO:0003682//chromatin binding;GO:0003712//transcription cofactor activity;GO:0005515//protein binding;GO:0031490//chromatin DNA binding;GO:0043565//sequence-specific DNA binding;GO:0071558//histone demethylase activity (H3-K27 specific)	GO:0000122//negative regulation of transcription from RNA polymerase II promoter;GO:0006342//chromatin silencing;GO:0016584//nucleosome positioning;GO:0071557//histone H3-K27 demethylation
SPBC1718.02	121	81	36	26	19	27	2	6	7	3.568	3.23	1.183	0.698	0.525	0.754	0.065	0.151	0.184	1.65967	0.133333	-3.63778	0.000945603	0.0221916	hop1	linear element associated protein Hop1 [Source:PomBase;Acc:SPBC1718.02]	-	-	-	-	GO:0005694//chromosome;GO:0005737//cytoplasm;GO:0030998//linear element	GO:0003677//DNA binding;GO:0046872//metal ion binding;GO:0061659//ubiquitin-like protein ligase activity	GO:0007131//reciprocal meiotic recombination;GO:0051321//meiotic cell cycle;GO:0070647//protein modification by small protein conjugation or removal
SPAC323.07c	7139	4787	8744	718	893	1342	384	793	820	137.94	125.07	188.316	12.63	16.164	24.541	8.12	13.095	14.085	84.1102	11.7667	-2.83757	0.000954779	0.0222447	SPAC323.07c	MatE family transmembrane transporter (predicted) [Source:PomBase;Acc:SPAC323.07c]	-	-	-	-	GO:0000324//fungal-type vacuole;GO:0005773//vacuole;GO:0005774//vacuolar membrane;GO:0016020//membrane;GO:0016021//integral component of membrane	GO:0015297//antiporter activity;GO:0022857//transmembrane transporter activity;GO:0042910//xenobiotic transporter activity	GO:0006855//drug transmembrane transport;GO:0042908//xenobiotic transport;GO:0055085//transmembrane transport
SPCC4G3.16	464	241	303	19	20	28	5	20	21	12.552	8.815	9.136	0.468	0.507	0.717	0.148	0.462	0.505	5.36583	0.371667	-3.85172	0.000956485	0.0222447	rib2	CMP deaminase family/ methyltransferase bifunctional enzyme involved in riboflavin biosynthesis and tRNA pseudouridine biosynthesis Rib2 (predicted) [Source:PomBase;Acc:SPCC4G3.16]	Metabolism;Metabolism	Global and overview maps;Metabolism of cofactors and vitamins	ko01100//Metabolic pathways;ko00740//Riboflavin metabolism	K14655;K14655	GO:0005634//nucleus;GO:0005737//cytoplasm;GO:0005739//mitochondrion;GO:0005829//cytosol	GO:0003824//catalytic activity;GO:0008835//diaminohydroxyphosphoribosylaminopyrimidine deaminase activity;GO:0009982//pseudouridine synthase activity;GO:0016787//hydrolase activity;GO:0046872//metal ion binding	GO:0009231//riboflavin biosynthetic process;GO:0031119//tRNA pseudouridine synthesis
SPAC17D4.04	1536	389	758	33	25	28	24	36	50	31.458	10.773	17.303	0.615	0.48	0.543	0.538	0.63	0.91	10.1953	0.692667	-3.8796	0.00097871	0.0226596	trm401	tRNA (cytosine-5-)-methyltransferase (predicted) [Source:PomBase;Acc:SPAC17D4.04]	-	-	-	-	GO:0005634//nucleus;GO:0005737//cytoplasm;GO:0005829//cytosol	GO:0000049//tRNA binding;GO:0003723//RNA binding;GO:0008168//methyltransferase activity;GO:0016428//tRNA (cytosine-5-)-methyltransferase activity;GO:0016740//transferase activity	GO:0008033//tRNA processing;GO:0030488//tRNA methylation;GO:0032259//methylation
SPAC2F7.04	1089	457	725	29	32	44	19	47	42	25.019	14.197	18.565	0.607	0.689	0.957	0.478	0.923	0.858	10.0057	0.753	-3.73202	0.000988964	0.022671	pmc2	mediator complex subunit Med1 [Source:PomBase;Acc:SPAC2F7.04]	-	-	-	-	GO:0005634//nucleus;GO:0005829//cytosol;GO:0016592//mediator complex	GO:0003712//transcription cofactor activity;GO:0003713//transcription coactivator activity	GO:0006357//regulation of transcription from RNA polymerase II promoter;GO:0060261//positive regulation of transcription initiation from RNA polymerase II promoter
SPAC27E2.05	1702	974	1566	908	826	942	2755	2810	3128	54.592	42.244	55.987	26.515	24.82	28.597	96.71	77.027	89.193	38.7925	87.6433	1.17587	0.000992371	0.022671	cdc1	DNA polymerase delta small subunit Cdc1 [Source:PomBase;Acc:SPAC27E2.05]	Metabolism;Metabolism;Metabolism;Genetic Information Processing;Genetic Information Processing;Genetic Information Processing;Genetic Information Processing;Genetic Information Processing	Global and overview maps;Nucleotide metabolism;Nucleotide metabolism;Replication and repair;Replication and repair;Replication and repair;Replication and repair;Replication and repair	ko01100//Metabolic pathways;ko00230//Purine metabolism;ko00240//Pyrimidine metabolism;ko03420//Nucleotide excision repair;ko03030//DNA replication;ko03430//Mismatch repair;ko03440//Homologous recombination;ko03410//Base excision repair	K02328;K02328;K02328;K02328;K02328;K02328;K02328;K02328	GO:0005634//nucleus;GO:0005829//cytosol;GO:0043625//delta DNA polymerase complex	GO:0003677//DNA binding;GO:0003887//DNA-directed DNA polymerase activity;GO:0005515//protein binding;GO:0008408//3'-5' exonuclease activity;GO:0016740//transferase activity;GO:0016779//nucleotidyltransferase activity	GO:0006260//DNA replication;GO:0006271//DNA strand elongation involved in DNA replication;GO:0006279//premeiotic DNA replication;GO:0007049//cell cycle;GO:0051301//cell division;GO:0090305//nucleic acid phosphodiester bond hydrolysis;GO:1903459//mitotic DNA replication lagging strand elongation;GO:1903460//mitotic DNA replication leading strand elongation;GO:1904161//DNA synthesis involved in UV-…
SPCC1753.04	4693	2216	3544	503	441	600	234	411	397	149.505	95.458	125.841	14.589	13.161	18.09	8.158	11.19	11.243	69.4407	10.197	-2.76764	0.00099238	0.022671	tol1	3'(2'),5'-bisphosphate nucleotidase/inositol-1,4- bisphosphate 1-phosphatase [Source:PomBase;Acc:SPCC1753.04]	Metabolism;Metabolism;Metabolism	Global and overview maps;Global and overview maps;Energy metabolism	ko01100//Metabolic pathways;ko01130//Biosynthesis of antibiotics;ko00920//Sulfur metabolism	K01082;K01082;K01082	GO:0005634//nucleus;GO:0005829//cytosol	GO:0004441//inositol-1,4-bisphosphate 1-phosphatase activity;GO:0008441//3'(2'),5'-bisphosphate nucleotidase activity;GO:0016787//hydrolase activity;GO:0042578//phosphoric ester hydrolase activity;GO:0046872//metal ion binding;GO:0052829//inositol-1,3,4-trisphosphate 1-phosphatase activity	GO:0000103//sulfate assimilation;GO:0006790//sulfur compound metabolic process;GO:0016311//dephosphorylation;GO:0046854//phosphatidylinositol phosphorylation;GO:0048015//phosphatidylinositol-mediated signaling
SPBC582.03	12014	6480	10113	1292	1092	1420	566	1067	1119	197.412	143.979	185.221	19.328	16.81	22.083	10.178	14.984	16.346	97.4722	13.836	-2.81656	0.00102074	0.0231726	cdc13	G2/M B-type cyclin Cdc13 [Source:PomBase;Acc:SPBC582.03]	Cellular Processes;Environmental Information Processing	Cell growth and death;Signal transduction	ko04111//Cell cycle - yeast;ko04011//MAPK signaling pathway - yeast	K02220;K02220	GO:0000307//cyclin-dependent protein kinase holoenzyme complex;GO:0000790//nuclear chromatin;GO:0005634//nucleus;GO:0005724//nuclear telomeric heterochromatin;GO:0005730//nucleolus;GO:0005737//cytoplasm;GO:0005813//centrosome;GO:0005816//spindle pole body;GO:0005856//cytoskeleton;GO:0034399//nuclear periphery;GO:0044732//mitotic spindle pole body;GO:0072686//mitotic spindle;GO:0072687//meiotic sp…	GO:0004672//protein kinase activity;GO:0005515//protein binding;GO:0016538//cyclin-dependent protein serine/threonine kinase regulator activity;GO:0019901//protein kinase binding;GO:0061575//cyclin-dependent protein serine/threonine kinase activator activity	GO:0000079//regulation of cyclin-dependent protein serine/threonine kinase activity;GO:0000082//G1/S transition of mitotic cell cycle;GO:0000086//G2/M transition of mitotic cell cycle;GO:0006468//protein phosphorylation;GO:0007049//cell cycle;GO:0007165//signal transduction;GO:0010389//regulation of G2/M transition of mitotic cell cycle;GO:0010971//positive regulation of G2/M transition of mitoti…
SPAC25H1.03	59	29	58	34	23	36	140	180	160	4.904	3.26	5.374	2.573	1.791	2.832	12.736	12.787	11.823	3.45567	12.4487	1.84896	0.00102331	0.0231726	atg101	autophagy protein Atg101 [Source:PomBase;Acc:SPAC25H1.03]	Cellular Processes	Transport and catabolism	ko04136//Autophagy - other	K19730	GO:0000407//pre-autophagosomal structure;GO:0005634//nucleus;GO:0005737//cytoplasm;GO:0005829//cytosol;GO:0016020//membrane;GO:0034045//pre-autophagosomal structure membrane	GO:0005515//protein binding	GO:0000045//autophagosome assembly;GO:0006914//autophagy;GO:0015031//protein transport;GO:0016236//macroautophagy;GO:0030435//sporulation resulting in formation of a cellular spore;GO:0051321//meiotic cell cycle
SPAC17G6.15c	6502	5433	5683	3293	3879	3181	1236	2045	2130	189.937	214.606	185.04	87.578	106.154	87.947	39.515	51.053	55.314	145.21	48.6273	-1.5783	0.00103756	0.0232795	SPAC17G6.15c	MTC tricarboxylate transmembrane transporter (predicted) [Source:PomBase;Acc:SPAC17G6.15c]	-	-	-	-	GO:0005739//mitochondrion;GO:0005743//mitochondrial inner membrane;GO:0016020//membrane;GO:0016021//integral component of membrane;GO:0031966//mitochondrial membrane	GO:0015075//ion transmembrane transporter activity;GO:0015194//L-serine transmembrane transporter activity	GO:0006811//ion transport;GO:0006865//amino acid transport;GO:0015825//L-serine transport;GO:0055085//transmembrane transport
SPAP11E10.01	1024	424	750	74	64	84	45	55	59	30.196	16.907	24.651	1.987	1.768	2.344	1.452	1.386	1.547	12.9755	1.46167	-3.1501	0.0010394	0.0232795	SPAP11E10.01	ornithine cyclodeaminase family (predicted) [Source:PomBase;Acc:SPAP11E10.01]	-	-	-	-	GO:0005737//cytoplasm	GO:0003824//catalytic activity	GO:0008150//biological_process
SPAC664.08c	1337	286	497	19	25	17	24	26	31	38.292	11.076	15.866	0.495	0.671	0.461	0.752	0.636	0.789	11.1435	0.725667	-3.94075	0.00104156	0.0232795	bfr2	traub family protein involved in ribosome biogenesis (predicted) [Source:PomBase;Acc:SPAC664.08c]	-	-	-	-	GO:0005634//nucleus;GO:0005730//nucleolus	GO:0003674//molecular_function	GO:0000462//maturation of SSU-rRNA from tricistronic rRNA transcript (SSU-rRNA, 5.8S rRNA, LSU-rRNA);GO:0042254//ribosome biogenesis
SPBC16H5.10c	3299	1324	2313	267	260	486	151	253	255	60.71	32.946	47.444	4.473	4.482	8.465	3.041	3.979	4.172	26.42	3.73067	-2.82413	0.00104953	0.0232997	prp43	ATP-dependent RNA helicase Prp43 [Source:PomBase;Acc:SPBC16H5.10c]	Genetic Information Processing	Transcription	ko03040//Spliceosome	K12820	GO:0005634//nucleus;GO:0005684//U2-type spliceosomal complex;GO:0071014//post-mRNA release spliceosomal complex	GO:0000166//nucleotide binding;GO:0003676//nucleic acid binding;GO:0003723//RNA binding;GO:0003724//RNA helicase activity;GO:0004386//helicase activity;GO:0005515//protein binding;GO:0005524//ATP binding;GO:0016787//hydrolase activity	GO:0000390//spliceosomal complex disassembly;GO:0006364//rRNA processing;GO:0006397//mRNA processing;GO:0008380//RNA splicing
SPBC530.08	6369	2401	4408	334	262	398	231	347	340	88.156	44.938	68.006	4.209	3.397	5.214	3.499	4.105	4.184	35.6533	3.92933	-3.18168	0.00105149	0.0232997	SPBC530.08	membrane-tethered transcription factor (predicted) [Source:PomBase;Acc:SPBC530.08]	-	-	-	-	GO:0005634//nucleus;GO:0005737//cytoplasm;GO:0005829//cytosol;GO:0016020//membrane;GO:0016021//integral component of membrane;GO:0031965//nuclear membrane	GO:0000978//RNA polymerase II core promoter proximal region sequence-specific DNA binding;GO:0000981//RNA polymerase II transcription factor activity, sequence-specific DNA binding;GO:0003677//DNA binding;GO:0008270//zinc ion binding;GO:0046872//metal ion binding	GO:0006351//transcription, DNA-templated;GO:0006355//regulation of transcription, DNA-templated;GO:0006357//regulation of transcription from RNA polymerase II promoter
SPAC222.10c	1457	649	1034	62	80	115	39	81	86	26.697	16.08	21.118	1.034	1.373	1.994	0.782	1.268	1.401	11.3827	1.15033	-3.30671	0.00106612	0.0234885	byr4	two-component GAP Byr4 [Source:PomBase;Acc:SPAC222.10c]	-	-	-	-	GO:0005737//cytoplasm;GO:0005816//spindle pole body;GO:0005829//cytosol;GO:0005886//plasma membrane;GO:0016020//membrane;GO:0044732//mitotic spindle pole body;GO:1990334//Bfa1-Bub2 complex	GO:0005096//GTPase activator activity;GO:0005515//protein binding	GO:0001100//negative regulation of exit from mitosis;GO:0007049//cell cycle;GO:0031030//negative regulation of septation initiation signaling;GO:0031578//mitotic spindle orientation checkpoint;GO:0043547//positive regulation of GTPase activity;GO:0046578//regulation of Ras protein signal transduction;GO:0051301//cell division
SPCC553.09c	1660	945	1634	185	157	185	81	126	164	32.834	25.275	36.024	3.331	2.909	3.463	1.753	2.13	2.884	17.306	2.25567	-2.93965	0.00106992	0.0234885	spb70	DNA polymerase alpha B-subunit [Source:PomBase;Acc:SPCC553.09c]	Metabolism;Metabolism;Metabolism;Genetic Information Processing	Global and overview maps;Nucleotide metabolism;Nucleotide metabolism;Replication and repair	ko01100//Metabolic pathways;ko00230//Purine metabolism;ko00240//Pyrimidine metabolism;ko03030//DNA replication	K02321;K02321;K02321;K02321	GO:0000790//nuclear chromatin;GO:0005634//nucleus;GO:0005658//alpha DNA polymerase:primase complex;GO:0005829//cytosol	GO:0003677//DNA binding;GO:0003887//DNA-directed DNA polymerase activity;GO:0005515//protein binding;GO:0046982//protein heterodimerization activity	GO:0006260//DNA replication;GO:0006270//DNA replication initiation;GO:0071897//DNA biosynthetic process;GO:1902975//mitotic DNA replication initiation;GO:1902981//synthesis of RNA primer involved in mitotic DNA replication
SPAC664.10	1128	338	582	31	52	33	29	27	49	17.84	7.228	10.26	0.446	0.77	0.494	0.502	0.365	0.689	6.173	0.518667	-3.57309	0.00107365	0.0234885	klp2	minus-end directed microtubule motor kinesin-14, Klp2 [Source:PomBase;Acc:SPAC664.10]	-	-	-	-	GO:0000235//astral microtubule;GO:0000778//condensed nuclear chromosome kinetochore;GO:0005634//nucleus;GO:0005737//cytoplasm;GO:0005856//cytoskeleton;GO:0005871//kinesin complex;GO:0005872//minus-end kinesin complex;GO:0005874//microtubule;GO:0015630//microtubule cytoskeleton;GO:0035371//microtubule plus-end;GO:0036449//microtubule minus-end;GO:0055028//cortical microtubule;GO:0072686//mitotic s…	GO:0000166//nucleotide binding;GO:0003777//microtubule motor activity;GO:0005515//protein binding;GO:0005524//ATP binding;GO:0008017//microtubule binding;GO:0008569//ATP-dependent microtubule motor activity, minus-end-directed;GO:0016887//ATPase activity	GO:0000022//mitotic spindle elongation;GO:0000742//karyogamy involved in conjugation with cellular fusion;GO:0001578//microtubule bundle formation;GO:0007018//microtubule-based movement;GO:0030951//establishment or maintenance of microtubule cytoskeleton polarity;GO:0031122//cytoplasmic microtubule organization;GO:0031534//minus-end directed microtubule sliding;GO:0051012//microtubule sliding;GO:…
SPAC4G8.12c	970	401	680	47	33	44	20	46	45	17.352	9.7	13.559	0.765	0.553	0.745	0.392	0.703	0.716	7.11233	0.603667	-3.5585	0.00109836	0.0239276	SPAC4G8.12c	alpha-1,2-mannosyltransferase (predicted) [Source:PomBase;Acc:SPAC4G8.12c]	Metabolism	Glycan biosynthesis and metabolism	ko00563//Glycosylphosphatidylinositol (GPI)-anchor biosynthesis	K08098	GO:0005783//endoplasmic reticulum;GO:0005789//endoplasmic reticulum membrane;GO:0016020//membrane;GO:0016021//integral component of membrane;GO:0030176//integral component of endoplasmic reticulum membrane	GO:0000026//alpha-1,2-mannosyltransferase activity;GO:0000030//mannosyltransferase activity;GO:0016740//transferase activity;GO:0016757//transferase activity, transferring glycosyl groups	GO:0006506//GPI anchor biosynthetic process;GO:0097502//mannosylation
SPAC664.02c	1610	841	1203	73	75	119	53	90	95	32.916	23.25	27.414	1.359	1.436	2.303	1.186	1.573	1.727	14.7797	1.49533	-3.30507	0.00112098	0.0242753	arp8	actin-like protein, Ino80 complex subunit Arp8 [Source:PomBase;Acc:SPAC664.02c]	-	-	-	-	GO:0005634//nucleus;GO:0005829//cytosol;GO:0031011//Ino80 complex	GO:0000166//nucleotide binding;GO:0005524//ATP binding	GO:0006302//double-strand break repair;GO:0006338//chromatin remodeling;GO:0006355//regulation of transcription, DNA-templated;GO:0043044//ATP-dependent chromatin remodeling;GO:0060303//regulation of nucleosome density;GO:0071931//positive regulation of transcription involved in G1/S transition of mitotic cell cycle;GO:0080040//positive regulation of cellular response to phosphate starvation;GO:0…
SPBC428.20c	875	259	488	13	14	25	12	17	33	14.906	5.966	9.266	0.202	0.223	0.403	0.224	0.248	0.5	5.161	0.324	-3.99358	0.00112373	0.0242753	alp6	gamma tubulin complex Spc98/GCP3 subunit Alp6 [Source:PomBase;Acc:SPBC428.20c]	-	-	-	-	GO:0000922//spindle pole;GO:0000923//equatorial microtubule organizing center;GO:0000930//gamma-tubulin complex;GO:0005634//nucleus;GO:0005737//cytoplasm;GO:0005813//centrosome;GO:0005815//microtubule organizing center;GO:0005816//spindle pole body;GO:0005829//cytosol;GO:0005856//cytoskeleton;GO:0005874//microtubule;GO:0008275//gamma-tubulin small complex;GO:0032153//cell division site;GO:0044732…	GO:0005515//protein binding;GO:0043015//gamma-tubulin binding;GO:0051011//microtubule minus-end binding	GO:0000226//microtubule cytoskeleton organization;GO:0000278//mitotic cell cycle;GO:0007020//microtubule nucleation;GO:0007049//cell cycle;GO:0031122//cytoplasmic microtubule organization;GO:0051225//spindle assembly;GO:0051301//cell division;GO:0051321//meiotic cell cycle;GO:0051415//interphase microtubule nucleation by interphase microtubule organizing center;GO:0071963//establishment or mainte…
SPBC56F2.04	877	197	477	15	32	26	15	22	32	5.412	1.644	3.281	0.084	0.185	0.152	0.101	0.116	0.176	1.793	0.131	-3.77474	0.00118614	0.0255168	utp20	U3 snoRNP protein Utp20 (predicted) [Source:PomBase;Acc:SPBC56F2.04]	-	-	-	-	GO:0005634//nucleus;GO:0005730//nucleolus;GO:0030686//90S preribosome;GO:0030688//preribosome, small subunit precursor;GO:0032040//small-subunit processome	GO:0030515//snoRNA binding	GO:0006364//rRNA processing;GO:0042254//ribosome biogenesis
SPBC4C3.05c	3024	776	1585	119	99	172	78	135	133	26.091	9.053	15.243	0.935	0.8	1.405	0.737	0.995	1.02	8.92117	0.917333	-3.28171	0.0011947	0.0255929	nuc1	DNA-directed RNA polymerase I complex large subunit Nuc1 [Source:PomBase;Acc:SPBC4C3.05c]	Metabolism;Metabolism;Metabolism;Genetic Information Processing	Global and overview maps;Nucleotide metabolism;Nucleotide metabolism;Transcription	ko01100//Metabolic pathways;ko00230//Purine metabolism;ko00240//Pyrimidine metabolism;ko03020//RNA polymerase	K02999;K02999;K02999;K02999	GO:0005634//nucleus;GO:0005730//nucleolus;GO:0005736//DNA-directed RNA polymerase I complex;GO:0005829//cytosol	GO:0001054//RNA polymerase I activity;GO:0003677//DNA binding;GO:0003899//DNA-directed RNA polymerase activity;GO:0005515//protein binding;GO:0008270//zinc ion binding;GO:0016740//transferase activity;GO:0016779//nucleotidyltransferase activity;GO:0046872//metal ion binding	GO:0006351//transcription, DNA-templated;GO:0006360//transcription from RNA polymerase I promoter
SPBC1105.01	2518	871	1192	62	70	88	64	96	91	35.355	16.537	18.655	0.793	0.921	1.169	0.983	1.152	1.136	12.2383	1.09033	-3.48857	0.00119959	0.0255929	SPBC1105.01	rRNA processing protein Rrp12-like (predicted) [Source:PomBase;Acc:SPBC1105.01]	-	-	-	-	GO:0005634//nucleus	GO:0003674//molecular_function	GO:0030490//maturation of SSU-rRNA
SPAC1782.01	1183	300	710	22	29	36	17	37	44	10.319	3.538	6.903	0.175	0.237	0.297	0.162	0.276	0.341	3.57817	0.259667	-3.78449	0.00120816	0.0256242	ecm29	proteasome assembly chaperone Ecm29 [Source:PomBase;Acc:SPAC1782.01]	-	-	-	-	GO:0000502//proteasome complex;GO:0005634//nucleus;GO:0005737//cytoplasm;GO:0005829//cytosol;GO:0032991//macromolecular complex	GO:0005515//protein binding;GO:0060090//binding, bridging	GO:0043248//proteasome assembly
SPBC28E12.04	670	265	458	19	13	17	11	23	23	18.272	9.772	13.922	0.472	0.332	0.439	0.328	0.536	0.558	7.2015	0.474	-3.92534	0.00121792	0.0256242	SPBC28E12.04	Schizosaccharomyces specific protein [Source:PomBase;Acc:SPBC28E12.04]	-	-	-	-	GO:0005737//cytoplasm;GO:0005739//mitochondrion	GO:0003674//molecular_function	GO:0008150//biological_process
SPAPB1E7.11c	596	192	304	14	37	10	11	17	20	12.749	5.554	7.248	0.264	0.732	0.192	0.255	0.317	0.376	4.4565	0.316	-3.81791	0.00121813	0.0256242	SPAPB1E7.11c	Schizosaccharomyces specific protein [Source:PomBase;Acc:SPAPB1E7.11c]	-	-	-	-	GO:0005739//mitochondrion;GO:0005759//mitochondrial matrix	GO:0005515//protein binding	GO:0070131//positive regulation of mitochondrial translation
SPBC1706.01	1865	765	1351	119	92	161	68	104	124	28.181	15.631	22.754	1.637	1.302	2.303	1.125	1.343	1.666	11.968	1.378	-3.11853	0.00122091	0.0256242	tea4	tip elongation aberrant protein Tea4 [Source:PomBase;Acc:SPBC1706.01]	-	-	-	-	GO:0005737//cytoplasm;GO:0005856//cytoskeleton;GO:0015630//microtubule cytoskeleton;GO:0031500//Tea1 cell-end complex;GO:0032153//cell division site;GO:0035839//non-growing cell tip;GO:0035840//old growing cell tip;GO:0051285//cell cortex of cell tip;GO:0051286//cell tip	GO:0005515//protein binding;GO:0030674//protein binding, bridging	GO:0030950//establishment or maintenance of actin cytoskeleton polarity;GO:0034613//cellular protein localization;GO:0061246//establishment or maintenance of bipolar cell polarity regulating cell shape;GO:0071963//establishment or maintenance of cell polarity regulating cell shape;GO:1903067//negative regulation of protein localization to cell tip;GO:1903068//positive regulation of protein locali…
SPCC1827.01c	748	209	375	8	13	13	7	19	20	15.108	5.708	8.442	0.147	0.246	0.249	0.155	0.328	0.359	4.98333	0.280667	-4.15018	0.00125993	0.0262366	utp25	U3 associated protein Utp25 (predicted) [Source:PomBase;Acc:SPCC1827.01c]	-	-	-	-	GO:0005634//nucleus;GO:0005730//nucleolus;GO:0032040//small-subunit processome	GO:0003674//molecular_function;GO:0019843//rRNA binding;GO:0034511//U3 snoRNA binding	GO:0000462//maturation of SSU-rRNA from tricistronic rRNA transcript (SSU-rRNA, 5.8S rRNA, LSU-rRNA);GO:0006364//rRNA processing;GO:0030490//maturation of SSU-rRNA;GO:0042254//ribosome biogenesis
SPBC1215.02c	2366	907	1727	87	146	181	64	116	166	42.654	22.097	34.692	1.42	2.468	3.085	1.269	1.795	2.658	17.736	1.90733	-3.21705	0.00126025	0.0262366	naa25	NatB N-acetyltransferase complex regulatory subunit Naa25 [Source:PomBase;Acc:SPBC1215.02c]	-	-	-	-	GO:0005737//cytoplasm;GO:0005829//cytosol;GO:0031416//NatB complex	GO:0003779//actin binding;GO:0004596//peptide alpha-N-acetyltransferase activity;GO:0071885//N-terminal protein N-methyltransferase activity	GO:0006479//protein methylation;GO:0017196//N-terminal peptidyl-methionine acetylation;GO:0051604//protein maturation;GO:1903475//mitotic actomyosin contractile ring assembly
SPAC22E12.09c	2973	1920	2734	4172	3259	3083	6292	7451	6745	57.146	49.907	58.57	72.994	58.673	56.084	132.35	122.376	115.241	58.8957	123.322	1.0662	0.00126883	0.0263092	krp1	kexin [Source:PomBase;Acc:SPAC22E12.09c]	-	-	-	-	GO:0005794//Golgi apparatus;GO:0005802//trans-Golgi network;GO:0009986//cell surface;GO:0016020//membrane;GO:0016021//integral component of membrane;GO:0030173//integral component of Golgi membrane	GO:0004175//endopeptidase activity;GO:0004252//serine-type endopeptidase activity;GO:0004867//serine-type endopeptidase inhibitor activity;GO:0008233//peptidase activity;GO:0008236//serine-type peptidase activity;GO:0016787//hydrolase activity;GO:0070011//peptidase activity, acting on L-amino acid peptides	GO:0006508//proteolysis;GO:0010951//negative regulation of endopeptidase activity;GO:0016485//protein processing;GO:0016540//protein autoprocessing;GO:0071432//peptide mating pheromone maturation involved in conjugation with cellular fusion
SPBP16F5.08c	4014	2422	4161	1731	1585	2373	585	1150	1058	69.624	56.806	80.446	27.335	25.755	38.956	11.105	17.047	16.314	49.8203	14.822	-1.74899	0.00128509	0.026439	SPBP16F5.08c	flavin dependent monooxygenase (predicted) [Source:PomBase;Acc:SPBP16F5.08c]	-	-	-	-	GO:0005739//mitochondrion;GO:0005789//endoplasmic reticulum membrane	GO:0004497//monooxygenase activity;GO:0004499//N,N-dimethylaniline monooxygenase activity;GO:0016491//oxidoreductase activity;GO:0050660//flavin adenine dinucleotide binding;GO:0050661//NADP binding	GO:0034975//protein folding in endoplasmic reticulum;GO:0055114//oxidation-reduction process
SPAC19A8.12	664	216	599	0	7	0	0	0	0	10.762	4.737	10.822	0	0.107	0	0	0	0	4.40467	0.001	-12.1048	0.00128534	0.026439	dcp2	mRNA decapping complex catalytic subunit Dcp2 [Source:PomBase;Acc:SPAC19A8.12]	Genetic Information Processing	Folding, sorting and degradation	ko03018//RNA degradation	K12613	GO:0000932//cytoplasmic mRNA processing body;GO:0005634//nucleus;GO:0005737//cytoplasm;GO:0005829//cytosol;GO:0005845//mRNA cap binding complex;GO:0010494//cytoplasmic stress granule;GO:0098745//Dcp1-Dcp2 complex	GO:0000166//nucleotide binding;GO:0000287//magnesium ion binding;GO:0003723//RNA binding;GO:0003727//single-stranded RNA binding;GO:0005515//protein binding;GO:0005524//ATP binding;GO:0016787//hydrolase activity;GO:0030145//manganese ion binding;GO:0046872//metal ion binding;GO:0050072//m7G(5')pppN diphosphatase activity	GO:0000290//deadenylation-dependent decapping of nuclear-transcribed mRNA;GO:0006397//mRNA processing;GO:0031087//deadenylation-independent decapping of nuclear-transcribed mRNA;GO:0034428//nuclear-transcribed mRNA catabolic process, exonucleolytic, 5'-3'
SPAC1952.06c	1055	445	555	20	49	55	18	48	44	19.6	11.179	11.493	0.338	0.853	0.967	0.366	0.762	0.727	7.405	0.618333	-3.58204	0.0012972	0.0265771	SPAC1952.06c	spliceosomal complex subunit (predicted) [Source:PomBase;Acc:SPAC1952.06c]	Genetic Information Processing	Transcription	ko03040//Spliceosome	K12864	GO:0005634//nucleus;GO:0005681//spliceosomal complex	GO:0003674//molecular_function	GO:0006397//mRNA processing;GO:0008380//RNA splicing;GO:0045292//mRNA cis splicing, via spliceosome
SPCC18.13	1105	411	775	52	72	82	18	65	67	29.298	14.735	22.904	1.255	1.788	2.058	0.522	1.473	1.579	12.0063	1.19133	-3.33315	0.00131066	0.0266961	SPCC18.13	tRNA (guanine-N7-)-methyltransferase subunit Trm82 (predicted) [Source:PomBase;Acc:SPCC18.13]	-	-	-	-	GO:0005634//nucleus;GO:0005829//cytosol;GO:0043527//tRNA methyltransferase complex	GO:0003674//molecular_function;GO:0005515//protein binding;GO:0008176//tRNA (guanine-N7-)-methyltransferase activity	GO:0008033//tRNA processing;GO:0030488//tRNA methylation;GO:0036265//RNA (guanine-N7)-methylation
SPBC1685.12c	274	157	197	517	394	533	998	1185	1087	4.361	3.383	3.5	7.494	5.873	8.023	17.386	16.12	15.376	5.439	16.294	1.58293	0.00131335	0.0266961	SPBC1685.12c	dubious [Source:PomBase;Acc:SPBC1685.12c]	-	-	-	-	-	-	-
SPCC188.14	1363	1003	1385	272	382	264	131	192	211	29.82	29.673	33.775	5.418	7.829	5.467	3.137	3.59	4.104	18.6637	3.61033	-2.37003	0.00132092	0.0267447	SPCC188.14	Schizosaccharomyces pombe specific protein [Source:PomBase;Acc:SPCC188.14]	-	-	-	-	GO:0005575//cellular_component	GO:0003674//molecular_function	GO:0008150//biological_process
SPAP27G11.10c	1830	649	1280	43	40	72	31	74	84	16.629	7.974	12.964	0.356	0.341	0.619	0.308	0.575	0.679	6.4805	0.520667	-3.63767	0.00134709	0.0271016	nup184	nucleoporin Nup184 [Source:PomBase;Acc:SPAP27G11.10c]	Genetic Information Processing	Translation	ko03013//Nucleocytoplasmic transport	K14311	GO:0005634//nucleus;GO:0005643//nuclear pore;GO:0044611//nuclear pore inner ring	GO:0017056//structural constituent of nuclear pore	GO:0006406//mRNA export from nucleus;GO:0006606//protein import into nucleus;GO:0006607//NLS-bearing protein import into nucleus;GO:0010389//regulation of G2/M transition of mitotic cell cycle;GO:0015031//protein transport;GO:0051028//mRNA transport
SPBC365.04c	773	304	376	13	12	26	12	14	33	37.919	20.165	20.558	0.581	0.551	1.207	0.644	0.587	1.439	13.4968	0.89	-3.92267	0.00136972	0.0271016	SPBC365.04c	RNA-binding protein, involved in ribosome biogenesis (predicted) [Source:PomBase;Acc:SPBC365.04c]	-	-	-	-	GO:0005634//nucleus;GO:0005730//nucleolus	GO:0003676//nucleic acid binding;GO:0003723//RNA binding	GO:0042254//ribosome biogenesis
SPBC577.12	990	426	646	105	96	109	56	67	74	20.365	11.863	14.816	1.972	1.851	2.13	1.261	1.178	1.354	8.83283	1.26433	-2.8045	0.00137019	0.0271016	dph6	diphthamide synthetase Dph6 (predicted) [Source:PomBase;Acc:SPBC577.12]	-	-	-	-	GO:0005634//nucleus;GO:0005737//cytoplasm;GO:0005829//cytosol	GO:0000166//nucleotide binding;GO:0005524//ATP binding;GO:0016874//ligase activity;GO:0017178//diphthine-ammonia ligase activity	GO:0017183//peptidyl-diphthamide biosynthetic process from peptidyl-histidine;GO:0051321//meiotic cell cycle
SPAC1486.10	2959	1273	2025	123	96	155	68	147	176	51.535	29.98	39.31	1.95	1.566	2.555	1.296	2.188	2.725	21.1493	2.06967	-3.35314	0.0013704	0.0271016	thi1	transcription factor Thi1 [Source:PomBase;Acc:SPAC1486.10]	-	-	-	-	GO:0005634//nucleus	GO:0000978//RNA polymerase II core promoter proximal region sequence-specific DNA binding;GO:0000981//RNA polymerase II transcription factor activity, sequence-specific DNA binding;GO:0001228//transcriptional activator activity, RNA polymerase II transcription regulatory region sequence-specific binding;GO:0003677//DNA binding;GO:0008270//zinc ion binding;GO:0046872//metal ion binding	GO:0006351//transcription, DNA-templated;GO:0006355//regulation of transcription, DNA-templated;GO:0006357//regulation of transcription from RNA polymerase II promoter;GO:0031047//gene silencing by RNA;GO:0045893//positive regulation of transcription, DNA-templated;GO:0045944//positive regulation of transcription from RNA polymerase II promoter;GO:0090180//positive regulation of thiamine biosynth…
SPBC17D1.06	11506	5981	7494	1913	1818	2304	884	1503	1316	234.311	164.698	170.101	35.468	34.683	44.407	19.702	26.158	23.824	113.945	23.228	-2.2944	0.00137645	0.0271016	dbp3	ATP-dependent RNA helicase Dbp3 (predicted) [Source:PomBase;Acc:SPBC17D1.06]	-	-	-	-	GO:0005634//nucleus;GO:0005730//nucleolus	GO:0000166//nucleotide binding;GO:0003676//nucleic acid binding;GO:0003723//RNA binding;GO:0003724//RNA helicase activity;GO:0004386//helicase activity;GO:0005524//ATP binding;GO:0016787//hydrolase activity	GO:0006364//rRNA processing;GO:0042254//ribosome biogenesis
SPBC725.16	1870	728	1240	78	66	108	49	96	98	30.46	16.035	22.513	1.157	1.007	1.665	0.874	1.336	1.419	12.1395	1.20967	-3.32703	0.00137693	0.0271016	res1	MBF transcription factor complex subunit Res1 [Source:PomBase;Acc:SPBC725.16]	-	-	-	-	GO:0000790//nuclear chromatin;GO:0005634//nucleus;GO:0030907//MBF transcription complex;GO:0033309//SBF transcription complex	GO:0000978//RNA polymerase II core promoter proximal region sequence-specific DNA binding;GO:0001228//transcriptional activator activity, RNA polymerase II transcription regulatory region sequence-specific binding;GO:0003677//DNA binding;GO:0005515//protein binding	GO:0000083//regulation of transcription involved in G1/S transition of mitotic cell cycle;GO:0007049//cell cycle;GO:0045944//positive regulation of transcription from RNA polymerase II promoter;GO:0071931//positive regulation of transcription involved in G1/S transition of mitotic cell cycle
SPCC895.05	1254	422	827	21	36	39	19	47	51	10.855	4.94	7.98	0.166	0.292	0.32	0.18	0.348	0.392	4.09217	0.306667	-3.73812	0.00137784	0.0271016	for3	formin For3 [Source:PomBase;Acc:SPCC895.05]	Environmental Information Processing	Signal transduction	ko04011//MAPK signaling pathway - yeast	K17971	GO:0005737//cytoplasm;GO:0005826//actomyosin contractile ring;GO:0005886//plasma membrane;GO:0016020//membrane;GO:0032153//cell division site;GO:0043332//mating projection tip;GO:0051285//cell cortex of cell tip	GO:0003779//actin binding;GO:0005515//protein binding;GO:0005522//profilin binding;GO:0017048//Rho GTPase binding	GO:0000226//microtubule cytoskeleton organization;GO:0007015//actin filament organization;GO:0007049//cell cycle;GO:0008360//regulation of cell shape;GO:0016043//cellular component organization;GO:0030036//actin cytoskeleton organization;GO:0045010//actin nucleation;GO:0051016//barbed-end actin filament capping;GO:0051017//actin filament bundle assembly;GO:0051301//cell division;GO:0071963//estab…
[truncated: 373 more rows]

## Sheet: htb1-P102S
id	WT-1_count	WT-2_count	WT-3_count	WT-4_count	WT-5_count	WT-6_count	P102S-1_count	P102S-2_count	P102S-3_count	WT-1_fpkm	WT-2_fpkm	WT-3_fpkm	WT-4_fpkm	WT-5_fpkm	WT-6_fpkm	P102S-1_fpkm	P102S-2_fpkm	P102S-3_fpkm	WT_mean	P102S_mean	log2(fc)	PValue	FDR	Symbol	Description	KEGG_A_class	KEGG_B_class	Pathway	K_ID	GO Component	GO Function	GO Process
[truncated: 1 more rows]

[truncated: 2 more sheets: htb1-D67N, htb1-D67H]
