# Supplementary material for: Characterization of oncohistone H2B variants in Schizosaccharomyces pombe reveals a key role of H2B monoubiquitination deficiency in genomic instability by altering gene expression
Source: FEMS Yeast Res. 2025 May 22;25:foaf027. doi: 10.1093/femsyr/foaf027 (PMC12128920; doi:10.1093/femsyr/foaf027)
Supplement: foaf027_Supplemental_Files [file foaf027_supplemental_files.zip › Table S9.xls]

id	WT-1_count	WT-2_count	WT-3_count	K119R-1_count	K119R-2_count	K119R-3_count	WT-1_fpkm	WT-2_fpkm	WT-3_fpkm	K119R-1_fpkm	K119R-2_fpkm	K119R-3_fpkm	WT_mean	K119R_mean	log2(fc)	PValue	FDR	Symbol	Description	KEGG_A_class	KEGG_B_class	Pathway	K_ID	GO Component	GO Function	GO Process
SPBC16A3.13	741	722	1013	11671	11092	12341	19.935	19.232	21.047	266.253	264.033	289.810	20.0713333333333	273.365333333333	3.76762193716201	9.48367337472441e-58	4.87176301259593e-54	meu7	alpha-amylase homolog Aah4 [Source:PomBase;Acc:SPBC16A3.13]	Metabolism;Metabolism	Global and overview maps;Carbohydrate metabolism	ko01100//Metabolic pathways;ko00500//Starch and sucrose metabolism	K01176;K01176	GO:0005783//endoplasmic reticulum;GO:0005886//plasma membrane;GO:0009897//external side of plasma membrane;GO:0016020//membrane;GO:0031225//anchored component of membrane	GO:0003824//catalytic activity;GO:0004556//alpha-amylase activity;GO:0005509//calcium ion binding;GO:0016787//hydrolase activity;GO:0016798//hydrolase activity, acting on glycosyl bonds;GO:0046872//metal ion binding	GO:0005975//carbohydrate metabolic process;GO:0008152//metabolic process;GO:0008360//regulation of cell shape;GO:0009272//fungal-type cell wall biogenesis;GO:0016052//carbohydrate catabolic process
SPBC354.12	33639	36139	42036	338965	346368	370219	1450.113	1542.437	1399.439	12390.724	13211.164	13930.823	1463.99633333333	13177.5703333333	3.17010054683665	2.3905088602241e-49	6.1400220074856e-46	gpd3	glyceraldehyde 3-phosphate dehydrogenase Gpd3 [Source:PomBase;Acc:SPBC354.12]	Metabolism;Metabolism;Metabolism;Metabolism;Metabolism;Metabolism	Global and overview maps;Global and overview maps;Global and overview maps;Global and overview maps;Global and overview maps;Carbohydrate metabolism	ko01100//Metabolic pathways;ko01110//Biosynthesis of secondary metabolites;ko01130//Biosynthesis of antibiotics;ko01230//Biosynthesis of amino acids;ko01200//Carbon metabolism;ko00010//Glycolysis / Gluconeogenesis	K00134;K00134;K00134;K00134;K00134;K00134	GO:0005737//cytoplasm;GO:0005829//cytosol	GO:0004365//glyceraldehyde-3-phosphate dehydrogenase (NAD+) (phosphorylating) activity;GO:0016491//oxidoreductase activity;GO:0016620//oxidoreductase activity, acting on the aldehyde or oxo group of donors, NAD or NADP as acceptor;GO:0050661//NADP binding;GO:0051287//NAD binding	GO:0006006//glucose metabolic process;GO:0006096//glycolytic process;GO:0055114//oxidation-reduction process;GO:0061621//canonical glycolysis
SPBC359.02	640	548	870	30	27	31	22.604	19.163	23.730	0.898	0.844	0.956	21.8323333333333	0.899333333333333	-4.60146657410253	3.55246492344195e-42	6.0830041039071e-39	alr2	alanine racemase Alr2 (predicted) [Source:PomBase;Acc:SPBC359.02]	Metabolism	Global and overview maps	ko01100//Metabolic pathways	K01775	GO:0005575//cellular_component	GO:0003824//catalytic activity;GO:0008784//alanine racemase activity;GO:0016853//isomerase activity;GO:0030170//pyridoxal phosphate binding	GO:0006522//alanine metabolic process;GO:0030632//D-alanine biosynthetic process
SPCC1223.02	47	23	103	1580	2409	2176	2.348	1.138	3.974	66.936	106.489	94.894	2.48666666666667	89.4396666666667	5.16862977652866	1.49951950833516e-38	1.92575792857944e-35	nmt1	4-amino-5-hydroxymethyl-2-methylpyrimidine phosphate synthase Nmt1 [Source:PomBase;Acc:SPCC1223.02]	Metabolism;Metabolism	Global and overview maps;Metabolism of cofactors and vitamins	ko01100//Metabolic pathways;ko00730//Thiamine metabolism	K18278;K18278	GO:0005634//nucleus;GO:0005737//cytoplasm;GO:0005829//cytosol	GO:0070284//4-amino-5-hydroxymethyl-2-methylpyrimidine phosphate synthase activity	GO:0009228//thiamine biosynthetic process;GO:0009229//thiamine diphosphate biosynthetic process
SPBC29A10.15	165	208	447	3532	3795	3723	4.394	5.484	9.192	79.753	89.413	86.536	6.35666666666667	85.234	3.74508669605089	2.75268261676339e-29	2.82810612046271e-26	orc1	origin recognition complex subunit Orc1 [Source:PomBase;Acc:SPBC29A10.15]	Cellular Processes;Cellular Processes	Cell growth and death;Cell growth and death	ko04111//Cell cycle - yeast;ko04113//Meiosis - yeast	K02603;K02603	GO:0000784//nuclear chromosome, telomeric region;GO:0000790//nuclear chromatin;GO:0005634//nucleus;GO:0005656//nuclear pre-replicative complex;GO:0005664//nuclear origin of replication recognition complex;GO:0031261//DNA replication preinitiation complex;GO:0043596//nuclear replication fork	GO:0000166//nucleotide binding;GO:0003677//DNA binding;GO:0003682//chromatin binding;GO:0003688//DNA replication origin binding;GO:0005515//protein binding;GO:0005524//ATP binding;GO:0016887//ATPase activity;GO:0046872//metal ion binding	GO:0000278//mitotic cell cycle;GO:0006260//DNA replication;GO:0006270//DNA replication initiation;GO:0033314//mitotic DNA replication checkpoint;GO:1902969//mitotic DNA replication;GO:1902975//mitotic DNA replication initiation
SPBPB10D8.02c	293	307	424	16	19	15	7.627	7.912	8.523	0.353	0.438	0.341	8.02066666666667	0.377333333333333	-4.40981069902223	5.40588964494416e-29	4.62834251767969e-26	SPBPB10D8.02c	arylsulfatase (predicted) [Source:PomBase;Acc:SPBPB10D8.02c]	Metabolism	Lipid metabolism	ko00600//Sphingolipid metabolism	K01130	GO:0005634//nucleus;GO:0005737//cytoplasm;GO:0005829//cytosol	GO:0003824//catalytic activity;GO:0004065//arylsulfatase activity;GO:0008484//sulfuric ester hydrolase activity;GO:0016787//hydrolase activity;GO:0046872//metal ion binding	GO:0046505//sulfolipid metabolic process
SPBP23A10.13	153	162	289	1849	1794	1695	2.888	3.027	4.213	29.593	29.960	27.926	3.376	29.1596666666667	3.1105874187	1.27156030390471e-26	9.33143611594073e-24	orc4	origin recognition complex subunit Orc4 [Source:PomBase;Acc:SPBP23A10.13]	Cellular Processes;Cellular Processes	Cell growth and death;Cell growth and death	ko04111//Cell cycle - yeast;ko04113//Meiosis - yeast	K02606;K02606	GO:0000790//nuclear chromatin;GO:0000808//origin recognition complex;GO:0005634//nucleus;GO:0005656//nuclear pre-replicative complex;GO:0005664//nuclear origin of replication recognition complex;GO:0031261//DNA replication preinitiation complex;GO:0043596//nuclear replication fork	GO:0000166//nucleotide binding;GO:0003677//DNA binding;GO:0003688//DNA replication origin binding;GO:0005524//ATP binding;GO:0016887//ATPase activity	GO:0006260//DNA replication;GO:0006265//DNA topological change;GO:0006270//DNA replication initiation;GO:1902597//positive regulation of DNA replication origin binding;GO:1902975//mitotic DNA replication initiation
SPAC977.18	53	72	96	617	651	641	4.438	5.960	6.208	43.799	48.214	46.831	5.53533333333333	46.2813333333333	3.06368832542089	8.33609356146586e-24	5.35281407815626e-21	SPAC977.18	conserved fungal protein [Source:PomBase;Acc:SPAC977.18]	-	-	-	-	GO:0005886//plasma membrane	GO:0003674//molecular_function	GO:0008150//biological_process
SPBC1773.06c	239	283	443	2395	2069	2250	9.960	11.676	14.257	84.632	76.287	81.844	11.9643333333333	80.921	2.75777413798592	3.86433484081396e-23	2.20567645302903e-20	adh8	alcohol dehydrogenase (predicted) [Source:PomBase;Acc:SPBC1773.06c]	-	-	-	-	GO:0005737//cytoplasm;GO:0005829//cytosol	GO:0004022//alcohol dehydrogenase (NAD) activity;GO:0016491//oxidoreductase activity	GO:0006066//alcohol metabolic process;GO:0006091//generation of precursor metabolites and energy;GO:0055114//oxidation-reduction process
SPAC1039.09	416	303	477	2606	2389	2006	7.950	5.733	7.040	42.232	40.396	33.463	6.90766666666667	38.697	2.48595135360988	6.17802858013805e-22	3.17365328161692e-19	isp5	amino acid permease Isp5 [Source:PomBase;Acc:SPAC1039.09]	-	-	-	-	GO:0005783//endoplasmic reticulum;GO:0016020//membrane;GO:0016021//integral component of membrane	GO:0015171//amino acid transmembrane transporter activity;GO:0022857//transmembrane transporter activity	GO:0003333//amino acid transmembrane transport;GO:0006865//amino acid transport;GO:0055085//transmembrane transport
SPBC354.11c	582	627	863	3836	3590	3064	8.953	9.550	10.253	50.040	48.865	41.144	9.58533333333333	46.683	2.28399676815111	3.64181785161778e-20	1.7007289367055e-17	SPBC354.11c	dubious [Source:PomBase;Acc:SPBC354.11c]	-	-	-	-	GO:0016020//membrane;GO:0016021//integral component of membrane	-	-
SPBPB21E7.04c	109	95	194	1144	836	1079	6.012	5.188	8.264	53.508	40.800	51.951	6.488	48.753	2.90964527269609	5.47833308617903e-20	2.34518308864181e-17	SPBPB21E7.04c	human COMT ortholog 2 [Source:PomBase;Acc:SPBPB21E7.04c]	Metabolism;Metabolism	Global and overview maps;Amino acid metabolism	ko01100//Metabolic pathways;ko00350//Tyrosine metabolism	K00545;K00545	GO:0000324//fungal-type vacuole;GO:0005773//vacuole	GO:0008168//methyltransferase activity;GO:0008171//O-methyltransferase activity;GO:0016740//transferase activity;GO:0046872//metal ion binding	GO:0006584//catecholamine metabolic process;GO:0008150//biological_process;GO:0032259//methylation
SPAPB24D3.07c	20173	20859	26877	91023	90827	91644	931.924	954.062	958.876	3565.674	3712.503	3695.479	948.287333333333	3657.88533333333	1.94761367994667	6.87155729334733e-19	2.71532229353271e-16	SPAPB24D3.07c	Schizosaccharomyces pombe specific protein [Source:PomBase;Acc:SPAPB24D3.07c]	-	-	-	-	GO:0005783//endoplasmic reticulum	GO:0003674//molecular_function	GO:0008150//biological_process
SPAC11D3.06	951	810	1348	190	152	185	31.983	26.982	35.029	5.424	4.511	5.422	31.3313333333333	5.119	-2.61367225477061	1.15980564019805e-18	4.2556582669267e-16	SPAC11D3.06	MatE family transmembrane transporter (predicted) [Source:PomBase;Acc:SPAC11D3.06]	-	-	-	-	GO:0000329//fungal-type vacuole membrane;GO:0005794//Golgi apparatus;GO:0016020//membrane;GO:0016021//integral component of membrane	GO:0015297//antiporter activity;GO:0022857//transmembrane transporter activity;GO:0042910//xenobiotic transporter activity	GO:0006855//drug transmembrane transport;GO:0042908//xenobiotic transport;GO:0055085//transmembrane transport
SPCC330.04c	317	392	462	1835	1973	1656	13.885	17.000	15.628	68.158	76.466	63.317	15.5043333333333	69.3136666666667	2.16046834525772	2.52786596128622e-18	8.65709829541821e-16	mug135	mug2/mug135/meu2 family, with repeat expansion [Source:PomBase;Acc:SPCC330.04c]	-	-	-	-	GO:0005575//cellular_component;GO:0005634//nucleus	GO:0003674//molecular_function	GO:0008150//biological_process;GO:0051321//meiotic cell cycle
SPBC359.03c	1120	958	1494	268	192	203	28.409	24.069	29.261	5.764	4.309	4.495	27.2463333333333	4.856	-2.48822176601846	1.47391864119583e-17	4.73220003738935e-15	aat1	amino acid transmembrane transporter Aat1 [Source:PomBase;Acc:SPBC359.03c]	-	-	-	-	GO:0000139//Golgi membrane;GO:0000324//fungal-type vacuole;GO:0005794//Golgi apparatus;GO:0005886//plasma membrane;GO:0016020//membrane;GO:0016021//integral component of membrane;GO:0031520//plasma membrane of cell tip;GO:0051286//cell tip	GO:0015171//amino acid transmembrane transporter activity;GO:0022857//transmembrane transporter activity	GO:0003333//amino acid transmembrane transport;GO:0006865//amino acid transport;GO:0055085//transmembrane transport
SPAC977.10	2322	2285	2903	666	585	566	51.214	49.898	49.447	12.456	11.416	10.897	50.1863333333333	11.5896666666667	-2.11445547189581	1.60315738618451e-17	4.84436440754697e-15	sod2	plasma membrane sodium ion/proton antiporter Sod2 [Source:PomBase;Acc:SPAC977.10]	-	-	-	-	GO:0005628//prospore membrane;GO:0005886//plasma membrane;GO:0005887//integral component of plasma membrane;GO:0016020//membrane;GO:0016021//integral component of membrane;GO:0031520//plasma membrane of cell tip;GO:0042175//nuclear outer membrane-endoplasmic reticulum membrane network;GO:1990578//perinuclear endoplasmic reticulum membrane	GO:0015297//antiporter activity;GO:0015299//solute:proton antiporter activity;GO:0015385//sodium:proton antiporter activity	GO:0006811//ion transport;GO:0006812//cation transport;GO:0006814//sodium ion transport;GO:0006883//cellular sodium ion homeostasis;GO:0030004//cellular monovalent inorganic cation homeostasis;GO:0030007//cellular potassium ion homeostasis;GO:0036376//sodium ion export from cell;GO:0051452//intracellular pH reduction;GO:0055085//transmembrane transport;GO:1902600//hydrogen ion transmembrane trans…
SPAC1093.05	82	84	127	637	515	549	1.866	1.892	2.232	12.289	10.368	10.904	1.99666666666667	11.187	2.4861577955398	1.31010115926823e-16	3.73888314175607e-14	SPAC1093.05	ATP-dependent RNA helicase Hca4 (predicted) [Source:PomBase;Acc:SPAC1093.05]	-	-	-	-	GO:0005634//nucleus;GO:0005730//nucleolus;GO:0005737//cytoplasm;GO:0005829//cytosol;GO:0032040//small-subunit processome	GO:0000166//nucleotide binding;GO:0003676//nucleic acid binding;GO:0003723//RNA binding;GO:0003724//RNA helicase activity;GO:0004386//helicase activity;GO:0005524//ATP binding;GO:0016787//hydrolase activity	GO:0006364//rRNA processing;GO:0042254//ribosome biogenesis
SPAC1002.19	12658	8513	8984	43074	40622	36822	442.077	294.367	242.312	1275.642	1255.267	1122.528	326.252	1217.81233333333	1.9002331780752	2.44484161902628e-16	6.61007968259895e-14	urg1	GTP cyclohydrolase II Urg1 (predicted) [Source:PomBase;Acc:SPAC1002.19]	-	-	-	-	GO:0005634//nucleus;GO:0005737//cytoplasm;GO:0005829//cytosol	GO:0000166//nucleotide binding;GO:0003935//GTP cyclohydrolase II activity;GO:0005525//GTP binding;GO:0016787//hydrolase activity;GO:0046872//metal ion binding	GO:0009231//riboflavin biosynthetic process
SPCC965.14c	588	627	891	2855	2912	2788	40.065	42.299	46.885	164.958	175.557	165.819	43.083	168.778	1.96993624509117	1.15053099656529e-15	2.95513886467794e-13	SPCC965.14c	cytosine deaminase (predicted) [Source:PomBase;Acc:SPCC965.14c]	-	-	-	-	GO:0005634//nucleus;GO:0005737//cytoplasm;GO:0005829//cytosol	GO:0003824//catalytic activity;GO:0004131//cytosine deaminase activity;GO:0008270//zinc ion binding;GO:0016787//hydrolase activity;GO:0046872//metal ion binding;GO:0047974//guanosine deaminase activity	GO:0006152//purine nucleoside catabolic process;GO:0019858//cytosine metabolic process;GO:0044206//UMP salvage
SPAC1783.05	205	191	354	1301	1177	1303	2.756	2.543	3.676	14.834	14.003	15.293	2.99166666666667	14.71	2.29777590326557	2.97706667843482e-15	7.28247215577127e-13	hrp1	ATP-dependent DNA helicase Hrp1 [Source:PomBase;Acc:SPAC1783.05]	-	-	-	-	GO:0000780//condensed nuclear chromosome, centromeric region;GO:0000790//nuclear chromatin;GO:0005634//nucleus	GO:0000166//nucleotide binding;GO:0003677//DNA binding;GO:0004386//helicase activity;GO:0005515//protein binding;GO:0005524//ATP binding;GO:0016787//hydrolase activity;GO:0017116//single-stranded DNA-dependent ATP-dependent DNA helicase activity;GO:0036121//double-stranded DNA-dependent ATP-dependent DNA helicase activity	GO:0006357//regulation of transcription from RNA polymerase II promoter;GO:0006369//termination of RNA polymerase II transcription;GO:0030466//chromatin silencing at silent mating-type cassette;GO:0030702//chromatin silencing at centromere;GO:0032508//DNA duplex unwinding;GO:0035067//negative regulation of histone acetylation;GO:0043044//ATP-dependent chromatin remodeling;GO:0043486//histone exch…
SPAC9G1.14	11	11	10	142	170	116	1.043	1.075	0.752	11.399	14.285	9.580	0.956666666666667	11.7546666666667	3.61907348700811	1.43212644549739e-14	3.3440152502364e-12	SPAC9G1.14	dubious [Source:PomBase;Acc:SPAC9G1.14]	-	-	-	-	-	-	-
SPAC29E6.10c	52	54	74	350	334	335	0.878	0.903	0.965	5.011	4.989	4.937	0.915333333333333	4.979	2.44348689064011	1.82449940212574e-14	4.07497975161737e-12	nst1	conserved fungal protein Nst1 [Source:PomBase;Acc:SPAC29E6.10c]	-	-	-	-	GO:0005737//cytoplasm;GO:0005829//cytosol	GO:0003674//molecular_function	GO:0008150//biological_process
SPAC4H3.08	367	292	436	1504	1391	1365	14.006	11.033	12.850	48.672	46.970	45.471	12.6296666666667	47.0376666666667	1.89699993340096	2.88732188460751e-14	6.18007188384532e-12	SPAC4H3.08	3-hydroxyacyl-CoA dehydrogenase (predicted) [Source:PomBase;Acc:SPAC4H3.08]	-	-	-	-	GO:0005634//nucleus;GO:0005829//cytosol	GO:0003857//3-hydroxyacyl-CoA dehydrogenase activity;GO:0016491//oxidoreductase activity	GO:0006631//fatty acid metabolic process;GO:0055114//oxidation-reduction process
SPCC737.04	107	133	284	1133	997	1127	2.700	3.319	5.518	24.134	22.160	24.710	3.84566666666667	23.668	2.62163217640074	3.34502195416143e-14	6.87335111141091e-12	SPCC737.04	UPF0300 family protein 6 [Source:PomBase;Acc:SPCC737.04]	-	-	-	-	GO:0005575//cellular_component;GO:0005737//cytoplasm	GO:0003674//molecular_function	GO:0008150//biological_process
SPAC6F6.17	67	56	153	611	620	676	0.948	0.784	1.671	7.329	7.760	8.347	1.13433333333333	7.812	2.78384729864294	3.95918890057681e-14	7.82244360856272e-12	rif1	telomere length regulator protein Rif1 [Source:PomBase;Acc:SPAC6F6.17]	-	-	-	-	GO:0000781//chromosome, telomeric region;GO:0000783//nuclear telomere cap complex;GO:0000790//nuclear chromatin;GO:0005634//nucleus;GO:0005694//chromosome;GO:0005724//nuclear telomeric heterochromatin;GO:0005730//nucleolus	GO:0005515//protein binding;GO:0051880//G-quadruplex DNA binding	GO:0000723//telomere maintenance;GO:0007049//cell cycle;GO:0070203//regulation of establishment of protein localization to telomere
SPBPB10D8.06c	1400	1593	2013	474	439	352	67.703	76.318	75.211	19.443	18.769	14.874	73.0773333333333	17.6953333333333	-2.04605505092526	4.76122430166409e-14	9.05867008801794e-12	SPBPB10D8.06c	transmembrane transporter (predicted) [Source:PomBase;Acc:SPBPB10D8.06c]	-	-	-	-	GO:0016021//integral component of membrane	-	GO:0055085//transmembrane transport
SPBC359.04c	77	111	183	4	1	6	1.460	2.084	2.680	0.064	0.017	0.099	2.07466666666667	0.06	-5.11177324865652	5.73237378543372e-14	1.05168586199189e-11	pfl7	cell surface glycoprotein (predicted), DIPSY family [Source:PomBase;Acc:SPBC359.04c]	-	-	-	-	GO:0009986//cell surface;GO:0010339//external side of cell wall	-	GO:0043689//cell-cell adhesion involved in flocculation
SPAC17G8.14c	71	84	227	973	856	1008	1.334	1.563	3.295	15.507	14.235	16.537	2.064	15.4263333333333	2.9018803143278	6.02682094278501e-14	1.06757859252023e-11	pck1	protein kinase C (PKC)-like Pck1 [Source:PomBase;Acc:SPAC17G8.14c]	Environmental Information Processing;Cellular Processes;Environmental Information Processing	Signal transduction;Transport and catabolism;Signal transduction	ko04011//MAPK signaling pathway - yeast;ko04139//Mitophagy - yeast;ko04070//Phosphatidylinositol signaling system	K02677;K02677;K02677	GO:0005634//nucleus;GO:0005737//cytoplasm;GO:0005829//cytosol;GO:0030428//cell septum;GO:0032153//cell division site	GO:0000166//nucleotide binding;GO:0004672//protein kinase activity;GO:0004674//protein serine/threonine kinase activity;GO:0004697//protein kinase C activity;GO:0005515//protein binding;GO:0005524//ATP binding;GO:0016301//kinase activity;GO:0016740//transferase activity;GO:0046872//metal ion binding	GO:0006468//protein phosphorylation;GO:0007165//signal transduction;GO:0008360//regulation of cell shape;GO:0016310//phosphorylation;GO:0018105//peptidyl-serine phosphorylation;GO:0035556//intracellular signal transduction;GO:0090334//regulation of cell wall (1->3)-beta-D-glucan biosynthetic process
SPCC285.05	329	331	422	1357	1333	1240	9.818	9.780	9.726	34.340	35.197	32.301	9.77466666666667	33.946	1.79612217572663	7.62935683205438e-14	1.30640020154211e-11	SPCC285.05	purine nucleoside transmembrane transporter (predicted) [Source:PomBase;Acc:SPCC285.05]	-	-	-	-	GO:0005783//endoplasmic reticulum;GO:0016021//integral component of membrane	GO:0003824//catalytic activity;GO:0015211//purine nucleoside transmembrane transporter activity	GO:0009116//nucleoside metabolic process;GO:0015860//purine nucleoside transmembrane transport;GO:0055085//transmembrane transport
SPBC31F10.11c	203	199	486	1802	1618	1719	5.436	5.276	10.050	40.916	38.333	40.178	6.92066666666667	39.809	2.52411170721876	9.24837070786243e-14	1.53254452665449e-11	cwf4	complexed with Cdc5 protein Cwf4 [Source:PomBase;Acc:SPBC31F10.11c]	Genetic Information Processing	Transcription	ko03040//Spliceosome	K12869	GO:0000974//Prp19 complex;GO:0005634//nucleus;GO:0005681//spliceosomal complex;GO:0071004//U2-type prespliceosome;GO:0071007//U2-type catalytic step 2 spliceosome;GO:0071013//catalytic step 2 spliceosome;GO:0071014//post-mRNA release spliceosomal complex	GO:0003674//molecular_function;GO:0005515//protein binding	GO:0000245//spliceosomal complex assembly;GO:0000398//mRNA splicing, via spliceosome;GO:0006396//RNA processing;GO:0006397//mRNA processing;GO:0008380//RNA splicing;GO:0045292//mRNA cis splicing, via spliceosome
SPBC660.15	1388	1359	1969	5786	5126	5475	22.222	21.542	24.345	78.550	72.612	76.511	22.703	75.891	1.74104585547804	2.41859790800532e-13	3.88260545419479e-11	msi2	mRNA cleavage factor complex subunit Msi2 [Source:PomBase;Acc:SPBC660.15]	Genetic Information Processing	Translation	ko03015//mRNA surveillance pathway	K14411	GO:0005634//nucleus;GO:0005737//cytoplasm;GO:0005849//mRNA cleavage factor complex;GO:1990904//ribonucleoprotein complex	GO:0003676//nucleic acid binding;GO:0003723//RNA binding;GO:0003729//mRNA binding;GO:0003730//mRNA 3'-UTR binding	GO:0006378//mRNA polyadenylation;GO:0006379//mRNA cleavage;GO:0007281//germ cell development
SPAC22H10.13	1367	1566	1927	5217	5670	5089	167.331	189.790	182.163	541.513	614.091	543.747	179.761333333333	566.450333333333	1.65586673483361	4.21708383638464e-13	6.56459383863875e-11	zym1	metallothionein Zym1 [Source:PomBase;Acc:SPAC22H10.13]	-	-	-	-	GO:0005634//nucleus;GO:0005737//cytoplasm;GO:0005829//cytosol	GO:0008270//zinc ion binding;GO:0046872//metal ion binding	GO:0006882//cellular zinc ion homeostasis;GO:1990748//cellular detoxification
SPCC4G3.10c	52	43	81	350	341	315	1.081	0.885	1.300	6.170	6.272	5.716	1.08866666666667	6.05266666666667	2.4750086107476	5.80273135841871e-13	8.76724440829321e-11	rhp42	DNA repair protein Rhp42 [Source:PomBase;Acc:SPCC4G3.10c]	Genetic Information Processing	Replication and repair	ko03420//Nucleotide excision repair	K10838	GO:0000109//nucleotide-excision repair complex;GO:0000111//nucleotide-excision repair factor 2 complex;GO:0005634//nucleus;GO:0005730//nucleolus;GO:0005737//cytoplasm;GO:0071942//XPC complex	GO:0003677//DNA binding;GO:0003684//damaged DNA binding;GO:0003697//single-stranded DNA binding	GO:0006281//DNA repair;GO:0006289//nucleotide-excision repair;GO:0006298//mismatch repair;GO:0006974//cellular response to DNA damage stimulus
SPAC3G6.06c	74	86	153	526	529	596	3.121	3.591	4.984	18.813	19.742	21.943	3.89866666666667	20.166	2.37087223279788	6.20859186852341e-13	9.11243897960136e-11	rad2	FEN-1 endonuclease Rad2 [Source:PomBase;Acc:SPAC3G6.06c]	Genetic Information Processing;Genetic Information Processing;Genetic Information Processing	Replication and repair;Replication and repair;Replication and repair	ko03030//DNA replication;ko03410//Base excision repair;ko03450//Non-homologous end-joining	K04799;K04799;K04799	GO:0005634//nucleus;GO:0005654//nucleoplasm;GO:0005730//nucleolus;GO:0005737//cytoplasm;GO:0005739//mitochondrion;GO:0035861//site of double-strand break;GO:0043596//nuclear replication fork	GO:0000287//magnesium ion binding;GO:0003677//DNA binding;GO:0003824//catalytic activity;GO:0004518//nuclease activity;GO:0004519//endonuclease activity;GO:0004527//exonuclease activity;GO:0005515//protein binding;GO:0008409//5'-3' exonuclease activity;GO:0016787//hydrolase activity;GO:0016788//hydrolase activity, acting on ester bonds;GO:0017108//5'-flap endonuclease activity;GO:0045145//single-…	GO:0000731//DNA synthesis involved in DNA repair;GO:0006260//DNA replication;GO:0006281//DNA repair;GO:0006284//base-excision repair;GO:0006974//cellular response to DNA damage stimulus;GO:0043137//DNA replication, removal of RNA primer;GO:0070914//UV-damage excision repair;GO:0090305//nucleic acid phosphodiester bond hydrolysis;GO:1903469//removal of RNA primer involved in mitotic DNA replication
SPAC922.06	78	91	143	0	0	0	4.102	4.712	5.813	0.000	0.000	0.000	4.87566666666667	0.001	-12.2513837816651	1.46436810541317e-12	2.08957193264096e-10	SPAC922.06	3-oxoacyl-[acyl-carrier-protein]reductase (predicted) [Source:PomBase;Acc:SPAC922.06]	-	-	-	-	GO:0005634//nucleus;GO:0005737//cytoplasm;GO:0005829//cytosol	GO:0004316//3-oxoacyl-[acyl-carrier-protein] reductase (NADPH) activity;GO:0016491//oxidoreductase activity	GO:0009107//lipoate biosynthetic process;GO:0055114//oxidation-reduction process
SPAC343.12	14591	13600	15044	39226	39648	41653	457.239	421.959	364.088	1042.383	1099.347	1139.383	414.428666666667	1093.70433333333	1.40002707471651	2.62155322270847e-12	3.63970781217659e-10	rds1	conserved fungal protein [Source:PomBase;Acc:SPAC343.12]	-	-	-	-	GO:0005783//endoplasmic reticulum	GO:0003674//molecular_function	GO:0008150//biological_process
SPCC970.10c	29	31	28	190	190	168	0.546	0.595	0.407	3.082	3.205	2.805	0.516	3.03066666666667	2.55419221267344	1.06009051089378e-11	1.43307498801614e-09	brl2	ubiquitin-protein ligase E3 Brl2 [Source:PomBase;Acc:SPCC970.10c]	-	-	-	-	GO:0005634//nucleus;GO:0031618//nuclear pericentric heterochromatin;GO:0033503//HULC complex	GO:0004842//ubiquitin-protein transferase activity;GO:0008270//zinc ion binding;GO:0016740//transferase activity;GO:0046872//metal ion binding;GO:0061630//ubiquitin protein ligase activity	GO:0006325//chromatin organization;GO:0006336//DNA replication-independent nucleosome assembly;GO:0006357//regulation of transcription from RNA polymerase II promoter;GO:0010390//histone monoubiquitination;GO:0016567//protein ubiquitination;GO:0031497//chromatin assembly;GO:0051569//regulation of histone H3-K4 methylation;GO:0071894//histone H2B conserved C-terminal lysine ubiquitination
MSTRG.828	8	9	26	155	148	155	0.210	0.234	0.528	3.457	3.444	3.559	0.324	3.48666666666667	3.42778272752852	1.76918620140889e-11	2.33033577349678e-09	--	-	-	-	-	-	-	-	-
SPAC977.15	193	235	338	50	45	33	13.384	16.135	18.101	2.940	2.761	1.998	15.8733333333333	2.56633333333333	-2.62882464484787	1.93688583720104e-11	2.48744563642544e-09	SPAC977.15	dienelactone hydrolase family [Source:PomBase;Acc:SPAC977.15]	-	-	-	-	GO:0005634//nucleus;GO:0005737//cytoplasm;GO:0005829//cytosol	GO:0016787//hydrolase activity	GO:0008150//biological_process
SPAC167.03c	7	8	14	130	88	122	0.152	0.164	0.235	2.346	1.654	2.265	0.183666666666667	2.08833333333333	3.50719028563806	3.38966473009965e-11	4.24700188256632e-09	snu66	U4/U6 x U5 tri-snRNP complex subunit Snu66 [Source:PomBase;Acc:SPAC167.03c]	Genetic Information Processing	Transcription	ko03040//Spliceosome	K11984	GO:0005634//nucleus;GO:0005681//spliceosomal complex;GO:0046540//U4/U6 x U5 tri-snRNP complex	GO:0005515//protein binding	GO:0000398//mRNA splicing, via spliceosome;GO:0000481//maturation of 5S rRNA;GO:0006397//mRNA processing;GO:0008380//RNA splicing;GO:0045292//mRNA cis splicing, via spliceosome
SPAC1F3.01	13	12	26	135	133	165	0.333	0.305	0.515	2.936	3.018	3.694	0.384333333333333	3.216	3.06483739424831	7.51650774071336e-11	9.19340482477251e-09	rrp6	exosome 3'-5' exoribonuclease subunit Rrp6 (predicted) [Source:PomBase;Acc:SPAC1F3.01]	Genetic Information Processing	Folding, sorting and degradation	ko03018//RNA degradation	K12591	GO:0000176//nuclear exosome (RNase complex);GO:0000178//exosome (RNase complex);GO:0000790//nuclear chromatin;GO:0005622//intracellular;GO:0005634//nucleus;GO:0005654//nucleoplasm;GO:0005730//nucleolus;GO:1990251//Mmi1 nuclear focus complex	GO:0000166//nucleotide binding;GO:0000175//3'-5'-exoribonuclease activity;GO:0003676//nucleic acid binding;GO:0003723//RNA binding;GO:0003727//single-stranded RNA binding;GO:0003824//catalytic activity;GO:0004518//nuclease activity;GO:0004527//exonuclease activity;GO:0004532//exoribonuclease activity;GO:0005515//protein binding;GO:0008408//3'-5' exonuclease activity;GO:0016787//hydrolase activity	GO:0000467//exonucleolytic trimming to generate mature 3'-end of 5.8S rRNA from tricistronic rRNA transcript (SSU-rRNA, 5.8S rRNA, LSU-rRNA);GO:0006139//nucleobase-containing compound metabolic process;GO:0006364//rRNA processing;GO:0006396//RNA processing;GO:0033621//nuclear-transcribed mRNA catabolic process, meiosis-specific transcripts;GO:0044237//cellular metabolic process;GO:0070651//nonfun…
SPBC336.15	32	28	51	220	206	213	0.580	0.503	0.714	3.382	3.305	3.371	0.599	3.35266666666667	2.48468114456884	7.70939385380602e-11	9.21003633186082e-09	pic1	INCENP, Pic1 [Source:PomBase;Acc:SPBC336.15]	-	-	-	-	GO:0000941//condensed nuclear chromosome inner kinetochore;GO:0005634//nucleus;GO:0005737//cytoplasm;GO:0005819//spindle;GO:0005856//cytoskeleton;GO:0032133//chromosome passenger complex;GO:0072686//mitotic spindle	GO:0005515//protein binding	GO:0000070//mitotic sister chromatid segregation;GO:0007059//chromosome segregation;GO:1902412//regulation of mitotic cytokinesis
SPAC6B12.18	4	0	0	107	111	52	0.383	0.000	0.000	8.867	9.548	4.388	0.127666666666667	7.601	5.89573543782175	8.37189229089299e-11	9.77418424961756e-09	gon7	EKC/KEOPS complex subunit Gon7 (predicted) [Source:PomBase;Acc:SPAC6B12.18]	-	-	-	-	GO:0000408//EKC/KEOPS complex;GO:0000781//chromosome, telomeric region;GO:0005634//nucleus;GO:0005694//chromosome	GO:0003674//molecular_function	GO:0002949//tRNA threonylcarbamoyladenosine modification;GO:0008033//tRNA processing
SPBC19C2.01	109	73	183	573	574	578	2.019	1.339	2.618	9.000	9.407	9.345	1.992	9.25066666666667	2.21533969249715	8.83897982918568e-11	1.00901865294504e-08	cdc28	ATP-dependent RNA helicase Cdc28 [Source:PomBase;Acc:SPBC19C2.01]	Genetic Information Processing	Transcription	ko03040//Spliceosome	K12813	GO:0005634//nucleus;GO:0005681//spliceosomal complex	GO:0000166//nucleotide binding;GO:0003676//nucleic acid binding;GO:0003723//RNA binding;GO:0003724//RNA helicase activity;GO:0004386//helicase activity;GO:0005524//ATP binding;GO:0016787//hydrolase activity	GO:0000349//generation of catalytic spliceosome for first transesterification step;GO:0006397//mRNA processing;GO:0008380//RNA splicing
SPAC13G6.01c	83	119	198	594	625	578	1.232	1.749	2.270	7.478	8.210	7.491	1.75033333333333	7.72633333333333	2.14215422543785	1.51227628086893e-10	1.68881809887472e-08	rad8	ubiquitin-protein ligase E3 Rad8 [Source:PomBase;Acc:SPAC13G6.01c]	-	-	-	-	GO:0005634//nucleus;GO:0005737//cytoplasm;GO:0035861//site of double-strand break	GO:0000166//nucleotide binding;GO:0003676//nucleic acid binding;GO:0003677//DNA binding;GO:0003678//DNA helicase activity;GO:0004386//helicase activity;GO:0005524//ATP binding;GO:0008270//zinc ion binding;GO:0016787//hydrolase activity;GO:0016818//hydrolase activity, acting on acid anhydrides, in phosphorus-containing anhydrides;GO:0046872//metal ion binding;GO:0061630//ubiquitin protein ligase a…	GO:0006281//DNA repair;GO:0006289//nucleotide-excision repair;GO:0006301//postreplication repair;GO:0006974//cellular response to DNA damage stimulus;GO:0016567//protein ubiquitination;GO:0032508//DNA duplex unwinding;GO:0070647//protein modification by small protein conjugation or removal
SPCC132.04c	42	34	93	366	309	312	0.724	0.580	1.238	5.349	4.712	4.694	0.847333333333333	4.91833333333333	2.53716798531441	1.82088612352879e-10	1.99018979075902e-08	gdh2	NAD-dependent glutamate dehydrogenase Gdh2 (predicted) [Source:PomBase;Acc:SPCC132.04c]	Metabolism;Metabolism;Metabolism;Metabolism;Metabolism	Global and overview maps;Amino acid metabolism;Amino acid metabolism;Energy metabolism;Metabolism of other amino acids	ko01100//Metabolic pathways;ko00250//Alanine, aspartate and glutamate metabolism;ko00220//Arginine biosynthesis;ko00910//Nitrogen metabolism;ko00430//Taurine and hypotaurine metabolism	K15371;K15371;K15371;K15371;K15371	GO:0005737//cytoplasm;GO:0005829//cytosol	GO:0004352//glutamate dehydrogenase (NAD+) activity;GO:0016491//oxidoreductase activity	GO:0006520//cellular amino acid metabolic process;GO:0019551//glutamate catabolic process to 2-oxoglutarate;GO:0055114//oxidation-reduction process
SPCC777.04	0	0	0	59	65	67	0.000	0.000	0.000	1.751	1.989	2.037	0.001	1.92566666666667	10.911142278619	2.13837334953683e-10	2.28850497845223e-08	SPCC777.04	amino acid transmembrane transporter (predicted) [Source:PomBase;Acc:SPCC777.04]	-	-	-	-	GO:0005783//endoplasmic reticulum;GO:0005794//Golgi apparatus;GO:0016020//membrane;GO:0016021//integral component of membrane	GO:0015171//amino acid transmembrane transporter activity;GO:0022857//transmembrane transporter activity	GO:0003333//amino acid transmembrane transport;GO:0006865//amino acid transport;GO:0055085//transmembrane transport
SPAC1006.01	6689	6394	7935	18150	18967	17849	222.789	210.853	204.104	512.614	558.951	518.924	212.582	530.163	1.31841654381518	2.97748326670468e-10	3.12149623286978e-08	psp3	vacuolar serine protease Psp3 (predicted) [Source:PomBase;Acc:SPAC1006.01]	Cellular Processes	Transport and catabolism	ko04138//Autophagy - yeast	K01336	GO:0000324//fungal-type vacuole;GO:0000328//fungal-type vacuole lumen;GO:0005615//extracellular space	GO:0004252//serine-type endopeptidase activity;GO:0008233//peptidase activity;GO:0008236//serine-type peptidase activity;GO:0016787//hydrolase activity	GO:0006508//proteolysis;GO:0007039//protein catabolic process in the vacuole
SPBP4G3.02	41392	34755	43653	106358	100802	102018	965.713	802.828	786.534	2104.178	2080.860	2077.616	851.691666666667	2087.55133333333	1.29340853521251	4.33948523593537e-10	4.4583871314e-08	pho1	acid phosphatase Pho1 [Source:PomBase;Acc:SPBP4G3.02]	Metabolism;Metabolism;Metabolism	Global and overview maps;Metabolism of cofactors and vitamins;Metabolism of cofactors and vitamins	ko01100//Metabolic pathways;ko00730//Thiamine metabolism;ko00740//Riboflavin metabolism	K01078;K01078;K01078	GO:0005576//extracellular region;GO:0005618//cell wall;GO:0005737//cytoplasm;GO:0005783//endoplasmic reticulum;GO:0009277//fungal-type cell wall;GO:0016020//membrane;GO:0030287//cell wall-bounded periplasmic space	GO:0003993//acid phosphatase activity;GO:0016787//hydrolase activity;GO:0016791//phosphatase activity	GO:0016036//cellular response to phosphate starvation;GO:0016311//dephosphorylation;GO:0046434//organophosphate catabolic process
SPAC11D3.02c	295	366	780	98	90	91	29.430	36.151	60.094	8.290	7.944	7.924	41.8916666666667	8.05266666666667	-2.37912476259858	5.73412625214764e-10	5.77572677593773e-08	SPAC11D3.02c	ELLA family acetyltransferase (predicted) [Source:PomBase;Acc:SPAC11D3.02c]	-	-	-	-	GO:0005634//nucleus;GO:0005829//cytosol	GO:0003674//molecular_function;GO:0008080//N-acetyltransferase activity;GO:0016747//transferase activity, transferring acyl groups other than amino-acyl groups	GO:0008150//biological_process
SPAC26H5.08c	4675	4273	5499	12335	13049	12260	176.797	159.992	160.601	395.560	436.629	404.707	165.796666666667	412.298666666667	1.31427479388296	6.17453335571468e-10	6.09972650928968e-08	bgl2	glucan beta-glucosidase Bgl2 (predicted) [Source:PomBase;Acc:SPAC26H5.08c]	Metabolism	Carbohydrate metabolism	ko00500//Starch and sucrose metabolism	K01210	GO:0005576//extracellular region;GO:0005618//cell wall;GO:0009277//fungal-type cell wall;GO:0009986//cell surface	GO:0004338//glucan exo-1,3-beta-glucosidase activity;GO:0004553//hydrolase activity, hydrolyzing O-glycosyl compounds;GO:0016787//hydrolase activity;GO:0016798//hydrolase activity, acting on glycosyl bonds;GO:0042124//1,3-beta-glucanosyltransferase activity;GO:0042973//glucan endo-1,3-beta-D-glucosidase activity	GO:0005975//carbohydrate metabolic process;GO:0008152//metabolic process;GO:0070879//fungal-type cell wall beta-glucan metabolic process
SPAC3G9.11c	559	545	654	1618	1611	1543	14.025	13.539	12.672	34.424	35.764	33.793	13.412	34.6603333333333	1.36976114092295	9.20673722339103e-10	8.92358662576598e-08	pdc201	pyruvate decarboxylase (predicted) [Source:PomBase;Acc:SPAC3G9.11c]	Metabolism;Metabolism;Metabolism	Global and overview maps;Global and overview maps;Carbohydrate metabolism	ko01100//Metabolic pathways;ko01110//Biosynthesis of secondary metabolites;ko00010//Glycolysis / Gluconeogenesis	K01568;K01568;K01568	GO:0005634//nucleus;GO:0005737//cytoplasm;GO:0005829//cytosol	GO:0000287//magnesium ion binding;GO:0003824//catalytic activity;GO:0004737//pyruvate decarboxylase activity;GO:0016829//lyase activity;GO:0016831//carboxy-lyase activity;GO:0030976//thiamine pyrophosphate binding;GO:0046872//metal ion binding	GO:0006090//pyruvate metabolic process;GO:0006091//generation of precursor metabolites and energy
SPCC737.08	45	43	64	253	206	241	0.196	0.185	0.215	0.934	0.794	0.916	0.198666666666667	0.881333333333333	2.14933794104553	1.08664347177078e-09	1.03371991009009e-07	SPCC737.08	midasin (predicted) [Source:PomBase;Acc:SPCC737.08]	Genetic Information Processing	Translation	ko03008//Ribosome biogenesis in eukaryotes	K14572	GO:0005634//nucleus;GO:0005654//nucleoplasm;GO:0005730//nucleolus;GO:0030687//preribosome, large subunit precursor	GO:0000166//nucleotide binding;GO:0005509//calcium ion binding;GO:0005524//ATP binding;GO:0016887//ATPase activity	GO:0000027//ribosomal large subunit assembly;GO:0006364//rRNA processing
SPBPB10D8.01	84	73	118	11	2	6	2.137	1.839	2.318	0.237	0.045	0.133	2.098	0.138333333333333	-3.92279393706414	1.33131776363902e-09	1.24345079123884e-07	SPBPB10D8.01	cysteine transmembrane transporter (predicted) [Source:PomBase;Acc:SPBPB10D8.01]	-	-	-	-	GO:0005783//endoplasmic reticulum;GO:0005887//integral component of plasma membrane;GO:0016020//membrane;GO:0016021//integral component of membrane;GO:0031224//intrinsic component of membrane	GO:0022857//transmembrane transporter activity;GO:0033229//cysteine transmembrane transporter activity	GO:0042883//cysteine transport;GO:0055085//transmembrane transport;GO:1903712//cysteine transmembrane transport
SPBC3B9.07c	1696	1756	1905	734	660	608	112.141	114.957	97.276	41.154	38.612	35.091	108.124666666667	38.2856666666667	-1.49781940090023	1.40115985857248e-09	1.28531396312265e-07	rpa43	DNA-directed RNA polymerase I complex subunit Rpa43 [Source:PomBase;Acc:SPBC3B9.07c]	Metabolism;Metabolism;Metabolism;Genetic Information Processing	Global and overview maps;Nucleotide metabolism;Nucleotide metabolism;Transcription	ko01100//Metabolic pathways;ko00230//Purine metabolism;ko00240//Pyrimidine metabolism;ko03020//RNA polymerase	K03004;K03004;K03004;K03004	GO:0005634//nucleus;GO:0005730//nucleolus;GO:0005736//DNA-directed RNA polymerase I complex;GO:0005829//cytosol	GO:0001054//RNA polymerase I activity;GO:0003899//DNA-directed RNA polymerase activity;GO:0005515//protein binding	GO:0006351//transcription, DNA-templated;GO:0006361//transcription initiation from RNA polymerase I promoter
SPBC1685.14c	170	157	276	807	633	725	3.484	3.186	4.368	14.025	11.479	12.970	3.67933333333333	12.8246666666667	1.80140503847681	1.44299984282775e-09	1.30047196361512e-07	SPBC1685.14c	Vid27 family protein [Source:PomBase;Acc:SPBC1685.14c]	-	-	-	-	GO:0005634//nucleus;GO:0005635//nuclear envelope;GO:0005737//cytoplasm;GO:0005829//cytosol	GO:0003674//molecular_function;GO:0005515//protein binding	GO:0008150//biological_process
SPAC1F8.04c	48	61	98	299	302	324	1.943	2.445	3.064	10.265	10.818	11.450	2.484	10.8443333333333	2.1262042858876	1.52422257655781e-09	1.34586407255605e-07	SPAC1F8.04c	hydrolase (predicted) [Source:PomBase;Acc:SPAC1F8.04c]	-	-	-	-	GO:0005634//nucleus;GO:0005829//cytosol	GO:0016787//hydrolase activity;GO:0016810//hydrolase activity, acting on carbon-nitrogen (but not peptide) bonds;GO:0046872//metal ion binding	GO:0008150//biological_process
SPAC6G9.10c	82	74	183	524	518	510	0.910	0.813	1.562	4.904	5.068	4.922	1.095	4.96466666666667	2.1807659870026	1.5457656274247e-09	1.34586407255605e-07	sen1	ATP-dependent 5' to 3' DNA/RNA helicase Sen1 [Source:PomBase;Acc:SPAC6G9.10c]	-	-	-	-	GO:0000790//nuclear chromatin;GO:0005634//nucleus;GO:0016604//nuclear body	GO:0000166//nucleotide binding;GO:0001147//transcription termination site sequence-specific DNA binding;GO:0003723//RNA binding;GO:0004386//helicase activity;GO:0005524//ATP binding;GO:0016787//hydrolase activity;GO:0032574//5'-3' RNA helicase activity;GO:0033678//5'-3' DNA/RNA helicase activity	GO:0006364//rRNA processing;GO:0006369//termination of RNA polymerase II transcription;GO:0006397//mRNA processing;GO:0008033//tRNA processing;GO:1903623//negative regulation of RNA polymerase III activity
SPAC1002.17c	9376	6762	7008	21377	21636	18783	436.687	311.818	252.068	844.267	891.603	763.615	333.524333333333	833.161666666667	1.32080444158408	1.93516470574372e-09	1.63808625214266e-07	urg2	uracil phosphoribosyltransferase (predicted) [Source:PomBase;Acc:SPAC1002.17c]	Metabolism;Metabolism	Global and overview maps;Nucleotide metabolism	ko01100//Metabolic pathways;ko00240//Pyrimidine metabolism	K00761;K00761	GO:0005634//nucleus;GO:0005737//cytoplasm;GO:0005829//cytosol	GO:0000166//nucleotide binding;GO:0003824//catalytic activity;GO:0004845//uracil phosphoribosyltransferase activity;GO:0005525//GTP binding;GO:0016740//transferase activity;GO:0016757//transferase activity, transferring glycosyl groups	GO:0006206//pyrimidine nucleobase metabolic process;GO:0008152//metabolic process;GO:0009116//nucleoside metabolic process;GO:0044206//UMP salvage
SPBC106.09	95	108	189	504	519	510	1.162	1.308	1.786	5.228	5.618	5.446	1.41866666666667	5.43066666666667	1.93659366350222	1.94516763443065e-09	1.63808625214266e-07	cut4	anaphase-promoting complex, platform subcomplex scaffold subunit Apc1 [Source:PomBase;Acc:SPBC106.09]	Cellular Processes;Cellular Processes;Genetic Information Processing	Cell growth and death;Cell growth and death;Folding, sorting and degradation	ko04111//Cell cycle - yeast;ko04113//Meiosis - yeast;ko04120//Ubiquitin mediated proteolysis	K03348;K03348;K03348	GO:0005634//nucleus;GO:0005680//anaphase-promoting complex;GO:0005829//cytosol;GO:0031618//nuclear pericentric heterochromatin	GO:0070628//proteasome binding	GO:0007049//cell cycle;GO:0007091//metaphase/anaphase transition of mitotic cell cycle;GO:0031145//anaphase-promoting complex-dependent proteasomal ubiquitin-dependent protein catabolic process;GO:0045842//positive regulation of mitotic metaphase/anaphase transition;GO:0051301//cell division;GO:0070647//protein modification by small protein conjugation or removal;GO:0070979//protein K11-linked ub…
SPAC186.05c	187	244	441	60	57	53	7.952	10.273	14.482	2.163	2.145	1.967	10.9023333333333	2.09166666666667	-2.38191207229722	2.22790083076135e-09	1.84592363993888e-07	SPAC186.05c	human TMEM165 homolog, implicated in calcium transport [Source:PomBase;Acc:SPAC186.05c]	-	-	-	-	GO:0005783//endoplasmic reticulum;GO:0005789//endoplasmic reticulum membrane;GO:0016020//membrane;GO:0016021//integral component of membrane	GO:0005384//manganese ion transmembrane transporter activity;GO:0015369//calcium:proton antiporter activity	GO:0071421//manganese ion transmembrane transport;GO:1902600//hydrogen ion transmembrane transport
SPAC25B8.16	45	44	62	208	219	236	1.110	1.075	1.181	4.352	4.781	5.083	1.122	4.73866666666667	2.07840850469873	2.87997992010704e-09	2.34832648406188e-07	pop100	RNase P and RNase MRP subunit (predicted) [Source:PomBase;Acc:SPAC25B8.16]	Genetic Information Processing;Genetic Information Processing	Translation;Translation	ko03013//Nucleocytoplasmic transport;ko03008//Ribosome biogenesis in eukaryotes	K01164;K01164	GO:0000172//ribonuclease MRP complex;GO:0005634//nucleus;GO:0005655//nucleolar ribonuclease P complex;GO:0005730//nucleolus;GO:0030677//ribonuclease P complex	GO:0000049//tRNA binding;GO:0000171//ribonuclease MRP activity;GO:0004526//ribonuclease P activity;GO:0016787//hydrolase activity	GO:0000447//endonucleolytic cleavage in ITS1 to separate SSU-rRNA from 5.8S rRNA and LSU-rRNA from tricistronic rRNA transcript (SSU-rRNA, 5.8S rRNA, LSU-rRNA);GO:0001682//tRNA 5'-leader removal;GO:0006364//rRNA processing;GO:0006379//mRNA cleavage;GO:0008033//tRNA processing
SPBC1271.09	208	230	314	930	744	721	7.972	8.728	9.294	30.225	25.230	24.121	8.66466666666667	26.5253333333333	1.61415472654289	3.52729716171068e-09	2.83120711245433e-07	tgp1	glycerophosphodiester transmembrane transporter (predicted) [Source:PomBase;Acc:SPBC1271.09]	-	-	-	-	GO:0005886//plasma membrane;GO:0016020//membrane;GO:0016021//integral component of membrane	GO:0001406//glycerophosphodiester transmembrane transporter activity;GO:0022857//transmembrane transporter activity	GO:0001407//glycerophosphodiester transport;GO:0055085//transmembrane transport
SPAC29E6.03c	88	57	79	270	297	309	1.717	1.099	1.190	4.462	5.129	5.265	1.33533333333333	4.952	1.89081139412272	3.69719119727057e-09	2.92191864313522e-07	uso1	ER to Golgi tethering factor Uso1 (predicted) [Source:PomBase;Acc:SPAC29E6.03c]	-	-	-	-	GO:0000139//Golgi membrane;GO:0005737//cytoplasm;GO:0005783//endoplasmic reticulum;GO:0005789//endoplasmic reticulum membrane;GO:0005794//Golgi apparatus;GO:0005795//Golgi stack;GO:0005856//cytoskeleton;GO:0012507//ER to Golgi transport vesicle membrane;GO:0016020//membrane;GO:0030659//cytoplasmic vesicle membrane;GO:0031410//cytoplasmic vesicle;GO:0032991//macromolecular complex	GO:0003674//molecular_function	GO:0006886//intracellular protein transport;GO:0006888//ER to Golgi vesicle-mediated transport;GO:0015031//protein transport;GO:0045056//transcytosis;GO:0048211//Golgi vesicle docking;GO:0048280//vesicle fusion with Golgi apparatus;GO:0061025//membrane fusion
SPBC359.01	211	258	465	74	46	67	5.051	6.106	8.601	1.502	0.974	1.400	6.586	1.292	-2.34979644190142	3.99359710101003e-09	3.10834974361947e-07	SPBC359.01	amino acid transmembrane transporter (predicted) [Source:PomBase;Acc:SPBC359.01]	-	-	-	-	GO:0005794//Golgi apparatus;GO:0016020//membrane;GO:0016021//integral component of membrane	GO:0015171//amino acid transmembrane transporter activity;GO:0022857//transmembrane transporter activity	GO:0003333//amino acid transmembrane transport;GO:0006865//amino acid transport;GO:0055085//transmembrane transport
SPAC1039.10	62	49	80	286	290	220	3.957	3.103	3.941	15.378	16.268	12.204	3.667	14.6166666666667	1.99494217078664	5.99269786308393e-09	4.59469983920331e-07	mmf2	homologous Pmf1 factor 1, isoleucine biosynthesis protein (predicted) [Source:PomBase;Acc:SPAC1039.10]	-	-	-	-	GO:0005737//cytoplasm;GO:0005739//mitochondrion;GO:0005759//mitochondrial matrix;GO:0005829//cytosol	GO:0003674//molecular_function;GO:0019239//deaminase activity	GO:0009097//isoleucine biosynthetic process;GO:1901565//organonitrogen compound catabolic process
SPCC1919.14c	21	23	50	190	178	176	0.738	0.801	1.358	5.665	5.538	5.402	0.965666666666667	5.535	2.51898613311967	6.42088161248096e-09	4.81829459508706e-07	bdp1	transcription factor TFIIIB complex subunit Bdp1 (predicted) [Source:PomBase;Acc:SPCC1919.14c]	-	-	-	-	GO:0000126//transcription factor TFIIIB complex;GO:0005634//nucleus	GO:0000995//transcription factor activity, core RNA polymerase III binding;GO:0001156//TFIIIC-class transcription factor binding;GO:0003677//DNA binding	GO:0006383//transcription from RNA polymerase III promoter;GO:0070898//RNA polymerase III transcriptional preinitiation complex assembly
SPAC17D4.01	1803	1978	3731	9395	7090	8703	81.487	88.510	130.224	360.056	283.518	343.335	100.073666666667	328.969666666667	1.71689216931221	6.47191604167816e-09	4.81829459508706e-07	pex7	peroxin-7 (predicted) [Source:PomBase;Acc:SPAC17D4.01]	Cellular Processes	Transport and catabolism	ko04146//Peroxisome	K13341	GO:0005634//nucleus;GO:0005737//cytoplasm;GO:0005777//peroxisome;GO:0005782//peroxisomal matrix;GO:0005829//cytosol;GO:0032991//macromolecular complex	GO:0000268//peroxisome targeting sequence binding;GO:0005515//protein binding	GO:0006625//protein targeting to peroxisome;GO:0015031//protein transport
SPAC19B12.01	31	44	70	237	211	252	0.717	1.008	1.251	4.651	4.320	5.090	0.992	4.687	2.24025276909215	6.67182102941244e-09	4.89616351829881e-07	SPAC19B12.01	TPR repeat protein, TTC27 family [Source:PomBase;Acc:SPAC19B12.01]	-	-	-	-	GO:0005634//nucleus;GO:0005829//cytosol;GO:0032991//macromolecular complex	GO:0003674//molecular_function;GO:0005515//protein binding	GO:0008150//biological_process
SPAC1D4.14	67	63	93	313	275	256	0.803	0.753	0.868	3.200	2.937	2.698	0.808	2.945	1.86584043596603	1.2316724223477e-08	8.9114101881692e-07	tho2	THO complex subunit Tho2 (predicted) [Source:PomBase;Acc:SPAC1D4.14]	Genetic Information Processing;Genetic Information Processing	Translation;Transcription	ko03013//Nucleocytoplasmic transport;ko03040//Spliceosome	K12879;K12879	GO:0000347//THO complex;GO:0000445//THO complex part of transcription export complex;GO:0005634//nucleus	GO:0003677//DNA binding;GO:0003729//mRNA binding	GO:0006368//transcription elongation from RNA polymerase II promoter;GO:0006397//mRNA processing;GO:0006406//mRNA export from nucleus;GO:0031124//mRNA 3'-end processing
SPAPJ691.02	515	589	835	1849	1851	1760	20.904	23.671	26.175	63.642	66.477	62.358	23.5833333333333	64.159	1.44388400849896	1.30964821191859e-08	9.21683616008535e-07	SPAPJ691.02	yippee-like protein [Source:PomBase;Acc:SPAPJ691.02]	-	-	-	-	GO:0000151//ubiquitin ligase complex;GO:0005634//nucleus	GO:0008270//zinc ion binding;GO:0046872//metal ion binding	GO:0006915//apoptotic process
SPBC119.05c	2056	2063	2534	5233	5302	5634	90.185	89.595	85.840	194.644	205.774	215.716	88.54	205.378	1.21388037053326	1.31684717611638e-08	9.21683616008535e-07	lsb1	Wiskott-Aldrich syndrome homolog binding protein Lsb1 (predicted) [Source:PomBase;Acc:SPBC119.05c]	-	-	-	-	GO:0005737//cytoplasm;GO:0005829//cytosol	GO:0005515//protein binding	GO:0030036//actin cytoskeleton organization
SPBCPT2R1.08c	7	0	16	110	116	98	0.069	0.000	0.131	0.967	1.066	0.893	0.0666666666666667	0.975333333333333	3.87085786436376	1.32771243108101e-08	9.21683616008535e-07	tlh2	RecQ type DNA helicase Tlh1 [Source:PomBase;Acc:SPBCPT2R1.08c]	-	-	-	-	GO:0000784//nuclear chromosome, telomeric region;GO:0005634//nucleus;GO:0005694//chromosome;GO:0005737//cytoplasm	GO:0000166//nucleotide binding;GO:0003676//nucleic acid binding;GO:0003678//DNA helicase activity;GO:0004386//helicase activity;GO:0005524//ATP binding;GO:0008270//zinc ion binding;GO:0009378//four-way junction helicase activity;GO:0016787//hydrolase activity;GO:0036310//annealing helicase activity;GO:0043138//3'-5' DNA helicase activity;GO:0046872//metal ion binding	GO:0000722//telomere maintenance via recombination;GO:0000724//double-strand break repair via homologous recombination;GO:0000733//DNA strand renaturation;GO:0006268//DNA unwinding involved in DNA replication;GO:0006281//DNA repair;GO:0006310//DNA recombination;GO:0032508//DNA duplex unwinding
SPAC1006.09	93	89	158	434	389	412	1.156	1.095	1.516	4.573	4.277	4.469	1.25566666666667	4.43966666666667	1.82199782950681	1.38535757856421e-08	9.48877584144578e-07	win1	MAP kinase kinase kinase Win1 [Source:PomBase;Acc:SPAC1006.09]	Environmental Information Processing	Signal transduction	ko04011//MAPK signaling pathway - yeast	K11230	GO:0005737//cytoplasm;GO:1990315//Mcs4 RR-MAPKKK complex	GO:0000166//nucleotide binding;GO:0004672//protein kinase activity;GO:0004674//protein serine/threonine kinase activity;GO:0004709//MAP kinase kinase kinase activity;GO:0005515//protein binding;GO:0005524//ATP binding;GO:0016301//kinase activity;GO:0016740//transferase activity	GO:0000186//activation of MAPKK activity;GO:0006468//protein phosphorylation;GO:0016310//phosphorylation;GO:0023014//signal transduction by protein phosphorylation;GO:0032147//activation of protein kinase activity;GO:0051403//stress-activated MAPK cascade;GO:0071470//cellular response to osmotic stress
SPBC3E7.02c	15029	16232	20755	45042	46432	38416	1100.781	1177.107	1173.993	2797.492	3009.054	2456.064	1150.627	2754.20333333333	1.25921484335895	2.01794812091398e-08	1.36397361804409e-06	hsp16	heat shock protein Hsp16 [Source:PomBase;Acc:SPBC3E7.02c]	Genetic Information Processing	Folding, sorting and degradation	ko04141//Protein processing in endoplasmic reticulum	K13993	GO:0005634//nucleus;GO:0005737//cytoplasm;GO:0005829//cytosol	GO:0005515//protein binding;GO:0042802//identical protein binding;GO:0051082//unfolded protein binding	GO:0034605//cellular response to heat;GO:0034620//cellular response to unfolded protein;GO:0061077//chaperone-mediated protein folding;GO:0071218//cellular response to misfolded protein
SPCC417.07c	13	26	36	175	145	133	0.213	0.421	0.455	2.428	2.099	1.899	0.363	2.142	2.56091702675451	2.0874996480915e-08	1.39266047951247e-06	mto1	MT organizer Mto1 [Source:PomBase;Acc:SPCC417.07c]	-	-	-	-	GO:0000923//equatorial microtubule organizing center;GO:0005634//nucleus;GO:0005737//cytoplasm;GO:0005815//microtubule organizing center;GO:0005816//spindle pole body;GO:0005856//cytoskeleton;GO:0005874//microtubule;GO:0015630//microtubule cytoskeleton;GO:0031021//interphase microtubule organizing center;GO:0044732//mitotic spindle pole body;GO:0061496//half bridge of mitotic spindle pole body;GO…	GO:0005515//protein binding;GO:0005516//calmodulin binding	GO:0000070//mitotic sister chromatid segregation;GO:0000742//karyogamy involved in conjugation with cellular fusion;GO:0010569//regulation of double-strand break repair via homologous recombination;GO:0030954//astral microtubule nucleation;GO:0030989//dynein-driven meiotic oscillatory nuclear movement;GO:0033566//gamma-tubulin complex localization;GO:0034613//cellular protein localization;GO:0051…
SPAC29B12.07	514	485	785	1831	1587	1655	4.921	4.597	5.804	14.863	13.442	13.829	5.10733333333333	14.0446666666667	1.45938025859454	2.27617798637997e-08	1.49354940291634e-06	sec16	multidomain vesicle coat component Sec16 (predicted) [Source:PomBase;Acc:SPAC29B12.07]	-	-	-	-	GO:0000139//Golgi membrane;GO:0005737//cytoplasm;GO:0005783//endoplasmic reticulum;GO:0005789//endoplasmic reticulum membrane;GO:0012507//ER to Golgi transport vesicle membrane;GO:0016020//membrane;GO:0030127//COPII vesicle coat;GO:0070971//endoplasmic reticulum exit site	GO:0003674//molecular_function	GO:0006886//intracellular protein transport;GO:0006901//vesicle coating;GO:0006914//autophagy;GO:0007029//endoplasmic reticulum organization;GO:0007030//Golgi organization;GO:0015031//protein transport;GO:0016192//vesicle-mediated transport;GO:0048208//COPII vesicle coating;GO:0070863//positive regulation of protein exit from endoplasmic reticulum;GO:0070973//protein localization to endoplasmic r…
SPBP19A11.06	261	244	395	931	851	890	3.528	3.265	4.123	10.670	10.177	10.500	3.63866666666667	10.449	1.52188307975489	2.29687371676837e-08	1.49354940291634e-06	lid2	Lid2 complex subunit, predicted histone demethylase Lid2 [Source:PomBase;Acc:SPBP19A11.06]	-	-	-	-	GO:0005634//nucleus;GO:0031618//nuclear pericentric heterochromatin;GO:0031934//mating-type region heterochromatin;GO:0035097//histone methyltransferase complex;GO:0048189//Lid2 complex	GO:0003677//DNA binding;GO:0005515//protein binding;GO:0032452//histone demethylase activity;GO:0034647//histone demethylase activity (H3-trimethyl-K4 specific);GO:0046872//metal ion binding;GO:0061659//ubiquitin-like protein ligase activity	GO:0006338//chromatin remodeling;GO:0016577//histone demethylation;GO:0030466//chromatin silencing at silent mating-type cassette;GO:0030702//chromatin silencing at centromere;GO:0031507//heterochromatin assembly;GO:0034630//RITS complex localization;GO:0034721//histone H3-K4 demethylation, trimethyl-H3-K4-specific;GO:0051567//histone H3-K9 methylation;GO:0051572//negative regulation of histone H…
SPAC186.07c	3	6	3	46	78	67	0.188	0.372	0.145	2.442	4.321	3.662	0.235	3.475	3.88628031593323	2.54261662548299e-08	1.63267770063826e-06	SPAC186.07c	hydroxyacid dehydrogenase (predicted) [Source:PomBase;Acc:SPAC186.07c]	-	-	-	-	GO:0005634//nucleus;GO:0005737//cytoplasm;GO:0005829//cytosol	GO:0016491//oxidoreductase activity;GO:0016616//oxidoreductase activity, acting on the CH-OH group of donors, NAD or NADP as acceptor;GO:0051287//NAD binding	GO:0008150//biological_process;GO:0055114//oxidation-reduction process
MSTRG.275	300	327	407	931	978	884	6.132	6.618	6.425	16.138	17.688	15.773	6.39166666666667	16.533	1.37108445599716	2.64083265724328e-08	1.67480955064922e-06	--	-	-	-	-	-	-	-	-
SPAPB1A11.02	3	1	7	76	57	61	0.143	0.047	0.257	3.065	2.399	2.533	0.149	2.66566666666667	4.16111215137358	2.71223815026786e-08	1.69911797291781e-06	SPAPB1A11.02	esterase/lipase (predicted) [Source:PomBase;Acc:SPAPB1A11.02]	-	-	-	-	GO:0005575//cellular_component	GO:0016787//hydrolase activity	GO:0008150//biological_process;GO:0009056//catabolic process
SPAC22F3.13	94	114	200	477	491	514	1.366	1.632	2.232	5.852	6.282	6.487	1.74333333333333	6.207	1.83204770016802	2.82753475221143e-08	1.75000554483254e-06	tsc1	hamartin [Source:PomBase;Acc:SPAC22F3.13]	-	-	-	-	GO:0005737//cytoplasm;GO:0033596//TSC1-TSC2 complex	GO:0005515//protein binding	GO:0023052//signaling;GO:0032007//negative regulation of TOR signaling;GO:0046627//negative regulation of insulin receptor signaling pathway;GO:0051726//regulation of cell cycle;GO:2000134//negative regulation of G1/S transition of mitotic cell cycle
SPBC3E7.01	115	121	186	496	455	433	0.914	0.951	1.141	3.337	3.195	3.001	1.002	3.17766666666667	1.66508528715114	2.93890038544917e-08	1.78637427330848e-06	fab1	1-phosphatidylinositol-3-phosphate 5-kinase Fab1 [Source:PomBase;Acc:SPBC3E7.01]	Metabolism;Cellular Processes;Environmental Information Processing;Metabolism	Global and overview maps;Transport and catabolism;Signal transduction;Carbohydrate metabolism	ko01100//Metabolic pathways;ko04145//Phagosome;ko04070//Phosphatidylinositol signaling system;ko00562//Inositol phosphate metabolism	K00921;K00921;K00921;K00921	GO:0000329//fungal-type vacuole membrane;GO:0005737//cytoplasm;GO:0010008//endosome membrane;GO:0070772//PAS complex	GO:0000166//nucleotide binding;GO:0000285//1-phosphatidylinositol-3-phosphate 5-kinase activity;GO:0005524//ATP binding;GO:0016301//kinase activity;GO:0016307//phosphatidylinositol phosphate kinase activity;GO:0016740//transferase activity;GO:0032266//phosphatidylinositol-3-phosphate binding;GO:0046872//metal ion binding	GO:0000750//pheromone-dependent signal transduction involved in conjugation with cellular fusion;GO:0016310//phosphorylation;GO:0046488//phosphatidylinositol metabolic process;GO:0046854//phosphatidylinositol phosphorylation;GO:0070647//protein modification by small protein conjugation or removal
SPAC19G12.05	1881	1737	2361	854	641	769	92.643	84.703	89.803	35.667	27.933	33.060	89.0496666666667	32.22	-1.46665371695398	2.95584608197822e-08	1.78637427330848e-06	SPAC19G12.05	mitochondrial citrate transmembrane transporter (predicted) [Source:PomBase;Acc:SPAC19G12.05]	-	-	-	-	GO:0005739//mitochondrion;GO:0005743//mitochondrial inner membrane;GO:0016020//membrane;GO:0016021//integral component of membrane	GO:0005371//tricarboxylate secondary active transmembrane transporter activity;GO:0022857//transmembrane transporter activity	GO:0006843//mitochondrial citrate transport;GO:0055085//transmembrane transport
SPBC649.05	50	44	109	273	326	307	1.584	1.380	2.667	7.335	9.140	8.491	1.877	8.322	2.14850163821388	3.76779366393303e-08	2.25059954088651e-06	cut12	spindle pole body protein Cut12 [Source:PomBase;Acc:SPBC649.05]	-	-	-	-	GO:0005634//nucleus;GO:0005737//cytoplasm;GO:0005816//spindle pole body;GO:0005856//cytoskeleton;GO:0015630//microtubule cytoskeleton;GO:0032153//cell division site;GO:0044732//mitotic spindle pole body;GO:0061497//inner plaque of mitotic spindle pole body	GO:0005515//protein binding	GO:0007049//cell cycle;GO:0008150//biological_process;GO:0051301//cell division
SPCC569.09	99	124	165	423	390	440	7.570	9.388	9.744	27.428	26.387	29.369	8.90066666666667	27.728	1.63935825542204	5.32851280791549e-08	3.14627244761631e-06	SPCC569.09	Schizosaccharomyces specific protein [Source:PomBase;Acc:SPCC569.09]	-	-	-	-	GO:0005575//cellular_component	GO:0003674//molecular_function	GO:0008150//biological_process
SPCC1450.07c	1311	1272	1649	3585	3428	3150	59.208	56.877	57.514	137.293	136.981	124.178	57.8663333333333	132.817333333333	1.19864730138462	6.74305865193072e-08	3.93626048806456e-06	dao1	D-amino acid oxidase [Source:PomBase;Acc:SPCC1450.07c]	Metabolism;Metabolism;Metabolism;Metabolism;Cellular Processes;Metabolism	Global and overview maps;Global and overview maps;Amino acid metabolism;Amino acid metabolism;Transport and catabolism;Metabolism of other amino acids	ko01100//Metabolic pathways;ko01130//Biosynthesis of antibiotics;ko00260//Glycine, serine and threonine metabolism;ko00330//Arginine and proline metabolism;ko04146//Peroxisome;ko00472//D-Arginine and D-ornithine metabolism	K00273;K00273;K00273;K00273;K00273;K00273	GO:0005575//cellular_component	GO:0003884//D-amino-acid oxidase activity;GO:0016491//oxidoreductase activity;GO:0071949//FAD binding	GO:0046416//D-amino acid metabolic process;GO:0046436//D-alanine metabolic process;GO:0055114//oxidation-reduction process;GO:1902114//D-valine metabolic process
SPCC320.07c	0	0	0	30	26	56	0.000	0.000	0.000	0.702	0.617	1.349	0.001	0.889333333333333	9.79658045046343	8.31293916327269e-08	4.79815376199234e-06	mde7	RNA-binding protein Mde7 [Source:PomBase;Acc:SPCC320.07c]	-	-	-	-	GO:0005737//cytoplasm	GO:0003676//nucleic acid binding;GO:0003723//RNA binding;GO:0003729//mRNA binding	GO:0006397//mRNA processing;GO:0008150//biological_process;GO:0008380//RNA splicing
SPAPB8E5.04c	7108	6379	8425	17022	16463	16915	288.144	256.029	263.769	585.117	590.478	598.527	269.314	591.374	1.13478158742814	8.45549412372625e-08	4.82620814595353e-06	npc2	Niemann-Pick disease type C2 protein hE1 homolog Npc2 (predicted) [Source:PomBase;Acc:SPAPB8E5.04c]	-	-	-	-	GO:0000328//fungal-type vacuole lumen	GO:0003674//molecular_function;GO:0032934//sterol binding	GO:0006869//lipid transport;GO:0015918//sterol transport;GO:0032366//intracellular sterol transport;GO:0061024//membrane organization
SPAC212.08c	20	22	21	102	104	140	1.020	1.151	0.822	4.450	4.769	6.319	0.997666666666667	5.17933333333333	2.37613663281031	9.03288251069758e-08	5.09911180851137e-06	SPAC212.08c	S. pombe specific GPI anchored protein family 1 [Source:PomBase;Acc:SPAC212.08c]	-	-	-	-	GO:0005783//endoplasmic reticulum;GO:0005886//plasma membrane;GO:0016020//membrane;GO:0031225//anchored component of membrane;GO:0031362//anchored component of external side of plasma membrane	GO:0003674//molecular_function	GO:0008150//biological_process
SPCC550.03c	95	87	261	646	616	607	1.594	1.445	3.382	9.191	9.145	8.890	2.14033333333333	9.07533333333333	2.08411513570809	9.85925753333659e-08	5.50510934225544e-06	ski2	Ski complex RNA helicase Ski2 (predicted) [Source:PomBase;Acc:SPCC550.03c]	Genetic Information Processing	Folding, sorting and degradation	ko03018//RNA degradation	K12599	GO:0005730//nucleolus;GO:0005737//cytoplasm;GO:0005829//cytosol;GO:0055087//Ski complex	GO:0000166//nucleotide binding;GO:0003676//nucleic acid binding;GO:0003723//RNA binding;GO:0003724//RNA helicase activity;GO:0004386//helicase activity;GO:0005524//ATP binding;GO:0016787//hydrolase activity	GO:0006401//RNA catabolic process;GO:0030968//endoplasmic reticulum unfolded protein response;GO:0070478//nuclear-transcribed mRNA catabolic process, 3'-5' exonucleolytic nonsense-mediated decay;GO:0070481//nuclear-transcribed mRNA catabolic process, non-stop decay
SPBC23E6.02	49	57	80	230	232	228	0.642	0.744	0.812	2.551	2.687	2.602	0.732666666666667	2.61333333333333	1.83466226805334	1.09412069734998e-07	6.04354626052349e-06	rrp2	ATP-dependent DNA helicase, ubiquitin-protein ligase E3 (predicted) [Source:PomBase;Acc:SPBC23E6.02]	-	-	-	-	GO:0000790//nuclear chromatin;GO:0005634//nucleus;GO:0005737//cytoplasm	GO:0000166//nucleotide binding;GO:0003678//DNA helicase activity;GO:0004386//helicase activity;GO:0005515//protein binding;GO:0005524//ATP binding;GO:0008270//zinc ion binding;GO:0016787//hydrolase activity;GO:0046872//metal ion binding;GO:0061630//ubiquitin protein ligase activity	GO:0000724//double-strand break repair via homologous recombination;GO:0016567//protein ubiquitination;GO:0032435//negative regulation of proteasomal ubiquitin-dependent protein catabolic process;GO:0032508//DNA duplex unwinding;GO:0042262//DNA protection;GO:0070647//protein modification by small protein conjugation or removal;GO:1990505//mitotic DNA replication maintenance of fidelity
SPAC13A11.06	310	312	439	125	108	93	9.057	9.025	9.905	3.097	2.792	2.372	9.329	2.75366666666667	-1.76036851232786	1.13789322898349e-07	6.15638556189213e-06	pdc202	pyruvate decarboxylase (predicted) [Source:PomBase;Acc:SPAC13A11.06]	Metabolism;Metabolism;Metabolism	Global and overview maps;Global and overview maps;Carbohydrate metabolism	ko01100//Metabolic pathways;ko01110//Biosynthesis of secondary metabolites;ko00010//Glycolysis / Gluconeogenesis	K01568;K01568;K01568	GO:0005634//nucleus;GO:0005829//cytosol	GO:0000287//magnesium ion binding;GO:0003824//catalytic activity;GO:0004737//pyruvate decarboxylase activity;GO:0016829//lyase activity;GO:0016831//carboxy-lyase activity;GO:0030976//thiamine pyrophosphate binding;GO:0046872//metal ion binding	GO:0006090//pyruvate metabolic process;GO:0019655//glycolytic fermentation to ethanol
SPBC2G2.05	715	737	974	313	322	269	16.761	17.110	17.640	6.220	6.689	5.508	17.1703333333333	6.139	-1.48384247217277	1.13851786719827e-07	6.15638556189213e-06	rpl1603	60S ribosomal protein L13/L16 (predicted) [Source:PomBase;Acc:SPBC2G2.05]	Genetic Information Processing	Translation	ko03010//Ribosome	K02872	GO:0005730//nucleolus;GO:0005829//cytosol;GO:0005840//ribosome;GO:0015934//large ribosomal subunit;GO:0022625//cytosolic large ribosomal subunit	GO:0003729//mRNA binding;GO:0003735//structural constituent of ribosome	GO:0002181//cytoplasmic translation;GO:0006412//translation;GO:0017148//negative regulation of translation
SPAC630.04c	1026	1027	1432	2997	2792	2759	20.680	20.497	22.298	51.242	49.820	48.563	21.1583333333333	49.875	1.23709085218336	1.21161564548974e-07	6.48340580300083e-06	SPAC630.04c	Schizosaccharomyces specific protein [Source:PomBase;Acc:SPAC630.04c]	-	-	-	-	GO:0000324//fungal-type vacuole;GO:0005773//vacuole;GO:0005774//vacuolar membrane;GO:0016020//membrane;GO:0016021//integral component of membrane	GO:0003674//molecular_function	GO:0008150//biological_process
SPCC1827.04	11	15	35	131	111	149	0.296	0.399	0.726	2.985	2.639	3.495	0.473666666666667	3.03966666666667	2.68196907089027	1.30726521678173e-07	6.92311486454405e-06	vms1	Cdc48p-Npl4p-Vms1p AAA ATPase complex subunit involved in ER associated ubiquitin-dependent protein catabolic process Vms1 (predicted) [Source:PomBase;Acc:SPCC1827.04]	-	-	-	-	GO:0005737//cytoplasm;GO:0005739//mitochondrion;GO:0005783//endoplasmic reticulum;GO:0005789//endoplasmic reticulum membrane;GO:0005829//cytosol;GO:0016020//membrane;GO:0036266//Cdc48p-Npl4p-Vms1p AAA ATPase complex	GO:0003674//molecular_function;GO:0004843//thiol-dependent ubiquitin-specific protease activity;GO:0005515//protein binding	GO:0030433//ER-associated ubiquitin-dependent protein catabolic process;GO:0071630//nucleus-associated proteasomal ubiquitin-dependent protein catabolic process;GO:0072671//mitochondria-associated ubiquitin-dependent protein catabolic process
SPAC688.11	99	111	274	731	571	616	1.671	1.855	3.572	10.465	8.529	9.078	2.366	9.35733333333333	1.98364737334122	1.36822527901124e-07	7.17201352885788e-06	end4	Huntingtin-interacting protein homolog [Source:PomBase;Acc:SPAC688.11]	-	-	-	-	GO:0005737//cytoplasm;GO:0005856//cytoskeleton;GO:0030136//clathrin-coated vesicle;GO:0030479//actin cortical patch;GO:0031097//medial cortex;GO:0032153//cell division site;GO:0035840//old growing cell tip;GO:0035841//new growing cell tip;GO:0043231//intracellular membrane-bounded organelle	GO:0003779//actin binding;GO:0005515//protein binding;GO:0005543//phospholipid binding;GO:0005546//phosphatidylinositol-4,5-bisphosphate binding;GO:0030276//clathrin binding;GO:0032051//clathrin light chain binding;GO:0035091//phosphatidylinositol binding;GO:0035615//clathrin adaptor activity;GO:0043325//phosphatidylinositol-3,4-bisphosphate binding;GO:0051015//actin filament binding;GO:0080025//…	GO:0006897//endocytosis;GO:0007015//actin filament organization;GO:0030036//actin cytoskeleton organization;GO:0030866//cortical actin cytoskeleton organization;GO:0030950//establishment or maintenance of actin cytoskeleton polarity;GO:0034613//cellular protein localization;GO:0048260//positive regulation of receptor-mediated endocytosis;GO:0048268//clathrin coat assembly
SPBC1778.04	0	0	4	32	75	58	0.000	0.000	0.119	0.998	2.457	1.884	0.0396666666666667	1.77966666666667	5.48753607035657	1.42195710590712e-07	7.37837742731807e-06	spo6	Spo4-Spo6 kinase complex regulatory subunit Spo6 [Source:PomBase;Acc:SPBC1778.04]	-	-	-	-	GO:0005634//nucleus;GO:0005654//nucleoplasm;GO:0005829//cytosol	GO:0003676//nucleic acid binding;GO:0008270//zinc ion binding;GO:0019887//protein kinase regulator activity;GO:0043539//protein serine/threonine kinase activator activity;GO:0046872//metal ion binding	GO:0007135//meiosis II;GO:0007165//signal transduction;GO:0030435//sporulation resulting in formation of a cellular spore;GO:0030437//ascospore formation;GO:0045859//regulation of protein kinase activity;GO:0051321//meiotic cell cycle;GO:0071902//positive regulation of protein serine/threonine kinase activity
SPAC4G8.03c	368	413	502	1193	1054	1006	4.796	5.329	5.052	13.183	12.153	11.443	5.059	12.2596666666667	1.27699560925011	1.55715686497462e-07	7.99911481537464e-06	puf5	pumilio family RNA-binding protein Puf5 (predicted) [Source:PomBase;Acc:SPAC4G8.03c]	-	-	-	-	GO:0005737//cytoplasm	GO:0003723//RNA binding;GO:0003729//mRNA binding	GO:0000288//nuclear-transcribed mRNA catabolic process, deadenylation-dependent decay
SPBC8E4.02c	444	436	532	1121	1206	1099	17.165	16.688	15.883	36.748	41.251	37.086	16.5786666666667	38.3616666666667	1.21033741799382	1.61428761589414e-07	8.21049057707742e-06	SPBC8E4.02c	Schizosaccharomyces pombe specific protein [Source:PomBase;Acc:SPBC8E4.02c]	-	-	-	-	-	-	-
SPAC27F1.05c	624	629	923	2019	1764	1768	17.661	17.626	20.175	48.457	44.175	43.679	18.4873333333333	45.437	1.29733044212085	1.81807774884922e-07	9.15633862337104e-06	SPAC27F1.05c	aminotransferase class-III, unknown specificty [Source:PomBase;Acc:SPAC27F1.05c]	-	-	-	-	GO:0005737//cytoplasm;GO:0005759//mitochondrial matrix;GO:0005829//cytosol	GO:0003824//catalytic activity;GO:0008483//transaminase activity;GO:0016740//transferase activity;GO:0030170//pyridoxal phosphate binding	GO:0008150//biological_process
SPBC29A3.11c	625	555	813	1785	1595	1578	19.508	17.151	19.597	47.244	44.049	42.993	18.752	44.762	1.25523002358673	2.05909864131152e-07	1.02695045829294e-05	ort1	mitochondrial ornithine transmembrane transporter Ort1 (predicted) [Source:PomBase;Acc:SPBC29A3.11c]	-	-	-	-	GO:0005739//mitochondrion;GO:0005743//mitochondrial inner membrane;GO:0016020//membrane;GO:0016021//integral component of membrane	GO:0000064//L-ornithine transmembrane transporter activity	GO:1990575//mitochondrial L-ornithine transmembrane transport
SPAC977.11	196	228	301	56	83	54	9.831	11.286	11.636	2.363	3.680	2.370	10.9176666666667	2.80433333333333	-1.96093480647603	2.11389365981437e-07	1.04414151254485e-05	SPAC977.11	CRCB domain protein [Source:PomBase;Acc:SPAC977.11]	-	-	-	-	GO:0016021//integral component of membrane	-	-
SPBC800.14c	918	838	1046	2119	2341	2039	87.399	78.992	76.907	171.070	197.200	169.448	81.0993333333333	179.239333333333	1.14412530550738	2.1663708877911e-07	1.05987116672218e-05	SPBC800.14c	DUF1772 family protein [Source:PomBase;Acc:SPBC800.14c]	-	-	-	-	GO:0005739//mitochondrion;GO:0016020//membrane;GO:0016021//integral component of membrane;GO:0031966//mitochondrial membrane	GO:0003824//catalytic activity	GO:0008150//biological_process
SPAC57A7.06	18	20	40	159	141	115	0.358	0.394	0.614	2.680	2.480	1.995	0.455333333333333	2.385	2.38899428332394	2.19825315822285e-07	1.06532325224442e-05	utp14	U3 snoRNP protein Utp14 (predicted) [Source:PomBase;Acc:SPAC57A7.06]	Genetic Information Processing	Translation	ko03008//Ribosome biogenesis in eukaryotes	K14567	GO:0005634//nucleus;GO:0005730//nucleolus;GO:0032040//small-subunit processome	GO:0030515//snoRNA binding	GO:0006364//rRNA processing;GO:0030490//maturation of SSU-rRNA
SPAC11D3.01c	49	36	46	188	176	150	6.606	4.805	4.789	21.491	20.993	17.651	5.4	20.045	1.89221110509994	2.74842481648912e-07	1.31950077404716e-05	SPAC11D3.01c	conserved fungal protein [Source:PomBase;Acc:SPAC11D3.01c]	-	-	-	-	GO:0005634//nucleus;GO:0005829//cytosol	GO:0003674//molecular_function	GO:0008150//biological_process
SPAC29B12.13	202	211	288	695	662	546	24.921	25.774	27.440	72.709	72.264	58.799	26.045	67.924	1.38291498367279	3.78125182297707e-07	1.79854542728085e-05	SPAC29B12.13	S-(hydroxymethyl)glutathione synthase activity (predicted) [Source:PomBase;Acc:SPAC29B12.13]	-	-	-	-	GO:0005634//nucleus;GO:0005737//cytoplasm;GO:0005829//cytosol	GO:0016829//lyase activity;GO:0016846//carbon-sulfur lyase activity;GO:0046872//metal ion binding;GO:0051907//S-(hydroxymethyl)glutathione synthase activity	GO:0046294//formaldehyde catabolic process
SPAC30.03c	537	612	794	1714	2040	1333	32.267	36.408	36.844	87.331	108.455	69.914	35.173	88.5666666666667	1.33229543043373	3.81670987912503e-07	1.79875583936379e-05	tsn1	translin [Source:PomBase;Acc:SPAC30.03c]	-	-	-	-	GO:0005634//nucleus;GO:0005737//cytoplasm;GO:0005829//cytosol	GO:0003677//DNA binding;GO:0003697//single-stranded DNA binding;GO:0003723//RNA binding;GO:0004521//endoribonuclease activity;GO:0005515//protein binding;GO:0035939//microsatellite binding;GO:0043047//single-stranded telomeric DNA binding;GO:0043565//sequence-specific DNA binding;GO:1990605//GU repeat RNA binding	GO:0008033//tRNA processing;GO:0016070//RNA metabolic process;GO:0051321//meiotic cell cycle;GO:0090502//RNA phosphodiester bond hydrolysis, endonucleolytic
SPAC1F12.07	4863	5039	7657	2563	2169	2406	204.836	210.145	249.076	91.544	80.836	88.462	221.352333333333	86.9473333333333	-1.34813089534528	4.57968219505471e-07	2.13540941530594e-05	ser1	phosphoserine aminotransferase (predicted) [Source:PomBase;Acc:SPAC1F12.07]	Metabolism;Metabolism;Metabolism;Metabolism;Metabolism;Metabolism;Metabolism	Global and overview maps;Global and overview maps;Global and overview maps;Global and overview maps;Amino acid metabolism;Energy metabolism;Metabolism of cofactors and vitamins	ko01100//Metabolic pathways;ko01130//Biosynthesis of antibiotics;ko01230//Biosynthesis of amino acids;ko01200//Carbon metabolism;ko00260//Glycine, serine and threonine metabolism;ko00680//Methane metabolism;ko00750//Vitamin B6 metabolism	K00831;K00831;K00831;K00831;K00831;K00831;K00831	GO:0005829//cytosol	GO:0003824//catalytic activity;GO:0004648//O-phospho-L-serine:2-oxoglutarate aminotransferase activity;GO:0008483//transaminase activity;GO:0016740//transferase activity	GO:0006564//L-serine biosynthetic process;GO:0008652//cellular amino acid biosynthetic process
SPBC1348.02	227	371	930	128	83	116	7.784	12.587	24.619	3.732	2.527	3.465	14.9966666666667	3.24133333333333	-2.20998256843768	4.61418036011211e-07	2.13540941530594e-05	SPBC1348.02	S. pombe specific 5Tm protein family [Source:PomBase;Acc:SPBC1348.02]	-	-	-	-	-	-	-
SPCC18B5.09c	132	172	242	46	48	43	10.558	13.621	14.949	3.120	3.397	3.002	13.0426666666667	3.173	-2.039319442699	5.50895616953364e-07	2.51740934957209e-05	SPCC18B5.09c	Schizosaccharomyces specific protein [Source:PomBase;Acc:SPCC18B5.09c]	-	-	-	-	GO:0005634//nucleus;GO:0005829//cytosol	GO:0003674//molecular_function	GO:0008150//biological_process
SPAC1F8.02c	1	1	0	41	40	61	0.082	0.082	0.000	2.865	2.917	4.388	0.0546666666666667	3.39	5.95448005412678	5.53761449292673e-07	2.51740934957209e-05	shu1	heme import protein Shu1 [Source:PomBase;Acc:SPAC1F8.02c]	-	-	-	-	GO:0000324//fungal-type vacuole;GO:0005783//endoplasmic reticulum;GO:0005886//plasma membrane;GO:0016020//membrane;GO:0031225//anchored component of membrane;GO:0031362//anchored component of external side of plasma membrane;GO:0046658//anchored component of plasma membrane	GO:0020037//heme binding	GO:0010106//cellular response to iron ion starvation;GO:1904334//heme import across plasma membrane
SPAC18B11.04	1571	1444	1719	3582	3649	3122	72.628	66.095	61.373	140.423	149.261	125.985	66.6986666666667	138.556333333333	1.05474283036543	6.74506216580139e-07	3.03941967944928e-05	ncs1	neuronal calcium sensor related protein Ncs1 [Source:PomBase;Acc:SPAC18B11.04]	-	-	-	-	GO:0005634//nucleus;GO:0005737//cytoplasm;GO:0005829//cytosol;GO:0005886//plasma membrane;GO:0016020//membrane	GO:0005509//calcium ion binding;GO:0005515//protein binding;GO:0046872//metal ion binding;GO:0098744//1-phosphatidylinositol 4-kinase activator activity	GO:0030435//sporulation resulting in formation of a cellular spore;GO:0033674//positive regulation of kinase activity;GO:0035584//calcium-mediated signaling using intracellular calcium source
SPCC1620.13	49	74	112	284	261	294	2.708	4.088	4.788	13.356	12.803	14.261	3.86133333333333	13.4733333333333	1.80293581418389	6.8341324643372e-07	3.05277725820002e-05	SPCC1620.13	phosphoglycerate mutase family (predicted) [Source:PomBase;Acc:SPCC1620.13]	-	-	-	-	GO:0005634//nucleus	GO:0016787//hydrolase activity	GO:0008150//biological_process
SPCC962.02c	136	166	246	555	485	532	2.457	2.969	3.432	8.503	7.753	8.390	2.95266666666667	8.21533333333333	1.4763006165419	8.39423375095329e-07	3.71734299815923e-05	bir1	survivin, Bir1 [Source:PomBase;Acc:SPCC962.02c]	-	-	-	-	GO:0000775//chromosome, centromeric region;GO:0000778//condensed nuclear chromosome kinetochore;GO:0000790//nuclear chromatin;GO:0005634//nucleus;GO:0005694//chromosome;GO:0005737//cytoplasm;GO:0005819//spindle;GO:0005856//cytoskeleton;GO:0005876//spindle microtubule;GO:0031618//nuclear pericentric heterochromatin;GO:0032133//chromosome passenger complex;GO:0072686//mitotic spindle;GO:1990023//mi…	GO:0005515//protein binding;GO:0043027//cysteine-type endopeptidase inhibitor activity involved in apoptotic process;GO:0046872//metal ion binding	GO:0000070//mitotic sister chromatid segregation;GO:0006915//apoptotic process;GO:0007049//cell cycle;GO:0007076//mitotic chromosome condensation;GO:0034501//protein localization to kinetochore;GO:0034503//protein localization to nucleolar rDNA repeats;GO:0043154//negative regulation of cysteine-type endopeptidase activity involved in apoptotic process;GO:0051301//cell division;GO:0090307//mitoti…
SPBC29A10.05	38	60	109	266	263	280	0.973	1.497	2.125	5.708	5.888	6.199	1.53166666666667	5.93166666666667	1.95333516622075	9.13069620518409e-07	4.00892191504536e-05	exo1	exonuclease I Exo1 [Source:PomBase;Acc:SPBC29A10.05]	Genetic Information Processing	Replication and repair	ko03430//Mismatch repair	K10746	GO:0005634//nucleus;GO:0035861//site of double-strand break;GO:0072686//mitotic spindle	GO:0003677//DNA binding;GO:0003690//double-stranded DNA binding;GO:0003824//catalytic activity;GO:0004518//nuclease activity;GO:0004527//exonuclease activity;GO:0016787//hydrolase activity;GO:0016788//hydrolase activity, acting on ester bonds;GO:0017108//5'-flap endonuclease activity;GO:0035312//5'-3' exodeoxyribonuclease activity;GO:0046872//metal ion binding;GO:0048256//flap endonuclease activi…	GO:0000706//meiotic DNA double-strand break processing;GO:0000710//meiotic mismatch repair;GO:0000723//telomere maintenance;GO:0000729//DNA double-strand break processing;GO:0006281//DNA repair;GO:0006298//mismatch repair;GO:0006310//DNA recombination;GO:0006974//cellular response to DNA damage stimulus;GO:0031297//replication fork processing;GO:0043570//maintenance of DNA repeat elements;GO:0090…
SPAC630.13c	102	124	206	505	402	440	1.441	1.735	2.248	6.050	5.030	5.427	1.808	5.50233333333333	1.60564886353319	9.36692156806416e-07	4.0777861097581e-05	tsc2	tuberin [Source:PomBase;Acc:SPAC630.13c]	-	-	-	-	GO:0005634//nucleus;GO:0005737//cytoplasm;GO:0005829//cytosol;GO:0033596//TSC1-TSC2 complex	GO:0005096//GTPase activator activity;GO:0005515//protein binding	GO:0032007//negative regulation of TOR signaling;GO:0032091//negative regulation of protein binding;GO:0034613//cellular protein localization;GO:0043547//positive regulation of GTPase activity;GO:0051056//regulation of small GTPase mediated signal transduction;GO:1904262//negative regulation of TORC1 signaling;GO:2000134//negative regulation of G1/S transition of mitotic cell cycle
SPAPB24D3.10c	190	212	360	824	641	724	2.864	3.164	4.191	10.534	8.550	9.528	3.40633333333333	9.53733333333333	1.48536632116767	1.04206775650856e-06	4.49840509679366e-05	agl1	maltose alpha-glucosidase Agl1 [Source:PomBase;Acc:SPAPB24D3.10c]	Metabolism;Metabolism;Metabolism	Global and overview maps;Carbohydrate metabolism;Carbohydrate metabolism	ko01100//Metabolic pathways;ko00500//Starch and sucrose metabolism;ko00052//Galactose metabolism	K01187;K01187;K01187	GO:0005576//extracellular region	GO:0003824//catalytic activity;GO:0004553//hydrolase activity, hydrolyzing O-glycosyl compounds;GO:0004558//alpha-1,4-glucosidase activity;GO:0016787//hydrolase activity;GO:0016798//hydrolase activity, acting on glycosyl bonds;GO:0030246//carbohydrate binding;GO:0032450//maltose alpha-glucosidase activity;GO:0044654//starch alpha-glucosidase activity;GO:0090599//alpha-glucosidase activity	GO:0000025//maltose catabolic process;GO:0005975//carbohydrate metabolic process;GO:0008152//metabolic process
SPBC776.08c	42	50	118	283	276	274	0.726	0.856	1.575	4.149	4.222	4.135	1.05233333333333	4.16866666666667	1.98599425659815	1.24456343935182e-06	5.32776865662523e-05	utp22	small-subunit processome, UTP-C complex subunit Utp22 (predicted) [Source:PomBase;Acc:SPBC776.08c]	Genetic Information Processing	Translation	ko03008//Ribosome biogenesis in eukaryotes	K14544	GO:0005634//nucleus;GO:0005730//nucleolus;GO:0032040//small-subunit processome;GO:0032545//CURI complex;GO:0034456//UTP-C complex	GO:0003723//RNA binding;GO:0030515//snoRNA binding	GO:0006364//rRNA processing;GO:0006409//tRNA export from nucleus;GO:0030490//maturation of SSU-rRNA;GO:0042254//ribosome biogenesis
SPAC1039.02	3391	2946	5130	12131	8025	9037	72.939	62.739	85.216	221.264	152.729	169.674	73.6313333333333	181.222333333333	1.29936902852339	1.58891127968174e-06	6.74565061464884e-05	SPAC1039.02	phosphoprotein phosphatase (predicted) [Source:PomBase;Acc:SPAC1039.02]	-	-	-	-	GO:0005783//endoplasmic reticulum;GO:0005829//cytosol;GO:0009986//cell surface;GO:0016020//membrane	GO:0008253//5'-nucleotidase activity;GO:0016787//hydrolase activity	GO:0006154//adenosine catabolic process;GO:0009166//nucleotide catabolic process;GO:0016311//dephosphorylation
MSTRG.4284	0	1	0	36	38	38	0.000	0.067	0.000	2.062	2.271	2.241	0.0223333333333333	2.19133333333333	6.61646655062254	1.7184810631507e-06	7.23593214869274e-05	--	-	-	-	-	-	-	-	-
SPBC660.09	79	87	113	267	277	269	8.505	9.274	9.395	24.375	26.386	25.279	9.058	25.3466666666667	1.48453158676465	2.09782502615959e-06	8.76140419461938e-05	mug168	Schizosaccharomyces specific protein Mug168 [Source:PomBase;Acc:SPBC660.09]	-	-	-	-	GO:0005634//nucleus;GO:0005829//cytosol	GO:0003674//molecular_function	GO:0008150//biological_process;GO:0051321//meiotic cell cycle
SPBPB2B2.02	154	174	244	51	60	56	5.842	6.535	7.148	1.640	2.014	1.854	6.50833333333333	1.836	-1.82572208378174	2.44192556656751e-06	0.000101162674479495	mug180	esterase/lipase (predicted) [Source:PomBase;Acc:SPBPB2B2.02]	-	-	-	-	GO:0005737//cytoplasm;GO:0005783//endoplasmic reticulum;GO:0005789//endoplasmic reticulum membrane;GO:0016020//membrane;GO:0016021//integral component of membrane	GO:0016787//hydrolase activity;GO:0034084//steryl deacetylase activity	GO:0009056//catabolic process;GO:0034210//sterol deacetylation;GO:0051321//meiotic cell cycle
SPAC1805.06c	1180	1145	2031	587	524	598	47.928	46.045	63.707	20.217	18.831	21.201	52.56	20.083	-1.38799048038342	2.86421967246132e-06	0.00011770797165947	hem2	porphobilinogen synthase Hem2 (predicted) [Source:PomBase;Acc:SPAC1805.06c]	Metabolism;Metabolism;Metabolism	Global and overview maps;Global and overview maps;Metabolism of cofactors and vitamins	ko01100//Metabolic pathways;ko01110//Biosynthesis of secondary metabolites;ko00860//Porphyrin metabolism	K01698;K01698;K01698	GO:0005634//nucleus;GO:0005829//cytosol	GO:0003824//catalytic activity;GO:0004655//porphobilinogen synthase activity;GO:0008270//zinc ion binding;GO:0016829//lyase activity;GO:0046872//metal ion binding	GO:0006779//porphyrin-containing compound biosynthetic process;GO:0006782//protoporphyrinogen IX biosynthetic process;GO:0006783//heme biosynthetic process;GO:0033014//tetrapyrrole biosynthetic process
SPBC365.11	305	245	348	641	842	702	12.142	9.689	10.721	21.665	29.718	24.428	10.8506666666667	25.2703333333333	1.21966100975956	3.25360806189137e-06	0.000132649084237587	SPBC365.11	GRIP domain protein (predicted) [Source:PomBase;Acc:SPBC365.11]	-	-	-	-	GO:0005737//cytoplasm;GO:0005794//Golgi apparatus;GO:0005829//cytosol	GO:0003674//molecular_function	GO:0006886//intracellular protein transport;GO:0043001//Golgi to plasma membrane protein transport
SPBC19C7.04c	1319	1218	1911	3331	3279	3428	56.899	52.021	63.664	121.847	125.154	129.080	57.528	125.360333333333	1.12374470112325	3.67259214045957e-06	0.000148552014374337	SPBC19C7.04c	conserved fungal protein [Source:PomBase;Acc:SPBC19C7.04c]	-	-	-	-	GO:0005634//nucleus;GO:0005829//cytosol;GO:0032153//cell division site	GO:0003674//molecular_function	GO:0008150//biological_process
SPBC31F10.05	89	96	131	273	301	315	4.485	4.812	5.126	11.736	13.490	13.938	4.80766666666667	13.0546666666667	1.44115684360641	3.70923761775746e-06	0.000148862137831407	mug37	conserved fungal protein [Source:PomBase;Acc:SPBC31F10.05]	-	-	-	-	GO:0005575//cellular_component	GO:0003674//molecular_function	GO:0008150//biological_process;GO:0051321//meiotic cell cycle
SPAC3A11.10c	3676	3629	5640	10290	9101	9720	132.833	129.835	157.392	315.303	290.980	306.588	140.02	304.290333333333	1.1198155914384	3.98342545538862e-06	0.000158626795072336	SPAC3A11.10c	dipeptidyl peptidase (predicted) [Source:PomBase;Acc:SPAC3A11.10c]	-	-	-	-	GO:0005794//Golgi apparatus	GO:0004177//aminopeptidase activity;GO:0008233//peptidase activity;GO:0008237//metallopeptidase activity;GO:0016787//hydrolase activity;GO:0016805//dipeptidase activity;GO:0046872//metal ion binding;GO:0070573//metallodipeptidase activity	GO:0006508//proteolysis;GO:0008150//biological_process
SPBC1861.01c	77	97	211	441	396	448	1.677	2.092	3.549	8.144	7.631	8.517	2.43933333333333	8.09733333333333	1.73095995351099	4.25362405400384e-06	0.000168083590503213	cnp3	CENP-C ortholog Cnp3 [Source:PomBase;Acc:SPBC1861.01c]	-	-	-	-	GO:0000775//chromosome, centromeric region;GO:0000776//kinetochore;GO:0000778//condensed nuclear chromosome kinetochore;GO:0000779//condensed chromosome, centromeric region;GO:0005634//nucleus;GO:0005654//nucleoplasm;GO:0005730//nucleolus	GO:0003677//DNA binding;GO:0005515//protein binding;GO:0019237//centromeric DNA binding;GO:0044877//macromolecular complex binding	GO:0000070//mitotic sister chromatid segregation;GO:0051315//attachment of mitotic spindle microtubules to kinetochore;GO:0051382//kinetochore assembly;GO:0051455//attachment of spindle microtubules to kinetochore involved in homologous chromosome segregation;GO:1903394//protein localization to kinetochore involved in kinetochore assembly
SPCC330.11	24	10	30	116	99	105	0.371	0.153	0.358	1.521	1.355	1.418	0.294	1.43133333333333	2.28347163030125	5.00332853701891e-06	0.000196199226676841	btb1	BTB/POZ domain protein Btb1 [Source:PomBase;Acc:SPCC330.11]	-	-	-	-	GO:0000151//ubiquitin ligase complex	GO:0005515//protein binding	GO:0016567//protein ubiquitination;GO:0070647//protein modification by small protein conjugation or removal
SPCC5E4.04	89	131	207	452	433	390	0.911	1.327	1.635	3.921	3.920	3.483	1.291	3.77466666666667	1.5478602478774	5.17300286328106e-06	0.000201316028096021	cut1	separase/separin [Source:PomBase;Acc:SPCC5E4.04]	Cellular Processes;Cellular Processes	Cell growth and death;Cell growth and death	ko04111//Cell cycle - yeast;ko04113//Meiosis - yeast	K02365;K02365	GO:0005634//nucleus;GO:0005737//cytoplasm;GO:0005829//cytosol;GO:0044732//mitotic spindle pole body;GO:0072686//mitotic spindle;GO:1990023//mitotic spindle midzone;GO:1990520//separase-securin complex	GO:0004175//endopeptidase activity;GO:0004197//cysteine-type endopeptidase activity;GO:0005515//protein binding;GO:0008233//peptidase activity;GO:0008234//cysteine-type peptidase activity;GO:0016787//hydrolase activity	GO:0006508//proteolysis;GO:0006974//cellular response to DNA damage stimulus;GO:0007049//cell cycle;GO:0007059//chromosome segregation;GO:0051301//cell division;GO:0051306//mitotic sister chromatid separation;GO:0051307//meiotic chromosome separation
SPCC364.04c	32	37	40	147	115	133	0.782	0.896	0.755	3.049	2.488	2.838	0.811	2.79166666666667	1.78335287018143	6.59743126597343e-06	0.000253633930569689	coy1	CASP family protein involved in Golgi vesicle transport Coy1 (predicted) [Source:PomBase;Acc:SPCC364.04c]	-	-	-	-	GO:0000139//Golgi membrane;GO:0005794//Golgi apparatus;GO:0016020//membrane;GO:0016021//integral component of membrane;GO:0030173//integral component of Golgi membrane	GO:0003674//molecular_function	GO:0006891//intra-Golgi vesicle-mediated transport;GO:0048193//Golgi vesicle transport
SPAC5D6.01	5574	5684	7238	3205	2998	2771	521.938	526.982	523.411	254.484	248.385	226.488	524.110333333333	243.119	-1.10820790748567	6.61610798059925e-06	0.000253633930569689	rps2202	40S ribosomal protein S15a (predicted) [Source:PomBase;Acc:SPAC5D6.01]	Genetic Information Processing	Translation	ko03010//Ribosome	K02957	GO:0005634//nucleus;GO:0005829//cytosol;GO:0005840//ribosome;GO:0022627//cytosolic small ribosomal subunit	GO:0003735//structural constituent of ribosome	GO:0002181//cytoplasmic translation;GO:0006412//translation
SPAC977.12	1914	1733	2502	1081	745	874	87.767	78.693	88.603	42.044	30.235	34.972	85.021	35.7503333333333	-1.24986253423712	6.98348766912613e-06	0.000265734638194822	SPAC977.12	L-asparaginase (predicted) [Source:PomBase;Acc:SPAC977.12]	Metabolism;Metabolism;Metabolism;Metabolism	Global and overview maps;Global and overview maps;Amino acid metabolism;Metabolism of other amino acids	ko01100//Metabolic pathways;ko01110//Biosynthesis of secondary metabolites;ko00250//Alanine, aspartate and glutamate metabolism;ko00460//Cyanoamino acid metabolism	K01424;K01424;K01424;K01424	GO:0005576//extracellular region;GO:0005618//cell wall;GO:0009986//cell surface;GO:0042597//periplasmic space	GO:0004067//asparaginase activity;GO:0016787//hydrolase activity	GO:0006528//asparagine metabolic process;GO:0006530//asparagine catabolic process;GO:0006531//aspartate metabolic process
SPBC29A10.04	42	40	61	177	150	156	0.590	0.556	0.662	2.109	1.865	1.913	0.602666666666667	1.96233333333333	1.70313794989756	7.10593811003432e-06	0.000267170736224304	psm1	mitotic cohesin complex subunit Psm1 [Source:PomBase;Acc:SPBC29A10.04]	Cellular Processes;Cellular Processes	Cell growth and death;Cell growth and death	ko04111//Cell cycle - yeast;ko04113//Meiosis - yeast	K06636;K06636	GO:0000780//condensed nuclear chromosome, centromeric region;GO:0005634//nucleus;GO:0005694//chromosome;GO:0008278//cohesin complex;GO:0030892//mitotic cohesin complex;GO:0034990//nuclear mitotic cohesin complex	GO:0000166//nucleotide binding;GO:0003690//double-stranded DNA binding;GO:0005515//protein binding;GO:0005524//ATP binding	GO:0007049//cell cycle;GO:0007064//mitotic sister chromatid cohesion;GO:0051276//chromosome organization;GO:0051301//cell division
SPCC1840.07c	663	696	1085	373	317	298	25.473	26.476	32.194	12.152	10.776	9.994	28.0476666666667	10.974	-1.35379127463919	7.12524642062091e-06	0.000267170736224304	SPCC1840.07c	phosphoprotein phosphatase (predicted) [Source:PomBase;Acc:SPCC1840.07c]	-	-	-	-	GO:0000328//fungal-type vacuole lumen;GO:0005783//endoplasmic reticulum	GO:0000298//endopolyphosphatase activity;GO:0016787//hydrolase activity	GO:0006112//energy reserve metabolic process;GO:0006798//polyphosphate catabolic process
SPBC6B1.04	45	59	97	225	253	192	0.868	1.125	1.426	3.654	4.282	3.196	1.13966666666667	3.71066666666667	1.70306648589821	7.39685104020632e-06	0.000275345099953187	mde4	microtubule-site clamp monopolin complex subunit Mde4 [Source:PomBase;Acc:SPBC6B1.04]	-	-	-	-	GO:0000775//chromosome, centromeric region;GO:0005634//nucleus;GO:0005694//chromosome;GO:0005730//nucleolus;GO:0033551//monopolin complex;GO:0034506//chromosome, centromeric core domain;GO:0044732//mitotic spindle pole body;GO:0072686//mitotic spindle	GO:0005515//protein binding	GO:0007049//cell cycle;GO:0045144//meiotic sister chromatid segregation;GO:0051301//cell division;GO:0051315//attachment of mitotic spindle microtubules to kinetochore;GO:0051321//meiotic cell cycle;GO:1990893//mitotic chromosome centromere condensation
SPBC3E7.08c	43	55	56	171	150	172	0.706	0.894	0.710	2.381	2.179	2.469	0.77	2.343	1.60542660328087	8.0764764422252e-06	0.000298481003479934	rad13	DNA repair nuclease Rad13 [Source:PomBase;Acc:SPBC3E7.08c]	Genetic Information Processing	Replication and repair	ko03420//Nucleotide excision repair	K10846	GO:0005634//nucleus	GO:0000014//single-stranded DNA endodeoxyribonuclease activity;GO:0003677//DNA binding;GO:0003697//single-stranded DNA binding;GO:0003824//catalytic activity;GO:0004518//nuclease activity;GO:0004519//endonuclease activity;GO:0004520//endodeoxyribonuclease activity;GO:0016787//hydrolase activity;GO:0016788//hydrolase activity, acting on ester bonds;GO:0046872//metal ion binding	GO:0006281//DNA repair;GO:0006289//nucleotide-excision repair;GO:0006295//nucleotide-excision repair, DNA incision, 3'-to lesion;GO:0006974//cellular response to DNA damage stimulus;GO:0036297//interstrand cross-link repair;GO:1901255//nucleotide-excision repair involved in interstrand cross-link repair
SPBC16D10.05	202	191	374	711	607	734	1.733	1.623	2.479	5.174	4.609	5.498	1.945	5.09366666666667	1.38893439645369	8.75020598046352e-06	0.000321070058011722	mok13	alpha-1,3-glucan synthase Mok13 [Source:PomBase;Acc:SPBC16D10.05]	-	-	-	-	GO:0005619//ascospore wall;GO:0005628//prospore membrane;GO:0009277//fungal-type cell wall	GO:0003824//catalytic activity;GO:0004556//alpha-amylase activity;GO:0016740//transferase activity;GO:0016757//transferase activity, transferring glycosyl groups;GO:0047657//alpha-1,3-glucan synthase activity	GO:0005975//carbohydrate metabolic process;GO:0009272//fungal-type cell wall biogenesis;GO:0030476//ascospore wall assembly;GO:0070600//fungal-type cell wall (1->3)-alpha-glucan biosynthetic process;GO:0071555//cell wall organization
SPBC1685.12c	449	448	626	1238	1061	1091	9.557	9.432	10.289	22.337	19.968	20.254	9.75933333333333	20.853	1.09540044596587	9.18258436965055e-06	0.000332189689485175	SPBC1685.12c	dubious [Source:PomBase;Acc:SPBC1685.12c]	-	-	-	-	-	-	-
SPAC4A8.05c	83	98	120	277	279	257	0.805	0.941	0.899	2.279	2.395	2.176	0.881666666666667	2.28333333333333	1.37283626573386	9.35652457834463e-06	0.000335244393104382	myp2	myosin II heavy chain Myo3 [Source:PomBase;Acc:SPAC4A8.05c]	-	-	-	-	GO:0000930//gamma-tubulin complex;GO:0005737//cytoplasm;GO:0005739//mitochondrion;GO:0005826//actomyosin contractile ring;GO:0016459//myosin complex;GO:0016460//myosin II complex;GO:0031097//medial cortex;GO:0032153//cell division site	GO:0000166//nucleotide binding;GO:0003774//motor activity;GO:0003779//actin binding;GO:0005515//protein binding;GO:0005524//ATP binding;GO:0051015//actin filament binding	GO:0000281//mitotic cytokinesis;GO:0090561//nuclear migration during mitotic telophase;GO:1902404//mitotic actomyosin contractile ring contraction;GO:1902406//mitotic actomyosin contractile ring maintenance;GO:1903475//mitotic actomyosin contractile ring assembly
SPAC750.08c	9	8	7	59	47	63	0.819	0.721	0.492	4.555	3.787	5.007	0.677333333333333	4.44966666666667	2.7157593635982	9.39754576737998e-06	0.000335244393104382	SPAC750.08c	NAD-dependent malic enzyme (predicted), partial [Source:PomBase;Acc:SPAC750.08c]	Metabolism;Metabolism	Global and overview maps;Carbohydrate metabolism	ko01200//Carbon metabolism;ko00620//Pyruvate metabolism	K00027;K00027	GO:0005739//mitochondrion	GO:0004470//malic enzyme activity;GO:0004471//malate dehydrogenase (decarboxylating) (NAD+) activity;GO:0051287//NAD binding	GO:0006090//pyruvate metabolic process;GO:0006108//malate metabolic process;GO:0006520//cellular amino acid metabolic process;GO:0055114//oxidation-reduction process
SPCC1235.05c	55	45	99	262	180	229	0.813	0.659	1.130	3.284	2.355	2.955	0.867333333333333	2.86466666666667	1.72370881505615	1.0454298476036e-05	0.000370370560492394	fft2	SMARCAD1 family ATP-dependent DNA helicase Fft2 (predicted) [Source:PomBase;Acc:SPCC1235.05c]	-	-	-	-	GO:0000790//nuclear chromatin;GO:0005634//nucleus;GO:0005737//cytoplasm;GO:0005829//cytosol	GO:0000166//nucleotide binding;GO:0003677//DNA binding;GO:0003678//DNA helicase activity;GO:0003682//chromatin binding;GO:0004386//helicase activity;GO:0005524//ATP binding;GO:0008094//DNA-dependent ATPase activity;GO:0016787//hydrolase activity	GO:0006325//chromatin organization;GO:0032508//DNA duplex unwinding;GO:0043044//ATP-dependent chromatin remodeling;GO:0070869//heterochromatin assembly involved in chromatin silencing
MSTRG.2492	98	103	154	36	30	19	5.718	5.950	6.939	1.781	1.549	0.968	6.20233333333333	1.43266666666667	-2.1141080810592	1.05424010714558e-05	0.000370933659616906	--	-	-	-	-	-	-	-	-
SPAC1093.07	153	168	208	419	438	413	4.798	5.210	5.038	11.169	12.164	11.315	5.01533333333333	11.5493333333333	1.20339208204015	1.06802750125728e-05	0.000373228385983581	SPAC1093.07	dubious [Source:PomBase;Acc:SPAC1093.07]	-	-	-	-	-	-	-
SPAC3G6.01	27	28	61	163	125	168	0.373	0.383	0.650	1.907	1.526	2.024	0.468666666666667	1.819	1.95651144930011	1.07531809743309e-05	0.000373237099088769	hrp3	ATP-dependent DNA helicase Hrp3 [Source:PomBase;Acc:SPAC3G6.01]	-	-	-	-	GO:0000775//chromosome, centromeric region;GO:0000790//nuclear chromatin;GO:0005634//nucleus;GO:0031934//mating-type region heterochromatin	GO:0000166//nucleotide binding;GO:0003677//DNA binding;GO:0004386//helicase activity;GO:0005515//protein binding;GO:0005524//ATP binding;GO:0008094//DNA-dependent ATPase activity;GO:0016787//hydrolase activity;GO:0070615//nucleosome-dependent ATPase activity	GO:0006338//chromatin remodeling;GO:0030466//chromatin silencing at silent mating-type cassette;GO:0034728//nucleosome organization;GO:0060303//regulation of nucleosome density
SPCC1223.09	411	398	575	1093	1045	952	17.465	16.745	18.870	39.384	39.290	35.311	17.6933333333333	37.995	1.10260370778462	1.10671526814769e-05	0.000381556800837227	SPCC1223.09	uricase (predicted) [Source:PomBase;Acc:SPCC1223.09]	Metabolism;Metabolism	Global and overview maps;Nucleotide metabolism	ko01100//Metabolic pathways;ko00230//Purine metabolism	K00365;K00365	GO:0005634//nucleus;GO:0005737//cytoplasm;GO:0005777//peroxisome;GO:0005829//cytosol	GO:0004846//urate oxidase activity;GO:0016491//oxidoreductase activity	GO:0006144//purine nucleobase metabolic process;GO:0019627//urea metabolic process;GO:0019628//urate catabolic process;GO:0055114//oxidation-reduction process
SPAC630.05	182	166	349	811	472	740	4.062	3.667	6.023	15.368	9.343	14.439	4.584	13.05	1.5093708575877	1.14074782908446e-05	0.000390668106533791	gyp7	GTPase activating protein Gyp7 (predicted) [Source:PomBase;Acc:SPAC630.05]	-	-	-	-	GO:0005634//nucleus;GO:0005737//cytoplasm;GO:0005829//cytosol	GO:0005096//GTPase activator activity;GO:0017137//Rab GTPase binding	GO:0006886//intracellular protein transport;GO:0016192//vesicle-mediated transport;GO:0090630//activation of GTPase activity
SPAC806.11	3260	3875	5196	8607	9261	8294	236.285	278.075	290.843	528.993	593.906	524.733	268.401	549.210666666667	1.032969598814	1.28056540746378e-05	0.000435646655506055	SPAC806.11	dubious [Source:PomBase;Acc:SPAC806.11]	-	-	-	-	GO:0016020//membrane;GO:0016021//integral component of membrane	-	-
SPCC320.14	413	393	581	1096	943	1058	13.054	12.298	14.182	29.375	26.372	29.189	13.178	28.312	1.10328223499915	1.32893090568079e-05	0.000446365170927226	sry1	serine racemase Sry1 [Source:PomBase;Acc:SPCC320.14]	Metabolism;Metabolism	Global and overview maps;Amino acid metabolism	ko01100//Metabolic pathways;ko00260//Glycine, serine and threonine metabolism	K12235;K12235	GO:0005575//cellular_component	GO:0000166//nucleotide binding;GO:0000287//magnesium ion binding;GO:0003824//catalytic activity;GO:0003941//L-serine ammonia-lyase activity;GO:0005524//ATP binding;GO:0008721//D-serine ammonia-lyase activity;GO:0016829//lyase activity;GO:0016853//isomerase activity;GO:0018114//threonine racemase activity;GO:0030170//pyridoxal phosphate binding;GO:0030378//serine racemase activity;GO:0042803//prot…	GO:0006563//L-serine metabolic process;GO:0008152//metabolic process;GO:0042866//pyruvate biosynthetic process;GO:0070178//D-serine metabolic process;GO:0070179//D-serine biosynthetic process
SPBC32H8.06	25	20	35	128	88	112	1.357	1.075	1.468	5.893	4.228	5.308	1.3	5.143	1.98409853043664	1.32945047988837e-05	0.000446365170927226	mug93	TPR repeat protein, meiotically spliced [Source:PomBase;Acc:SPBC32H8.06]	-	-	-	-	GO:0005634//nucleus;GO:0005737//cytoplasm;GO:0005829//cytosol;GO:0032153//cell division site;GO:0044732//mitotic spindle pole body	GO:0003674//molecular_function;GO:0005515//protein binding	GO:0008150//biological_process;GO:0051321//meiotic cell cycle
SPAC212.01c	91	132	222	35	45	32	6.621	9.451	12.428	2.149	2.910	2.008	9.5	2.35566666666667	-2.01179210516213	1.39663280553772e-05	0.000465876800132941	SPAC212.01c	S. pombe specific DUF999 family protein 2 [Source:PomBase;Acc:SPAC212.01c]	-	-	-	-	-	-	-
SPCC63.08c	657	615	999	2059	1506	1670	14.620	13.549	17.167	38.851	29.651	32.437	15.112	33.6463333333333	1.15475468640549	1.41889712316911e-05	0.000470249969143207	atg1	autophagy and CVT pathway serine/threonine protein kinase Atg1 [Source:PomBase;Acc:SPCC63.08c]	Cellular Processes;Cellular Processes;Cellular Processes	Transport and catabolism;Transport and catabolism;Transport and catabolism	ko04138//Autophagy - yeast;ko04139//Mitophagy - yeast;ko04136//Autophagy - other	K08269;K08269;K08269	GO:0000329//fungal-type vacuole membrane;GO:0000407//pre-autophagosomal structure;GO:0005634//nucleus;GO:0005737//cytoplasm;GO:0005829//cytosol;GO:0016020//membrane;GO:0034045//pre-autophagosomal structure membrane;GO:1990316//ATG1/ULK1 kinase complex	GO:0000166//nucleotide binding;GO:0004672//protein kinase activity;GO:0004674//protein serine/threonine kinase activity;GO:0005515//protein binding;GO:0005524//ATP binding;GO:0016301//kinase activity;GO:0016740//transferase activity	GO:0000422//mitophagy;GO:0006468//protein phosphorylation;GO:0006914//autophagy;GO:0015031//protein transport;GO:0016236//macroautophagy;GO:0016310//phosphorylation;GO:0023052//signaling
SPCC736.13	2564	2617	4336	7872	6740	6744	110.682	111.850	144.551	288.155	257.432	254.117	122.361	266.568	1.12335980079898	1.44229798905341e-05	0.000474941331395345	SPCC736.13	short chain dehydrogenase (predicted) [Source:PomBase;Acc:SPCC736.13]	-	-	-	-	GO:0005575//cellular_component	GO:0016491//oxidoreductase activity	GO:0008150//biological_process;GO:0055114//oxidation-reduction process
SPAC29B12.02c	122	156	253	469	466	484	2.584	3.272	4.139	8.421	8.734	8.949	3.33166666666667	8.70133333333333	1.38499242045987	1.46604698969276e-05	0.000477856745694584	set2	histone lysine methyltransferase Set2 [Source:PomBase;Acc:SPAC29B12.02c]	Metabolism	Amino acid metabolism	ko00310//Lysine degradation	K11423	GO:0000785//chromatin;GO:0000790//nuclear chromatin;GO:0005634//nucleus;GO:0005694//chromosome	GO:0005515//protein binding;GO:0008168//methyltransferase activity;GO:0016740//transferase activity;GO:0018024//histone-lysine N-methyltransferase activity;GO:0046975//histone methyltransferase activity (H3-K36 specific)	GO:0006354//DNA-templated transcription, elongation;GO:0006355//regulation of transcription, DNA-templated;GO:0006357//regulation of transcription from RNA polymerase II promoter;GO:0006368//transcription elongation from RNA polymerase II promoter;GO:0010452//histone H3-K36 methylation;GO:0032259//methylation;GO:0034401//chromatin organization involved in regulation of transcription;GO:0034968//h…
SPBC1347.11	828	750	1297	2689	2173	1886	38.923	34.929	47.092	107.245	90.423	77.424	40.3146666666667	91.6973333333333	1.1855749856179	1.46975600194168e-05	0.000477856745694584	sro1	stress responsive orphan 1 [Source:PomBase;Acc:SPBC1347.11]	-	-	-	-	GO:0005739//mitochondrion	GO:0003674//molecular_function	GO:0034599//cellular response to oxidative stress;GO:0045454//cell redox homeostasis
SPBC4.06	1191	1119	1792	3515	2728	2889	42.089	39.152	48.906	105.332	85.299	89.117	43.3823333333333	93.2493333333333	1.10398576022418	1.49204150980199e-05	0.000482051398481311	SPBC4.06	acid phosphatase (predicted) [Source:PomBase;Acc:SPBC4.06]	Metabolism;Metabolism;Metabolism	Global and overview maps;Metabolism of cofactors and vitamins;Metabolism of cofactors and vitamins	ko01100//Metabolic pathways;ko00730//Thiamine metabolism;ko00740//Riboflavin metabolism	K01078;K01078;K01078	GO:0005739//mitochondrion	GO:0003993//acid phosphatase activity;GO:0016787//hydrolase activity	GO:0006644//phospholipid metabolic process;GO:0016311//dephosphorylation
SPAC4A8.09c	149	204	306	73	68	69	5.391	7.292	8.538	2.227	2.177	2.165	7.07366666666667	2.18966666666667	-1.69174697150364	1.57187686369118e-05	0.000499198579071654	cwf21	complexed with Cdc5 protein Cwf21 [Source:PomBase;Acc:SPAC4A8.09c]	-	-	-	-	GO:0005634//nucleus;GO:0005681//spliceosomal complex;GO:0005684//U2-type spliceosomal complex;GO:0005737//cytoplasm	GO:0003674//molecular_function	GO:0006397//mRNA processing;GO:0008380//RNA splicing;GO:0045292//mRNA cis splicing, via spliceosome
SPAC977.16c	617	472	660	1404	1233	1131	15.940	12.077	13.177	30.757	28.185	25.511	13.7313333333333	28.151	1.03571445149543	1.58021060112474e-05	0.000499198579071654	dak2	dihydroxyacetone kinase Dak2 [Source:PomBase;Acc:SPAC977.16c]	Metabolism;Metabolism;Metabolism;Metabolism;Metabolism	Global and overview maps;Global and overview maps;Carbohydrate metabolism;Lipid metabolism;Energy metabolism	ko01100//Metabolic pathways;ko01200//Carbon metabolism;ko00051//Fructose and mannose metabolism;ko00561//Glycerolipid metabolism;ko00680//Methane metabolism	K00863;K00863;K00863;K00863;K00863	GO:0005737//cytoplasm;GO:0005829//cytosol	GO:0000166//nucleotide binding;GO:0004371//glycerone kinase activity;GO:0005524//ATP binding;GO:0016301//kinase activity;GO:0016740//transferase activity;GO:0050354//triokinase activity	GO:0006071//glycerol metabolic process;GO:0016310//phosphorylation;GO:0019563//glycerol catabolic process
SPAC977.09c	420	550	736	254	127	231	10.687	13.832	14.452	5.472	2.855	5.123	12.9903333333333	4.48333333333333	-1.53479477890803	1.59008820964394e-05	0.000499198579071654	SPAC977.09c	phospholipase (predicted) [Source:PomBase;Acc:SPAC977.09c]	Metabolism	Lipid metabolism	ko00564//Glycerophospholipid metabolism	K13333	-	GO:0004620//phospholipase activity	GO:0009395//phospholipid catabolic process
SPAC212.12	11	12	12	68	72	55	1.787	1.956	1.519	9.654	10.685	8.134	1.754	9.491	2.43591135411441	1.60185245021118e-05	0.000499198579071654	SPAC212.12	S. pombe specific GPI anchored protein family 1 [Source:PomBase;Acc:SPAC212.12]	-	-	-	-	GO:0005886//plasma membrane;GO:0016020//membrane;GO:0031225//anchored component of membrane;GO:0031362//anchored component of external side of plasma membrane	GO:0003674//molecular_function	GO:0008150//biological_process
SPAC750.07c	11	12	12	68	72	55	1.787	1.956	1.519	9.654	10.685	8.134	1.754	9.491	2.43591135411441	1.60185245021118e-05	0.000499198579071654	SPAC750.07c	S. pombe specific protein [Source:PomBase;Acc:SPAC750.07c]	-	-	-	-	GO:0005886//plasma membrane;GO:0016020//membrane;GO:0031225//anchored component of membrane;GO:0031362//anchored component of external side of plasma membrane	GO:0003674//molecular_function	GO:0008150//biological_process
SPCC297.04c	52	58	84	8	15	8	3.317	3.667	4.197	0.454	0.842	0.458	3.727	0.584666666666667	-2.67232857200527	1.60342156018733e-05	0.000499198579071654	set7	histone lysine methyltransferase Set7 (predicted) [Source:PomBase;Acc:SPCC297.04c]	-	-	-	-	GO:0000790//nuclear chromatin;GO:0005634//nucleus;GO:0005737//cytoplasm;GO:0005829//cytosol	GO:0005515//protein binding;GO:0008168//methyltransferase activity;GO:0016740//transferase activity;GO:0018024//histone-lysine N-methyltransferase activity	GO:0010452//histone H3-K36 methylation;GO:0032259//methylation;GO:0034968//histone lysine methylation
SPCC417.06c	513	613	1040	1844	1602	1773	14.242	16.850	22.298	43.412	39.352	42.967	17.7966666666667	41.9103333333333	1.23569894769059	1.82226933769109e-05	0.000563915517332479	mug27	meiosis specific protein kinase Mug27/Slk1 [Source:PomBase;Acc:SPCC417.06c]	Cellular Processes	Cell growth and death	ko04111//Cell cycle - yeast	K06684	GO:0005628//prospore membrane;GO:0005634//nucleus;GO:0005730//nucleolus;GO:0005737//cytoplasm;GO:0005816//spindle pole body;GO:0005829//cytosol;GO:0035974//meiotic spindle pole body	GO:0000166//nucleotide binding;GO:0004672//protein kinase activity;GO:0004674//protein serine/threonine kinase activity;GO:0005524//ATP binding;GO:0016301//kinase activity;GO:0016740//transferase activity	GO:0006468//protein phosphorylation;GO:0016310//phosphorylation;GO:0018105//peptidyl-serine phosphorylation;GO:0023052//signaling;GO:0032120//ascospore-type prospore membrane assembly;GO:0035556//intracellular signal transduction;GO:0051321//meiotic cell cycle
SPAC14C4.09	5172	4927	6763	3131	2573	2547	160.630	151.502	162.204	82.449	70.705	69.046	158.112	74.0666666666667	-1.09405055000485	2.01493648463128e-05	0.000619804115062926	agn1	glucan endo-1,3-alpha-glucosidase Agn1 [Source:PomBase;Acc:SPAC14C4.09]	-	-	-	-	GO:0005576//extracellular region;GO:0005618//cell wall;GO:0043332//mating projection tip;GO:1990819//actin fusion focus	GO:0016787//hydrolase activity;GO:0016798//hydrolase activity, acting on glycosyl bonds;GO:0051118//glucan endo-1,3-alpha-glucosidase activity	GO:0007049//cell cycle;GO:0008152//metabolic process;GO:0030995//cell septum edging catabolic process;GO:0051301//cell division;GO:0071555//cell wall organization;GO:1904541//fungal-type cell wall disassembly involved in conjugation with cellular fusion
SPAC4F8.15	1051	1268	2023	3645	3109	3219	23.862	28.504	35.471	70.175	62.455	63.795	29.279	65.475	1.16107787416695	2.10792990479516e-05	0.000644549757198378	itr1	myo-inositol transmembrane transporter Itr1 [Source:PomBase;Acc:SPAC4F8.15]	-	-	-	-	GO:0000139//Golgi membrane;GO:0000329//fungal-type vacuole membrane;GO:0005773//vacuole;GO:0005774//vacuolar membrane;GO:0005794//Golgi apparatus;GO:0005887//integral component of plasma membrane;GO:0016020//membrane;GO:0016021//integral component of membrane	GO:0005215//transporter activity;GO:0005366//myo-inositol:proton symporter activity;GO:0022857//transmembrane transporter activity	GO:0055085//transmembrane transport;GO:1904679//myo-inositol import across plasma membrane
SPCC1919.15	120	103	174	303	396	340	3.213	2.731	3.598	6.880	9.382	7.947	3.18066666666667	8.06966666666667	1.34317989579802	2.17978077938631e-05	0.000662575968266714	brl1	ubiquitin-protein ligase E3 Brl1 [Source:PomBase;Acc:SPCC1919.15]	-	-	-	-	GO:0005634//nucleus;GO:0031618//nuclear pericentric heterochromatin;GO:0033503//HULC complex	GO:0004842//ubiquitin-protein transferase activity;GO:0008270//zinc ion binding;GO:0016740//transferase activity;GO:0046872//metal ion binding;GO:0061630//ubiquitin protein ligase activity	GO:0006325//chromatin organization;GO:0006336//DNA replication-independent nucleosome assembly;GO:0006342//chromatin silencing;GO:0006357//regulation of transcription from RNA polymerase II promoter;GO:0010390//histone monoubiquitination;GO:0016567//protein ubiquitination;GO:0031497//chromatin assembly;GO:0051569//regulation of histone H3-K4 methylation;GO:0071894//histone H2B conserved C-termina…
SPAC9.05	62	82	125	262	265	246	0.728	0.956	1.133	2.609	2.750	2.519	0.939	2.626	1.48366985323911	2.20738668753142e-05	0.000667020318461701	fml1	ATP-dependent 3' to 5' DNA helicase, FANCM ortholog Fml1 [Source:PomBase;Acc:SPAC9.05]	-	-	-	-	GO:0005634//nucleus;GO:0005730//nucleolus;GO:0005737//cytoplasm;GO:0005829//cytosol;GO:0035861//site of double-strand break;GO:0071821//FANCM-MHF complex	GO:0000166//nucleotide binding;GO:0000400//four-way junction DNA binding;GO:0003677//DNA binding;GO:0003678//DNA helicase activity;GO:0003690//double-stranded DNA binding;GO:0004386//helicase activity;GO:0005524//ATP binding;GO:0009378//four-way junction helicase activity;GO:0016787//hydrolase activity;GO:0043138//3'-5' DNA helicase activity	GO:0000732//strand displacement;GO:0006281//DNA repair;GO:0006974//cellular response to DNA damage stimulus;GO:0031297//replication fork processing;GO:0032508//DNA duplex unwinding;GO:0036297//interstrand cross-link repair;GO:0045003//double-strand break repair via synthesis-dependent strand annealing;GO:0045128//negative regulation of reciprocal meiotic recombination;GO:0071932//replication fork…
SPBC16A3.11	40	44	61	180	138	146	0.899	0.980	1.055	3.423	2.735	2.854	0.978	3.004	1.61897844256204	2.32004370905509e-05	0.000696962838211462	eso1	sister chromatid cohesion protein/DNA polymerase eta Eso1 fusion protein [Source:PomBase;Acc:SPBC16A3.11]	-	-	-	-	GO:0000790//nuclear chromatin;GO:0005634//nucleus;GO:0005657//replication fork;GO:0035861//site of double-strand break;GO:0043596//nuclear replication fork	GO:0003684//damaged DNA binding;GO:0003887//DNA-directed DNA polymerase activity;GO:0005515//protein binding;GO:0016740//transferase activity;GO:0016746//transferase activity, transferring acyl groups;GO:0046872//metal ion binding;GO:0052858//peptidyl-lysine N-acetyltransferase activity, acting on acetyl phosphate as donor	GO:0006281//DNA repair;GO:0007049//cell cycle;GO:0009314//response to radiation;GO:0019985//translesion synthesis;GO:0034087//establishment of mitotic sister chromatid cohesion;GO:0034089//establishment of meiotic sister chromatid cohesion;GO:0042276//error-prone translesion synthesis;GO:0070987//error-free translesion synthesis;GO:0071960//maintenance of mitotic sister chromatid cohesion, centro…
SPBC887.17	3160	3056	4038	1867	1587	1669	73.343	70.226	72.378	36.745	32.590	33.813	71.9823333333333	34.3826666666667	-1.06596142614093	2.44240459884378e-05	0.000729455373503516	SPBC887.17	transmembrane transporter (predicted) [Source:PomBase;Acc:SPBC887.17]	-	-	-	-	GO:0000139//Golgi membrane;GO:0005794//Golgi apparatus;GO:0005886//plasma membrane;GO:0016020//membrane;GO:0016021//integral component of membrane	GO:0005345//purine nucleobase transmembrane transporter activity;GO:0022857//transmembrane transporter activity	GO:0015853//adenine transport;GO:0015854//guanine transport;GO:0055085//transmembrane transport;GO:1904082//pyrimidine nucleobase transmembrane transport;GO:1904823//purine nucleobase transmembrane transport
SPBC3D6.04c	22	10	27	90	82	101	0.634	0.285	0.601	2.199	2.090	2.540	0.506666666666667	2.27633333333333	2.16760301023951	2.54087979525313e-05	0.000750143649897433	mad1	mitotic spindle checkpoint protein Mad1 [Source:PomBase;Acc:SPBC3D6.04c]	Cellular Processes;Cellular Processes	Cell growth and death;Cell growth and death	ko04111//Cell cycle - yeast;ko04113//Meiosis - yeast	K06679;K06679	GO:0000776//kinetochore;GO:0000778//condensed nuclear chromosome kinetochore;GO:0005634//nucleus;GO:0005635//nuclear envelope;GO:0044732//mitotic spindle pole body;GO:0072686//mitotic spindle	GO:0005515//protein binding	GO:0007049//cell cycle;GO:0007094//mitotic spindle assembly checkpoint;GO:0034501//protein localization to kinetochore;GO:0051301//cell division;GO:0051315//attachment of mitotic spindle microtubules to kinetochore;GO:0099606//microtubule plus-end directed mitotic chromosome migration
SPAC3H5.05c	5106	5315	5783	3020	2951	2436	499.031	514.345	436.495	250.295	255.147	207.778	483.290333333333	237.74	-1.02350547995595	2.78498891880569e-05	0.00081286864067641	rps1401	40S ribosomal protein S14 (predicted) [Source:PomBase;Acc:SPAC3H5.05c]	Genetic Information Processing	Translation	ko03010//Ribosome	K02955	GO:0005634//nucleus;GO:0005730//nucleolus;GO:0005829//cytosol;GO:0005840//ribosome;GO:0022627//cytosolic small ribosomal subunit	GO:0003735//structural constituent of ribosome;GO:0048027//mRNA 5'-UTR binding;GO:0070181//small ribosomal subunit rRNA binding	GO:0000028//ribosomal small subunit assembly;GO:0000462//maturation of SSU-rRNA from tricistronic rRNA transcript (SSU-rRNA, 5.8S rRNA, LSU-rRNA);GO:0002181//cytoplasmic translation;GO:0006412//translation;GO:0042254//ribosome biogenesis
SPAC3H1.06c	1061	1032	1831	3362	2804	2718	16.154	15.550	21.524	43.396	37.770	36.116	17.7426666666667	39.094	1.13972434668097	2.99845508725956e-05	0.000870229592274146	SPAC3H1.06c	transmembrane transporter (predicted) [Source:PomBase;Acc:SPAC3H1.06c]	-	-	-	-	GO:0005783//endoplasmic reticulum;GO:0005887//integral component of plasma membrane;GO:0016020//membrane;GO:0016021//integral component of membrane	GO:0022857//transmembrane transporter activity	GO:0055085//transmembrane transport
SPBC4F6.07c	24	34	64	161	158	129	0.706	0.990	1.453	4.015	4.111	3.311	1.04966666666667	3.81233333333333	1.86074301079646	3.13053757401158e-05	0.000903459074027948	SPBC4F6.07c	ATP-dependent RNA helicase Mak5 (predicted) [Source:PomBase;Acc:SPBC4F6.07c]	-	-	-	-	GO:0005634//nucleus;GO:0005730//nucleolus	GO:0000166//nucleotide binding;GO:0003676//nucleic acid binding;GO:0003723//RNA binding;GO:0003724//RNA helicase activity;GO:0004386//helicase activity;GO:0005524//ATP binding;GO:0016787//hydrolase activity	GO:0006364//rRNA processing;GO:0042254//ribosome biogenesis
SPAC4G8.13c	634	777	1948	3758	2619	3134	11.521	13.980	27.339	57.910	42.111	49.713	17.6133333333333	49.9113333333333	1.50269947870301	4.0899502827469e-05	0.00116077760234646	prz1	calcineurin responsive transcription factor Prz1 [Source:PomBase;Acc:SPAC4G8.13c]	-	-	-	-	GO:0005634//nucleus;GO:0005737//cytoplasm;GO:0005829//cytosol	GO:0000978//RNA polymerase II core promoter proximal region sequence-specific DNA binding;GO:0001228//transcriptional activator activity, RNA polymerase II transcription regulatory region sequence-specific binding;GO:0003676//nucleic acid binding;GO:0003677//DNA binding;GO:0046872//metal ion binding;GO:0071889//14-3-3 protein binding	GO:0006357//regulation of transcription from RNA polymerase II promoter;GO:0006874//cellular calcium ion homeostasis;GO:0019722//calcium-mediated signaling;GO:0045944//positive regulation of transcription from RNA polymerase II promoter;GO:0071277//cellular response to calcium ion
SPBPB2B2.18	2	3	7	35	52	34	0.271	0.402	0.732	4.037	6.258	4.041	0.468333333333333	4.77866666666667	3.35100050694932	4.41990629721731e-05	0.00124727496102932	SPBPB2B2.18	Schizosaccharomyces specific protein [Source:PomBase;Acc:SPBPB2B2.18]	-	-	-	-	GO:0005886//plasma membrane	GO:0003674//molecular_function	GO:0008150//biological_process
SPBC106.06	914	996	2052	3643	2609	3622	30.267	32.683	52.507	102.344	76.475	104.738	38.4856666666667	94.519	1.29628312729012	4.44328047242294e-05	0.00124727496102932	cct4	chaperonin-containing T-complex delta subunit Cct4 [Source:PomBase;Acc:SPBC106.06]	-	-	-	-	GO:0005634//nucleus;GO:0005737//cytoplasm;GO:0005829//cytosol;GO:0005832//chaperonin-containing T-complex;GO:0005856//cytoskeleton	GO:0000166//nucleotide binding;GO:0005524//ATP binding;GO:0051082//unfolded protein binding	GO:0006457//protein folding
SPAC869.02c	450	560	1134	2009	1568	1900	13.494	16.626	26.260	51.083	41.601	49.731	18.7933333333333	47.4716666666667	1.3368457245609	4.67664018579343e-05	0.00130564677360983	SPAC869.02c	nitric oxide dioxygenase (predicted) [Source:PomBase;Acc:SPAC869.02c]	-	-	-	-	GO:0005634//nucleus;GO:0005737//cytoplasm;GO:0005739//mitochondrion;GO:0005829//cytosol	GO:0008941//nitric oxide dioxygenase activity;GO:0016491//oxidoreductase activity;GO:0019825//oxygen binding;GO:0020037//heme binding;GO:0046872//metal ion binding;GO:0071949//FAD binding	GO:0009636//response to toxic substance;GO:0046210//nitric oxide catabolic process;GO:0051409//response to nitrosative stress;GO:0055114//oxidation-reduction process;GO:0070458//cellular detoxification of nitrogen compound;GO:0071500//cellular response to nitrosative stress
SPBC106.14c	80	88	238	442	363	456	1.785	1.944	4.100	8.361	7.165	8.879	2.60966666666667	8.135	1.64027680310965	5.15300032985902e-05	0.00143086284835058	sda1	SDA1 family protein (predicted) [Source:PomBase;Acc:SPBC106.14c]	-	-	-	-	GO:0005634//nucleus;GO:0005730//nucleolus	GO:0003674//molecular_function	GO:0000055//ribosomal large subunit export from nucleus;GO:0015031//protein transport;GO:0030036//actin cytoskeleton organization;GO:0042254//ribosome biogenesis;GO:0042273//ribosomal large subunit biogenesis
SPCC24B10.22	57	59	173	311	295	335	0.912	0.937	2.137	4.211	4.168	4.663	1.32866666666667	4.34733333333333	1.71015150955792	5.90536992202559e-05	0.00161314741353703	pog1	mitochondrial DNA polymerase gamma [Source:PomBase;Acc:SPCC24B10.22]	Cellular Processes	Transport and catabolism	ko04139//Mitophagy - yeast	K02332	GO:0005739//mitochondrion;GO:0005760//gamma DNA polymerase complex	GO:0003677//DNA binding;GO:0003887//DNA-directed DNA polymerase activity;GO:0008408//3'-5' exonuclease activity;GO:0016740//transferase activity;GO:0016779//nucleotidyltransferase activity	GO:0006260//DNA replication;GO:0006264//mitochondrial DNA replication;GO:0071897//DNA biosynthetic process;GO:0090305//nucleic acid phosphodiester bond hydrolysis
SPAC3H5.08c	74	91	258	478	412	461	1.382	1.683	3.721	7.570	6.809	7.516	2.262	7.29833333333333	1.68996811462904	5.93507613701575e-05	0.00161314741353703	SPAC3H5.08c	WD repeat protein, human WDR44 family [Source:PomBase;Acc:SPAC3H5.08c]	-	-	-	-	GO:0005634//nucleus;GO:0005783//endoplasmic reticulum;GO:0005789//endoplasmic reticulum membrane;GO:0032991//macromolecular complex;GO:0044732//mitotic spindle pole body	GO:0003674//molecular_function;GO:0005515//protein binding;GO:0017137//Rab GTPase binding	GO:0008150//biological_process
SPBC19G7.06	266	303	666	1222	927	1072	5.220	5.899	10.112	20.357	16.120	18.385	7.077	18.2873333333333	1.36963489161251	6.27277720161846e-05	0.00169596086761653	mbx1	MADS-box transcription factor Mbx1 [Source:PomBase;Acc:SPBC19G7.06]	-	-	-	-	GO:0005634//nucleus;GO:0005829//cytosol;GO:0097221//M/G1 phase-specific MADS box-forkhead transcription factor complex	GO:0000977//RNA polymerase II regulatory region sequence-specific DNA binding;GO:0000978//RNA polymerase II core promoter proximal region sequence-specific DNA binding;GO:0000981//RNA polymerase II transcription factor activity, sequence-specific DNA binding;GO:0000987//core promoter proximal region sequence-specific DNA binding;GO:0001228//transcriptional activator activity, RNA polymerase II tr…	GO:0007049//cell cycle;GO:0007275//multicellular organism development;GO:0045944//positive regulation of transcription from RNA polymerase II promoter;GO:0051301//cell division
SPAC30.01c	36	35	79	167	143	188	0.396	0.382	0.672	1.559	1.393	1.807	0.483333333333333	1.58633333333333	1.71460555425819	6.33504875769762e-05	0.00170382960566977	sec72	Sec7 domain protein, ARF GEF Sec72 [Source:PomBase;Acc:SPAC30.01c]	Cellular Processes	Transport and catabolism	ko04144//Endocytosis	K18442	GO:0000137//Golgi cis cisterna;GO:0005635//nuclear envelope;GO:0005737//cytoplasm;GO:0005798//Golgi-associated vesicle;GO:0005938//cell cortex	GO:0005086//ARF guanyl-nucleotide exchange factor activity	GO:0006886//intracellular protein transport;GO:0006888//ER to Golgi vesicle-mediated transport;GO:0015031//protein transport;GO:0032012//regulation of ARF protein signal transduction
SPBC19C2.10	290	353	647	1027	1049	1026	9.007	10.855	15.518	27.047	28.826	27.815	11.7933333333333	27.896	1.24208672192004	6.44045069027071e-05	0.00172315599978753	SPBC19C2.10	BAR adaptor protein, human endophilin-A2 ortholog, implicated in endocytosis [Source:PomBase;Acc:SPBC19C2.10]	-	-	-	-	GO:0005737//cytoplasm;GO:0005829//cytosol;GO:0032153//cell division site	GO:0003674//molecular_function;GO:0005515//protein binding	GO:0006897//endocytosis
SPAC2G11.02	13	22	27	92	82	78	0.195	0.317	0.302	1.156	1.071	1.009	0.271333333333333	1.07866666666667	1.99111090816374	8.18984773483952e-05	0.0021574998878908	urb2	ribosome biogenesis protein Urb2 (predicted) [Source:PomBase;Acc:SPAC2G11.02]	-	-	-	-	GO:0005634//nucleus;GO:0005730//nucleolus;GO:0005737//cytoplasm;GO:0005829//cytosol	GO:0003674//molecular_function	GO:0006364//rRNA processing;GO:0042254//ribosome biogenesis
SPCC1902.02	229	247	424	786	620	685	5.887	6.287	8.418	17.135	14.103	15.372	6.864	15.5366666666667	1.17855555420561	8.45685756844091e-05	0.00220916844212918	mug72	oxidoreductase (predicted) [Source:PomBase;Acc:SPCC1902.02]	-	-	-	-	GO:0005737//cytoplasm;GO:0032153//cell division site;GO:0051286//cell tip	GO:0016491//oxidoreductase activity	GO:0008150//biological_process;GO:0051321//meiotic cell cycle;GO:0055114//oxidation-reduction process
SPAC9E9.15	511	486	674	285	263	228	37.384	35.202	38.080	17.680	17.024	14.560	36.8886666666667	16.4213333333333	-1.16760637228288	8.47199110569297e-05	0.00220916844212918	SPAC9E9.15	CIA30 protein (predicted) [Source:PomBase;Acc:SPAC9E9.15]	-	-	-	-	GO:0005634//nucleus;GO:0005737//cytoplasm;GO:0005739//mitochondrion;GO:0005829//cytosol	GO:0003674//molecular_function;GO:0051082//unfolded protein binding	GO:0032981//mitochondrial respiratory chain complex I assembly
SPBC1773.12	89	85	159	22	33	35	2.412	2.281	3.328	0.506	0.791	0.828	2.67366666666667	0.708333333333333	-1.91631927137809	8.53410315542892e-05	0.00221412565199184	SPBC1773.12	transcription factor, zf-fungal binuclear cluster type (predicted) [Source:PomBase;Acc:SPBC1773.12]	-	-	-	-	GO:0000228//nuclear chromosome;GO:0005634//nucleus;GO:0005730//nucleolus;GO:0016020//membrane;GO:0016021//integral component of membrane;GO:0031965//nuclear membrane	GO:0000978//RNA polymerase II core promoter proximal region sequence-specific DNA binding;GO:0000981//RNA polymerase II transcription factor activity, sequence-specific DNA binding;GO:0003677//DNA binding;GO:0008270//zinc ion binding;GO:0046872//metal ion binding	GO:0006351//transcription, DNA-templated;GO:0006355//regulation of transcription, DNA-templated;GO:0006357//regulation of transcription from RNA polymerase II promoter
SPBPB10D8.07c	520	382	695	219	224	252	20.950	15.231	21.628	7.500	7.998	8.850	19.2696666666667	8.116	-1.24749084540638	8.85567874068975e-05	0.0022860111402474	SPBPB10D8.07c	transmembrane transporter (predicted) [Source:PomBase;Acc:SPBPB10D8.07c]	-	-	-	-	GO:0016021//integral component of membrane	-	GO:0055085//transmembrane transport
SPBP8B7.16c	1786	1653	2920	5141	3772	4699	61.483	56.340	77.630	150.073	114.891	141.200	65.151	135.388	1.05524064459162	8.93053529330378e-05	0.00229380799008507	dbp2	ATP-dependent RNA helicase Dbp2 [Source:PomBase;Acc:SPBP8B7.16c]	Genetic Information Processing	Transcription	ko03040//Spliceosome	K12823	GO:0005634//nucleus;GO:0005730//nucleolus;GO:0005737//cytoplasm;GO:0005829//cytosol;GO:1990904//ribonucleoprotein complex	GO:0000166//nucleotide binding;GO:0003676//nucleic acid binding;GO:0003723//RNA binding;GO:0003724//RNA helicase activity;GO:0004386//helicase activity;GO:0005524//ATP binding;GO:0016787//hydrolase activity	GO:0000184//nuclear-transcribed mRNA catabolic process, nonsense-mediated decay;GO:0006364//rRNA processing;GO:0042254//ribosome biogenesis
SPCC663.06c	818	953	1586	559	455	473	45.546	52.555	68.222	26.402	22.423	22.997	55.441	23.9406666666667	-1.21148995285572	9.45788620317364e-05	0.00241717221023398	osr1	short chain dehydrogenase (predicted) [Source:PomBase;Acc:SPCC663.06c]	-	-	-	-	GO:0005634//nucleus;GO:0005737//cytoplasm;GO:0005829//cytosol	GO:0016491//oxidoreductase activity	GO:0055114//oxidation-reduction process
SPBC18H10.09	53	53	129	235	226	247	1.170	1.171	2.202	4.426	4.426	4.788	1.51433333333333	4.54666666666667	1.5861264338548	9.66202893501341e-05	0.00245404904699854	SPBC18H10.09	zf-CHY type zinc finger protein [Source:PomBase;Acc:SPBC18H10.09]	-	-	-	-	GO:0005575//cellular_component;GO:0005737//cytoplasm	GO:0008270//zinc ion binding;GO:0046872//metal ion binding	GO:0008150//biological_process
SPAC13D1.01c	116	156	170	323	334	352	1.557	2.080	1.774	3.693	3.985	4.143	1.80366666666667	3.94033333333333	1.12738493933765	9.69772156006822e-05	0.00245404904699854	Tf2-7	retrotransposable element/transposon Tf2-type [Source:PomBase;Acc:SPAC13D1.01c]	-	-	-	-	GO:0005575//cellular_component	GO:0003676//nucleic acid binding;GO:0003677//DNA binding;GO:0003723//RNA binding;GO:0003824//catalytic activity;GO:0003887//DNA-directed DNA polymerase activity;GO:0003964//RNA-directed DNA polymerase activity;GO:0004190//aspartic-type endopeptidase activity;GO:0004518//nuclease activity;GO:0004519//endonuclease activity;GO:0008233//peptidase activity;GO:0016740//transferase activity;GO:0016779//…	GO:0006278//RNA-dependent DNA replication;GO:0006310//DNA recombination;GO:0006508//proteolysis;GO:0008152//metabolic process;GO:0015074//DNA integration;GO:0071897//DNA biosynthetic process;GO:0090305//nucleic acid phosphodiester bond hydrolysis
SPBC1A4.03c	168	153	195	419	367	347	1.584	1.431	1.421	3.358	3.066	2.857	1.47866666666667	3.09366666666667	1.06502089430528	9.76908022954315e-05	0.00245998848721388	top2	DNA topoisomerase II [Source:PomBase;Acc:SPBC1A4.03c]	-	-	-	-	GO:0000790//nuclear chromatin;GO:0005634//nucleus;GO:0034506//chromosome, centromeric core domain;GO:0035327//transcriptionally active chromatin	GO:0000166//nucleotide binding;GO:0003677//DNA binding;GO:0003916//DNA topoisomerase activity;GO:0003918//DNA topoisomerase type II (ATP-hydrolyzing) activity;GO:0005515//protein binding;GO:0005524//ATP binding;GO:0016853//isomerase activity;GO:0046872//metal ion binding;GO:0061505//DNA topoisomerase II activity	GO:0000070//mitotic sister chromatid segregation;GO:0000712//resolution of meiotic recombination intermediates;GO:0000819//sister chromatid segregation;GO:0006259//DNA metabolic process;GO:0006265//DNA topological change;GO:0006325//chromatin organization;GO:0007076//mitotic chromosome condensation;GO:0044774//mitotic DNA integrity checkpoint;GO:0051306//mitotic sister chromatid separation
SPCC417.15	5	8	6	53	34	44	0.912	1.444	0.845	8.196	5.486	7.004	1.067	6.89533333333333	2.69206011984421	0.000100458536110301	0.00251734390243228	SPCC417.15	dubious [Source:PomBase;Acc:SPCC417.15]	-	-	-	-	-	-	-
SPCC162.08c	255	314	560	1005	786	867	2.783	3.393	4.720	9.301	7.590	8.260	3.632	8.38366666666666	1.2068171540477	0.000123676194056032	0.00308410004303805	nup211	nucleoporin nup211 [Source:PomBase;Acc:SPCC162.08c]	Genetic Information Processing	Translation	ko03013//Nucleocytoplasmic transport	K09291	GO:0005634//nucleus;GO:0005643//nuclear pore;GO:0005737//cytoplasm;GO:0034399//nuclear periphery	GO:0003674//molecular_function;GO:0017056//structural constituent of nuclear pore	GO:0006406//mRNA export from nucleus;GO:0006606//protein import into nucleus;GO:0007094//mitotic spindle assembly checkpoint
SPAC5H10.09c	371	363	489	201	180	185	27.430	26.573	27.922	12.602	11.775	11.940	27.3083333333333	12.1056666666667	-1.17365873540023	0.000130346605127636	0.00321400144329852	ecm31	3-methyl-2-oxobutanoatehydroxymethyltransferase Ecm31 (predicted) [Source:PomBase;Acc:SPAC5H10.09c]	Metabolism;Metabolism;Metabolism	Global and overview maps;Global and overview maps;Metabolism of cofactors and vitamins	ko01100//Metabolic pathways;ko01110//Biosynthesis of secondary metabolites;ko00770//Pantothenate and CoA biosynthesis	K00606;K00606;K00606	GO:0005739//mitochondrion	GO:0000287//magnesium ion binding;GO:0003824//catalytic activity;GO:0003864//3-methyl-2-oxobutanoate hydroxymethyltransferase activity;GO:0016740//transferase activity	GO:0015940//pantothenate biosynthetic process
SPAC5H10.06c	3103	2908	4123	1888	1559	1834	103.351	95.896	106.052	53.323	45.943	53.320	101.766333333333	50.862	-1.00060026527987	0.000131175770248026	0.00321400144329852	adh4	alcohol dehydrogenase Adh4 [Source:PomBase;Acc:SPAC5H10.06c]	-	-	-	-	-	GO:0016491//oxidoreductase activity;GO:0046872//metal ion binding	GO:0055114//oxidation-reduction process
SPAC1782.11	2432	2943	4254	1668	1518	1575	165.341	198.129	223.373	96.182	91.338	93.484	195.614333333333	93.668	-1.06238391921552	0.000132013685913176	0.00321400144329852	met14	adenylyl-sulfate kinase (predicted) [Source:PomBase;Acc:SPAC1782.11]	Metabolism;Metabolism;Metabolism	Global and overview maps;Nucleotide metabolism;Energy metabolism	ko01100//Metabolic pathways;ko00230//Purine metabolism;ko00920//Sulfur metabolism	K00860;K00860;K00860	GO:0005634//nucleus;GO:0005737//cytoplasm;GO:0005829//cytosol	GO:0000166//nucleotide binding;GO:0004020//adenylylsulfate kinase activity;GO:0005524//ATP binding;GO:0016301//kinase activity;GO:0016740//transferase activity	GO:0000103//sulfate assimilation;GO:0008652//cellular amino acid biosynthetic process;GO:0009086//methionine biosynthetic process;GO:0016310//phosphorylation;GO:0019344//cysteine biosynthetic process;GO:0070814//hydrogen sulfide biosynthetic process
SPAC22F8.09	26	30	44	73	152	126	1.086	1.240	1.419	2.585	5.616	4.592	1.24833333333333	4.26433333333333	1.77231699676441	0.000137280361201488	0.00331084138728659	rrp16	rRNA processing protein Rrp16 (predicted) [Source:PomBase;Acc:SPAC22F8.09]	-	-	-	-	GO:0005634//nucleus;GO:0005654//nucleoplasm;GO:0005730//nucleolus	GO:0003674//molecular_function;GO:0008097//5S rRNA binding	GO:0000027//ribosomal large subunit assembly;GO:0006364//rRNA processing;GO:0042254//ribosome biogenesis
SPAC15A10.08	11	24	42	121	85	107	0.339	0.731	0.998	3.158	2.315	2.875	0.689333333333333	2.78266666666667	2.0131944148449	0.000139762131872343	0.00335074050379477	ain1	alpha-actinin [Source:PomBase;Acc:SPAC15A10.08]	-	-	-	-	GO:0005737//cytoplasm;GO:0005826//actomyosin contractile ring;GO:0005856//cytoskeleton;GO:0032432//actin filament bundle	GO:0003779//actin binding;GO:0003786//actin lateral binding;GO:0005515//protein binding;GO:0030674//protein binding, bridging	GO:0051017//actin filament bundle assembly;GO:0051764//actin crosslink formation;GO:1902405//mitotic actomyosin contractile ring localization;GO:1903478//actin filament bundle convergence involved in mitotic contractile ring assembly
SPAC2F7.17	31	32	51	104	151	109	0.980	1.023	1.268	2.835	4.285	3.043	1.09033333333333	3.38766666666667	1.6355226673267	0.000152443111246969	0.00362546417812816	mrf1	mitochondrial peptide chain release factor (predicted) [Source:PomBase;Acc:SPAC2F7.17]	-	-	-	-	GO:0005737//cytoplasm;GO:0005739//mitochondrion;GO:0005743//mitochondrial inner membrane;GO:0005759//mitochondrial matrix	GO:0003747//translation release factor activity;GO:0016149//translation release factor activity, codon specific;GO:0043022//ribosome binding	GO:0006412//translation;GO:0006415//translational termination;GO:0070126//mitochondrial translational termination
SPBC3H7.08c	74	50	85	192	213	156	4.025	2.693	3.570	8.855	10.251	7.406	3.42933333333333	8.83733333333333	1.36568295989351	0.000154734118058332	0.00366299154131637	SPBC3H7.08c	conserved fungal protein [Source:PomBase;Acc:SPBC3H7.08c]	-	-	-	-	GO:0005739//mitochondrion;GO:0016020//membrane;GO:0016021//integral component of membrane	GO:0003674//molecular_function	GO:0008150//biological_process
SPBC56F2.04	9	11	29	93	66	70	0.074	0.090	0.185	0.650	0.482	0.504	0.116333333333333	0.545333333333333	2.2288738067321	0.000166252810880678	0.0039176178417158	utp20	U3 snoRNP protein Utp20 (predicted) [Source:PomBase;Acc:SPBC56F2.04]	-	-	-	-	GO:0005634//nucleus;GO:0005730//nucleolus;GO:0030686//90S preribosome;GO:0030688//preribosome, small subunit precursor;GO:0032040//small-subunit processome	GO:0030515//snoRNA binding	GO:0006364//rRNA processing;GO:0042254//ribosome biogenesis
SPBC1773.03c	504	588	898	1479	1349	1298	13.484	15.575	18.554	33.553	31.933	30.312	15.871	31.9326666666667	1.00864000366251	0.000170360324401963	0.00396958101449211	SPBC1773.03c	aminotransferase class-III, possible transaminase, unknown specificity [Source:PomBase;Acc:SPBC1773.03c]	-	-	-	-	GO:0005737//cytoplasm;GO:0005829//cytosol	GO:0003824//catalytic activity;GO:0008483//transaminase activity;GO:0016740//transferase activity;GO:0030170//pyridoxal phosphate binding	GO:0008150//biological_process
SPAC1039.01	168	83	137	371	318	272	3.590	1.756	2.261	6.723	6.013	5.074	2.53566666666667	5.93666666666667	1.22728800627767	0.000170776212614903	0.00396958101449211	SPAC1039.01	amino acid permease (predicted) [Source:PomBase;Acc:SPAC1039.01]	-	-	-	-	GO:0005737//cytoplasm;GO:0016020//membrane;GO:0016021//integral component of membrane	GO:0015171//amino acid transmembrane transporter activity;GO:0022857//transmembrane transporter activity	GO:0003333//amino acid transmembrane transport;GO:0006865//amino acid transport;GO:0055085//transmembrane transport
SPBP35G2.05c	156	161	397	651	561	631	4.891	4.998	9.613	17.308	15.563	17.269	6.50066666666667	16.7133333333333	1.36233991106244	0.000182024451554755	0.00419309241092724	cki2	serine/threonine protein kinase Cki2 [Source:PomBase;Acc:SPBP35G2.05c]	Environmental Information Processing	Signal transduction	ko04011//MAPK signaling pathway - yeast	K02218	GO:0000329//fungal-type vacuole membrane;GO:0005634//nucleus;GO:0005737//cytoplasm	GO:0000166//nucleotide binding;GO:0004672//protein kinase activity;GO:0004674//protein serine/threonine kinase activity;GO:0005524//ATP binding;GO:0016301//kinase activity;GO:0016740//transferase activity	GO:0006468//protein phosphorylation;GO:0016310//phosphorylation;GO:0018105//peptidyl-serine phosphorylation;GO:0023052//signaling;GO:0030100//regulation of endocytosis
SPAC19G12.07c	582	584	1031	1770	1355	1556	13.619	13.531	18.632	35.122	28.055	31.783	15.2606666666667	31.6533333333333	1.05253944615663	0.000186524731872137	0.00427757833762128	rsd1	RNA-binding protein Rsd1 (predicted) [Source:PomBase;Acc:SPAC19G12.07c]	-	-	-	-	GO:0005634//nucleus;GO:0005681//spliceosomal complex;GO:1990904//ribonucleoprotein complex	GO:0003676//nucleic acid binding;GO:0003723//RNA binding;GO:0003729//mRNA binding;GO:0005515//protein binding;GO:1990446//U1 snRNP binding	GO:0006397//mRNA processing;GO:0045292//mRNA cis splicing, via spliceosome
SPAPB1A10.16	249	258	368	142	113	122	36.053	36.986	41.149	17.435	14.477	15.419	38.0626666666667	15.777	-1.2705537375724	0.000191457783431028	0.00436912569692357	SPAPB1A10.16	conserved fungal protein [Source:PomBase;Acc:SPAPB1A10.16]	-	-	-	-	GO:0005739//mitochondrion	GO:0003674//molecular_function	GO:0008150//biological_process
SPBC1861.02	140	154	277	570	380	434	3.173	3.456	4.848	10.954	7.620	8.586	3.82566666666667	9.05333333333333	1.24273789773782	0.000193046569255918	0.00436912569692357	abp2	ARS binding protein Abp2 [Source:PomBase;Acc:SPBC1861.02]	-	-	-	-	GO:0005634//nucleus;GO:0044732//mitotic spindle pole body	GO:0003677//DNA binding;GO:0003688//DNA replication origin binding;GO:0005515//protein binding	GO:0008150//biological_process
SPCC4G3.17	1233	1210	1610	784	638	693	63.529	61.726	64.063	34.254	29.085	31.167	63.106	31.502	-1.00233375507509	0.000193865883912038	0.00436912569692357	hdd1	HD domain protein (predicted) [Source:PomBase;Acc:SPCC4G3.17]	-	-	-	-	GO:0005634//nucleus;GO:0005737//cytoplasm;GO:0005829//cytosol	GO:0050484//GMP 5'-nucleotidase activity	GO:0006220//pyrimidine nucleotide metabolic process;GO:0016311//dephosphorylation
SPBC1709.13c	74	53	55	20	5	9	2.798	1.990	1.595	0.640	0.183	0.309	2.12766666666667	0.377333333333333	-2.49536068962391	0.00019772075757222	0.00443533419933839	set10	ribosomal lysine methyltransferase Set10 [Source:PomBase;Acc:SPBC1709.13c]	-	-	-	-	GO:0005634//nucleus;GO:0005737//cytoplasm;GO:0005829//cytosol	GO:0005515//protein binding;GO:0008168//methyltransferase activity;GO:0016279//protein-lysine N-methyltransferase activity;GO:0016740//transferase activity	GO:0018026//peptidyl-lysine monomethylation;GO:0018027//peptidyl-lysine dimethylation;GO:0032259//methylation;GO:0042254//ribosome biogenesis
SPBC4F6.11c	39	52	33	160	127	93	1.298	1.703	0.838	4.491	3.708	2.696	1.27966666666667	3.63166666666667	1.50486373115632	0.000215819927395526	0.00475822732631253	SPBC4F6.11c	asparagine synthase (predicted) [Source:PomBase;Acc:SPBC4F6.11c]	-	-	-	-	GO:0005634//nucleus;GO:0005737//cytoplasm;GO:0005829//cytosol	GO:0004066//asparagine synthase (glutamine-hydrolyzing) activity	GO:0006529//asparagine biosynthetic process;GO:0006541//glutamine metabolic process;GO:0008652//cellular amino acid biosynthetic process
SPCC1742.01	921	1057	1705	2833	2320	2432	8.452	9.604	12.084	22.046	18.838	19.481	10.0466666666667	20.1216666666667	1.00203289152084	0.00021921139957086	0.00477467070495015	gsf2	galactose-specific flocculin Gsf2 [Source:PomBase;Acc:SPCC1742.01]	-	-	-	-	GO:0005886//plasma membrane;GO:0016020//membrane;GO:0031225//anchored component of membrane;GO:0031362//anchored component of external side of plasma membrane	GO:0098631//protein binding involved in cell adhesion	GO:0098611//cell-cell adhesion involved in galactose-specific flocculation
SPAC31G5.19	129	141	324	544	458	513	1.599	1.731	3.102	5.718	5.023	5.551	2.144	5.43066666666667	1.34082440782449	0.000220283620220593	0.00477467070495015	abo1	ATPase with bromodomain protein (predicted) [Source:PomBase;Acc:SPAC31G5.19]	-	-	-	-	GO:0000790//nuclear chromatin;GO:0005634//nucleus	GO:0000166//nucleotide binding;GO:0003682//chromatin binding;GO:0005515//protein binding;GO:0005524//ATP binding;GO:0016887//ATPase activity;GO:0042393//histone binding	GO:0006338//chromatin remodeling;GO:0006357//regulation of transcription from RNA polymerase II promoter;GO:0016584//nucleosome positioning;GO:0031936//negative regulation of chromatin silencing;GO:0045944//positive regulation of transcription from RNA polymerase II promoter
SPAC823.06	152	165	183	406	341	316	17.509	18.819	16.280	39.658	34.756	31.774	17.536	35.396	1.01326663129773	0.000225377109447476	0.00486454710601548	taf3	transcription factor TFIID complex subunit Taf3 (predicted) [Source:PomBase;Acc:SPAC823.06]	Genetic Information Processing	Transcription	ko03022//Basal transcription factors	K14650	GO:0000790//nuclear chromatin;GO:0005634//nucleus;GO:0005669//transcription factor TFIID complex;GO:0005737//cytoplasm;GO:0005829//cytosol	GO:0046982//protein heterodimerization activity	GO:0006367//transcription initiation from RNA polymerase II promoter
SPCC1020.01c	244	300	444	752	668	671	4.887	5.949	6.868	12.772	11.838	11.731	5.90133333333333	12.1136666666667	1.03752276269282	0.000253489866455804	0.00540322590864509	pma2	P-type proton ATPase, P3-type Pma2 [Source:PomBase;Acc:SPCC1020.01c]	Metabolism	Energy metabolism	ko00190//Oxidative phosphorylation	K01535	GO:0005886//plasma membrane;GO:0016020//membrane;GO:0016021//integral component of membrane;GO:0032153//cell division site;GO:0051286//cell tip	GO:0000166//nucleotide binding;GO:0005524//ATP binding;GO:0008553//hydrogen-exporting ATPase activity, phosphorylative mechanism;GO:0046872//metal ion binding	GO:0006811//ion transport;GO:0051453//regulation of intracellular pH;GO:1902600//hydrogen ion transmembrane transport
SPAC1F12.06c	114	165	294	74	65	57	2.685	3.851	5.343	1.482	1.343	1.176	3.95966666666667	1.33366666666667	-1.56998085825466	0.000260202957633936	0.00552339914613855	SPAC1F12.06c	inosine-containing RNAs endoribonuclease (predicted) [Source:PomBase;Acc:SPAC1F12.06c]	-	-	-	-	GO:0005634//nucleus;GO:0005730//nucleolus;GO:0005737//cytoplasm;GO:0005829//cytosol	GO:0003727//single-stranded RNA binding;GO:0004518//nuclease activity;GO:0004519//endonuclease activity;GO:0016787//hydrolase activity;GO:0016891//endoribonuclease activity, producing 5'-phosphomonoesters;GO:0046872//metal ion binding	GO:0006281//DNA repair;GO:0006397//mRNA processing;GO:0090305//nucleic acid phosphodiester bond hydrolysis;GO:0090502//RNA phosphodiester bond hydrolysis, endonucleolytic
SPAC890.05	79	53	114	234	185	224	3.438	2.289	3.805	8.624	7.103	8.500	3.17733333333333	8.07566666666667	1.34576491203278	0.000269925471654065	0.00570620225467874	SPAC890.05	ribosome biogenesis protein, G-patch domain, PINX1 family (predicted) [Source:PomBase;Acc:SPAC890.05]	-	-	-	-	GO:0005634//nucleus;GO:0005730//nucleolus	GO:0003676//nucleic acid binding;GO:0003723//RNA binding	GO:0006364//rRNA processing;GO:0042254//ribosome biogenesis
SPAC1952.03	20	31	72	124	131	169	0.869	1.333	2.415	4.567	5.035	6.408	1.539	5.33666666666667	1.79394567035425	0.000292092976777224	0.00612441478246775	otu2	ubiquitin specific cysteine protease, OTU family, Otu2 [Source:PomBase;Acc:SPAC1952.03]	-	-	-	-	GO:0005737//cytoplasm;GO:0005829//cytosol	GO:0004843//thiol-dependent ubiquitin-specific protease activity;GO:0008233//peptidase activity;GO:0008234//cysteine-type peptidase activity;GO:0016787//hydrolase activity;GO:0036459//thiol-dependent ubiquitinyl hydrolase activity	GO:0006508//proteolysis;GO:0030433//ER-associated ubiquitin-dependent protein catabolic process;GO:0070647//protein modification by small protein conjugation or removal
SPAC1F8.06	461	378	635	253	232	209	18.473	14.997	19.650	8.597	8.225	7.310	17.7066666666667	8.044	-1.13830765920778	0.00031680626813032	0.00658880080722855	fta5	cell surface glycoprotein [Source:PomBase;Acc:SPAC1F8.06]	-	-	-	-	GO:0005576//extracellular region;GO:0009986//cell surface;GO:0010339//external side of cell wall	-	GO:0043689//cell-cell adhesion involved in flocculation
SPAC4F8.12c	67	53	120	260	172	218	0.567	0.446	0.788	1.883	1.296	1.623	0.600333333333333	1.60066666666667	1.41483722232414	0.00032015041415208	0.00663150273185175	spp42	U5 snRNP complex subunit Spp42 [Source:PomBase;Acc:SPAC4F8.12c]	Genetic Information Processing	Transcription	ko03040//Spliceosome	K12856	GO:0000974//Prp19 complex;GO:0005634//nucleus;GO:0005681//spliceosomal complex;GO:0005682//U5 snRNP;GO:0046540//U4/U6 x U5 tri-snRNP complex;GO:0071013//catalytic step 2 spliceosome;GO:0071014//post-mRNA release spliceosomal complex	GO:0000386//second spliceosomal transesterification activity;GO:0003723//RNA binding;GO:0004843//thiol-dependent ubiquitin-specific protease activity;GO:0005515//protein binding;GO:0017070//U6 snRNA binding;GO:0030619//U1 snRNA binding;GO:0030620//U2 snRNA binding;GO:0030623//U5 snRNA binding;GO:0097157//pre-mRNA intronic binding	GO:0000244//spliceosomal tri-snRNP complex assembly;GO:0000393//spliceosomal conformational changes to generate catalytic conformation;GO:0000398//mRNA splicing, via spliceosome;GO:0006397//mRNA processing;GO:0006508//proteolysis;GO:0008380//RNA splicing;GO:0070647//protein modification by small protein conjugation or removal
SPBP23A10.08	277	238	536	849	818	716	8.586	7.304	12.831	22.315	22.434	19.372	9.57366666666667	21.3736666666667	1.15869094383898	0.000330720550557293	0.00679564587285125	alp5	actin-like protein Arp4 [Source:PomBase;Acc:SPBP23A10.08]	-	-	-	-	GO:0000812//Swr1 complex;GO:0005634//nucleus;GO:0016514//SWI/SNF complex;GO:0031011//Ino80 complex;GO:0035267//NuA4 histone acetyltransferase complex;GO:0043189//H4/H2A histone acetyltransferase complex	GO:0003674//molecular_function;GO:0003682//chromatin binding	GO:0006281//DNA repair;GO:0006325//chromatin organization;GO:0006338//chromatin remodeling;GO:0006357//regulation of transcription from RNA polymerase II promoter;GO:0006974//cellular response to DNA damage stimulus;GO:0043044//ATP-dependent chromatin remodeling;GO:0043486//histone exchange;GO:0043967//histone H4 acetylation;GO:0043981//histone H4-K5 acetylation;GO:0043982//histone H4-K8 acetylat…
SPCC132.01c	21	26	74	142	124	153	0.394	0.483	1.071	2.257	2.057	2.503	0.649333333333333	2.27233333333333	1.80714330562292	0.000341762687093184	0.00693926847271813	mtr1	microtubule regulator Mtr1 [Source:PomBase;Acc:SPCC132.01c]	-	-	-	-	GO:0005737//cytoplasm;GO:0005829//cytosol;GO:1990112//RQC complex	GO:0000049//tRNA binding;GO:0003674//molecular_function;GO:0043023//ribosomal large subunit binding	GO:0072344//rescue of stalled ribosome;GO:1990116//ribosome-associated ubiquitin-dependent protein catabolic process
SPCC14G10.02	24	27	53	115	109	108	0.308	0.343	0.525	1.251	1.238	1.209	0.392	1.23266666666667	1.65285716456784	0.000346131014687899	0.00700029536398322	urb1	ribosome biogenesis protein Urb1 (predicted) [Source:PomBase;Acc:SPCC14G10.02]	-	-	-	-	GO:0005634//nucleus;GO:0005730//nucleolus;GO:0005829//cytosol	GO:0003674//molecular_function	GO:0000463//maturation of LSU-rRNA from tricistronic rRNA transcript (SSU-rRNA, 5.8S rRNA, LSU-rRNA);GO:0000466//maturation of 5.8S rRNA from tricistronic rRNA transcript (SSU-rRNA, 5.8S rRNA, LSU-rRNA)
SPBC1826.01c	66	79	166	307	260	252	0.648	0.769	1.260	2.558	2.260	2.161	0.892333333333333	2.32633333333333	1.38240319281502	0.000353628946372623	0.00712388979418105	mot1	TATA-binding protein associated factor Mot1 (predicted) [Source:PomBase;Acc:SPBC1826.01c]	-	-	-	-	GO:0005634//nucleus	GO:0000166//nucleotide binding;GO:0003677//DNA binding;GO:0004386//helicase activity;GO:0005524//ATP binding;GO:0008094//DNA-dependent ATPase activity;GO:0016787//hydrolase activity;GO:0016887//ATPase activity	GO:0006366//transcription from RNA polymerase II promoter;GO:0060633//negative regulation of transcription initiation from RNA polymerase II promoter
SPCC548.07c	185	199	324	567	511	449	3.859	4.111	5.219	10.010	9.429	8.158	4.39633333333333	9.199	1.06517626129986	0.000367575040152263	0.0073472100438217	ght1	hexose transmembrane transporter Ght1 [Source:PomBase;Acc:SPCC548.07c]	Cellular Processes	Cell growth and death	ko04113//Meiosis - yeast	K08139	GO:0005886//plasma membrane;GO:0005887//integral component of plasma membrane;GO:0016020//membrane;GO:0016021//integral component of membrane;GO:0031520//plasma membrane of cell tip	GO:0005351//sugar:proton symporter activity;GO:0005358//high-affinity hydrogen:glucose symporter activity;GO:0015149//hexose transmembrane transporter activity;GO:0022857//transmembrane transporter activity	GO:0008643//carbohydrate transport;GO:0055085//transmembrane transport;GO:0098704//carbohydrate import across plasma membrane;GO:0098708//glucose import across plasma membrane;GO:1902600//hydrogen ion transmembrane transport
SPCC1322.03	449	431	858	1423	1136	1170	7.185	6.828	10.603	19.308	16.084	16.342	8.20533333333333	17.2446666666667	1.0715163942183	0.000381116789246569	0.00758836025720784	trp1322	TRP-like ion channel (predicted) [Source:PomBase;Acc:SPCC1322.03]	-	-	-	-	GO:0000139//Golgi membrane;GO:0005737//cytoplasm;GO:0005794//Golgi apparatus;GO:0016020//membrane;GO:0016021//integral component of membrane	GO:0005262//calcium channel activity	GO:0055085//transmembrane transport;GO:0098703//calcium ion import across plasma membrane
SPAC30D11.10	193	171	384	603	523	594	5.762	5.055	8.854	15.267	13.816	15.481	6.557	14.8546666666667	1.17980843200841	0.000399129738036141	0.00788588255496792	rad52	DNA recombination protein, Rad51 mediator Rad52 (previously Rad22) [Source:PomBase;Acc:SPAC30D11.10]	Genetic Information Processing	Replication and repair	ko03440//Homologous recombination	K10873	GO:0005634//nucleus;GO:0035861//site of double-strand break	GO:0003684//damaged DNA binding;GO:0003690//double-stranded DNA binding;GO:0003697//single-stranded DNA binding;GO:0005515//protein binding;GO:0042802//identical protein binding;GO:0045027//DNA end binding	GO:0000722//telomere maintenance via recombination;GO:0000723//telomere maintenance;GO:0000724//double-strand break repair via homologous recombination;GO:0000730//DNA recombinase assembly;GO:0006281//DNA repair;GO:0006310//DNA recombination;GO:0006312//mitotic recombination;GO:0006974//cellular response to DNA damage stimulus;GO:0007533//mating type switching;GO:0010947//negative regulation of m…
SPBC887.08	116	143	166	52	60	52	9.739	11.887	10.763	3.702	4.457	3.811	10.7963333333333	3.99	-1.43608077379203	0.000427774258646873	0.00841944968072409	SPBC887.08	Schizosaccharomyces specific protein [Source:PomBase;Acc:SPBC887.08]	-	-	-	-	GO:0005634//nucleus;GO:0005829//cytosol	GO:0003674//molecular_function	GO:0008150//biological_process
SPBC2G2.17c	269	286	479	788	659	704	11.012	11.592	15.143	27.353	23.869	25.156	12.5823333333333	25.4593333333333	1.01679515407047	0.000435614590564067	0.00854103874705196	SPBC2G2.17c	beta-glucosidase Psu2 (predicted) [Source:PomBase;Acc:SPBC2G2.17c]	-	-	-	-	GO:0005576//extracellular region;GO:0009277//fungal-type cell wall;GO:0009986//cell surface	GO:0008422//beta-glucosidase activity;GO:0016787//hydrolase activity;GO:0016798//hydrolase activity, acting on glycosyl bonds	GO:0000272//polysaccharide catabolic process;GO:0005975//carbohydrate metabolic process;GO:0008152//metabolic process;GO:0031505//fungal-type cell wall organization;GO:0071555//cell wall organization
SPBC1685.04	85	102	172	269	262	324	2.937	3.490	4.590	7.883	8.011	9.774	3.67233333333333	8.556	1.22023946609301	0.000438910610115514	0.0085729422211536	SPBC1685.04	Schizosaccharomyces specific protein [Source:PomBase;Acc:SPBC1685.04]	-	-	-	-	GO:0005634//nucleus;GO:0005737//cytoplasm;GO:0005816//spindle pole body;GO:0005856//cytoskeleton;GO:0044732//mitotic spindle pole body	GO:0003674//molecular_function	GO:0008150//biological_process
SPBC1773.15	383	401	677	261	179	222	11.386	11.803	15.543	6.580	4.708	5.761	12.9106666666667	5.683	-1.18383887835093	0.000454305824385972	0.00882993239230118	dal52	dipeptide transmembrane transporter Dal5h2 (predicted) [Source:PomBase;Acc:SPBC1773.15]	-	-	-	-	GO:0005794//Golgi apparatus;GO:0005887//integral component of plasma membrane;GO:0016020//membrane;GO:0016021//integral component of membrane;GO:0031224//intrinsic component of membrane;GO:0032153//cell division site;GO:0051286//cell tip	GO:0022857//transmembrane transporter activity	GO:0055085//transmembrane transport
SPAC1687.10	118	143	213	61	62	58	3.180	3.816	4.433	1.394	1.478	1.364	3.80966666666667	1.412	-1.43192468354917	0.000455505564329339	0.00882993239230118	mcp1	microtubule binding protein Mcp1 [Source:PomBase;Acc:SPAC1687.10]	-	-	-	-	GO:0005737//cytoplasm;GO:0005881//cytoplasmic microtubule;GO:0015630//microtubule cytoskeleton;GO:0035371//microtubule plus-end	GO:0008017//microtubule binding	GO:0000226//microtubule cytoskeleton organization;GO:0007019//microtubule depolymerization;GO:0051321//meiotic cell cycle
SPAPB24D3.06c	239	187	387	121	111	106	7.325	5.674	9.159	3.144	3.010	2.836	7.386	2.99666666666667	-1.30143464752496	0.000460163930190218	0.00888669965935019	SPAPB24D3.06c	DUF1749 family protein [Source:PomBase;Acc:SPAPB24D3.06c]	-	-	-	-	GO:0005634//nucleus;GO:0005737//cytoplasm;GO:0005829//cytosol	GO:0016787//hydrolase activity	GO:0008150//biological_process
SPBC1348.04	25	32	31	5	0	3	2.716	3.482	2.602	0.431	0.000	0.285	2.93333333333333	0.238666666666667	-3.61947203114776	0.000462027701106942	0.00888927453403132	SPBC1348.04	methyltransferase (predicted) [Source:PomBase;Acc:SPBC1348.04]	-	-	-	-	GO:0005634//nucleus;GO:0005829//cytosol	GO:0008168//methyltransferase activity;GO:0016740//transferase activity	GO:0008150//biological_process;GO:0032259//methylation
SPAC23A1.19c	48	62	100	203	179	163	0.879	1.125	1.415	3.154	2.902	2.607	1.13966666666667	2.88766666666667	1.34129229451642	0.000475231006941628	0.00907532224036857	hrq1	RecQ type DNA helicase Hrq1 (predicted) [Source:PomBase;Acc:SPAC23A1.19c]	-	-	-	-	GO:0005634//nucleus;GO:0035861//site of double-strand break	GO:0000166//nucleotide binding;GO:0000405//bubble DNA binding;GO:0003676//nucleic acid binding;GO:0003677//DNA binding;GO:0003678//DNA helicase activity;GO:0003723//RNA binding;GO:0004386//helicase activity;GO:0005524//ATP binding;GO:0016787//hydrolase activity;GO:0043138//3'-5' DNA helicase activity	GO:0006281//DNA repair;GO:0006289//nucleotide-excision repair;GO:0006974//cellular response to DNA damage stimulus;GO:0032508//DNA duplex unwinding;GO:0070914//UV-damage excision repair;GO:1901255//nucleotide-excision repair involved in interstrand cross-link repair
SPAC25H1.05	502	513	739	312	284	292	28.391	28.725	32.277	14.963	14.211	14.415	29.7976666666667	14.5296666666667	-1.03619775790151	0.000492671220018725	0.0093247348622732	meu29	calcium transport regulatory factor (predicted) [Source:PomBase;Acc:SPAC25H1.05]	-	-	-	-	GO:0000324//fungal-type vacuole;GO:0005794//Golgi apparatus;GO:0016020//membrane;GO:0016021//integral component of membrane	GO:0016247//channel regulator activity	GO:0051321//meiotic cell cycle;GO:1903169//regulation of calcium ion transmembrane transport
SPBC28F2.05c	296	371	568	189	183	193	17.616	21.861	26.106	9.538	9.636	10.026	21.861	9.73333333333333	-1.16735352814459	0.000495552388047612	0.0093247348622732	SPBC28F2.05c	xylose and arabinose reductase (predicted) [Source:PomBase;Acc:SPBC28F2.05c]	-	-	-	-	GO:0005634//nucleus;GO:0005737//cytoplasm;GO:0005829//cytosol	GO:0004032//alditol:NADP+ 1-oxidoreductase activity;GO:0008106//alcohol dehydrogenase (NADP+) activity;GO:0016491//oxidoreductase activity;GO:0032867//L-arabinose:NADP reductase activity	GO:0019568//arabinose catabolic process;GO:0055114//oxidation-reduction process
SPAC12G12.13c	54	40	89	144	182	167	1.428	1.047	1.817	3.228	4.257	3.854	1.43066666666667	3.77966666666667	1.4015714316784	0.000508917341354097	0.00954127146910948	cid14	poly(A) polymerase Cid14 [Source:PomBase;Acc:SPAC12G12.13c]	Genetic Information Processing	Folding, sorting and degradation	ko03018//RNA degradation	K03514	GO:0005634//nucleus;GO:0005730//nucleolus;GO:0031499//TRAMP complex	GO:0000166//nucleotide binding;GO:0003723//RNA binding;GO:0004652//polynucleotide adenylyltransferase activity;GO:0005524//ATP binding;GO:0016740//transferase activity;GO:0016779//nucleotidyltransferase activity;GO:0043023//ribosomal large subunit binding;GO:0046872//metal ion binding;GO:1990817//RNA adenylyltransferase activity	GO:0006397//mRNA processing;GO:0016077//snoRNA catabolic process;GO:0016078//tRNA catabolic process;GO:0031123//RNA 3'-end processing;GO:0043630//ncRNA polyadenylation involved in polyadenylation-dependent ncRNA catabolic process;GO:0071035//nuclear polyadenylation-dependent rRNA catabolic process;GO:0071044//histone mRNA catabolic process;GO:0071046//nuclear polyadenylation-dependent ncRNA catab…
MSTRG.4295	51	51	82	194	155	131	3.333	3.297	4.144	10.714	8.936	7.433	3.59133333333333	9.02766666666667	1.32983358566173	0.000515828058779236	0.00963566813799614	--	-	-	-	-	-	GO:0016020//membrane	-	-
SPAC1A6.08c	84	88	149	227	266	255	4.157	4.312	5.697	9.526	11.652	11.015	4.722	10.731	1.18431457748774	0.00053510283494402	0.00988785346441523	mug125	Schizosaccharomyces specific protein Mug125 [Source:PomBase;Acc:SPAC1A6.08c]	-	-	-	-	GO:0005634//nucleus;GO:0005737//cytoplasm;GO:0005829//cytosol	GO:0003674//molecular_function	GO:0008150//biological_process;GO:0051321//meiotic cell cycle
SPAC212.11	10	8	4	33	37	56	0.115	0.088	0.031	0.312	0.363	0.537	0.078	0.404	2.37280926388955	0.000539443282110817	0.00993233025162461	tlh1	RecQ type DNA helicase [Source:PomBase;Acc:SPAC212.11]	-	-	-	-	GO:0005634//nucleus;GO:0005694//chromosome;GO:0005737//cytoplasm	GO:0000166//nucleotide binding;GO:0003676//nucleic acid binding;GO:0003678//DNA helicase activity;GO:0004386//helicase activity;GO:0005524//ATP binding;GO:0008270//zinc ion binding;GO:0016787//hydrolase activity;GO:0036310//annealing helicase activity;GO:0043138//3'-5' DNA helicase activity;GO:0046872//metal ion binding	GO:0000722//telomere maintenance via recombination;GO:0000733//DNA strand renaturation;GO:0032508//DNA duplex unwinding
SPAC1250.01	256	284	478	800	617	714	3.997	4.390	5.764	10.592	8.524	9.731	4.717	9.61566666666667	1.02751728408735	0.000547726243771646	0.0100130594813343	snf21	ATP-dependent DNA helicase Snf21 [Source:PomBase;Acc:SPAC1250.01]	-	-	-	-	GO:0005634//nucleus;GO:0016586//RSC complex	GO:0000166//nucleotide binding;GO:0003677//DNA binding;GO:0003678//DNA helicase activity;GO:0004386//helicase activity;GO:0005515//protein binding;GO:0005524//ATP binding;GO:0008094//DNA-dependent ATPase activity;GO:0016787//hydrolase activity;GO:0042393//histone binding	GO:0006325//chromatin organization;GO:0006338//chromatin remodeling;GO:0006366//transcription from RNA polymerase II promoter;GO:0032508//DNA duplex unwinding;GO:0043044//ATP-dependent chromatin remodeling;GO:0045944//positive regulation of transcription from RNA polymerase II promoter
SPAC227.16c	312	393	544	176	224	187	22.772	28.400	30.663	10.893	14.466	11.914	27.2783333333333	12.4243333333333	-1.13458705895068	0.000557544602805279	0.0101564064702508	psf3	GINS complex subunit Psf3 [Source:PomBase;Acc:SPAC227.16c]	-	-	-	-	GO:0000790//nuclear chromatin;GO:0000811//GINS complex;GO:0005634//nucleus;GO:0005737//cytoplasm;GO:0043596//nuclear replication fork	GO:0003674//molecular_function	GO:0006260//DNA replication;GO:1902975//mitotic DNA replication initiation
SPAC14C4.02c	36	28	47	107	109	102	0.568	0.443	0.573	1.438	1.525	1.401	0.528	1.45466666666667	1.462078766244	0.000567204396972168	0.0102320411469947	smc5	Smc5-6 complex SMC P-loop ATPase subunit Smc5 [Source:PomBase;Acc:SPAC14C4.02c]	-	-	-	-	GO:0000935//barrier septum;GO:0005634//nucleus;GO:0005694//chromosome;GO:0005737//cytoplasm;GO:0005816//spindle pole body;GO:0005829//cytosol;GO:0005856//cytoskeleton;GO:0030915//Smc5-Smc6 complex;GO:0044732//mitotic spindle pole body;GO:0072686//mitotic spindle	GO:0000166//nucleotide binding;GO:0003697//single-stranded DNA binding;GO:0005515//protein binding;GO:0005524//ATP binding	GO:0000724//double-strand break repair via homologous recombination;GO:0006281//DNA repair;GO:0006310//DNA recombination;GO:0006974//cellular response to DNA damage stimulus;GO:0007062//sister chromatid cohesion;GO:0051321//meiotic cell cycle
SPBC28E12.06c	44	52	135	270	200	193	0.341	0.395	0.798	1.757	1.355	1.293	0.511333333333333	1.46833333333333	1.52184353630484	0.000606650770945757	0.0106724829121519	lvs1	beige protein homolog Lvs1 (predicted) [Source:PomBase;Acc:SPBC28E12.06c]	-	-	-	-	GO:0000324//fungal-type vacuole;GO:0005737//cytoplasm;GO:0005829//cytosol;GO:0016020//membrane	GO:0005515//protein binding;GO:0035091//phosphatidylinositol binding;GO:0046872//metal ion binding	GO:0006914//autophagy;GO:0044088//regulation of vacuole organization
SPBC19C2.15c	676	859	1296	528	411	452	46.774	58.847	69.253	30.980	25.162	27.300	58.2913333333333	27.814	-1.06747016452808	0.000615030440203362	0.0107829739635654	phs1	3-hydroxyacyl-CoA dehydratase involved in very long-chain fatty acid elongation Phs1 (predicted) [Source:PomBase;Acc:SPBC19C2.15c]	Metabolism;Metabolism;Metabolism;Metabolism;Metabolism	Global and overview maps;Global and overview maps;Global and overview maps;Lipid metabolism;Lipid metabolism	ko01100//Metabolic pathways;ko01110//Biosynthesis of secondary metabolites;ko01212//Fatty acid metabolism;ko00062//Fatty acid elongation;ko01040//Biosynthesis of unsaturated fatty acids	K10703;K10703;K10703;K10703;K10703	GO:0005783//endoplasmic reticulum;GO:0005789//endoplasmic reticulum membrane;GO:0016020//membrane;GO:0016021//integral component of membrane;GO:0030176//integral component of endoplasmic reticulum membrane	GO:0016829//lyase activity;GO:0018812//3-hydroxyacyl-CoA dehydratase activity	GO:0006629//lipid metabolic process;GO:0006631//fatty acid metabolic process;GO:0006633//fatty acid biosynthetic process;GO:0030148//sphingolipid biosynthetic process;GO:0030497//fatty acid elongation;GO:0042761//very long-chain fatty acid biosynthetic process
SPBPB2B2.09c	77	111	282	62	33	44	3.136	4.475	8.869	2.141	1.189	1.564	5.49333333333333	1.63133333333333	-1.75163023599119	0.000619991103222175	0.0108329738001779	pan5	2-dehydropantoate 2-reductase Pan5 (predicted) [Source:PomBase;Acc:SPBPB2B2.09c]	Metabolism;Metabolism;Metabolism	Global and overview maps;Global and overview maps;Metabolism of cofactors and vitamins	ko01100//Metabolic pathways;ko01110//Biosynthesis of secondary metabolites;ko00770//Pantothenate and CoA biosynthesis	K00077;K00077;K00077	GO:0005634//nucleus;GO:0005829//cytosol	GO:0008677//2-dehydropantoate 2-reductase activity;GO:0016491//oxidoreductase activity;GO:0050661//NADP binding	GO:0006221//pyrimidine nucleotide biosynthetic process;GO:0015940//pantothenate biosynthetic process;GO:0033317//pantothenate biosynthetic process from valine;GO:0055114//oxidation-reduction process
SPBP4G3.03	30	34	39	106	86	103	1.694	1.900	1.700	5.074	4.296	5.076	1.76466666666667	4.81533333333333	1.44823997554575	0.000629967395559035	0.0109699746135144	fub2	PI31 proteasome regulator Fub2 (predicted) [Source:PomBase;Acc:SPBP4G3.03]	-	-	-	-	GO:0005634//nucleus;GO:0005737//cytoplasm;GO:0005829//cytosol	GO:0003674//molecular_function	GO:0006511//ubiquitin-dependent protein catabolic process
SPBC2F12.05c	104	81	187	304	276	304	1.542	1.189	2.141	3.821	3.620	3.933	1.624	3.79133333333333	1.2231536710459	0.000638255962490323	0.0110394642401104	SPBC2F12.05c	sterol binding ankyrin repeat protein (predicted) [Source:PomBase;Acc:SPBC2F12.05c]	-	-	-	-	GO:0005635//nuclear envelope;GO:0005737//cytoplasm;GO:0005783//endoplasmic reticulum;GO:0005829//cytosol;GO:0016020//membrane;GO:0043231//intracellular membrane-bounded organelle	GO:0005515//protein binding;GO:0005545//1-phosphatidylinositol binding;GO:0008142//oxysterol binding;GO:0008289//lipid binding;GO:0032934//sterol binding	GO:0006869//lipid transport;GO:0006887//exocytosis;GO:0006897//endocytosis;GO:0030011//maintenance of cell polarity;GO:0034727//piecemeal microautophagy of nucleus
SPBPJ4664.02	76	117	174	305	283	272	0.388	0.591	0.686	1.319	1.277	1.211	0.555	1.269	1.19313239260364	0.000649207839186348	0.0111704266639824	SPBPJ4664.02	cell surface glycoprotein, flocculin, related to Gsf2 [Source:PomBase;Acc:SPBPJ4664.02]	-	-	-	-	GO:0005886//plasma membrane;GO:0010339//external side of cell wall;GO:0016020//membrane;GO:0031225//anchored component of membrane;GO:0031362//anchored component of external side of plasma membrane	GO:0098631//protein binding involved in cell adhesion	GO:0007155//cell adhesion
SPBC2F12.09c	28	43	71	159	115	134	0.789	1.200	1.545	3.799	2.867	3.296	1.178	3.32066666666667	1.49513337112097	0.000684495620281386	0.0117208466712849	atf21	transcription factor, Atf-CREB family Atf21 [Source:PomBase;Acc:SPBC2F12.09c]	-	-	-	-	GO:0005634//nucleus	GO:0000978//RNA polymerase II core promoter proximal region sequence-specific DNA binding;GO:0000981//RNA polymerase II transcription factor activity, sequence-specific DNA binding;GO:0003677//DNA binding;GO:0003700//transcription factor activity, sequence-specific DNA binding	GO:0006355//regulation of transcription, DNA-templated;GO:0010672//regulation of transcription from RNA polymerase II promoter involved in meiotic cell cycle
SPCC285.14	67	86	132	249	222	203	0.751	0.958	1.145	2.366	2.205	1.988	0.951333333333333	2.18633333333333	1.20049054024103	0.000691491082150408	0.0118012946478626	trs130	TRAPP complex subunit Trs130 (predicted) [Source:PomBase;Acc:SPCC285.14]	-	-	-	-	GO:0005634//nucleus;GO:0005801//cis-Golgi network;GO:0005829//cytosol;GO:0030008//TRAPP complex;GO:1990071//TRAPPII protein complex	GO:0003674//molecular_function	GO:0006886//intracellular protein transport;GO:0006888//ER to Golgi vesicle-mediated transport;GO:0006891//intra-Golgi vesicle-mediated transport;GO:0034498//early endosome to Golgi transport
SPAPB1A11.03	1	1	4	33	21	19	0.051	0.053	0.123	1.037	0.693	0.608	0.0756666666666667	0.779333333333333	3.36451072724074	0.000694516654882594	0.0118136823050725	SPAPB1A11.03	cytochrome b2 (L-lactate cytochrome-c oxidoreductase) (predicted) [Source:PomBase;Acc:SPAPB1A11.03]	Metabolism	Carbohydrate metabolism	ko00620//Pyruvate metabolism	K00467	GO:0005634//nucleus;GO:0005737//cytoplasm;GO:0005758//mitochondrial intermembrane space	GO:0003824//catalytic activity;GO:0004459//L-lactate dehydrogenase activity;GO:0004460//L-lactate dehydrogenase (cytochrome) activity;GO:0004497//monooxygenase activity;GO:0010181//FMN binding;GO:0016491//oxidoreductase activity;GO:0050040//lactate 2-monooxygenase activity	GO:0006089//lactate metabolic process;GO:0019516//lactate oxidation;GO:0055114//oxidation-reduction process;GO:1990748//cellular detoxification
SPAC11D3.13	582	736	1117	423	384	403	32.475	40.661	48.134	20.014	18.958	19.628	40.4233333333333	19.5333333333333	-1.04925012823137	0.000717810480423582	0.0121130656894374	hsp3104	ThiJ domain protein [Source:PomBase;Acc:SPAC11D3.13]	Metabolism	Carbohydrate metabolism	ko00620//Pyruvate metabolism	K22211	GO:0005737//cytoplasm;GO:0005829//cytosol	GO:0003824//catalytic activity;GO:0016829//lyase activity;GO:0019172//glyoxalase III activity	GO:0019249//lactate biosynthetic process;GO:0061727//methylglyoxal catabolic process to lactate
SPCC576.14	528	570	947	341	316	352	38.664	41.305	53.511	21.135	20.443	22.474	44.4933333333333	21.3506666666667	-1.05930806763116	0.000721549172857279	0.0121130656894374	dph5	diphthine synthase Dph5 (predicted) [Source:PomBase;Acc:SPCC576.14]	-	-	-	-	GO:0005634//nucleus;GO:0005737//cytoplasm;GO:0005829//cytosol	GO:0004164//diphthine synthase activity;GO:0008168//methyltransferase activity;GO:0016740//transferase activity	GO:0017183//peptidyl-diphthamide biosynthetic process from peptidyl-histidine;GO:0032259//methylation
SPBC14C8.19	44	32	52	9	10	7	5.483	3.882	4.972	0.909	1.104	0.743	4.779	0.918666666666667	-2.37909538026333	0.000800503253466154	0.0131800808110757	tam10	small acidic protein (SMAP) domain containing protein [Source:PomBase;Acc:SPBC14C8.19]	-	-	-	-	GO:0005730//nucleolus	GO:0003723//RNA binding	GO:0008150//biological_process
SPCC338.11c	448	430	662	267	250	268	23.159	22.008	26.429	11.704	11.435	12.093	23.8653333333333	11.744	-1.02299261373488	0.000836458951487369	0.0136843618910529	rrg1	protein-lysine N-methyltransferase Rrg1 (predicted) [Source:PomBase;Acc:SPCC338.11c]	-	-	-	-	GO:0005634//nucleus;GO:0005737//cytoplasm;GO:0005829//cytosol	GO:0008168//methyltransferase activity;GO:0016279//protein-lysine N-methyltransferase activity;GO:0016740//transferase activity	GO:0018022//peptidyl-lysine methylation;GO:0032259//methylation;GO:2000765//regulation of cytoplasmic translation
SPAC22E12.19	42	40	58	119	128	115	1.071	1.009	1.142	2.572	2.887	2.559	1.074	2.67266666666667	1.3152859234442	0.000853618275637732	0.0139207526411144	snt1	Set3 complex subunit Snt1 [Source:PomBase;Acc:SPAC22E12.19]	-	-	-	-	GO:0000118//histone deacetylase complex;GO:0000790//nuclear chromatin;GO:0005634//nucleus;GO:0017053//transcriptional repressor complex;GO:0034967//Set3 complex;GO:0070210//Rpd3L-Expanded complex	GO:0001012//RNA polymerase II regulatory region DNA binding;GO:0003677//DNA binding;GO:0003682//chromatin binding;GO:0003714//transcription corepressor activity;GO:0042826//histone deacetylase binding;GO:0043565//sequence-specific DNA binding	GO:0000122//negative regulation of transcription from RNA polymerase II promoter;GO:0006338//chromatin remodeling;GO:0016575//histone deacetylation;GO:0070869//heterochromatin assembly involved in chromatin silencing
MSTRG.5078	54	58	98	156	174	184	0.841	0.894	1.176	2.054	2.388	2.493	0.970333333333333	2.31166666666667	1.2523810430882	0.000865453957808369	0.0139806194379295	wtf33	pir|T41426| taxid=4896 hypothetical wtf8 protein - fission yeast (Schizosaccharomyces pombe) [Schizosaccharomyces pombe]	-	-	-	-	-	-	-
SPAC17A2.11	77	45	88	183	177	151	2.391	1.384	2.111	4.819	4.864	4.094	1.962	4.59233333333333	1.2269023219054	0.00100465291331858	0.0157825749716132	SPAC17A2.11	Schizosaccharomyces pombe specific protein [Source:PomBase;Acc:SPAC17A2.11]	-	-	-	-	GO:0005739//mitochondrion;GO:0016020//membrane;GO:0016021//integral component of membrane;GO:0031966//mitochondrial membrane	GO:0003674//molecular_function	GO:0008150//biological_process
SPAC23H4.01c	182	154	423	588	544	625	3.359	2.814	6.029	9.203	8.884	10.069	4.06733333333333	9.38533333333333	1.20632475535823	0.00101101643470401	0.0158341201983979	osh3	sterol binding ankyrin repeat protein Osh3 [Source:PomBase;Acc:SPAC23H4.01c]	-	-	-	-	GO:0005737//cytoplasm;GO:0005783//endoplasmic reticulum;GO:0005829//cytosol;GO:0005886//plasma membrane;GO:0016020//membrane;GO:0032991//macromolecular complex;GO:0043231//intracellular membrane-bounded organelle;GO:0097038//perinuclear endoplasmic reticulum	GO:0008142//oxysterol binding;GO:0008289//lipid binding;GO:0032934//sterol binding	GO:0006869//lipid transport;GO:0006887//exocytosis;GO:0006897//endocytosis;GO:0030011//maintenance of cell polarity;GO:0034727//piecemeal microautophagy of nucleus;GO:0035621//ER to Golgi ceramide transport
SPAC17H9.02	40	44	70	128	144	123	0.744	0.810	1.005	2.018	2.369	1.996	0.853	2.12766666666667	1.31865450041634	0.00102958942650186	0.0160759905286932	mtl1	TRAMP complex ATP-dependent RNA helicase (predicted) [Source:PomBase;Acc:SPAC17H9.02]	Genetic Information Processing	Folding, sorting and degradation	ko03018//RNA degradation	K12598	GO:0005634//nucleus;GO:0005730//nucleolus;GO:0016604//nuclear body;GO:1990342//heterochromatin island;GO:1990345//MTREC complex;GO:1990477//NURS complex	GO:0000166//nucleotide binding;GO:0003676//nucleic acid binding;GO:0003723//RNA binding;GO:0003724//RNA helicase activity;GO:0004386//helicase activity;GO:0005515//protein binding;GO:0005524//ATP binding;GO:0016787//hydrolase activity	GO:0000460//maturation of 5.8S rRNA;GO:0006364//rRNA processing;GO:0006401//RNA catabolic process;GO:0016078//tRNA catabolic process;GO:0032210//regulation of telomere maintenance via telomerase;GO:0033621//nuclear-transcribed mRNA catabolic process, meiosis-specific transcripts;GO:0043144//snoRNA processing;GO:0043630//ncRNA polyadenylation involved in polyadenylation-dependent ncRNA catabolic p…
SPAC4G8.04	339	382	880	1353	1082	1101	7.745	8.640	15.526	26.210	21.871	21.955	10.637	23.3453333333333	1.13404286949769	0.00106238990032952	0.0164879060966548	SPAC4G8.04	GTPase activating protein (predicted) [Source:PomBase;Acc:SPAC4G8.04]	-	-	-	-	GO:0005575//cellular_component;GO:0005623//cell	GO:0005096//GTPase activator activity;GO:0017137//Rab GTPase binding	GO:0006886//intracellular protein transport;GO:0016192//vesicle-mediated transport;GO:0090630//activation of GTPase activity
SPBC25H2.18	290	284	447	180	170	144	16.053	15.565	19.109	8.449	8.326	6.958	16.909	7.911	-1.0958593641013	0.00109084197886441	0.0168080269328996	cox20	mitochondrial respiratory chain complex IV assembly protein Cox20 (predicted) [Source:PomBase;Acc:SPBC25H2.18]	-	-	-	-	GO:0005739//mitochondrion;GO:0005743//mitochondrial inner membrane;GO:0016020//membrane;GO:0016021//integral component of membrane	GO:0003674//molecular_function	GO:0009060//aerobic respiration;GO:0033617//mitochondrial respiratory chain complex IV assembly
SPBC1271.03c	216	222	396	681	523	516	10.159	10.337	14.383	27.158	21.763	21.183	11.6263333333333	23.368	1.00713808614873	0.00110147792318102	0.0168904241533759	SPBC1271.03c	NLI interacting factor family phosphatase (predicted) [Source:PomBase;Acc:SPBC1271.03c]	-	-	-	-	GO:0005634//nucleus;GO:0005730//nucleolus;GO:0005829//cytosol;GO:0005886//plasma membrane	GO:0004721//phosphoprotein phosphatase activity	GO:0006470//protein dephosphorylation;GO:0023052//signaling
SPCC569.03	87	107	195	270	295	320	3.566	4.342	6.185	9.397	10.699	11.464	4.69766666666667	10.52	1.16311845215473	0.00112224891267786	0.0171000585127467	SPCC569.03	mug2/mug135/meu2 family [Source:PomBase;Acc:SPCC569.03]	-	-	-	-	GO:0005737//cytoplasm;GO:0005829//cytosol	GO:0003674//molecular_function	GO:0008150//biological_process
SPCC1235.07	35	47	75	118	187	119	1.870	2.454	3.088	5.339	8.776	5.541	2.47066666666667	6.552	1.4070349763349	0.00112397378175662	0.0171000585127467	fta7	CENP-Q homolog Fta7 [Source:PomBase;Acc:SPCC1235.07]	-	-	-	-	GO:0000775//chromosome, centromeric region;GO:0000776//kinetochore;GO:0000777//condensed chromosome kinetochore;GO:0005634//nucleus;GO:0005694//chromosome;GO:0005737//cytoplasm;GO:0005816//spindle pole body;GO:0005856//cytoskeleton;GO:0005874//microtubule;GO:0015629//actin cytoskeleton;GO:0031511//Mis6-Sim4 complex	GO:0003674//molecular_function	GO:0000070//mitotic sister chromatid segregation;GO:0007049//cell cycle;GO:0007059//chromosome segregation;GO:0051301//cell division;GO:0051310//metaphase plate congression
SPBC8E4.12c	16	20	27	90	81	46	3.707	4.587	4.831	17.680	16.603	9.302	4.375	14.5283333333333	1.73151428678725	0.00112513524962204	0.0171000585127467	ecl3	extender of the chronological lifespan protein Ecl3 [Source:PomBase;Acc:SPBC8E4.12c]	-	-	-	-	GO:0005575//cellular_component;GO:0005634//nucleus	GO:0003674//molecular_function	GO:0008150//biological_process
SPAC26H5.12	19	24	53	105	88	105	0.313	0.377	0.664	1.446	1.266	1.481	0.451333333333333	1.39766666666667	1.6307550912714	0.00124843307448881	0.0186929749380529	rpo41	mitochondrial RNA polymerase Rpo41 [Source:PomBase;Acc:SPAC26H5.12]	-	-	-	-	GO:0005737//cytoplasm;GO:0005739//mitochondrion;GO:0005759//mitochondrial matrix;GO:0005829//cytosol;GO:0034245//mitochondrial DNA-directed RNA polymerase complex	GO:0001018//mitochondrial RNA polymerase regulatory region DNA binding;GO:0003677//DNA binding;GO:0003899//DNA-directed RNA polymerase activity;GO:0016740//transferase activity;GO:0016779//nucleotidyltransferase activity	GO:0006351//transcription, DNA-templated;GO:0006390//transcription from mitochondrial promoter
SPAC10F6.02c	81	98	159	290	214	255	1.345	1.612	2.039	4.084	3.145	3.697	1.66533333333333	3.642	1.12891994609004	0.0012517779596438	0.0186929749380529	prp22	ATP-dependent RNA helicase Prp22 [Source:PomBase;Acc:SPAC10F6.02c]	Genetic Information Processing	Transcription	ko03040//Spliceosome	K12818	GO:0005634//nucleus;GO:0005684//U2-type spliceosomal complex;GO:0071013//catalytic step 2 spliceosome;GO:0071014//post-mRNA release spliceosomal complex	GO:0000166//nucleotide binding;GO:0003676//nucleic acid binding;GO:0003723//RNA binding;GO:0003724//RNA helicase activity;GO:0004386//helicase activity;GO:0005524//ATP binding;GO:0016787//hydrolase activity	GO:0000390//spliceosomal complex disassembly;GO:0006397//mRNA processing;GO:0008380//RNA splicing
SPAC22E12.11c	154	157	366	554	413	564	2.473	2.496	4.539	7.544	5.868	7.906	3.16933333333333	7.106	1.16485828610995	0.00131687537102514	0.0195514126617229	set3	histone lysine methyltransferase Set3 [Source:PomBase;Acc:SPAC22E12.11c]	-	-	-	-	GO:0005634//nucleus;GO:0034967//Set3 complex;GO:0070210//Rpd3L-Expanded complex	GO:0005515//protein binding;GO:0018024//histone-lysine N-methyltransferase activity;GO:0046872//metal ion binding;GO:0061659//ubiquitin-like protein ligase activity	GO:0006325//chromatin organization;GO:0006338//chromatin remodeling;GO:0034968//histone lysine methylation;GO:0051321//meiotic cell cycle;GO:0070647//protein modification by small protein conjugation or removal;GO:0070869//heterochromatin assembly involved in chromatin silencing
SPBC646.17c	8	5	31	95	77	37	0.292	0.181	0.874	2.942	2.488	1.179	0.449	2.203	2.29468214495974	0.00132857049411705	0.0196682035397098	dic1	meiotic dynein intermediate chain Dic1 [Source:PomBase;Acc:SPBC646.17c]	Cellular Processes	Transport and catabolism	ko04145//Phagosome	K10415	GO:0005737//cytoplasm;GO:0005829//cytosol;GO:0005868//cytoplasmic dynein complex;GO:0030981//cortical microtubule cytoskeleton;GO:0035974//meiotic spindle pole body	GO:0003674//molecular_function;GO:0005515//protein binding;GO:0008574//ATP-dependent microtubule motor activity, plus-end-directed;GO:0045503//dynein light chain binding;GO:0045504//dynein heavy chain binding	GO:0007018//microtubule-based movement;GO:0030989//dynein-driven meiotic oscillatory nuclear movement;GO:0051321//meiotic cell cycle;GO:2000582//positive regulation of ATP-dependent microtubule motor activity, plus-end-directed
SPAC806.05	14	14	55	124	103	75	0.260	0.258	0.802	1.987	1.729	1.244	0.44	1.65333333333333	1.90980219102842	0.00133416930232346	0.0196943324886081	SPAC806.05	mitochondrial ANC9 family protein [Source:PomBase;Acc:SPAC806.05]	-	-	-	-	GO:0005739//mitochondrion	GO:0003674//molecular_function	GO:0008150//biological_process
SPAC16E8.18c	85	196	320	68	79	71	8.413	19.206	24.459	5.707	6.918	6.134	17.3593333333333	6.253	-1.47309112132151	0.00134060070661164	0.0197325668477479	tam5	Schizosaccharomyces specific protein Tam5 [Source:PomBase;Acc:SPAC16E8.18c]	-	-	-	-	GO:0005575//cellular_component	GO:0003674//molecular_function	GO:0008150//biological_process
SPAC27E2.14	42	41	51	13	9	10	6.211	6.003	5.824	1.630	1.178	1.291	6.01266666666667	1.36633333333333	-2.1376954906234	0.00144102756885207	0.0209704210232098	SPAC27E2.14	Schizosaccharomyces pombe specific protein [Source:PomBase;Acc:SPAC27E2.14]	-	-	-	-	GO:0005575//cellular_component	GO:0003674//molecular_function	GO:0008150//biological_process
SPAC637.04	88	114	249	348	365	344	1.635	2.097	3.573	5.484	6.001	5.580	2.435	5.68833333333333	1.22408423629537	0.00145348827883569	0.0210878394220709	ypp1	cargo-transport protein Ypp1 (predicted) [Source:PomBase;Acc:SPAC637.04]	-	-	-	-	GO:0005737//cytoplasm;GO:0005829//cytosol;GO:0005886//plasma membrane;GO:0032153//cell division site;GO:0032991//macromolecular complex;GO:0051286//cell tip	GO:0003674//molecular_function;GO:0005515//protein binding	GO:0006886//intracellular protein transport;GO:0006897//endocytosis
SPCC188.13c	23	46	117	191	162	206	0.254	0.510	1.006	1.800	1.597	1.995	0.59	1.79733333333333	1.6070711362115	0.00146874174901633	0.02119361338398	dcr1	dicer [Source:PomBase;Acc:SPCC188.13c]	-	-	-	-	GO:0000790//nuclear chromatin;GO:0005634//nucleus;GO:0005719//nuclear euchromatin;GO:0005737//cytoplasm;GO:0005829//cytosol;GO:0016442//RISC complex;GO:0031618//nuclear pericentric heterochromatin;GO:0034399//nuclear periphery	GO:0000166//nucleotide binding;GO:0003677//DNA binding;GO:0003690//double-stranded DNA binding;GO:0003725//double-stranded RNA binding;GO:0004386//helicase activity;GO:0004518//nuclease activity;GO:0004519//endonuclease activity;GO:0004525//ribonuclease III activity;GO:0004540//ribonuclease activity;GO:0005524//ATP binding;GO:0008270//zinc ion binding;GO:0016787//hydrolase activity;GO:0016891//en…	GO:0006396//RNA processing;GO:0007049//cell cycle;GO:0007059//chromosome segregation;GO:0010629//negative regulation of gene expression;GO:0030422//production of siRNA involved in RNA interference;GO:0031047//gene silencing by RNA;GO:0033562//co-transcriptional gene silencing by RNA interference machinery;GO:0034613//cellular protein localization;GO:0035389//establishment of chromatin silencing a…
SPBC16C6.02c	26	34	42	98	91	90	0.180	0.234	0.225	0.577	0.559	0.545	0.213	0.560333333333333	1.39543188828917	0.00147420366201192	0.0212128409292864	vps1302	chorein homolog Vps1302 (predicted) [Source:PomBase;Acc:SPBC16C6.02c]	-	-	-	-	GO:0005768//endosome;GO:0005794//Golgi apparatus;GO:0019898//extrinsic component of membrane	GO:0003674//molecular_function	GO:0006623//protein targeting to vacuole;GO:0006886//intracellular protein transport;GO:0007005//mitochondrion organization;GO:0015031//protein transport;GO:0045053//protein retention in Golgi apparatus;GO:0045324//late endosome to vacuole transport
SPBPB21E7.09	189	243	404	159	105	102	4.633	5.895	7.642	3.298	2.278	2.187	6.05666666666667	2.58766666666667	-1.22687222690216	0.00165344671268259	0.0232705637343848	SPBPB21E7.09	L-asparaginase (predicted) [Source:PomBase;Acc:SPBPB21E7.09]	Metabolism;Metabolism;Metabolism;Metabolism	Global and overview maps;Global and overview maps;Amino acid metabolism;Metabolism of other amino acids	ko01100//Metabolic pathways;ko01110//Biosynthesis of secondary metabolites;ko00250//Alanine, aspartate and glutamate metabolism;ko00460//Cyanoamino acid metabolism	K01424;K01424;K01424;K01424	GO:0005576//extracellular region;GO:0005618//cell wall;GO:0009986//cell surface;GO:0042597//periplasmic space	GO:0004067//asparaginase activity;GO:0016787//hydrolase activity	GO:0006528//asparagine metabolic process;GO:0006530//asparagine catabolic process;GO:0006531//aspartate metabolic process
SPAC12B10.04	64	102	154	36	39	39	2.641	4.167	4.907	1.260	1.424	1.405	3.905	1.363	-1.51853698622413	0.00171412460029857	0.0238488443181537	pby1	tubulin-tyrosine ligase Pby1 (predicted) [Source:PomBase;Acc:SPAC12B10.04]	-	-	-	-	GO:0000932//cytoplasmic mRNA processing body;GO:0005634//nucleus;GO:0005737//cytoplasm;GO:0005829//cytosol	GO:0004835//tubulin-tyrosine ligase activity;GO:0016874//ligase activity	GO:0000226//microtubule cytoskeleton organization;GO:0006464//cellular protein modification process;GO:0018166//C-terminal protein-tyrosinylation
SPBC1683.09c	280	313	659	221	156	185	8.180	9.054	14.869	5.475	4.033	4.718	10.701	4.742	-1.17417805370596	0.00174342755289217	0.0240752347828148	frp1	ferric-chelate reductase Frp1 [Source:PomBase;Acc:SPBC1683.09c]	-	-	-	-	GO:0005783//endoplasmic reticulum;GO:0005886//plasma membrane;GO:0016020//membrane;GO:0016021//integral component of membrane	GO:0000293//ferric-chelate reductase activity;GO:0005506//iron ion binding;GO:0016491//oxidoreductase activity;GO:0046872//metal ion binding;GO:0050660//flavin adenine dinucleotide binding;GO:0052851//ferric-chelate reductase (NADPH) activity	GO:0006811//ion transport;GO:0010106//cellular response to iron ion starvation;GO:0033215//iron assimilation by reduction and transport;GO:0035434//copper ion transmembrane transport;GO:0055072//iron ion homeostasis;GO:0055114//oxidation-reduction process
SPAC19G12.12	17	31	28	92	60	80	0.763	1.352	0.928	3.406	2.310	3.069	1.01433333333333	2.92833333333333	1.52954795238115	0.0017574380321866	0.0242036438909988	dlp1	decaprenyl diphosphate synthase subunit 2 Dlp1 [Source:PomBase;Acc:SPAC19G12.12]	-	-	-	-	GO:0005739//mitochondrion;GO:0005743//mitochondrial inner membrane;GO:0032476//decaprenyl diphosphate synthase complex	GO:0005515//protein binding;GO:0008834//di-trans,poly-cis-decaprenylcistransferase activity;GO:0016740//transferase activity	GO:0006744//ubiquinone biosynthetic process;GO:0008299//isoprenoid biosynthetic process
SPAC12G12.01c	101	107	183	312	273	243	1.885	1.968	2.631	4.935	4.498	3.951	2.16133333333333	4.46133333333333	1.04555335452081	0.0018898855511636	0.0254957341367539	sea4	SEA complex subunit, ubiquitin-protein ligase E3, Sea4 (predicted) [Source:PomBase;Acc:SPAC12G12.01c]	-	-	-	-	GO:0005737//cytoplasm;GO:0005829//cytosol;GO:0035859//Seh1-associated complex	GO:0005515//protein binding;GO:0008270//zinc ion binding;GO:0061630//ubiquitin protein ligase activity	GO:0016567//protein ubiquitination;GO:0032008//positive regulation of TOR signaling;GO:0034198//cellular response to amino acid starvation;GO:0070647//protein modification by small protein conjugation or removal
SPAC15A10.16	35	17	62	121	84	139	0.507	0.244	0.693	1.485	1.076	1.756	0.481333333333333	1.439	1.57995835057428	0.0018947742504254	0.0254957341367539	bud6	actin interacting protein 3 homolog Bud6 [Source:PomBase;Acc:SPAC15A10.16]	-	-	-	-	GO:0005737//cytoplasm;GO:0005856//cytoskeleton;GO:0030478//actin cap;GO:0035838//growing cell tip;GO:0035839//non-growing cell tip;GO:0051286//cell tip	GO:0003779//actin binding;GO:0005515//protein binding;GO:0005519//cytoskeletal regulatory protein binding	GO:0051125//regulation of actin nucleation;GO:0051127//positive regulation of actin nucleation
SPBC1703.12	480	531	1161	1814	1197	1529	11.933	13.070	22.291	38.242	26.330	33.180	15.7646666666667	32.584	1.04746905393199	0.00189592572323146	0.0254957341367539	ubp9	ubiquitin C-terminal hydrolase Ubp9 [Source:PomBase;Acc:SPBC1703.12]	-	-	-	-	GO:0005634//nucleus;GO:0005737//cytoplasm;GO:0005829//cytosol;GO:0030428//cell septum;GO:0032153//cell division site;GO:0051286//cell tip	GO:0004197//cysteine-type endopeptidase activity;GO:0004843//thiol-dependent ubiquitin-specific protease activity;GO:0008233//peptidase activity;GO:0008234//cysteine-type peptidase activity;GO:0016787//hydrolase activity;GO:0036459//thiol-dependent ubiquitinyl hydrolase activity	GO:0006508//proteolysis;GO:0006511//ubiquitin-dependent protein catabolic process;GO:0006897//endocytosis;GO:0016579//protein deubiquitination;GO:0035871//protein K11-linked deubiquitination;GO:0071108//protein K48-linked deubiquitination
SPCC338.08	95	109	185	307	226	307	4.015	4.561	6.038	11.002	8.451	11.326	4.87133333333333	10.2596666666667	1.07459524726516	0.00190787037274787	0.0255893736417906	ctp1	CtIP-related endonuclease [Source:PomBase;Acc:SPCC338.08]	-	-	-	-	GO:0005634//nucleus;GO:0035861//site of double-strand break	GO:0000014//single-stranded DNA endodeoxyribonuclease activity;GO:0000403//Y-form DNA binding;GO:0000405//bubble DNA binding;GO:0000406//double-strand/single-strand DNA junction binding;GO:0003677//DNA binding;GO:0003684//damaged DNA binding;GO:0003690//double-stranded DNA binding;GO:0003697//single-stranded DNA binding;GO:0004518//nuclease activity;GO:0004519//endonuclease activity;GO:0005515//p…	GO:0000706//meiotic DNA double-strand break processing;GO:0000724//double-strand break repair via homologous recombination;GO:0000729//DNA double-strand break processing;GO:0006281//DNA repair;GO:0006289//nucleotide-excision repair;GO:0006974//cellular response to DNA damage stimulus;GO:0010792//DNA double-strand break processing involved in repair via single-strand annealing;GO:0031292//gene con…
SPBC3E7.13c	388	379	635	259	206	251	25.547	24.707	32.289	14.461	12.001	14.426	27.5143333333333	13.6293333333333	-1.01346837715552	0.00192167647865003	0.025707427267774	syf2	splicing factor Syf2 [Source:PomBase;Acc:SPBC3E7.13c]	Genetic Information Processing	Transcription	ko03040//Spliceosome	K12868	GO:0000974//Prp19 complex;GO:0005634//nucleus;GO:0005681//spliceosomal complex;GO:0071004//U2-type prespliceosome;GO:0071013//catalytic step 2 spliceosome;GO:0071014//post-mRNA release spliceosomal complex	GO:0003674//molecular_function	GO:0006397//mRNA processing;GO:0008380//RNA splicing;GO:0045292//mRNA cis splicing, via spliceosome
SPAC2E12.02	776	751	1847	2726	1955	2350	19.865	19.045	36.529	59.201	44.307	52.541	25.1463333333333	52.0163333333333	1.0486166548879	0.00194146215971393	0.0259046522453258	hsf1	transcription factor Hsf1 [Source:PomBase;Acc:SPAC2E12.02]	-	-	-	-	GO:0000790//nuclear chromatin;GO:0005634//nucleus;GO:0005737//cytoplasm;GO:0005829//cytosol	GO:0000978//RNA polymerase II core promoter proximal region sequence-specific DNA binding;GO:0000981//RNA polymerase II transcription factor activity, sequence-specific DNA binding;GO:0001228//transcriptional activator activity, RNA polymerase II transcription regulatory region sequence-specific binding;GO:0003677//DNA binding;GO:0003700//transcription factor activity, sequence-specific DNA bindi…	GO:0006355//regulation of transcription, DNA-templated;GO:0006357//regulation of transcription from RNA polymerase II promoter;GO:0034605//cellular response to heat;GO:0045944//positive regulation of transcription from RNA polymerase II promoter;GO:0061408//positive regulation of transcription from RNA polymerase II promoter in response to heat stress;GO:1900036//positive regulation of cellular r…
SPAC15A10.11	186	222	481	762	511	663	1.754	2.072	3.502	6.092	4.263	5.457	2.44266666666667	5.27066666666667	1.10952845172267	0.00202994840966995	0.0268758891249344	ubr11	UBR ubiquitin-protein ligase E3 Ubr11 [Source:PomBase;Acc:SPAC15A10.11]	-	-	-	-	GO:0000151//ubiquitin ligase complex;GO:0005634//nucleus;GO:0005737//cytoplasm	GO:0008270//zinc ion binding;GO:0016740//transferase activity;GO:0046872//metal ion binding;GO:0061630//ubiquitin protein ligase activity	GO:0006357//regulation of transcription from RNA polymerase II promoter;GO:0016567//protein ubiquitination;GO:0030163//protein catabolic process;GO:0070647//protein modification by small protein conjugation or removal;GO:0071596//ubiquitin-dependent protein catabolic process via the N-end rule pathway
SPBC1289.16c	378	434	803	304	226	257	8.994	10.224	14.755	6.133	4.758	5.337	11.3243333333333	5.40933333333333	-1.06590341397566	0.00213444467862945	0.027899853216589	cao2	copper amine oxidase-like protein Cao2 [Source:PomBase;Acc:SPBC1289.16c]	Metabolism;Metabolism;Metabolism;Metabolism;Metabolism;Metabolism	Global and overview maps;Global and overview maps;Amino acid metabolism;Amino acid metabolism;Amino acid metabolism;Metabolism of other amino acids	ko01100//Metabolic pathways;ko01110//Biosynthesis of secondary metabolites;ko00260//Glycine, serine and threonine metabolism;ko00350//Tyrosine metabolism;ko00360//Phenylalanine metabolism;ko00410//beta-Alanine metabolism	K00276;K00276;K00276;K00276;K00276;K00276	GO:0005737//cytoplasm;GO:0005829//cytosol	GO:0005507//copper ion binding;GO:0008131//primary amine oxidase activity;GO:0016491//oxidoreductase activity;GO:0046872//metal ion binding;GO:0048038//quinone binding;GO:0052593//tryptamine:oxygen oxidoreductase (deaminating) activity;GO:0052594//aminoacetone:oxygen oxidoreductase(deaminating) activity;GO:0052595//aliphatic-amine oxidase activity;GO:0052596//phenethylamine:oxygen oxidoreductase …	GO:0009308//amine metabolic process;GO:0055114//oxidation-reduction process;GO:0071941//nitrogen cycle metabolic process;GO:1990748//cellular detoxification
SPAC1F3.06c	30	20	35	85	83	73	0.301	0.199	0.271	0.724	0.738	0.640	0.257	0.700666666666667	1.44695990404714	0.00214450873911385	0.0279602573422027	spo15	sporulation protein Spo15 [Source:PomBase;Acc:SPAC1F3.06c]	-	-	-	-	GO:0005634//nucleus;GO:0005737//cytoplasm;GO:0005816//spindle pole body;GO:0005856//cytoskeleton;GO:0035974//meiotic spindle pole body;GO:0044732//mitotic spindle pole body	GO:0005515//protein binding	GO:0030435//sporulation resulting in formation of a cellular spore;GO:0031322//ascospore-type prospore-specific spindle pole body remodeling;GO:0034613//cellular protein localization
MSTRG.502	33	19	23	79	67	75	5.252	2.994	2.827	10.662	9.435	10.420	3.691	10.1723333333333	1.46256700034576	0.00218676196218402	0.0283671621205538	--	-	-	-	-	-	-	-	-
SPAC977.02	5	7	17	37	53	41	0.339	0.419	0.828	1.987	3.000	2.289	0.528666666666667	2.42533333333333	2.19775277194751	0.00225881892056092	0.0289365406357143	SPAC977.02	S. pombe specific 5Tm protein family [Source:PomBase;Acc:SPAC977.02]	-	-	-	-	-	-	-
MSTRG.1895	9	8	11	38	50	32	1.213	1.068	1.145	4.344	5.964	3.765	1.142	4.691	2.03833285013314	0.00227924860826813	0.0290560406137419	--	-	-	-	-	-	GO:0019028//viral capsid	GO:0008918//lipopolysaccharide 3-alpha-galactosyltransferase activity	GO:0009103//lipopolysaccharide biosynthetic process
SPCC576.19c	29	34	28	5	8	3	5.030	5.901	3.807	0.712	1.227	0.528	4.91266666666667	0.822333333333333	-2.57871113802072	0.00231472419030961	0.0292155728885024	SPCC576.19c	dubious [Source:PomBase;Acc:SPCC576.19c]	-	-	-	-	GO:0016020//membrane;GO:0016021//integral component of membrane	-	-
SPAC1805.15c	133	137	267	451	313	366	3.551	3.621	5.505	10.210	7.393	8.529	4.22566666666667	8.71066666666667	1.04360417139337	0.00234300686589657	0.0294678502394742	pub2	HECT-type ubiquitin-protein ligase E3 Pub2 [Source:PomBase;Acc:SPAC1805.15c]	Cellular Processes;Environmental Information Processing;Genetic Information Processing	Transport and catabolism;Signal transduction;Folding, sorting and degradation	ko04144//Endocytosis;ko04011//MAPK signaling pathway - yeast;ko04120//Ubiquitin mediated proteolysis	K10591;K10591;K10591	GO:0005634//nucleus;GO:0005737//cytoplasm;GO:0005829//cytosol;GO:0016020//membrane;GO:0032153//cell division site;GO:0051285//cell cortex of cell tip	GO:0004842//ubiquitin-protein transferase activity;GO:0005515//protein binding;GO:0016740//transferase activity;GO:0061630//ubiquitin protein ligase activity	GO:0000209//protein polyubiquitination;GO:0006511//ubiquitin-dependent protein catabolic process;GO:0016567//protein ubiquitination;GO:0043161//proteasome-mediated ubiquitin-dependent protein catabolic process;GO:0045732//positive regulation of protein catabolic process;GO:0070647//protein modification by small protein conjugation or removal
SPAC1F5.11c	62	92	139	223	221	204	0.340	0.500	0.590	1.038	1.074	0.978	0.476666666666667	1.03	1.11159169112598	0.00235041726069865	0.0294678502394742	tra2	NuA4 complex phosphatidylinositol pseudokinase complex subunit Tra2 [Source:PomBase;Acc:SPAC1F5.11c]	-	-	-	-	GO:0000123//histone acetyltransferase complex;GO:0005634//nucleus;GO:0035267//NuA4 histone acetyltransferase complex	GO:0005515//protein binding;GO:0016301//kinase activity;GO:0016740//transferase activity	GO:0006281//DNA repair;GO:0016310//phosphorylation;GO:0016573//histone acetylation
SPBC24C6.08c	99	51	193	252	273	318	2.142	1.108	3.234	4.654	5.242	6.037	2.16133333333333	5.311	1.29706193929644	0.00239966448355794	0.0299928867446159	bhd1	folliculin/Birt-Hogg-Dube syndrome ortholog Bhd1 [Source:PomBase;Acc:SPBC24C6.08c]	-	-	-	-	GO:0005634//nucleus;GO:0005737//cytoplasm;GO:0005829//cytosol;GO:0030120//vesicle coat;GO:1990877//Lst4-Lst7 complex	GO:0005096//GTPase activator activity	GO:0043001//Golgi to plasma membrane protein transport;GO:0043547//positive regulation of GTPase activity;GO:1904263//positive regulation of TORC1 signaling
SPAC9.03c	93	101	224	387	248	313	0.848	0.912	1.578	2.994	2.002	2.493	1.11266666666667	2.49633333333333	1.16578913496381	0.00245463384078959	0.0306054709712042	brr2	U5 snRNP complex subunit Brr2 [Source:PomBase;Acc:SPAC9.03c]	Genetic Information Processing	Transcription	ko03040//Spliceosome	K12854	GO:0005634//nucleus;GO:0005681//spliceosomal complex;GO:0005682//U5 snRNP;GO:0005737//cytoplasm;GO:0005829//cytosol;GO:0046540//U4/U6 x U5 tri-snRNP complex;GO:0071013//catalytic step 2 spliceosome;GO:0071014//post-mRNA release spliceosomal complex	GO:0000166//nucleotide binding;GO:0003676//nucleic acid binding;GO:0003724//RNA helicase activity;GO:0004386//helicase activity;GO:0005524//ATP binding;GO:0016787//hydrolase activity	GO:0000388//spliceosome conformational change to release U4 (or U4atac) and U1 (or U11);GO:0000393//spliceosomal conformational changes to generate catalytic conformation;GO:0000398//mRNA splicing, via spliceosome
SPBC713.06	57	61	119	201	156	191	0.728	0.773	1.166	2.164	1.754	2.124	0.889	2.014	1.17980835917701	0.0025339832450442	0.0315183339704408	adl1	DNA ligase (predicted) [Source:PomBase;Acc:SPBC713.06]	Genetic Information Processing;Genetic Information Processing;Genetic Information Processing;Genetic Information Processing	Replication and repair;Replication and repair;Replication and repair;Replication and repair	ko03420//Nucleotide excision repair;ko03030//DNA replication;ko03430//Mismatch repair;ko03410//Base excision repair	K10747;K10747;K10747;K10747	GO:0005634//nucleus;GO:0005737//cytoplasm	GO:0000166//nucleotide binding;GO:0003677//DNA binding;GO:0003909//DNA ligase activity;GO:0003910//DNA ligase (ATP) activity;GO:0005524//ATP binding;GO:0016874//ligase activity	GO:0006260//DNA replication;GO:0006266//DNA ligation;GO:0006273//lagging strand elongation;GO:0006281//DNA repair;GO:0006310//DNA recombination;GO:0051103//DNA ligation involved in DNA repair;GO:0071897//DNA biosynthetic process
SPAC1952.17c	21	15	47	80	97	78	0.561	0.414	0.988	1.844	2.330	1.846	0.654333333333333	2.00666666666667	1.6167033141809	0.00268788506603578	0.0331915038082351	SPAC1952.17c	GTPase activating protein (predicted) [Source:PomBase;Acc:SPAC1952.17c]	-	-	-	-	GO:0005737//cytoplasm;GO:0005829//cytosol	GO:0005096//GTPase activator activity;GO:0017137//Rab GTPase binding	GO:0006886//intracellular protein transport;GO:0016192//vesicle-mediated transport;GO:0090630//activation of GTPase activity
SPBC16H5.15	133	137	221	76	67	78	10.677	10.887	13.760	5.183	4.803	5.467	11.7746666666667	5.151	-1.1927617734622	0.00273914465323493	0.0337433719032802	SPBC16H5.15	conserved fungal protein [Source:PomBase;Acc:SPBC16H5.15]	-	-	-	-	GO:0005634//nucleus;GO:0005737//cytoplasm;GO:0005829//cytosol	GO:0003674//molecular_function	GO:0008150//biological_process
SPAC25G10.09c	1468	1733	4354	6960	3744	5714	16.423	19.196	37.618	66.028	37.061	55.800	24.4123333333333	52.963	1.11737464884229	0.00275631638978608	0.0338736777376342	pan1	actin cortical patch component, with EF hand and WH2 motif Panl (predicted) [Source:PomBase;Acc:SPAC25G10.09c]	-	-	-	-	GO:0005634//nucleus;GO:0005737//cytoplasm;GO:0005768//endosome;GO:0005856//cytoskeleton;GO:0005886//plasma membrane;GO:0005938//cell cortex;GO:0010008//endosome membrane;GO:0016020//membrane;GO:0030479//actin cortical patch	GO:0003779//actin binding;GO:0005509//calcium ion binding;GO:0005515//protein binding	GO:0000147//actin cortical patch assembly;GO:0006886//intracellular protein transport;GO:0006897//endocytosis
SPAC186.03	2	0	4	32	9	25	0.086	0.000	0.146	1.248	0.359	0.985	0.0773333333333333	0.864	3.48186900775705	0.00281270220867537	0.0344020267761081	SPAC186.03	L-asparaginase (predicted) [Source:PomBase;Acc:SPAC186.03]	Metabolism;Metabolism;Metabolism;Metabolism	Global and overview maps;Global and overview maps;Amino acid metabolism;Metabolism of other amino acids	ko01100//Metabolic pathways;ko01110//Biosynthesis of secondary metabolites;ko00250//Alanine, aspartate and glutamate metabolism;ko00460//Cyanoamino acid metabolism	K01424;K01424;K01424;K01424	GO:0005576//extracellular region;GO:0005618//cell wall;GO:0009986//cell surface;GO:0042597//periplasmic space	GO:0004067//asparaginase activity;GO:0016787//hydrolase activity	GO:0006528//asparagine metabolic process;GO:0006530//asparagine catabolic process;GO:0006531//aspartate metabolic process
SPBC1773.13	206	194	461	162	108	106	6.087	5.675	10.519	4.059	2.823	2.734	7.427	3.20533333333333	-1.21230518298234	0.00289639675019325	0.0351744446944273	SPBC1773.13	aromatic aminotransferase (predicted) [Source:PomBase;Acc:SPBC1773.13]	Metabolism;Metabolism;Metabolism;Metabolism;Metabolism;Metabolism;Metabolism;Metabolism;Metabolism;Metabolism;Metabolism;Metabolism	Global and overview maps;Global and overview maps;Global and overview maps;Global and overview maps;Amino acid metabolism;Global and overview maps;Amino acid metabolism;Amino acid metabolism;Amino acid metabolism;Amino acid metabolism;Amino acid metabolism;Metabolism of cofactors and vitamins	ko01100//Metabolic pathways;ko01110//Biosynthesis of secondary metabolites;ko01130//Biosynthesis of antibiotics;ko01230//Biosynthesis of amino acids;ko00270//Cysteine and methionine metabolism;ko01210//2-Oxocarboxylic acid metabolism;ko00400//Phenylalanine, tyrosine and tryptophan biosynthesis;ko00350//Tyrosine metabolism;ko00300//Lysine biosynthesis;ko00360//Phenylalanine metabolism;ko00380//Try…	K00838;K00838;K00838;K00838;K00838;K00838;K00838;K00838;K00838;K00838;K00838;K00838	GO:0005634//nucleus;GO:0005737//cytoplasm;GO:0005829//cytosol	GO:0003824//catalytic activity;GO:0008483//transaminase activity;GO:0008793//aromatic-amino-acid:2-oxoglutarate aminotransferase activity;GO:0016740//transferase activity;GO:0030170//pyridoxal phosphate binding;GO:0047536//2-aminoadipate transaminase activity;GO:0080130//L-phenylalanine:2-oxoglutarate aminotransferase activity	GO:0006571//tyrosine biosynthetic process;GO:0009058//biosynthetic process;GO:0009073//aromatic amino acid family biosynthetic process;GO:0009074//aromatic amino acid family catabolic process;GO:1901605//alpha-amino acid metabolic process
SPBC17G9.06c	385	481	1094	312	263	336	16.597	20.530	36.421	11.405	10.031	12.643	24.516	11.3596666666667	-1.10980310828439	0.00295667947931819	0.0355701697547015	SPBC17G9.06c	siderophore-iron biosynthesis protein (predicted) [Source:PomBase;Acc:SPBC17G9.06c]	-	-	-	-	GO:0005634//nucleus;GO:0005737//cytoplasm;GO:0005829//cytosol	GO:0016410//N-acyltransferase activity;GO:0016740//transferase activity;GO:0016746//transferase activity, transferring acyl groups	GO:0019290//siderophore biosynthetic process
SPAC2C4.17c	147	168	418	537	501	561	2.440	2.761	5.359	7.559	7.359	8.129	3.52	7.68233333333333	1.12596913431828	0.00296612581723795	0.035600440007363	msy2	MS ion channel protein 2 (predicted) [Source:PomBase;Acc:SPAC2C4.17c]	-	-	-	-	GO:0005783//endoplasmic reticulum;GO:0005789//endoplasmic reticulum membrane;GO:0016020//membrane;GO:0016021//integral component of membrane;GO:0032541//cortical endoplasmic reticulum	GO:0005509//calcium ion binding;GO:0008381//mechanically-gated ion channel activity	GO:0006874//cellular calcium ion homeostasis;GO:0006884//cell volume homeostasis;GO:0055085//transmembrane transport;GO:0070588//calcium ion transmembrane transport
SPAC5H10.08c	494	432	847	326	219	347	28.987	25.097	38.382	16.221	11.370	17.773	30.822	15.1213333333333	-1.02737512378387	0.00298576797655546	0.035669511850152	pan6	pantoate-beta-alanine ligase [Source:PomBase;Acc:SPAC5H10.08c]	Metabolism;Metabolism;Metabolism;Metabolism	Global and overview maps;Global and overview maps;Metabolism of cofactors and vitamins;Metabolism of other amino acids	ko01100//Metabolic pathways;ko01110//Biosynthesis of secondary metabolites;ko00770//Pantothenate and CoA biosynthesis;ko00410//beta-Alanine metabolism	K01918;K01918;K01918;K01918	GO:0005634//nucleus;GO:0005829//cytosol	GO:0000166//nucleotide binding;GO:0003824//catalytic activity;GO:0004592//pantoate-beta-alanine ligase activity;GO:0005524//ATP binding;GO:0016874//ligase activity	GO:0009058//biosynthetic process;GO:0015940//pantothenate biosynthetic process;GO:0033317//pantothenate biosynthetic process from valine
SPBC27B12.09c	148	163	363	105	101	86	6.124	6.698	11.605	3.678	3.707	3.095	8.14233333333333	3.49333333333333	-1.22083797313634	0.00316001167685732	0.037146407286078	SPBC27B12.09c	mitochondrial FAD transmembrane transporter (predicted) [Source:PomBase;Acc:SPBC27B12.09c]	-	-	-	-	GO:0005739//mitochondrion;GO:0005743//mitochondrial inner membrane;GO:0016020//membrane;GO:0016021//integral component of membrane	GO:0008517//folic acid transporter activity;GO:0015230//FAD transmembrane transporter activity	GO:0015884//folic acid transport;GO:1990548//mitochondrial FAD transmembrane transport
SPBC1703.14c	38	32	68	116	103	126	0.861	0.718	1.190	2.228	2.065	2.492	0.923	2.26166666666667	1.29298376193929	0.00317896687539906	0.0372839105911529	top1	DNA topoisomerase I [Source:PomBase;Acc:SPBC1703.14c]	-	-	-	-	GO:0000790//nuclear chromatin;GO:0005634//nucleus;GO:0005694//chromosome;GO:0005730//nucleolus;GO:0005829//cytosol;GO:0031298//replication fork protection complex	GO:0003677//DNA binding;GO:0003916//DNA topoisomerase activity;GO:0003917//DNA topoisomerase type I activity;GO:0016853//isomerase activity	GO:0006260//DNA replication;GO:0006265//DNA topological change;GO:0006325//chromatin organization;GO:0006333//chromatin assembly or disassembly;GO:0006338//chromatin remodeling;GO:0007059//chromosome segregation;GO:0007076//mitotic chromosome condensation
SPCC10H11.01	66	48	129	234	167	174	1.216	0.876	1.835	3.656	2.722	2.798	1.309	3.05866666666667	1.22443779334943	0.00328886391580913	0.0381374580937054	prp11	ATP-dependent RNA helicase Prp11 [Source:PomBase;Acc:SPCC10H11.01]	Genetic Information Processing	Transcription	ko03040//Spliceosome	K12811	GO:0005634//nucleus;GO:0005829//cytosol;GO:0071004//U2-type prespliceosome	GO:0000166//nucleotide binding;GO:0003676//nucleic acid binding;GO:0003723//RNA binding;GO:0003724//RNA helicase activity;GO:0004386//helicase activity;GO:0005515//protein binding;GO:0005524//ATP binding;GO:0016787//hydrolase activity;GO:0016887//ATPase activity;GO:1990446//U1 snRNP binding;GO:1990447//U2 snRNP binding	GO:0000398//mRNA splicing, via spliceosome;GO:0006397//mRNA processing;GO:0008380//RNA splicing;GO:0045292//mRNA cis splicing, via spliceosome;GO:1903241//U2-type prespliceosome assembly
MSTRG.1051	53	49	69	19	18	18	9.926	9.086	9.979	3.017	2.983	2.942	9.66366666666667	2.98066666666667	-1.69693564681311	0.00337622151641214	0.0390622746166873	--	-	-	-	-	-	-	-	-
SPBC19C7.07c	87	123	236	313	337	311	4.374	6.123	9.164	13.345	14.993	13.650	6.55366666666667	13.996	1.09464036834898	0.00343158898526901	0.0396136463310717	sen34	tRNA-splicing endonuclease catalytic subunit Sen34 (predicted) [Source:PomBase;Acc:SPBC19C7.07c]	-	-	-	-	GO:0000214//tRNA-intron endonuclease complex;GO:0005741//mitochondrial outer membrane	GO:0000213//tRNA-intron endonuclease activity;GO:0003676//nucleic acid binding;GO:0004518//nuclease activity;GO:0016829//lyase activity	GO:0000379//tRNA-type intron splice site recognition and cleavage;GO:0006388//tRNA splicing, via endonucleolytic cleavage and ligation;GO:0008033//tRNA processing;GO:0090305//nucleic acid phosphodiester bond hydrolysis;GO:0090501//RNA phosphodiester bond hydrolysis;GO:0090502//RNA phosphodiester bond hydrolysis, endonucleolytic
SPAC959.04c	118	142	239	53	70	92	3.508	4.185	5.494	1.350	1.847	2.387	4.39566666666667	1.86133333333333	-1.2397455467846	0.00368693945619623	0.0421355069430873	omh6	alpha-1,2-mannosyltransferase Omh6 (predicted) [Source:PomBase;Acc:SPAC959.04c]	Metabolism	Glycan biosynthesis and metabolism	ko00514//Other types of O-glycan biosynthesis	K10967	GO:0000139//Golgi membrane;GO:0005634//nucleus;GO:0005737//cytoplasm;GO:0005794//Golgi apparatus;GO:0005829//cytosol;GO:0016020//membrane	GO:0000026//alpha-1,2-mannosyltransferase activity;GO:0000030//mannosyltransferase activity;GO:0016740//transferase activity;GO:0016757//transferase activity, transferring glycosyl groups	GO:0000032//cell wall mannoprotein biosynthetic process;GO:0006486//protein glycosylation;GO:0006487//protein N-linked glycosylation;GO:0006493//protein O-linked glycosylation;GO:0035268//protein mannosylation
SPAC7D4.04	109	124	226	386	260	304	2.078	2.341	3.327	6.240	4.386	5.059	2.582	5.22833333333333	1.01786212270262	0.00370113206229981	0.0421355069430873	atg11	autophagy protein Atg11 [Source:PomBase;Acc:SPAC7D4.04]	-	-	-	-	GO:0000329//fungal-type vacuole membrane;GO:0000407//pre-autophagosomal structure;GO:0005634//nucleus;GO:0005737//cytoplasm;GO:0005773//vacuole;GO:0005774//vacuolar membrane;GO:0016020//membrane;GO:0019898//extrinsic component of membrane;GO:0034045//pre-autophagosomal structure membrane;GO:1990316//ATG1/ULK1 kinase complex	GO:0005515//protein binding;GO:0019901//protein kinase binding	GO:0000045//autophagosome assembly;GO:0000422//mitophagy;GO:0001934//positive regulation of protein phosphorylation;GO:0006914//autophagy;GO:0006995//cellular response to nitrogen starvation;GO:0015031//protein transport;GO:0016236//macroautophagy;GO:0030242//pexophagy;GO:0034497//protein localization to pre-autophagosomal structure;GO:0034727//piecemeal microautophagy of nucleus;GO:0061709//reti…
SPBP35G2.03c	2	2	6	27	20	23	0.133	0.134	0.314	1.493	1.168	1.283	0.193666666666667	1.31466666666667	2.76304948297338	0.00380015209512559	0.0427163704872214	sgo1	inner centromere protein, shugoshin, Sgo1 [Source:PomBase;Acc:SPBP35G2.03c]	-	-	-	-	GO:0000775//chromosome, centromeric region;GO:0000778//condensed nuclear chromosome kinetochore;GO:0005634//nucleus;GO:0005635//nuclear envelope;GO:0005694//chromosome;GO:0034507//chromosome, centromeric outer repeat region;GO:0072687//meiotic spindle	GO:0003674//molecular_function;GO:0005515//protein binding	GO:0007049//cell cycle;GO:0007059//chromosome segregation;GO:0045132//meiotic chromosome segregation;GO:0045143//homologous chromosome segregation;GO:0045144//meiotic sister chromatid segregation;GO:0051177//meiotic sister chromatid cohesion;GO:0051301//cell division;GO:0051321//meiotic cell cycle;GO:1990813//meiotic centromeric cohesion protection
SPAC6F12.11c	70	95	209	305	261	271	1.977	2.659	4.548	7.304	6.531	6.681	3.06133333333333	6.83866666666667	1.15955492930163	0.00409359276021938	0.0455168528338678	sfc1	transcription factor TFIIIC complex A box associated subunit Sfc1 [Source:PomBase;Acc:SPAC6F12.11c]	-	-	-	-	GO:0000127//transcription factor TFIIIC complex;GO:0005634//nucleus;GO:0005737//cytoplasm;GO:0005829//cytosol	GO:0000995//transcription factor activity, core RNA polymerase III binding;GO:0001002//RNA polymerase III type 1 promoter sequence-specific DNA binding;GO:0001003//RNA polymerase III type 2 promoter sequence-specific DNA binding;GO:0001004//transcription factor activity, RNA polymerase III promoter sequence-specific binding, TFIIIB recruiting;GO:0003677//DNA binding;GO:0043035//chromatin insulato…	GO:0006384//transcription initiation from RNA polymerase III promoter;GO:0070898//RNA polymerase III transcriptional preinitiation complex assembly
SPCC1795.06	42	38	91	144	109	167	0.699	0.632	1.181	2.050	1.623	2.447	0.837333333333333	2.04	1.28469518868839	0.00411114228242459	0.0456132568138556	map2	P-factor pheromone Map2 [Source:PomBase;Acc:SPCC1795.06]	-	-	-	-	GO:0005576//extracellular region;GO:0009986//cell surface	GO:0000772//mating pheromone activity;GO:0005186//pheromone activity;GO:0005515//protein binding	GO:0000750//pheromone-dependent signal transduction involved in conjugation with cellular fusion;GO:0007049//cell cycle;GO:0007267//cell-cell signaling;GO:0010514//induction of conjugation with cellular fusion;GO:0031142//induction of conjugation upon nitrogen starvation;GO:0090427//activation of meiosis
SPAC4F8.08	54	53	73	134	144	114	1.655	1.604	1.721	3.471	3.893	3.045	1.66	3.46966666666667	1.06361382715458	0.00430332586790832	0.0469345753364014	mug114	Schizosaccharomyces pombe specific protein Mug114 [Source:PomBase;Acc:SPAC4F8.08]	-	-	-	-	GO:0005737//cytoplasm	GO:0003674//molecular_function	GO:0008150//biological_process;GO:0051321//meiotic cell cycle
SPAC26F1.02	27	40	58	96	104	108	1.267	1.858	2.102	3.820	4.318	4.424	1.74233333333333	4.18733333333333	1.26501111004025	0.00433521212335226	0.0470445245564434	pnn1	pinin ortholog, involved in splicing Pnn1 (predicted) [Source:PomBase;Acc:SPAC26F1.02]	-	-	-	-	GO:0005634//nucleus;GO:0005681//spliceosomal complex;GO:0005737//cytoplasm;GO:0005829//cytosol;GO:0035145//exon-exon junction complex;GO:0071013//catalytic step 2 spliceosome	GO:0003674//molecular_function	GO:0006397//mRNA processing;GO:0008380//RNA splicing;GO:0045292//mRNA cis splicing, via spliceosome
SPCC338.16	16	16	51	91	92	70	0.487	0.506	1.227	2.400	2.531	1.902	0.74	2.27766666666667	1.62195945023717	0.00434014130558227	0.0470445245564434	pof3	F-box protein Pof3 [Source:PomBase;Acc:SPCC338.16]	-	-	-	-	GO:0000151//ubiquitin ligase complex;GO:0005634//nucleus;GO:0005739//mitochondrion;GO:0019005//SCF ubiquitin ligase complex	GO:0005515//protein binding;GO:0030674//protein binding, bridging;GO:0061630//ubiquitin protein ligase activity	GO:0000723//telomere maintenance;GO:0006275//regulation of DNA replication;GO:0006511//ubiquitin-dependent protein catabolic process;GO:0016567//protein ubiquitination;GO:0031146//SCF-dependent proteasomal ubiquitin-dependent protein catabolic process;GO:1903464//negative regulation of mitotic cell cycle DNA replication
SPCC965.12	89	93	103	0	0	10	2.937	3.033	2.619	0.000	0.000	0.273	2.863	0.091	-4.97551731480066	0.00445131486631433	0.0477377963846696	SPCC965.12	dipeptidyl peptidase (predicted) [Source:PomBase;Acc:SPCC965.12]	-	-	-	-	GO:0005634//nucleus;GO:0005829//cytosol	GO:0004177//aminopeptidase activity;GO:0008233//peptidase activity;GO:0008237//metallopeptidase activity;GO:0016787//hydrolase activity;GO:0016805//dipeptidase activity;GO:0046872//metal ion binding;GO:0070573//metallodipeptidase activity	GO:0006508//proteolysis;GO:0008150//biological_process
SPAC1250.02	27	23	29	72	78	61	2.018	1.702	1.674	4.563	5.158	3.979	1.798	4.56666666666667	1.34474846649965	0.00455851018647723	0.0483823694792015	mug95	Schizosaccharomyces specific protein Mug95 [Source:PomBase;Acc:SPAC1250.02]	-	-	-	-	GO:0005783//endoplasmic reticulum;GO:0005789//endoplasmic reticulum membrane;GO:0016020//membrane;GO:0016021//integral component of membrane	GO:0003674//molecular_function	GO:0008150//biological_process
SPAC1D4.01	79	73	128	177	189	210	2.632	2.403	3.291	4.998	5.575	6.111	2.77533333333333	5.56133333333333	1.00276975374901	0.00460208575071813	0.0487441536112145	tls1	splicing factor Tls1 [Source:PomBase;Acc:SPAC1D4.01]	-	-	-	-	GO:0005634//nucleus;GO:0005681//spliceosomal complex;GO:0005737//cytoplasm;GO:0005829//cytosol	GO:0003674//molecular_function	GO:0048024//regulation of mRNA splicing, via spliceosome
